# Supplementary material for: Genome-wide profiling and differential expression of microRNA in rat pluripotent stem cells
Source: Sci Rep. 2017 Jun 5;7:2787. doi: 10.1038/s41598-017-02632-0 (PMC5459850; doi:10.1038/s41598-017-02632-0)
Supplement: Supplementary file 2 — Supplementary Table S1 [file 41598_2017_2632_MOESM2_ESM.zip › Supplementary Table S1.xlsx]

## Sheet: Лист1
Supplementary Table S1: List of primers used for qRT-PCR of miRNAs
miRNA	Primer sequence (5'-3')
rno-mir-295-3p	GTGCTACTACTTTTGGGTGT
rno-mir-741-3p	AAAGATGCCACGCTATGTAGAT
rno-mir-743a-3p	GAAAGACGCCAAACTGGGTAGA
rno-miR-novel-8	GGCGCTCCTCTGAGTAGA
rno-homolog-miR-26	GCTTCAAGTAATCCAGGATAGG
rno-homolog-miR-199	ACAGTAGTCTGCACATTGGTTA
rno-miR-sno-57	AGTTCAGATCTCTGTACCCC
Rnu1a	CGAGGCTTATCCATTGCACTC
