# Supplementary material for: Genome-wide profiling and differential expression of microRNA in rat pluripotent stem cells
Source: Sci Rep. 2017 Jun 5;7:2787. doi: 10.1038/s41598-017-02632-0 (PMC5459850; doi:10.1038/s41598-017-02632-0)
Supplement: Supplementary file 3 — Supplementary Table S2 [file 41598_2017_2632_MOESM3_ESM.zip › Supplementary Table S2.xlsx]

## Sheet: 832miRNA
Supplementary Table S2: Known miRNAs expressed in rat pluripotent stem cells and embryonic fibroblasts
				Informative reads -->	2652510	430889	413721	209961	253724	272430	604002	788002	184668	1482905	1568042	2652510	430889	413721	209961	253724	272430	604002	788002	184668	1482905	1568042
					raw, sense strand											norm (RPM), sense strand
EF > PSC, extremum fold change > 10					iPSC							ESC		EF		iPSC							ESC		EF		ANOVA					edgeR									Extremums ratio
ID	chr (rn5)	start (rn5)	end (rn5)	strand	SU3.1.1	SU3.1.2	SU3.2	SU3.3	NF13	NF21	QV8	RES27	dB50	RNFM1	RNFF1	SU3.1.1	SU3.1.2	SU3.2	SU3.3	NF13	NF21	QV8	RES27	dB50	RNFM1	RNFF1	Sum Sq	Mean Sq	F value	Pr(>F)	Signif. codes: 0<***<0.001<**<0.01<*<0.05 <"."<0.1<" "<1	logFC	logCPM	LR	PValue	A	M	Average iPSC	Average ESC	Average EF	Rate EF Min/(Min+Max)	Rate PSC Min/(Min+Max)
ID=MIMAT0012834;Alias=MIMAT0012834;Name=rno-miR-592;Derives_from=MI0012596	chr4	54925409	54925431	-	0	0	0	0	0	0	0	0	0	68	118	0	0	0	0	0	0	0	0	0	45.8559	75.2531	197.23	98.61	136.9	6.5e-07	***	8.21136	4.8688	79.1534	5.74683e-19	1.36983	-9.10591	0	0	60.5545	1	0
ID=MIMAT0035747;Alias=MIMAT0035747;Name=rno-miR-450b-3p;Derives_from=MI0030362	chrX	152778603	152778623	+	0	0	0	0	0	0	0	0	0	64	33	0	0	0	0	0	0	0	0	0	43.1585	21.0454	162.45	81.23	94.4	2.73e-06	***	7.22669	4.20608	62.7596	2.3354e-15	0.454255	-9.10591	0	0	32.1019	1	0
ID=MIMAT0017089;Alias=MIMAT0017089;Name=rno-let-7f-1-3p;Derives_from=MI0000833	chr17	18474397	18474417	+	0	0	0	0	0	0	0	0	0	16	16	0	0	0	0	0	0	0	0	0	10.7896	10.2038	103.9	51.93	96.59	2.5e-06	***	5.6698	3.32733	40.5313	1.93492e-10	-1.15847	-9.10591	0	0	10.4967	1	0
ID=MIMAT0017112;Alias=MIMAT0017112;Name=rno-miR-100-3p;Derives_from=MI0000885	chr8	44222197	44222215	+	0	0	0	0	0	0	0	0	0	14	21	0	0	0	0	0	0	0	0	0	9.44093	13.3925	126.65	63.33	30.17	0.000188	***	5.81011	3.39479	37.4915	9.18143e-10	-1.03726	-9.10591	0	0	11.4167	1	0
ID=MIMAT0017183;Alias=MIMAT0017183;Name=rno-miR-450a-3p;Derives_from=MI0001654	chrX	152778735	152778755	+	0	0	0	0	0	0	0	0	0	16	10	0	0	0	0	0	0	0	0	0	10.7896	6.37738	110.03	55.01	18.63	0.000976	***	5.36692	3.18718	32.6867	1.08275e-08	-1.44877	-9.10591	0	0	8.58351	1	0
ID=MIMAT0017041;Alias=MIMAT0017041;Name=rno-miR-351-3p;Derives_from=MI0000642	chrX	152774568	152774588	+	0	0	0	0	0	0	0	0	0	9	9	0	0	0	0	0	0	0	0	0	6.06917	5.73964	90.29	45.15	36.59	9.44e-05	***	4.86019	2.98406	25.6405	4.11316e-07	-1.98854	-9.10591	0	0	5.90441	1	0
ID=MIMAT0000892;Alias=MIMAT0000892;Name=rno-miR-223-3p;Derives_from=MI0000963	chrX	66206025	66206045	+	0	0	0	0	0	0	0	0	0	4	15	0	0	0	0	0	0	0	0	0	2.69741	9.56607	70.16	35.08	64.83	1.14e-05	***	4.97828	3.02447	18.0688	2.1306e-05	-1.93404	-9.10591	0	0	6.13174	1	0
ID=MIMAT0017087;Alias=MIMAT0017087;Name=rno-let-7c-1-3p;Derives_from=MI0000830	chr11	19708203	19708224	+	0	0	0	0	0	0	0	0	0	5	9	0	0	0	0	0	0	0	0	0	3.37176	5.73964	95.39	47.7	14.27	0.0023	**	4.5243	2.86742	18.1163	2.07817e-05	-2.36266	-9.10591	0	0	4.5557	1	0
ID=MIMAT0017086;Alias=MIMAT0017086;Name=rno-let-7a-2-3p;Derives_from=MI0000828	chr8	44228527	44228548	+	0	0	0	0	0	0	0	0	0	7	5	0	0	0	0	0	0	0	0	0	4.72046	3.18869	68.69	34.35	33.67	0.000127	***	4.2965	2.79397	16.9773	3.78284e-05	-2.56681	-9.10591	0	0	3.95458	1	0
ID=MIMAT0012835;Alias=MIMAT0012835;Name=rno-miR-615;Derives_from=MI0012597	chr7	142420392	142420413	+	0	0	0	0	0	0	0	0	0	8	3	0	0	0	0	0	0	0	0	0	5.39482	1.91321	70.52	35.26	11.27	0.00471	**	4.16455	2.75545	14.0769	0.000175483	-2.68085	-9.10591	0	0	3.65402	1	0
ID=MIMAT0005309;Alias=MIMAT0005309;Name=rno-miR-384-5p;Derives_from=MI0006142	chrX	77108551	77108573	-	0	0	0	0	0	0	0	0	0	4	4	0	0	0	0	0	0	0	0	0	2.69741	2.55095	65.04	32.52	10.54	0.00573	**	3.75069	2.65103	11.6802	0.000631693	-3.15847	-9.10591	0	0	2.62418	1	0
ID=MIMAT0003178_1;Alias=MIMAT0003178;Name=rno-miR-542-5p;Derives_from=MI0031781	chrX	152784202	152784223	+	0	0	0	0	0	0	0	0	0	3	5	0	0	0	0	0	0	0	0	0	2.02306	3.18869	62.35	31.174	49.33	3.16e-05	***	3.75648	2.65377	11.3391	0.000758919	-3.16857	-9.10591	0	0	2.60587	1	0
ID=MIMAT0017139;Alias=MIMAT0017139;Name=rno-miR-181b-1-3p;Derives_from=MI0000926	chr13	59986311	59986331	+	0	0	0	0	0	0	0	0	0	4	3	0	0	0	0	0	0	0	0	0	2.69741	1.91321	48.54	24.27	21.06	0.00065	***	3.57138	2.61007	10.1819	0.00141827	-3.34537	-9.10591	0	0	2.30531	1	0
ID=MIMAT0004724;Alias=MIMAT0004724;Name=rno-miR-99a-3p;Derives_from=MI0000883	chr11	19707472	19707493	+	0	0	0	0	0	0	0	0	0	3	3	0	0	0	0	0	0	0	0	0	2.02306	1.91321	43.96	21.981	47.46	3.65e-05	***	3.37066	2.57046	8.90327	0.00284661	-3.5735	-9.10591	0	0	1.96814	1	0
ID=MIMAT0004646;Alias=MIMAT0004646;Name=rno-miR-338-5p;Derives_from=MI0000618	chr10	108793449	108793470	-	0	0	0	0	0	0	0	0	0	3	3	0	0	0	0	0	0	0	0	0	2.02306	1.91321	45.57	22.786	33.72	0.000126	***	3.3709	2.57046	8.78771	0.00303267	-3.5735	-9.10591	0	0	1.96814	1	0
ID=MIMAT0000872;Alias=MIMAT0000872;Name=rno-miR-199a-5p;Derives_from=MI0000941	chr13	85019427	85019449	+	140	42	43	42	64	78	460	110	51	83959	73070	52.7802	97.4729	103.935	200.037	252.243	286.312	761.587	139.594	276.171	56617.9	46599.5	108.32	54.16	42.88	5.3e-05	***	7.24264	13.7706	235.46	3.84265e-53	12.0272	-7.26169	250.624	207.882	51608.7	0.98392	0.000931349
ID=MIMAT0004730;Alias=MIMAT0004730;Name=rno-miR-125b-1-3p;Derives_from=MI0000896	chr8	44272900	44272921	+	4	0	0	1	2	0	4	2	0	829	744	1.50801	0	0	4.76279	7.88258	0	6.62249	2.53806	0	559.038	474.477	186.9	93.45	5.457	0.032	*	7.01808	7.34374	192.343	9.79218e-44	5.42216	-7.18772	2.96798	1.26903	516.757	0.983658	0
ID=MIMAT0000845;Alias=MIMAT0000845;Name=rno-miR-139-5p;Derives_from=MI0000913	chr1	172779853	172779874	+	1	0	0	0	0	0	0	0	0	32	54	0.377001	0	0	0	0	0	0	0	0	21.5793	34.4379	145.09	72.55	15.83	0.00166	**	5.90578	4.134	51.266	8.06626e-13	0.693117	-8.23464	0.0538573	0	28.0086	0.982829	0
ID=MIMAT0001547;Alias=MIMAT0001547;Name=rno-miR-450a-5p;Derives_from=MI0001654	chrX	152778701	152778722	+	27	5	3	2	4	3	11	18	1	2462	1966	10.179	11.6039	7.25126	9.52558	15.7652	11.012	18.2119	22.8426	5.41512	1660.25	1253.79	79.88	39.94	92.98	2.89e-06	***	6.12545	8.74309	230.703	4.18775e-52	7.21752	-6.58803	11.9355	14.1289	1457.02	0.982107	0.00325102
ID=MIMAT0000885;Alias=MIMAT0000885;Name=rno-miR-214-3p;Derives_from=MI0000954	chr13	85024885	85024905	+	36	8	6	7	6	10	55	18	5	11392	7685	13.5721	18.5663	14.5025	33.3395	23.6477	36.7067	91.0593	22.8426	27.0756	7682.22	4901.02	101.31	50.66	70.84	8.16e-06	***	7.08901	10.7421	295.882	2.59957e-66	9.02327	-7.19724	33.0563	24.9591	6291.62	0.981759	0.00176357
ID=MIMAT0004738;Alias=MIMAT0004738;Name=rno-miR-199a-3p;Derives_from=MI0000941	chr13	85019466	85019487	+	65	15	8	12	13	18	177	77	8	27195	23135	24.5051	34.8117	19.3367	57.1535	51.2368	66.072	293.045	97.7155	43.321	18339	14754.1	111.52	55.76	41.9	5.77e-05	***	7.25702	12.1327	202.423	6.18077e-46	10.3796	-7.27458	78.023	70.5182	16546.5	0.980525	0.00105329
ID=MIMAT0000858_1;Alias=MIMAT0000858;Name=rno-miR-181a-5p;Derives_from=MI0000925	chr3	28374807	28374829	+	4	3	0	5	4	6	29	6	4	4097	3770	1.50801	6.96235	0	23.8139	15.7652	22.024	48.0131	7.61419	21.6605	2762.82	2404.27	120.63	60.31	7.176	0.0164	*	6.87064	9.51742	132.032	1.47236e-30	7.87208	-6.93151	16.8695	14.6373	2583.55	0.980421	0
ID=MIMAT0035747_1;Alias=MIMAT0035747;Name=rno-miR-450b-3p;Derives_from=MI0031772	chrX	153216322	153216342	+	1	0	0	0	0	0	0	0	0	51	28	0.377001	0	0	0	0	0	0	0	0	34.392	17.8567	129.1	64.56	38.54	7.82e-05	***	5.73124	4.03565	52.5024	4.29732e-13	0.615852	-8.18822	0.0538573	0	26.1243	0.979324	0
ID=MIMAT0017159;Alias=MIMAT0017159;Name=rno-miR-214-5p;Derives_from=MI0000954	chr13	85024828	85024844	+	3	1	1	4	0	2	9	2	0	1747	1391	1.131	2.32078	2.41709	19.0512	0	7.34134	14.9006	2.53806	0	1178.09	887.094	151.03	75.51	8.59	0.0102	*	7.11889	8.24511	172.499	2.10574e-39	6.45549	-7.1185	6.73743	1.26903	1032.59	0.978976	0
ID=MIMAT0000849;Alias=MIMAT0000849;Name=rno-miR-143-3p;Derives_from=MI0000916	chr18	56200210	56200231	-	1141	227	235	164	109	179	823	504	122	107520	98033	430.159	526.818	568.016	781.097	429.601	657.05	1362.58	639.592	660.645	72506.3	62519.4	74.18	37.09	144.1	5.32e-07	***	6.05273	14.2127	454.841	6.37747e-101	12.8457	-6.39978	679.331	650.119	67512.9	0.97867	0.00589011
ID=MIMAT0005316;Alias=MIMAT0005316;Name=rno-miR-455-5p;Derives_from=MI0006148	chr5	83211466	83211487	+	4	2	1	0	1	3	11	1	2	1314	1277	1.50801	4.64157	2.41709	0	3.94129	11.012	18.2119	1.26903	10.8302	886.099	814.391	126.5	63.25	4.522	0.0485	*	6.68624	8.01154	153.499	2.98039e-35	6.32794	-6.81299	5.96169	6.04964	850.245	0.978127	0
ID=MIMAT0000859;Alias=MIMAT0000859;Name=rno-miR-181b-5p;Derives_from=MI0000926	chr13	59986271	59986293	+	16	3	1	1	3	4	14	6	4	1924	1620	6.03202	6.96235	2.41709	4.76279	11.8239	14.6827	23.1787	7.61419	21.6605	1297.45	1033.14	81.8	40.9	39.05	7.45e-05	***	6.19369	8.44649	202.718	5.33047e-46	6.95714	-6.46415	9.97993	14.6373	1165.29	0.978057	0.00185948
ID=MIMAT0000851;Alias=MIMAT0000851;Name=rno-miR-145-5p;Derives_from=MI0000918	chr18	56198870	56198892	-	205	30	11	11	7	9	18	17	3	5070	5566	77.2853	69.6235	26.588	52.3907	27.589	33.036	29.8012	21.5735	16.2454	3418.96	3549.65	74.45	37.23	112.1	1.41e-06	***	5.69463	10.0051	139.312	3.76363e-32	8.64657	-6.24569	45.1877	18.9095	3484.31	0.977895	0.00455576
ID=MIMAT0000888;Alias=MIMAT0000888;Name=rno-miR-218a-5p;Derives_from=MI0000957	chr10	20303182	20303202	+	53	10	10	3	9	3	28	28	1	2832	3205	19.9811	23.2078	24.1709	14.2884	35.4716	11.012	46.3575	35.5329	5.41512	1909.76	2043.95	72.3	36.15	42.91	5.29e-05	***	5.66438	9.21333	210.729	9.52511e-48	7.8725	-6.15851	24.927	20.474	1976.86	0.976301	0.00264234
ID=MIMAT0000790;Alias=MIMAT0000790;Name=rno-miR-21-5p;Derives_from=MI0000850	chr10	76197098	76197119	+	5915	1088	1302	809	911	1061	4521	3076	610	489461	476272	2229.96	2525.01	3147.05	3853.1	3590.52	3894.58	7485.07	3903.54	3303.23	330069	303737	68.59	34.29	140.8	5.82e-07	***	5.80853	16.463	531.751	1.17502e-117	15.1861	-6.18063	3817.9	3603.38	316903	0.975949	0.00671071
ID=MIMAT0000822;Alias=MIMAT0000822;Name=rno-miR-100-5p;Derives_from=MI0000885	chr8	44222162	44222183	+	26	3	5	5	2	7	81	19	3	8455	8529	9.80204	6.96235	12.0854	23.8139	7.88258	25.6947	134.106	24.1116	16.2454	5701.65	5439.27	111.82	55.91	33.44	0.00013	***	7.09651	10.5932	158.207	2.78837e-36	8.87195	-7.14862	31.4781	20.1785	5570.46	0.975938	0.00121962
ID=MIMAT0017308;Alias=MIMAT0017308;Name=rno-miR-455-3p;Derives_from=MI0006148	chr5	83211503	83211524	+	2	0	1	1	1	1	5	1	0	498	518	0.754003	0	2.41709	4.76279	3.94129	3.67067	8.27812	1.26903	0	335.827	330.348	132.51	66.26	9.495	0.00772	**	6.42514	6.81994	148.388	3.90235e-34	5.07751	-6.60994	3.40342	0.634516	333.088	0.975554	0
ID=MIMAT0000858;Alias=MIMAT0000858;Name=rno-miR-181a-5p;Derives_from=MI0000953	chr13	59986089	59986111	+	12	2	1	3	3	8	37	7	2	4153	3713	4.52402	4.64157	2.41709	14.2884	11.8239	29.3653	61.2581	8.88323	10.8302	2800.58	2367.92	103.32	51.66	25.32	0.000346	***	6.80218	9.51518	154.142	2.15626e-35	7.87487	-6.92672	18.3312	9.85674	2584.25	0.974782	0.000862321
ID=MIMAT0000859_1;Alias=MIMAT0000859;Name=rno-miR-181b-5p;Derives_from=MI0000927	chr3	28375886	28375908	+	15	3	2	1	1	1	16	4	2	1900	1591	5.65502	6.96235	4.83418	4.76279	3.94129	3.67067	26.49	5.07613	10.8302	1281.27	1014.64	91.36	45.68	57.44	1.8e-05	***	6.48395	8.4059	200.227	1.86297e-45	6.75744	-6.82023	8.04518	7.95319	1147.96	0.974557	0.00285669
ID=MIMAT0035746;Alias=MIMAT0035746;Name=rno-miR-450b-5p;Derives_from=MI0030362	chrX	152778568	152778588	+	11	4	0	0	1	1	7	5	1	691	688	4.14702	9.28313	0	0	3.94129	3.67067	11.5894	6.34516	5.41512	465.977	438.764	115.24	57.62	4.813	0.0424	*	5.72024	7.22682	158.632	2.25208e-36	5.67949	-6.28924	4.66164	5.88014	452.371	0.974266	0
ID=MIMAT0003179;Alias=MIMAT0003179;Name=rno-miR-542-3p;Derives_from=MI0003528	chrX	152777501	152777522	+	16	0	1	0	1	0	1	1	1	537	351	6.03202	0	2.41709	0	3.94129	0	1.65562	1.26903	5.41512	362.127	223.846	142.9	71.44	5.507	0.0313	*	5.8444	6.64649	105.865	7.89209e-25	4.85542	-6.68396	2.00657	3.34208	292.987	0.97376	0
ID=MIMAT0000608;Alias=MIMAT0000608;Name=rno-miR-351-5p;Derives_from=MI0000642	chrX	152774528	152774552	+	46	8	7	2	4	3	12	15	4	1609	1178	17.3421	18.5663	16.9196	9.52558	15.7652	11.012	19.8675	19.0355	21.6605	1085.03	751.255	55.46	27.73	197.5	1.55e-07	***	5.0474	8.19512	172.948	1.68046e-39	7.02502	-5.64079	15.5712	20.348	918.144	0.971976	0.00870267
ID=MIMAT0000775;Alias=MIMAT0000775;Name=rno-let-7b-5p;Derives_from=MI0000829	chr7	126301342	126301363	+	126	18	30	19	33	21	85	82	11	7348	7592	47.5022	41.7741	72.5126	90.493	130.063	77.084	140.728	104.061	59.5664	4955.14	4841.71	58.17	29.087	78.25	5.59e-06	***	5.26165	10.5238	249.467	3.39289e-56	9.41132	-5.69921	85.7366	81.8135	4898.42	0.971755	0.00835998
ID=MIMAT0017131;Alias=MIMAT0017131;Name=rno-miR-145-3p;Derives_from=MI0000918	chr18	56198834	56198854	-	8	4	1	0	0	3	11	2	0	920	1059	3.01601	9.28313	2.41709	0	0	11.012	18.2119	2.53806	0	620.404	675.365	134.73	67.36	6.988	0.0176	*	6.24373	7.67304	150.273	1.51131e-34	6.00844	-6.66774	6.27716	1.26903	647.884	0.971482	0
ID=MIMAT0017129;Alias=MIMAT0017129;Name=rno-miR-143-5p;Derives_from=MI0000916	chr18	56200245	56200265	-	8	1	1	0	1	2	7	2	1	857	609	3.01601	2.32078	2.41709	0	3.94129	7.34134	11.5894	2.53806	5.41512	577.92	388.382	92.33	46.16	11.14	0.00487	**	6.13593	7.2738	170.514	5.71322e-39	5.6488	-6.54052	4.37512	3.97659	483.151	0.971025	0
ID=MIMAT0000888_1;Alias=MIMAT0000888;Name=rno-miR-218a-5p;Derives_from=MI0000958	chr14	66955559	66955579	-	43	7	7	4	14	2	10	22	4	2464	2983	16.2111	16.2455	16.9196	19.0512	55.1781	7.34134	16.5562	27.9187	21.6605	1661.6	1902.37	70.28	35.14	63.25	1.25e-05	***	5.73156	9.07706	183.299	9.23089e-42	7.73204	-6.13999	21.0719	24.7896	1781.99	0.96786	0.00384421
ID=MIMAT0000779;Alias=MIMAT0000779;Name=rno-let-7i-5p;Derives_from=MI0000835	chr7	67000241	67000262	+	142	27	56	40	52	52	505	147	13	34714	35960	53.5342	62.6611	135.357	190.512	204.947	190.875	836.09	186.548	70.3966	23409.5	22933.1	87.02	43.51	30.76	0.000175	***	6.29991	12.6672	154.422	1.87281e-35	11.2582	-6.48914	239.139	128.472	23171.3	0.964825	0.00228164
ID=MIMAT0003179_2;Alias=MIMAT0003179;Name=rno-miR-542-3p;Derives_from=MI0031782	chrX	153215220	153215241	+	16	2	1	0	1	1	5	6	1	541	336	6.03202	4.64157	2.41709	0	3.94129	3.67067	8.27812	7.61419	5.41512	364.824	214.28	71.29	35.65	9.681	0.00731	**	5.00876	6.68339	123.012	1.38596e-28	5.28399	-5.79301	4.14011	6.51466	289.552	0.962805	0
ID=MIMAT0001543;Alias=MIMAT0001543;Name=rno-miR-449a-5p;Derives_from=MI0001650	chr2	63935169	63935190	+	4	1	0	0	0	0	0	1	0	85	91	1.50801	2.32078	0	0	0	0	0	1.26903	0	57.3199	58.0342	113.88	56.94	9.909	0.00684	**	5.01196	4.85814	62.3267	2.90949e-15	2.6438	-6.41772	0.54697	0.634516	57.677	0.961087	0
ID=MIMAT0003119;Alias=MIMAT0003119;Name=rno-miR-224-5p;Derives_from=MI0003483	chr1	147949983	147950004	-	0	0	0	0	1	0	6	1	0	390	381	0	0	0	0	3.94129	0	9.93374	1.26903	0	262.997	242.978	178.6	89.29	7.764	0.0134	*	6.56675	6.4692	101.297	7.91779e-24	4.54713	-6.87699	1.98215	0.634516	252.988	0.960723	0
ID=MIMAT0000830_1;Alias=MIMAT0000830;Name=rno-miR-125b-5p;Derives_from=MI0000896	chr8	44272860	44272881	+	143	18	21	23	23	37	387	65	15	27667	24442	53.9112	41.7741	50.7588	109.544	90.6497	135.815	640.726	82.4871	81.2269	18657.3	15587.6	91.68	45.84	34.01	0.000123	***	6.45714	12.2142	147.175	7.18571e-34	10.76	-6.61272	160.454	81.857	17122.4	0.960518	0.00223402
ID=MIMAT0000884;Alias=MIMAT0000884;Name=rno-miR-181a-1-3p;Derives_from=MI0000953	chr13	59986129	59986150	+	1	0	0	0	0	0	2	1	0	148	122	0.377001	0	0	0	0	0	3.31125	1.26903	0	99.8041	77.804	171.4	85.71	5.686	0.0291	*	6.0335	5.26997	86.9069	1.13754e-20	2.99742	-6.95565	0.526893	0.634516	88.8041	0.959179	0
ID=MIMAT0000830;Alias=MIMAT0000830;Name=rno-miR-125b-5p;Derives_from=MI0000897	chr11	19752296	19752317	+	124	17	23	24	20	33	417	58	12	27454	24573	46.7482	39.4533	55.593	114.307	78.8258	121.132	690.395	73.6039	64.9815	18513.7	15671.1	94.17	47.09	32.06	0.000151	***	6.47891	12.2115	130.177	3.74887e-30	10.7576	-6.61235	163.779	69.2927	17092.4	0.957804	0.00212651
ID=MIMAT0003179_1;Alias=MIMAT0003179;Name=rno-miR-542-3p;Derives_from=MI0031781	chrX	152784240	152784261	+	14	1	1	2	0	2	3	5	0	544	328	5.27802	2.32078	2.41709	9.52558	0	7.34134	4.96687	6.34516	0	366.848	209.178	89.33	44.67	6.963	0.0177	*	5.21122	6.66308	124.114	7.95367e-29	5.21825	-5.90907	4.54995	3.17258	288.013	0.956445	0
ID=MIMAT0004740;Alias=MIMAT0004740;Name=rno-miR-218a-2-3p;Derives_from=MI0000957	chr10	20303224	20303245	+	1	0	0	0	0	0	0	0	0	12	14	0.377001	0	0	0	0	0	0	0	0	8.09222	8.92833	79.24	39.62	31.21	0.000167	***	4.15077	3.22055	27.269	1.77025e-07	-0.511637	-7.20704	0.0538573	0	8.51028	0.955486	0
ID=MIMAT0035746_1;Alias=MIMAT0035746;Name=rno-miR-450b-5p;Derives_from=MI0031772	chrX	153216287	153216307	+	6	1	4	4	0	0	4	4	2	752	631	2.26201	2.32078	9.66835	19.0512	0	0	6.62249	5.07613	10.8302	507.113	402.413	109.94	54.97	5.111	0.0372	*	5.77637	7.23827	141.801	1.07475e-32	5.82786	-6.00779	5.70354	7.95319	454.763	0.954798	0
ID=MIMAT0000608_1;Alias=MIMAT0000608;Name=rno-miR-351-5p;Derives_from=MI0031766	chrX	153212245	153212269	+	33	6	3	0	9	5	13	24	4	1665	1166	12.441	13.9247	7.25126	0	35.4716	18.3533	21.5231	30.4568	21.6605	1122.8	743.603	80.81	40.41	3.939	0.0644	.	5.02779	8.21857	135.615	2.42275e-31	7.08601	-5.56575	15.5664	26.0586	933.199	0.95447	0
ID=MIMAT0004736;Alias=MIMAT0004736;Name=rno-miR-193a-5p;Derives_from=MI0000936	chr10	64584017	64584038	-	1	0	1	0	0	0	1	1	0	72	79	0.377001	0	2.41709	0	0	0	1.65562	1.26903	0	48.5533	50.3813	113.46	56.73	6.612	0.0202	*	5.18612	4.70363	62.6316	2.49222e-15	2.58912	-6.08411	0.635673	0.634516	49.4673	0.952579	0
ID=MIMAT0000562;Alias=MIMAT0000562;Name=rno-let-7d-5p;Derives_from=MI0000601	chr17	18476106	18476127	+	59	6	25	18	43	15	270	68	21	13256	13452	22.2431	13.9247	60.4272	85.7302	169.475	55.06	447.018	86.2942	113.718	8939.21	8578.85	78.12	39.06	18.1	0.00107	**	5.76888	11.3057	99.8896	1.6113e-23	10.0826	-6.03343	121.983	100.006	8759.03	0.950474	0.00155529
ID=MIMAT0000820;Alias=MIMAT0000820;Name=rno-miR-99a-5p;Derives_from=MI0000883	chr11	19707435	19707456	+	7	1	1	0	4	2	38	9	0	2145	1873	2.63901	2.32078	2.41709	0	15.7652	7.34134	62.9137	11.4213	0	1446.49	1194.48	178.7	89.36	3.981	0.0631	.	6.28115	8.60517	84.3697	4.10388e-20	7.09578	-6.54759	13.3424	5.71065	1320.48	0.949965	0
ID=MIMAT0000838;Alias=MIMAT0000838;Name=rno-miR-132-3p;Derives_from=MI0000905	chr10	61729443	61729464	+	6	4	0	0	2	1	2	2	0	241	255	2.26201	9.28313	0	0	7.88258	3.67067	3.31125	2.53806	0	162.519	162.623	125.3	62.65	2.944	0.11		4.96009	6.03573	93.4552	4.15489e-22	4.58542	-5.52472	3.77281	1.26903	162.571	0.945966	0
ID=MIMAT0005331;Alias=MIMAT0005331;Name=rno-miR-708-5p;Derives_from=MI0006160	chr1	167436253	167436275	+	15	0	1	1	0	1	4	0	1	169	214	5.65502	0	2.41709	4.76279	0	3.67067	6.62249	0	5.41512	113.965	136.476	75.92	37.96	4.317	0.0535	.	4.46182	5.76565	61.4879	4.45463e-15	4.37369	-5.19511	3.30401	2.70756	125.221	0.945082	0
ID=MIMAT0000883;Alias=MIMAT0000883;Name=rno-miR-212-3p;Derives_from=MI0000952	chr10	61729163	61729184	+	1	0	0	0	0	0	0	1	0	29	31	0.377001	0	0	0	0	0	0	1.26903	0	19.5562	19.7699	112.08	56.04	10.77	0.00538	**	4.68006	3.84325	49.1902	2.32311e-12	1.05832	-6.48365	0.0538573	0.634516	19.663	0.939063	0
ID=MIMAT0005595;Alias=MIMAT0005595;Name=rno-miR-146b-5p;Derives_from=MI0006342	chr1	273520443	273520466	+	346	58	94	44	47	56	141	153	22	5279	7408	130.442	134.605	227.206	209.563	185.241	205.557	233.443	194.162	119.133	3559.9	4724.36	33.75	16.873	128.3	8.36e-07	***	3.89841	10.5183	158.605	2.28237e-36	9.79901	-4.44057	189.437	156.647	4142.13	0.93846	0.0245964
ID=MIMAT0026467;Alias=MIMAT0026467;Name=rno-miR-125b-2-3p;Derives_from=MI0000897	chr11	19752335	19752356	+	0	0	0	0	0	0	2	0	0	86	79	0	0	0	0	0	0	3.31125	0	0	57.9943	50.3813	181.56	90.78	15.59	0.00174	**	6.0892	4.75649	67.3172	2.31161e-16	2.33582	-6.85355	0.473035	0	54.1878	0.938329	0
ID=MIMAT0000547;Alias=MIMAT0000547;Name=rno-miR-322-3p;Derives_from=MI0000589	chrX	152773528	152773547	+	21	4	1	1	2	1	4	12	2	648	357	7.91703	9.28313	2.41709	4.76279	7.88258	3.67067	6.62249	15.2284	10.8302	436.98	227.672	52.86	26.43	59.72	1.55e-05	***	4.62676	6.89483	103.601	2.47413e-24	5.7154	-5.3279	6.0794	13.0293	332.326	0.937306	0.00550092
ID=MIMAT0017138;Alias=MIMAT0017138;Name=rno-miR-181a-2-3p;Derives_from=MI0000925	chr3	28374852	28374870	+	0	0	0	0	0	0	1	0	0	47	37	0	0	0	0	0	0	1.65562	0	0	31.6945	23.5963	146.05	73.03	10.71	0.00546	**	5.78781	4.10593	61.5908	4.22797e-15	1.35343	-6.87647	0.236518	0	27.6454	0.934436	0
ID=MIMAT0000774;Alias=MIMAT0000774;Name=rno-let-7a-5p;Derives_from=MI0000827	chr17	18473978	18473999	+	172	33	31	23	68	28	185	200	4	6461	8538	64.8442	76.5858	74.9297	109.544	268.008	102.779	306.29	253.806	21.6605	4356.99	5445.01	50.3	25.152	17.86	0.00112	**	4.56053	10.6277	91.549	1.08863e-21	9.75546	-5.01273	143.283	137.733	4901	0.934319	0.00396228
ID=MIMAT0000819;Alias=MIMAT0000819;Name=rno-miR-98-5p;Derives_from=MI0000882	chrX	21867952	21867973	-	11	0	1	4	3	5	21	21	1	729	829	4.14702	0	2.41709	19.0512	11.8239	18.3533	34.7681	26.6497	5.41512	491.603	528.685	71.8	35.9	3.846	0.0675	.	4.67367	7.48255	72.945	1.33312e-17	6.43595	-5.12348	12.9372	16.0324	510.144	0.933948	0
ID=MIMAT0017184;Alias=MIMAT0017184;Name=rno-miR-365-5p;Derives_from=MI0001656	chr10	64570127	64570143	-	4	1	1	0	0	0	0	0	0	67	53	1.50801	2.32078	2.41709	0	0	0	0	0	0	45.1816	33.8001	116.5	58.25	6.144	0.0242	*	4.4258	4.49935	47.3521	5.93155e-12	2.46597	-5.6806	0.892268	0	39.4909	0.933261	0
ID=MIMAT0017158;Alias=MIMAT0017158;Name=rno-miR-212-5p;Derives_from=MI0000952	chr10	61729123	61729146	+	0	0	0	0	1	0	0	0	0	85	84	0	0	0	0	3.94129	0	0	0	0	57.3199	53.57	147.96	73.98	12.19	0.00373	**	6.76191	4.78052	75.0468	4.59696e-18	2.45645	-6.6785	0.563042	0	55.445	0.931469	0
ID=MIMAT0017334;Alias=MIMAT0017334;Name=rno-miR-146b-3p;Derives_from=MI0006342	chr1	273520483	273520503	+	4	0	0	0	0	0	0	1	0	30	40	1.50801	0	0	0	0	0	0	1.26903	0	20.2306	25.5095	135.55	67.78	8.323	0.0111	*	3.94937	4.01231	35.2338	2.92404e-09	1.50727	-6.02179	0.215429	0.634516	22.87	0.93063	0
ID=MIMAT0000774_1;Alias=MIMAT0000774;Name=rno-let-7a-5p;Derives_from=MI0000828	chr8	44228482	44228503	+	210	41	36	17	87	38	244	237	13	7705	10223	79.1703	95.1521	87.0152	80.9674	342.892	139.485	403.972	300.761	70.3966	5195.88	6519.6	47.19	23.593	22.64	0.000508	***	4.49975	10.8918	96.5918	8.52001e-23	10.044	-4.9503	175.522	185.579	5857.74	0.92786	0.0106823
ID=MIMAT0004711;Alias=MIMAT0004711;Name=rno-miR-21-3p;Derives_from=MI0000850	chr10	76197136	76197157	+	1	1	0	0	1	0	4	1	0	109	137	0.377001	2.32078	0	0	3.94129	0	6.62249	1.26903	0	73.5044	87.3701	104.83	52.42	5.038	0.0384	*	4.95213	5.23963	61.7388	3.92177e-15	3.57982	-5.50567	1.89451	0.634516	80.4372	0.91735	0
EF > PSC, 2 < extremum fold change < 10																											ANOVA					edgeR
ID	chr	start	end	strand	SU3.1.1	SU3.1.2	SU3.2	SU3.3	NF13	NF21	QV8	RES27	dB50	RNFM1	RNFF1	SU3.1.1	SU3.1.2	SU3.2	SU3.3	NF13	NF21	QV8	RES27	dB50	RNFM1	RNFF1	Sum Sq	Mean Sq	F value	Pr(>F)	Signif. codes: 0<***<0.001<**<0.01<*<0.05 <"."<0.1<" "<1	logFC	logCPM	LR	PValue	A	M	Average iPSC	Average ESC	Average EF	Rate EF Min/(Min+Max)	Rate PSC Min/(Min+Max)
ID=MIMAT0000547_1;Alias=MIMAT0000547;Name=rno-miR-322-3p;Derives_from=MI0031763	chrX	153211245	153211264	+	15	1	3	1	6	1	3	12	1	628	355	5.65502	2.32078	7.25126	4.76279	23.6477	3.67067	4.96687	15.2284	5.41512	423.493	226.397	52.28	26.14	25.99	0.000316	***	4.63197	6.87485	91.9609	8.84041e-22	5.73888	-5.21617	7.46788	10.3218	324.945	0.905426	0.00545023
ID=MIMAT0003213;Alias=MIMAT0003213;Name=rno-miR-503-5p;Derives_from=MI0003555	chrX	152773788	152773810	+	34	7	3	2	5	0	4	15	0	359	278	12.818	16.2455	7.25126	9.52558	19.7065	0	6.62249	19.0355	0	242.092	177.291	59.31	29.653	3.149	0.098	.	3.51778	6.50418	50.1892	1.39617e-12	5.56052	-4.30959	10.3099	9.51774	209.692	0.899966	0
ID=MIMAT0000777;Alias=MIMAT0000777;Name=rno-let-7e-5p;Derives_from=MI0000832	chr1	60624053	60624074	+	189	32	32	22	51	19	115	147	12	2536	3148	71.2533	74.2651	77.3468	104.781	201.006	69.7427	190.397	186.548	64.9815	1710.16	2007.6	28.327	14.163	29.11	0.000213	***	3.41248	9.49803	78.7856	6.92316e-19	8.88473	-3.95768	112.685	125.765	1858.88	0.894825	0.0313529
ID=MIMAT0003178;Alias=MIMAT0003178;Name=rno-miR-542-5p;Derives_from=MI0003528	chrX	152777463	152777484	+	1	0	0	0	0	0	0	0	0	5	5	0.377001	0	0	0	0	0	0	0	0	3.37176	3.18869	72.2	36.1	14.94	0.00199	**	2.82234	2.7646	9.07295	0.00259418	-1.32919	-6.09151	0.0538573	0	3.28023	0.89427	0
ID=MIMAT0000871;Alias=MIMAT0000871;Name=rno-miR-196a-5p;Derives_from=MI0000940	chr7	142375616	142375637	+	1	1	1	1	0	3	7	2	2	559	153	0.377001	2.32078	2.41709	4.76279	0	11.012	11.5894	2.53806	10.8302	376.963	97.5739	71.41	35.7	5.107	0.0372	*	5.10242	6.41938	64.1369	1.16065e-15	5.1851	-5.41629	4.63986	6.68416	237.268	0.893835	0
ID=MIMAT0000778;Alias=MIMAT0000778;Name=rno-let-7f-5p;Derives_from=MI0000833	chr17	18474341	18474362	+	302	41	53	25	161	72	271	597	18	9435	12793	113.854	95.1521	128.106	119.07	634.548	264.288	448.674	757.612	97.4722	6362.51	8158.58	42.5	21.25	14.76	0.00207	**	4.06279	11.281	55.9865	7.29694e-14	10.555	-4.54802	257.67	427.542	7260.55	0.893596	0.0115284
ID=MIMAT0004707;Alias=MIMAT0004707;Name=rno-let-7i-3p;Derives_from=MI0000835	chr7	67000297	67000318	+	0	1	0	0	0	1	1	0	0	56	48	0	2.32078	0	0	0	3.67067	1.65562	0	0	37.7637	30.6114	127	63.47	4.253	0.0552	.	4.92115	4.35652	51.0071	9.20304e-13	2.48806	-5.22051	1.09244	0	34.1876	0.892928	0
ID=MIMAT0000810;Alias=MIMAT0000810;Name=rno-miR-31a-5p;Derives_from=MI0000872	chr5	111183108	111183129	+	945	150	121	77	103	89	304	521	66	11691	8560	356.266	348.117	292.468	366.735	405.953	326.689	503.31	661.166	357.398	7883.85	5459.04	27.383	13.692	120.9	1.05e-06	***	3.38725	11.2887	117.771	1.94572e-27	10.7063	-4.00172	371.363	509.282	6671.44	0.89197	0.0357701
ID=MIMAT0000778_1;Alias=MIMAT0000778;Name=rno-let-7f-5p;Derives_from=MI0000834	chrX	21868563	21868584	-	247	49	51	34	169	88	295	609	9	9261	12955	93.1193	113.718	123.271	161.935	666.078	323.019	488.409	772.841	48.7361	6245.17	8261.9	42.4	21.198	10.91	0.00519	**	4.00461	11.2941	48.448	3.39171e-12	10.5878	-4.47953	281.364	410.788	7253.54	0.889878	0.00586431
ID=MIMAT0017803;Alias=MIMAT0017803;Name=rno-miR-449c-5p;Derives_from=MI0015402	chr2	63933638	63933658	+	2	0	0	0	0	0	0	0	0	9	13	0.754003	0	0	0	0	0	0	0	0	6.06917	8.29059	77.02	38.51	13.86	0.00252	**	3.2972	3.15271	17.394	3.03778e-05	-0.255736	-6.20491	0.107715	0	7.17988	0.889494	0
ID=MIMAT0017804;Alias=MIMAT0017804;Name=rno-miR-449c-3p;Derives_from=MI0015402	chr2	63933663	63933679	+	2	0	0	0	0	0	0	0	0	9	13	0.754003	0	0	0	0	0	0	0	0	6.06917	8.29059	88.03	44.02	11.56	0.00437	**	3.29678	3.15271	17.4236	2.99088e-05	-0.255736	-6.20491	0.107715	0	7.17988	0.889494	0
ID=MIMAT0000776;Alias=MIMAT0000776;Name=rno-let-7c-5p;Derives_from=MI0000830	chr11	19708158	19708179	+	1638	218	235	93	117	124	433	529	81	8240	9556	617.528	505.931	568.016	442.939	461.131	455.163	716.885	671.318	438.625	5556.66	6094.22	19.457	9.729	128.4	8.32e-07	***	2.77342	11.3342	77.9343	1.06525e-18	10.8167	-3.3904	538.228	554.972	5825.44	0.885729	0.0671415
ID=MIMAT0000776_1;Alias=MIMAT0000776;Name=rno-let-7c-5p;Derives_from=MI0000831	chr7	126300934	126300955	+	1350	226	195	81	97	108	360	486	42	6729	7902	508.952	524.497	471.332	385.786	382.305	396.432	596.025	616.75	227.435	4537.71	5039.41	19.534	9.767	54.76	2.15e-05	***	2.73336	11.0695	62.8153	2.27031e-15	10.5514	-3.35551	466.476	422.092	4788.56	0.880347	0.0431825
ID=MIMAT0017123;Alias=MIMAT0017123;Name=rno-miR-132-5p;Derives_from=MI0000905	chr10	61729407	61729428	+	1	0	0	0	0	0	3	0	0	64	55	0.377001	0	0	0	0	0	4.96687	0	0	43.1585	35.0756	129.95	64.97	11.64	0.00428	**	4.86137	4.46638	49.6543	1.83366e-12	2.3571	-5.87084	0.76341	0	39.1171	0.87596	0
ID=MIMAT0035719;Alias=MIMAT0035719;Name=rno-let-7g-5p;Derives_from=MI0030347	chr8	114237845	114237866	+	584	109	91	49	135	77	546	534	37	9140	10607	220.169	252.965	219.955	233.377	532.074	282.641	903.971	677.663	200.36	6163.58	6764.49	29.88	14.941	22.68	0.000505	***	3.4864	11.2445	76.4808	2.22367e-18	10.6642	-3.99473	377.879	439.011	6464.03	0.872096	0.0287673
ID=MIMAT0001320;Alias=MIMAT0001320;Name=rno-miR-421-5p;Derives_from=MI0001423	chrX	75245505	75245525	-	1	0	0	0	0	0	0	0	0	5	4	0.377001	0	0	0	0	0	0	0	0	3.37176	2.55095	54.53	27.263	13.32	0.00284	**	2.67836	2.72762	7.87111	0.00502308	-1.41168	-5.96145	0.0538573	0	2.96136	0.871241	0
ID=MIMAT0000594;Alias=MIMAT0000594;Name=rno-miR-345-5p;Derives_from=MI0000631	chr6	141919059	141919079	+	23	4	1	0	3	2	4	2	0	140	124	8.67103	9.28313	2.41709	0	11.8239	7.34134	6.62249	2.53806	0	94.4093	79.0795	58.72	29.362	3.923	0.065	.	3.12135	5.52421	34.6696	3.90682e-09	4.46538	-3.95334	6.59414	1.26903	86.7444	0.869929	0
ID=MIMAT0003213_1;Alias=MIMAT0003213;Name=rno-miR-503-5p;Derives_from=MI0031773	chrX	153211505	153211527	+	43	6	1	3	5	6	5	7	5	363	273	16.2111	13.9247	2.41709	14.2884	19.7065	22.024	8.27812	8.88323	27.0756	244.79	174.102	27.274	13.637	12.68	0.00331	**	3.20245	6.59135	47.1942	6.42915e-12	5.82269	-3.78239	13.8357	17.9794	209.446	0.865415	0.00977759
ID=MIMAT0001619;Alias=MIMAT0001619;Name=rno-miR-322-5p;Derives_from=MI0000589	chrX	152773490	152773511	+	9	1	0	0	2	0	3	7	0	122	86	3.39301	2.32078	0	0	7.88258	0	4.96687	8.88323	0	82.2709	54.8455	110.2	55.12	1.896	0.212		3.47842	5.17348	40.3611	2.11099e-10	3.89006	-4.42469	2.65189	4.44161	68.5582	0.860609	0
ID=MIMAT0001619_1;Alias=MIMAT0001619;Name=rno-miR-322-5p;Derives_from=MI0031763	chrX	153211207	153211228	+	15	0	2	1	1	1	4	7	0	111	86	5.65502	0	4.83418	4.76279	3.94129	3.67067	6.62249	8.88323	0	74.8531	54.8455	57.12	28.56	2.704	0.127		2.96654	5.20335	36.105	1.86967e-09	4.08259	-3.87965	4.21235	4.44161	64.8493	0.860609	0
ID=MIMAT0017223;Alias=MIMAT0017223;Name=rno-miR-374-3p;Derives_from=MI0003552	chrX	75245619	75245640	-	0	0	0	0	0	0	1	0	0	15	29	0	0	0	0	0	0	1.65562	0	0	10.1153	18.4944	117.34	58.67	12.51	0.00344	**	4.89217	3.59634	30.9437	2.65626e-08	0.799872	-6.08266	0.236518	0	14.3048	0.859346	0
ID=MIMAT0004655;Alias=MIMAT0004655;Name=rno-miR-345-3p;Derives_from=MI0000631	chr6	141919097	141919118	+	22	0	0	0	3	2	9	5	1	130	152	8.29403	0	0	0	11.8239	7.34134	14.9006	6.34516	5.41512	87.6658	96.9362	62.22	31.11	2.786	0.121		3.15996	5.59708	34.8698	3.52507e-09	4.58549	-3.89234	6.05141	5.88014	92.301	0.854722	0
ID=MIMAT0001549;Alias=MIMAT0001549;Name=rno-miR-365-3p;Derives_from=MI0001656	chr10	64570082	64570103	-	6	1	1	0	1	0	6	0	0	83	138	2.26201	2.32078	2.41709	0	3.94129	0	9.93374	0	0	55.9712	88.0078	157.1	78.53	6.129	0.0243	*	4.10915	5.19062	44.4241	2.64407e-11	3.73841	-4.86861	2.98213	0	71.9895	0.849272	0
ID=MIMAT0000890;Alias=MIMAT0000890;Name=rno-miR-221-3p;Derives_from=MI0000961	chrX	4475359	4475381	+	266	62	28	21	46	44	87	285	9	3211	3118	100.282	143.889	67.6785	100.019	181.299	161.509	144.039	361.674	48.7361	2165.34	1988.47	26.958	13.48	18.99	0.000916	***	3.18386	9.70676	49.8749	1.63865e-12	9.12828	-3.79077	128.388	205.205	2076.91	0.846105	0.0220119
ID=MIMAT0000791;Alias=MIMAT0000791;Name=rno-miR-22-3p;Derives_from=MI0000851	chr10	62013698	62013719	+	3221	540	444	354	488	643	2150	1326	245	28362	29460	1214.32	1253.22	1073.19	1686.03	1923.35	2360.24	3559.59	1682.74	1326.71	19126	18787.8	20.195	10.1	34.83	0.000113	***	2.82962	13.0025	91.0615	1.39272e-21	12.5281	-3.37206	1867.13	1504.72	18956.9	0.840715	0.0531303
ID=MIMAT0000882;Alias=MIMAT0000882;Name=rno-miR-211-5p;Derives_from=MI0000951	chr1	126151194	126151215	+	3	1	0	0	0	0	0	1	0	22	19	1.131	2.32078	0	0	0	0	0	1.26903	0	14.8357	12.117	111.2	55.59	2.814	0.119		3.07588	3.63131	26.7372	2.33087e-07	1.45083	-4.60923	0.493113	0.634516	13.4764	0.839257	0
ID=MIMAT0000877;Alias=MIMAT0000877;Name=rno-miR-204-5p;Derives_from=MI0000946	chr1	247690222	247690243	+	0	0	1	0	0	0	0	0	1	60	43	0	0	2.41709	0	0	0	0	0	5.41512	40.4611	27.4227	108.7	54.35	9.176	0.00849	**	5.34774	4.33011	52.7242	3.83825e-13	2.49862	-5.1786	0.345298	2.70756	33.9419	0.835095	0
ID=MIMAT0000793;Alias=MIMAT0000793;Name=rno-miR-23b-3p;Derives_from=MI0000853	chr17	816092	816112	+	1187	206	91	66	83	77	204	312	73	3490	3840	447.501	478.081	219.955	314.344	327.127	282.641	337.747	395.938	395.304	2353.49	2448.91	12.848	6.424	58.57	1.67e-05	***	2.06989	10.3795	30.9971	2.58411e-08	9.86822	-2.73136	343.914	395.621	2401.2	0.83116	0.0824151
ID=MIMAT0000823;Alias=MIMAT0000823;Name=rno-miR-101a-3p;Derives_from=MI0000886	chr5	124050134	124050154	-	448	71	54	34	48	29	77	167	32	1501	1695	168.897	164.776	130.523	161.935	189.182	106.449	127.483	211.928	173.284	1012.2	1080.97	12.537	6.268	90.47	3.21e-06	***	2.0417	9.21495	30.0106	4.29696e-08	8.6905	-2.69078	149.892	192.606	1046.58	0.826874	0.089648
ID=MIMAT0000832;Alias=MIMAT0000832;Name=rno-miR-126a-3p;Derives_from=MI0000898	chr3	9402781	9402802	+	60	8	10	6	7	5	25	25	1	292	333	22.6201	18.5663	24.1709	28.5767	27.589	18.3533	41.3906	31.7258	5.41512	196.911	212.367	18.522	9.261	17.43	0.00121	**	2.38262	6.81276	41.0039	1.51926e-10	6.15772	-3.04647	25.8953	18.5705	204.639	0.82631	0.0248649
ID=MIMAT0017224_1;Alias=MIMAT0017224;Name=rno-miR-503-3p;Derives_from=MI0031773	chrX	153211545	153211567	+	5	0	0	0	0	0	0	2	1	59	40	1.88501	0	0	0	0	0	0	2.53806	5.41512	39.7868	25.5095	158	79	16.86	0.00135	**	3.79549	4.35302	36.6516	1.41241e-09	2.62393	-4.81603	0.269287	3.97659	32.6481	0.824893	0
ID=MIMAT0000563;Alias=MIMAT0000563;Name=rno-let-7d-3p;Derives_from=MI0000601	chr17	18476160	18476181	+	20	1	5	3	3	4	38	11	0	454	463	7.54003	2.32078	12.0854	14.2884	11.8239	14.6827	62.9137	13.9594	0	306.156	295.273	69.73	34.87	6.629	0.0201	*	3.69576	6.93974	48.0727	4.10714e-12	6.12609	-4.21877	17.9507	6.97968	300.714	0.824355	0
ID=MIMAT0000782;Alias=MIMAT0000782;Name=rno-miR-10a-5p;Derives_from=MI0000841	chr10	83968703	83968725	+	319	58	74	26	20	26	146	180	32	2040	1761	120.263	134.605	178.865	123.833	78.8258	95.4374	241.721	228.426	173.284	1375.68	1123.06	16.446	8.223	35.1	0.00011	***	2.37623	9.28791	40.7178	1.75876e-10	8.78974	-3.00261	139.079	200.855	1249.37	0.822886	0.0541943
ID=MIMAT0004706;Alias=MIMAT0004706;Name=rno-let-7e-3p;Derives_from=MI0000832	chr1	60624098	60624119	+	9	2	0	0	2	1	2	5	1	53	63	3.39301	4.64157	0	0	7.88258	3.67067	3.31125	6.34516	5.41512	35.7407	40.1775	45.6	22.8	2.316	0.161		2.58284	4.73651	24.7181	6.63595e-07	3.61631	-3.26776	3.2713	5.88014	37.9591	0.819303	0
ID=MIMAT0003125;Alias=MIMAT0003125;Name=rno-miR-1-3p;Derives_from=MI0003489	chr18	2087924	2087945	-	0	0	0	0	0	0	1	0	0	11	13	0	0	0	0	0	0	1.65562	0	0	7.41787	8.29059	99.92	49.96	9.062	0.00879	**	4.02094	3.18777	24.3867	7.88104e-07	0.326295	-5.30015	0.236518	0	7.85423	0.817532	0
ID=MIMAT0024847;Alias=MIMAT0024847;Name=rno-miR-1843a-5p;Derives_from=MI0021535	chr6	111742629	111742649	-	22	2	2	1	0	3	8	5	3	111	110	8.29403	4.64157	4.83418	4.76279	0	11.012	13.245	6.34516	16.2454	74.8531	70.1512	28.63	14.31	3	0.107		2.54384	5.46345	30.5904	3.1866e-08	4.58318	-3.20128	6.68422	11.2953	72.5021	0.811967	0
ID=MIMAT0001082_1;Alias=MIMAT0001082;Name=rno-miR-196b-5p;Derives_from=MI0031760	chr4	146951730	146951751	-	7	2	5	2	6	15	2	43	14	499	507	2.63901	4.64157	12.0854	9.52558	23.6477	55.06	3.31125	54.5684	75.8117	336.502	323.333	45.62	22.811	12.02	0.00389	**	3.0383	7.22807	16.2653	5.50633e-05	6.57883	-3.58141	15.8444	65.1901	329.917	0.810065	0.00778146
ID=MIMAT0017224;Alias=MIMAT0017224;Name=rno-miR-503-3p;Derives_from=MI0003555	chrX	152773828	152773850	+	0	0	0	0	0	1	0	2	0	47	24	0	0	0	0	0	3.67067	0	2.53806	0	31.6945	15.3057	113.74	56.87	7.347	0.0154	*	4.36153	4.01264	34.0127	5.47543e-09	2.05985	-4.99542	0.524381	1.26903	23.5001	0.806566	0
ID=MIMAT0004709;Alias=MIMAT0004709;Name=rno-miR-10a-3p;Derives_from=MI0000841	chr10	83968744	83968765	+	1	0	1	0	0	0	1	2	0	25	16	0.377001	0	2.41709	0	0	0	1.65562	2.53806	0	16.8588	10.2038	54.71	27.353	4.382	0.0519	.	3.02588	3.65103	23.3846	1.32638e-06	1.72642	-4.07022	0.635673	1.26903	13.5313	0.800809	0
ID=MIMAT0000798;Alias=MIMAT0000798;Name=rno-miR-27b-3p;Derives_from=MI0000859	chr17	816334	816354	+	4631	779	585	303	347	388	1257	1593	342	13704	12087	1745.89	1807.89	1414	1443.13	1367.63	1424.22	2081.12	2021.57	1851.97	9241.32	7708.34	9.103	4.551	99.44	2.24e-06	***	1.66205	12.3989	28.4842	9.44678e-08	11.8983	-2.31133	1611.98	1936.77	8474.83	0.787412	0.128913
ID=MIMAT0017085;Alias=MIMAT0017085;Name=rno-let-7a-1-3p;Derives_from=MI0000827	chr17	18474029	18474050	+	8	3	0	1	0	2	4	2	0	39	48	3.01601	6.96235	0	4.76279	0	7.34134	6.62249	2.53806	0	26.2997	30.6114	65.75	32.87	2.653	0.131		2.29949	4.49698	18.9339	1.35329e-05	3.33158	-3.00623	4.10071	1.26903	28.4556	0.781775	0
ID=MIMAT0003208;Alias=MIMAT0003208;Name=rno-miR-374-5p;Derives_from=MI0003552	chrX	75245649	75245670	-	2	0	1	1	1	1	47	3	0	400	595	0.754003	0	2.41709	4.76279	3.94129	3.67067	77.8143	3.8071	0	269.741	379.454	116.2	58.08	4.51	0.0488	*	4.52631	6.93493	25.5	4.42384e-07	5.93296	-4.82511	13.3372	1.90355	324.597	0.776109	0
ID=MIMAT0000792;Alias=MIMAT0000792;Name=rno-miR-23a-3p;Derives_from=MI0000852	chr19	36294815	36294835	+	1500	245	75	40	87	97	186	241	88	3183	2964	565.502	568.592	181.282	190.512	342.892	356.055	307.946	305.837	476.531	2146.46	1890.26	10.849	5.424	15.27	0.00186	**	1.73969	10.2977	14.6585	0.000128853	9.76298	-2.44149	358.969	391.184	2018.36	0.768757	0.0778787
ID=MIMAT0000821;Alias=MIMAT0000821;Name=rno-miR-99b-5p;Derives_from=MI0000884	chr1	60623880	60623901	+	5408	821	993	488	627	441	1667	2217	481	16701	14137	2038.82	1905.36	2400.17	2324.24	2471.19	1618.76	2759.92	2813.44	2604.67	11262.4	9015.7	7.611	3.805	65.42	1.1e-05	***	1.46387	12.7739	23.3312	1.3637e-06	12.2599	-2.10609	2216.92	2709.06	10139	0.76216	0.12567
ID=MIMAT0000600;Alias=MIMAT0000600;Name=rno-miR-129-5p;Derives_from=MI0000637	chr3	89838050	89838070	-	10	1	6	1	4	1	3	0	0	101	78	3.77001	2.32078	14.5025	4.76279	15.7652	3.67067	4.96687	0	0	68.1096	49.7436	122.96	61.48	62.47	1.31e-05	***	2.81426	5.16249	20.2555	6.77581e-06	4.19538	-3.37839	7.1084	0	58.9266	0.759343	0
ID=MIMAT0017088;Alias=MIMAT0017088;Name=rno-let-7c-2-3p;Derives_from=MI0000831	chr7	126300982	126301003	+	3	1	1	0	2	0	3	4	1	47	39	1.131	2.32078	2.41709	0	7.88258	0	4.96687	5.07613	5.41512	31.6945	24.8718	45.85	22.927	2.51	0.143		2.56698	4.4319	22.9753	1.64092e-06	3.27927	-3.09315	2.67405	5.24563	28.2832	0.759343	0
ID=MIMAT0000794;Alias=MIMAT0000794;Name=rno-miR-24-3p;Derives_from=MI0000854	chr17	816824	816845	+	2641	418	363	263	367	357	1164	636	305	12606	9503	995.661	970.087	877.403	1252.61	1446.45	1310.43	1927.15	807.105	1651.61	8500.88	6060.42	10.902	5.451	27.58	0.000257	***	1.90619	12.0336	36.6213	1.43452e-09	11.5738	-2.52141	1254.26	1229.36	7280.65	0.758732	0.086711
ID=MIMAT0017175;Alias=MIMAT0017175;Name=rno-miR-421-3p;Derives_from=MI0001423	chrX	75245469	75245488	-	5	0	0	0	0	0	25	0	0	240	200	1.88501	0	0	0	0	0	41.3906	0	0	161.844	127.548	155.67	77.83	6.817	0.0187	*	4.37771	5.93548	17.9743	2.23908e-05	4.76673	-4.82634	6.18223	0	144.696	0.754996	0
ID=MIMAT0000891;Alias=MIMAT0000891;Name=rno-miR-222-3p;Derives_from=MI0000962	chrX	4474795	4474815	+	206	30	51	36	103	45	155	357	11	2818	2157	77.6623	69.6235	123.271	171.46	405.953	165.18	256.622	453.045	59.5664	1900.32	1375.6	18.693	9.347	8.027	0.0122	*	2.4412	9.63669	22.8642	1.73857e-06	9.17226	-3.01895	181.396	256.305	1637.96	0.752251	0.0303927
ID=MIMAT0000794_1;Alias=MIMAT0000794;Name=rno-miR-24-3p;Derives_from=MI0000855	chr19	36295111	36295132	+	2572	440	354	265	371	360	1189	635	314	12564	9318	969.648	1021.14	855.649	1262.14	1462.22	1321.44	1968.54	805.836	1700.35	8472.56	5942.44	10.659	5.33	24.95	0.000365	***	1.87528	12.0349	34.3817	4.52971e-09	11.5746	-2.49081	1265.83	1253.09	7207.5	0.751164	0.0868508
ID=MIMAT0000600_1;Alias=MIMAT0000600;Name=rno-miR-129-5p;Derives_from=MI0000902	chr4	56049100	56049120	+	5	3	3	0	1	3	8	2	0	106	62	1.88501	6.96235	7.25126	0	3.94129	11.012	13.245	2.53806	0	71.4813	39.5398	56.03	28.02	2.772	0.122		2.75299	5.09196	23.8756	1.02765e-06	4.10862	-3.37958	6.32813	1.26903	55.5105	0.749075	0
ID=MIMAT0017102;Alias=MIMAT0017102;Name=rno-miR-31a-3p;Derives_from=MI0000872	chr5	111183144	111183166	+	7	4	1	1	1	1	1	5	0	55	43	2.63901	9.28313	2.41709	4.76279	3.94129	3.67067	1.65562	6.34516	0	37.0894	27.4227	35.85	17.927	4.69	0.0449	*	2.31795	4.61733	18.7785	1.46816e-05	3.49822	-3.03462	4.0528	3.17258	32.256	0.747094	0
ID=MIMAT0005441;Alias=MIMAT0005441;Name=rno-miR-24-2-5p;Derives_from=MI0000855	chr19	36295075	36295096	+	156	20	23	9	25	20	55	35	27	917	645	58.8122	46.4157	55.593	42.8651	98.5323	73.4134	91.0593	44.4161	146.208	618.381	411.341	14.021	7.01	19.07	0.000904	***	2.18694	8.13188	28.9284	7.51018e-08	7.61641	-2.79183	66.6701	95.3122	514.861	0.737766	0.0648248
ID=MIMAT0000797;Alias=MIMAT0000797;Name=rno-miR-26b-5p;Derives_from=MI0000858	chr9	81439838	81439858	+	192	31	38	14	23	21	132	80	16	903	1291	72.3843	71.9443	91.8493	66.679	90.6497	77.084	218.542	101.523	86.642	608.94	823.32	14.34	7.17	26.07	0.000313	***	2.2904	8.57451	39.3723	3.50229e-10	8.06302	-2.85056	98.4476	94.0823	716.13	0.735895	0.0749204
ID=MIMAT0003152;Alias=MIMAT0003152;Name=rno-miR-22-5p;Derives_from=MI0000851	chr10	62013660	62013681	+	16	3	1	0	3	2	2	11	0	59	59	6.03202	6.96235	2.41709	0	11.8239	7.34134	3.31125	13.9594	0	39.7868	37.6265	43.43	21.71	2.044	0.192		1.89728	4.93633	11.288	0.000780082	3.91714	-2.72348	5.41256	6.97968	38.7067	0.729396	0
ID=MIMAT0000826;Alias=MIMAT0000826;Name=rno-miR-107-3p;Derives_from=MI0000890	chr1	260347524	260347546	-	266	56	26	21	27	25	57	93	11	558	531	100.282	129.964	62.8443	100.019	106.415	91.7667	94.3705	118.02	59.5664	376.288	338.639	6.202	3.1008	22.61	0.00051	***	1.20944	8.15829	9.44449	0.00211784	7.54628	-1.88231	97.9516	88.7932	357.464	0.722657	0.136666
ID=MIMAT0000813;Alias=MIMAT0000813;Name=rno-miR-34b-5p;Derives_from=MI0000875	chr8	54088947	54088969	-	9	0	1	1	1	0	8	1	1	88	54	3.39301	0	2.41709	4.76279	3.94129	0	13.245	1.26903	5.41512	59.343	34.4379	41.69	20.846	2.467	0.146		2.90894	4.85899	24.715	6.64644e-07	3.76716	-3.57529	3.9656	3.34208	46.8904	0.722227	0
ID=MIMAT0005332;Alias=MIMAT0005332;Name=rno-miR-708-3p;Derives_from=MI0006160	chr1	167436299	167436320	+	2	2	0	0	0	0	1	0	1	40	22	0.754003	4.64157	0	0	0	0	1.65562	0	5.41512	26.9741	14.0302	73.84	36.92	3.336	0.0884	.	3.35676	3.98237	27.9827	1.22403e-07	2.44046	-3.84132	1.00731	2.70756	20.5022	0.721521	0
ID=MIMAT0001082;Alias=MIMAT0001082;Name=rno-miR-196b-5p;Derives_from=MI0001152	chr4	146865935	146865956	-	8	2	5	6	11	19	4	49	21	424	517	3.01601	4.64157	12.0854	28.5767	43.3542	69.7427	6.62249	62.1826	113.718	285.925	329.711	35.36	17.679	7.798	0.0132	*	2.44314	7.33958	10.0706	0.00150658	6.77933	-2.98137	24.0056	87.9501	307.818	0.715452	0.00906453
ID=MIMAT0017134;Alias=MIMAT0017134;Name=rno-miR-152-5p;Derives_from=MI0000921	chr10	84512246	84512268	+	24	4	6	3	5	1	20	28	4	149	137	9.04803	9.28313	14.5025	14.2884	19.7065	3.67067	33.1125	35.5329	21.6605	100.478	87.3701	13.841	6.921	8.807	0.00952	**	1.74987	6.06456	13.7035	0.00021406	5.37145	-2.37367	14.8017	28.5967	93.9243	0.710887	0.0352443
ID=MIMAT0035726;Alias=MIMAT0035726;Name=rno-miR-149-5p;Derives_from=MI0030351	chr9	99682360	99682382	+	64	16	10	4	2	9	34	10	15	418	313	24.1281	37.1325	24.1709	19.0512	7.88258	33.036	56.2912	12.6903	81.2269	281.879	199.612	16.622	8.311	7.821	0.0131	*	2.26012	7.07184	21.4862	3.56387e-06	6.49196	-2.84727	28.8132	46.9586	240.746	0.710771	0.0272037
ID=MIMAT0017163;Alias=MIMAT0017163;Name=rno-miR-221-5p;Derives_from=MI0000961	chrX	4475319	4475341	+	15	0	4	1	1	1	4	18	2	83	90	5.65502	0	9.66835	4.76279	3.94129	3.67067	6.62249	22.8426	10.8302	55.9712	57.3964	35.42	17.711	2.782	0.121		2.15683	5.29945	13.0577	0.000302039	4.3888	-2.88051	4.90294	16.8364	56.6838	0.71017	0
ID=MIMAT0000800;Alias=MIMAT0000800;Name=rno-miR-28-5p;Derives_from=MI0000861	chr11	81345188	81345209	+	424	53	83	80	49	92	185	165	24	1898	1460	159.849	123.002	200.618	381.023	193.123	337.701	306.29	209.39	129.963	1279.92	931.098	9.539	4.769	15.03	0.00195	**	1.66928	9.4681	20.9925	4.61081e-06	8.98251	-2.26604	243.087	169.677	1105.51	0.709613	0.0876753
ID=MIMAT0000796;Alias=MIMAT0000796;Name=rno-miR-26a-5p;Derives_from=MI0000857	chr8	126931607	126931628	+	4068	630	1052	526	890	841	2244	2703	444	12989	17365	1533.64	1462.09	2542.78	2505.23	3507.75	3087.03	3715.22	3430.19	2404.31	8759.16	11074.3	6.249	3.1247	12.87	0.00316	**	1.29602	12.8779	16.3544	5.25333e-05	12.3474	-1.86804	2621.96	2917.25	9916.74	0.702172	0.116628
ID=MIMAT0005322;Alias=MIMAT0005322;Name=rno-miR-532-5p;Derives_from=MI0006154	chrX	16895004	16895025	+	354	50	110	57	76	86	230	291	19	1319	1396	133.458	116.039	265.88	271.479	299.538	315.677	380.793	369.288	102.887	889.47	890.282	6.52	3.26	6.113	0.0245	*	1.23749	9.43867	9.50252	0.0020519	8.89669	-1.81342	254.695	236.088	889.876	0.700225	0.103595
ID=MIMAT0024848;Alias=MIMAT0024848;Name=rno-miR-1843a-3p;Derives_from=MI0021535	chr6	111742590	111742611	-	29	4	1	0	1	0	7	6	2	58	42	10.933	9.28313	2.41709	0	3.94129	0	11.5894	7.61419	10.8302	39.1124	26.785	41.48	20.74	1.38	0.306		1.45589	4.89171	6.64425	0.00994761	3.86268	-2.36868	5.45199	9.22222	32.9487	0.697992	0
ID=MIMAT0000854;Alias=MIMAT0000854;Name=rno-miR-152-3p;Derives_from=MI0000921	chr10	84512284	84512304	+	1577	249	124	70	150	121	250	865	79	3905	3974	594.531	577.875	299.719	333.395	591.194	444.151	413.906	1097.71	427.795	2633.34	2534.37	9.894	4.947	20.63	0.000695	***	1.6016	10.7361	14.2685	0.000158494	10.2088	-2.26304	464.967	762.754	2583.86	0.697773	0.102186
ID=MIMAT0000829;Alias=MIMAT0000829;Name=rno-miR-125a-5p;Derives_from=MI0000895	chr1	60624499	60624522	+	4444	706	627	392	627	440	1641	2323	354	9890	11028	1675.39	1638.47	1515.51	1867.01	2471.19	1615.09	2716.88	2947.96	1916.95	6669.34	7032.97	5.404	2.7019	25.57	0.000335	***	1.12277	12.4471	12.5307	0.000400323	11.8817	-1.73309	1928.51	2432.46	6851.16	0.693473	0.177284
ID=MIMAT0000831;Alias=MIMAT0000831;Name=rno-miR-126a-5p;Derives_from=MI0000898	chr3	9402744	9402764	+	7	1	2	0	1	0	1	4	0	17	32	2.63901	2.32078	4.83418	0	3.94129	0	1.65562	5.07613	0	11.464	20.4076	27.76	13.88	1.786	0.228		1.83649	4.03807	9.54577	0.00200411	2.60684	-2.78332	2.1987	2.53806	15.9358	0.693102	0
ID=MIMAT0003121;Alias=MIMAT0003121;Name=rno-miR-483-3p;Derives_from=MI0003485	chr1	222726913	222726934	-	0	0	1	0	0	0	1	0	0	8	28	0	0	2.41709	0	0	0	1.65562	0	0	5.39482	17.8567	87.56	43.78	5.348	0.0335	*	3.90421	3.50377	17.4789	2.9052e-05	1.23775	-4.60917	0.581816	0	11.6257	0.690589	0
ID=MIMAT0003382_1;Alias=MIMAT0003382;Name=rno-miR-664-3p;Derives_from=MI0003722	chr18	46701278	46701299	+	3	1	0	1	1	1	1	1	0	15	22	1.131	2.32078	0	4.76279	3.94129	3.67067	1.65562	1.26903	0	10.1153	14.0302	31.73	15.865	3.437	0.0837	.	2.12689	3.73799	13.3936	0.000252487	2.34204	-2.5126	2.49745	0.634516	12.0728	0.679879	0
ID=MIMAT0005342;Alias=MIMAT0005342;Name=rno-miR-652-3p;Derives_from=MI0006169	chrX	112450501	112450521	+	797	130	53	50	146	63	170	426	22	1830	1904	300.47	301.702	128.106	238.139	575.428	231.252	281.456	540.608	119.133	1234.06	1214.25	7.947	3.974	6.534	0.0208	*	1.36383	9.81334	8.24899	0.00407746	9.26143	-2.00333	293.793	329.87	1224.16	0.678474	0.088038
ID=MIMAT0000868;Alias=MIMAT0000868;Name=rno-miR-193a-3p;Derives_from=MI0000936	chr10	64583983	64584004	-	0	0	0	0	0	1	0	0	0	12	12	0	0	0	0	0	3.67067	0	0	0	8.09222	7.65286	73.34	36.67	7.402	0.0151	*	4.01122	3.2005	25.2445	5.05036e-07	0.87365	-4.21282	0.524381	0	7.87254	0.675837	0
PSC > EF, extremum fold change > 10																											ANOVA					edgeR
ID	chr	start	end	strand	SU3.1.1	SU3.1.2	SU3.2	SU3.3	NF13	NF21	QV8	RES27	dB50	RNFM1	RNFF1	SU3.1.1	SU3.1.2	SU3.2	SU3.3	NF13	NF21	QV8	RES27	dB50	RNFM1	RNFF1	Sum Sq	Mean Sq	F value	Pr(>F)	Signif. codes: 0<***<0.001<**<0.01<*<0.05 <"."<0.1<" "<1	logFC	logCPM	LR	PValue	A	M	Average iPSC	Average ESC	Average EF	Rate EF Min/(Min+Max)	Rate PSC Min/(Min+Max)
ID=MIMAT0017869;Alias=MIMAT0017869;Name=rno-miR-3580-3p;Derives_from=MI0015453	chrX	151290438	151290459	-	2226	346	484	229	739	556	640	2024	145	0	0	839.205	802.991	1169.87	1090.68	2912.61	2040.89	1059.6	2568.52	785.193	0	0	413.8	206.9	147.7	4.83e-07	***	-13.4067	11.4032	130.562	3.08808e-30	7.0651	6.94512	1416.55	1676.86	0	0	1
ID=MIMAT0012850;Alias=MIMAT0012850;Name=rno-miR-465-5p;Derives_from=MI0012612	chrX	151292223	151292244	-	802	131	156	61	167	122	165	373	39	0	0	302.355	304.023	377.066	290.53	658.196	447.821	273.178	473.349	211.19	0	0	250.64	125.32	496.5	4.08e-09	***	-11.4442	9.44005	123.638	1.01126e-28	5.07391	6.94512	379.024	342.269	0	0	1
ID=MIMAT0017151;Alias=MIMAT0017151;Name=rno-miR-200a-5p;Derives_from=MI0000943	chr5	176963441	176963461	-	219	38	45	25	13	25	54	84	13	0	0	82.5633	88.1898	108.769	119.07	51.2368	91.7667	89.4037	106.599	70.3966	0	0	186.34	93.17	371.1	1.29e-08	***	-9.41014	7.4056	100.917	9.59414e-24	3.02747	6.94512	90.1427	88.4977	0	0	1
ID=MIMAT0017152;Alias=MIMAT0017152;Name=rno-miR-200b-5p;Derives_from=MI0000944	chr5	176964219	176964240	-	96	21	29	17	11	17	34	46	6	0	0	36.1921	48.7364	70.0955	80.9674	43.3542	62.4014	56.2912	58.3755	32.4907	0	0	190.59	95.3	372	1.28e-08	***	-8.65127	6.65472	90.0128	2.36628e-21	2.30268	6.94512	56.8626	45.4331	0	0	1
ID=MIMAT0005288;Alias=MIMAT0005288;Name=rno-miR-880-3p;Derives_from=MI0006122	chrX	151276900	151276921	-	292	48	39	31	63	87	111	264	13	0	0	110.084	111.398	94.2664	147.646	248.301	319.348	183.774	335.025	70.3966	0	0	219.13	109.56	152.1	4.31e-07	***	-10.3597	8.35699	82.8006	9.0764e-20	4.03126	6.94512	173.546	202.711	0	0	1
ID=MIMAT0017293;Alias=MIMAT0017293;Name=rno-miR-881-5p;Derives_from=MI0006123	chrX	151278860	151278878	-	114	19	18	12	28	24	35	117	5	0	0	42.9782	44.0949	43.5076	57.1535	110.356	88.096	57.9468	148.477	27.0756	0	0	143.41	71.71	120.5	1.06e-06	***	-9.00059	7.00255	65.5903	5.55115e-16	2.64466	6.94512	63.4476	87.7762	0	0	1
ID=MIMAT0012849_1;Alias=MIMAT0012849;Name=rno-miR-295-5p;Derives_from=MI0015968	chr1	66933955	66933977	-	293	48	21	18	29	14	23	70	6	0	0	110.461	111.398	50.7588	85.7302	114.297	51.3893	38.0793	88.8323	32.4907	0	0	185.68	92.84	187.9	1.89e-07	***	-9.23012	7.23415	61.3196	4.85215e-15	2.78594	6.94512	80.302	60.6615	0	0	1
ID=MIMAT0017292;Alias=MIMAT0017292;Name=rno-miR-880-5p;Derives_from=MI0006122	chrX	151276937	151276957	-	36	9	7	9	10	9	13	28	5	0	0	13.5721	20.887	16.9196	42.8651	39.4129	33.036	21.5231	35.5329	27.0756	0	0	173.05	86.52	128.6	8.29e-07	***	-7.62091	5.64832	58.6196	1.91305e-14	1.33981	6.94512	26.888	31.3043	0	0	1
ID=MIMAT0017809;Alias=MIMAT0017809;Name=rno-miR-3551-5p;Derives_from=MI0015407	chrX	151267770	151267793	-	38	8	5	3	9	9	12	26	3	0	0	14.3261	18.5663	12.0854	14.2884	35.4716	33.036	19.8675	32.9948	16.2454	0	0	153.83	76.91	78.65	5.49e-06	***	-7.33817	5.3772	53.373	2.75856e-13	0.990455	6.94512	21.0916	24.6201	0	0	1
ID=MIMAT0017141;Alias=MIMAT0017141;Name=rno-miR-183-3p;Derives_from=MI0000928	chr4	57225393	57225413	-	49	11	4	2	5	6	10	20	4	0	0	18.4731	25.5286	9.66835	9.52558	19.7065	22.024	16.5562	25.3806	21.6605	0	0	112.39	56.19	150.8	4.45e-07	***	-7.18682	5.23394	51.1482	8.56503e-13	0.766077	6.94512	17.3546	23.5206	0	0	1
ID=MIMAT0017294;Alias=MIMAT0017294;Name=rno-miR-883-5p;Derives_from=MI0006126	chrX	151255988	151256010	-	152	20	13	5	25	20	25	139	3	0	0	57.3042	46.4157	31.4221	23.8139	98.5323	73.4134	41.3906	176.395	16.2454	0	0	175.07	87.53	63.8	1.21e-05	***	-8.9073	6.92998	46.6098	8.66281e-12	2.51121	6.94512	53.1846	96.3204	0	0	1
ID=MIMAT0017314;Alias=MIMAT0017314;Name=rno-miR-742-5p;Derives_from=MI0006161	chrX	151255599	151255619	-	82	25	5	6	9	14	9	37	1	0	0	30.9141	58.0196	12.0854	28.5767	35.4716	51.3893	14.9006	46.9542	5.41512	0	0	128.07	64.04	51.78	2.64e-05	***	-7.95108	5.97303	41.6525	1.09026e-10	1.51763	6.94512	33.0511	26.1847	0	0	1
ID=MIMAT0017810;Alias=MIMAT0017810;Name=rno-miR-3551-3p;Derives_from=MI0015407	chrX	151267738	151267760	-	133	28	4	5	9	8	14	43	1	0	0	50.1412	64.9819	9.66835	23.8139	35.4716	29.3653	23.1787	54.5684	5.41512	0	0	223.7	111.85	32.65	0.000142	***	-8.06793	6.11282	39.236	3.7555e-10	1.58167	6.94512	33.803	29.9918	0	0	1
ID=MIMAT0025064;Alias=MIMAT0025064;Name=rno-miR-6325;Derives_from=MI0021849	chr11	40257579	40257601	+	28	4	6	4	1	2	4	15	4	0	0	10.556	9.28313	14.5025	19.0512	3.94129	7.34134	6.62249	19.0355	21.6605	0	0	121.24	60.62	139.6	6.02e-07	***	-6.54676	4.65425	36.6279	1.42974e-09	0.176549	6.94512	10.1854	20.348	0	0	1
ID=MIMAT0005446;Alias=MIMAT0005446;Name=rno-miR-219a-2-3p;Derives_from=MI0000960	chr3	13750989	13751010	-	39	6	4	2	28	21	6	40	8	0	0	14.7031	13.9247	9.66835	9.52558	110.356	77.084	9.93374	50.7613	43.321	0	0	182.9	91.45	45.73	4.18e-05	***	-8.09105	6.04986	30.0085	4.30165e-08	1.7756	6.94512	35.0279	47.0411	0	0	1
ID=MIMAT0000596;Alias=MIMAT0000596;Name=rno-miR-346;Derives_from=MI0000633	chr16	9574948	9574970	+	16	1	3	1	4	1	8	2	1	0	0	6.03202	2.32078	7.25126	4.76279	15.7652	3.67067	13.245	2.53806	5.41512	0	0	70.55	35.28	40.34	6.63e-05	***	-5.65197	3.92382	30.9173	2.69258e-08	-0.699971	6.94512	7.57824	3.97659	0	0	1
ID=MIMAT0017295;Alias=MIMAT0017295;Name=rno-miR-17-2-3p;Derives_from=MI0006131	chrX	140167747	140167769	-	25	3	3	3	2	1	2	4	5	0	0	9.42504	6.96235	7.25126	14.2884	7.88258	3.67067	3.31125	5.07613	27.0756	0	0	72.55	36.28	46.61	3.9e-05	***	-6.04577	4.22348	27.3898	1.66303e-07	-0.222301	6.94512	7.54164	16.0759	0	0	1
ID=MIMAT0017822;Alias=MIMAT0017822;Name=rno-miR-291b;Derives_from=MI0015417	chr1	63524216	63524237	-	11462	1930	1062	701	929	1110	1792	3727	409	1	1	4321.19	4479.11	2566.95	3338.72	3661.46	4074.44	2966.88	4729.68	2214.79	0.674352	0.637738	250.74	125.37	887.5	4.05e-10	***	-12.7043	12.7419	201.289	1.09261e-45	8.36683	6.91324	3629.82	3472.23	0.656045	0.000134819	0.999696
ID=MIMAT0005318;Alias=MIMAT0005318;Name=rno-miR-471-5p;Derives_from=MI0006150	chrX	151267052	151267073	-	2585	462	382	237	448	563	726	1925	176	0	1	974.549	1072.2	923.328	1128.78	1765.7	2066.59	1201.98	2442.89	953.062	0	0.637738	252.01	126	166.8	3.01e-07	***	-11.9707	11.3276	163.007	2.49312e-37	7.00222	6.90521	1304.73	1697.97	0.318869	0	0.99931
ID=MIMAT0012847;Alias=MIMAT0012847;Name=rno-miR-293-5p;Derives_from=MI0012609	chr1	63523513	63523533	-	233143	35966	60333	29804	34576	40691	67036	110702	15255	95	71	87895.2	83469.3	145830	141950	136274	149363	110986	140484	82607.7	64.0634	45.2794	200.92	100.46	682.2	1.15e-09	***	-11.7516	17.7612	369.75	2.12164e-82	13.4495	6.86672	122253	111546	54.6714	0.000303058	0.999225
ID=MIMAT0000895;Alias=MIMAT0000895;Name=rno-miR-291a-3p;Derives_from=MI0000965	chr1	63524779	63524801	-	25798	4470	2087	1646	1940	2598	3015	5978	876	3	6	9725.88	10373.9	5044.46	7839.55	7646.1	9536.39	4991.71	7586.28	4743.65	2.02306	3.82643	210.55	105.27	466.1	5.24e-09	***	-11.8975	13.8163	180.732	3.35491e-41	9.44527	6.87781	7879.71	6164.96	2.92474	0.000194976	0.999194
ID=MIMAT0000894;Alias=MIMAT0000894;Name=rno-miR-291a-5p;Derives_from=MI0000965	chr1	63524816	63524837	-	28387	4639	2777	1801	3292	2522	4387	7402	1078	7	7	10701.9	10766.1	6712.25	8577.78	12974.7	9257.42	7263.22	9393.38	5837.5	4.72046	4.46417	194.76	97.38	849.7	4.82e-10	***	-11.5638	14.0738	215.974	6.83134e-49	9.72697	6.85819	9464.78	7615.44	4.59232	0.000343948	0.999192
ID=MIMAT0017902;Alias=MIMAT0017902;Name=rno-miR-741-3p;Derives_from=MI0015477	chrX	151269275	151269296	-	36961	6052	6859	4261	8344	8327	11893	22806	2596	19	15	13934.3	14045.4	16578.8	20294.2	32886.1	30565.6	19690.3	28941.6	14057.7	12.8127	9.56607	191.74	95.87	360.6	1.45e-08	***	-11.5028	15.2495	254.182	3.1821e-57	10.9576	6.85486	21142.1	21499.6	11.1894	0.0002908	0.999081
ID=MIMAT0000897;Alias=MIMAT0000897;Name=rno-miR-292-3p;Derives_from=MI0000966	chr1	63524490	63524512	-	32991	5626	6400	3199	6233	4448	7763	12707	2758	14	18	12437.7	13056.7	15469.4	15236.2	24566.1	16327.1	12852.6	16125.6	14934.9	9.44093	11.4793	181.33	90.66	998.4	2.54e-10	***	-11.1665	14.8408	275.067	8.92693e-62	10.5314	6.83176	15706.5	15530.3	10.4601	0.00038416	0.999078
ID=MIMAT0005334;Alias=MIMAT0005334;Name=rno-miR-743a-3p;Derives_from=MI0006162	chrX	151248078	151248099	-	21204	3487	3510	1962	4277	4394	4949	12637	1175	9	5	7993.94	8092.57	8483.98	9344.59	16856.9	16128.9	8193.68	16036.8	6362.77	6.06917	3.18869	204.3	102.18	302.3	2.91e-08	***	-11.7955	14.2935	208.5	2.91871e-47	9.97909	6.87154	10727.8	11199.8	4.62893	0.000189127	0.999047
ID=MIMAT0000874;Alias=MIMAT0000874;Name=rno-miR-200a-3p;Derives_from=MI0000943	chr5	176963402	176963423	-	5623	909	1107	702	686	950	2583	3103	479	3	1	2119.88	2109.59	2675.72	3343.48	2703.73	3487.13	4276.48	3937.81	2593.84	2.02306	0.637738	210.41	105.2	346	1.71e-08	***	-11.5833	12.4277	277.898	2.15587e-62	8.14092	6.86951	2959.43	3265.83	1.3304	0.000149105	0.999042
ID=MIMAT0000875;Alias=MIMAT0000875;Name=rno-miR-200b-3p;Derives_from=MI0000944	chr5	176964182	176964204	-	5529	940	1376	704	585	850	2416	3471	625	3	2	2084.44	2181.54	3325.91	3353	2305.65	3120.07	3999.99	4404.81	3384.45	2.02306	1.27548	194.1	97.06	706	1.01e-09	***	-11.3584	12.4877	247.879	7.52927e-56	8.19574	6.85489	2910.09	3894.63	1.64927	0.00028948	0.99903
ID=MIMAT0017289;Alias=MIMAT0017289;Name=rno-miR-871-3p;Derives_from=MI0006116	chrX	151282700	151282721	-	9370	1467	2988	1472	2592	2848	3707	10739	717	5	3	3532.5	3404.59	7222.26	7010.83	10215.8	10454.1	6137.4	13628.1	3882.64	3.37176	1.91321	209.92	104.96	184.8	2.02e-07	***	-11.9553	13.6955	165.8	6.1162e-38	9.3996	6.88235	6853.92	8755.39	2.64249	0.000140367	0.999011
ID=MIMAT0017367;Alias=MIMAT0017367;Name=rno-miR-465-3p;Derives_from=MI0012612	chrX	151292189	151292210	-	4784	776	595	392	859	854	924	2931	233	2	2	1803.57	1800.93	1438.17	1867.01	3385.57	3134.75	1529.8	3719.53	1261.72	1.3487	1.27548	184.44	92.22	279	3.99e-08	***	-11.16	12.0114	151.975	6.41571e-35	7.70322	6.84413	2137.11	2490.63	1.31209	0.000342795	0.998932
ID=MIMAT0005300;Alias=MIMAT0005300;Name=rno-miR-182;Derives_from=MI0006133	chr4	57221577	57221601	-	11542	1864	1483	623	925	1122	1978	4286	678	5	5	4351.35	4325.94	3584.54	2967.22	3645.69	4118.49	3274.82	5439.07	3671.45	3.37176	3.18869	170.57	85.29	1594	3.93e-11	***	-10.8213	12.8703	208.916	2.36749e-47	8.55004	6.80477	3752.58	4555.26	3.28023	0.000585913	0.998865
ID=MIMAT0000896;Alias=MIMAT0000896;Name=rno-miR-292-5p;Derives_from=MI0000966	chr1	63524530	63524551	-	129405	21055	33112	16673	20325	16623	35037	40491	6320	59	34	48785.9	48864.1	80034.6	79410	80106.7	61017.5	58008.1	51384.4	34223.6	39.7868	21.6831	196.78	98.39	661	1.31e-09	***	-11.6064	16.7756	286.43	2.98201e-64	12.4605	6.85764	65175.3	42804	30.7349	0.000270604	0.998839
ID=MIMAT0005280;Alias=MIMAT0005280;Name=rno-miR-743b-3p;Derives_from=MI0006115	chrX	151248568	151248589	-	12457	2145	1818	940	2167	2219	2690	9011	626	6	6	4696.31	4978.08	4394.27	4477.02	8540.78	8145.21	4453.63	11435.3	3389.87	4.04611	3.82643	179.71	89.86	274.1	4.28e-08	***	-11.163	13.4612	169.95	7.58603e-39	9.15875	6.83465	5669.33	7412.56	3.93627	0.000334505	0.998808
ID=MIMAT0017365;Alias=MIMAT0017365;Name=rno-miR-293-3p;Derives_from=MI0012609	chr1	63523476	63523497	-	2704	466	297	227	350	320	471	867	81	0	1	1019.41	1081.49	717.875	1081.15	1379.45	1174.61	779.799	1100.25	438.625	0	0.637738	303.57	151.78	58.53	1.67e-05	***	-11.4876	10.8446	149.665	2.05214e-34	6.4964	6.88846	1033.4	769.438	0.318869	0	0.998548
ID=MIMAT0005289;Alias=MIMAT0005289;Name=rno-miR-881-3p;Derives_from=MI0006123	chrX	151278823	151278844	-	2456	401	946	491	605	902	1019	2224	199	2	0	925.915	930.634	2286.57	2338.53	2384.48	3310.94	1687.08	2822.33	1077.61	1.3487	0	284	142.01	57.67	1.77e-05	***	-11.7858	11.8114	149.103	2.72301e-34	7.51551	6.88599	1980.59	1949.97	0.674352	0	0.998546
ID=MIMAT0000893;Alias=MIMAT0000893;Name=rno-miR-290;Derives_from=MI0000964	chr1	63525118	63525135	-	23238	3709	1373	1234	2154	1899	2994	5400	606	8	7	8760.76	8607.79	3318.66	5877.28	8489.54	6970.6	4956.94	6852.77	3281.56	5.39482	4.46417	172.2	86.1	310.3	2.62e-08	***	-10.969	13.5716	154.732	1.60215e-35	9.23642	6.81404	6711.65	5067.17	4.92949	0.000509304	0.998359
ID=MIMAT0005317;Alias=MIMAT0005317;Name=rno-miR-463-3p;Derives_from=MI0006149	chrX	151270941	151270962	-	6069	1052	943	530	1265	1591	1629	4314	365	5	1	2288.02	2441.46	2279.31	2524.28	4985.73	5840.03	2697.01	5474.61	1976.52	3.37176	0.637738	199.9	99.93	135.4	6.78e-07	***	-11.2584	12.6083	156.056	8.23064e-36	8.31656	6.84425	3293.69	3725.56	2.00475	0.000109189	0.998297
ID=MIMAT0017366_1;Alias=MIMAT0017366;Name=rno-miR-295-3p;Derives_from=MI0015968	chr1	66933919	66933940	-	5655	885	2253	1242	2901	2106	5546	3550	707	3	6	2131.94	2053.89	5445.7	5915.38	11433.7	7730.43	9182.09	4505.06	3828.49	2.02306	3.82643	191.52	95.76	123	9.84e-07	***	-11.4055	13.3255	148.758	3.23897e-34	9.08497	6.85873	6270.45	4166.78	2.92474	0.000176907	0.99814
ID=MIMAT0017366;Alias=MIMAT0017366;Name=rno-miR-295-3p;Derives_from=MI0012611	chr1	63522995	63523016	-	5703	938	2259	1197	2743	2042	5547	3531	669	6	1	2150.04	2176.89	5460.2	5701.06	10811	7495.5	9183.74	4480.95	3622.72	4.04611	0.637738	219.93	109.96	98.96	2.28e-06	***	-11.746	13.294	155.833	9.20686e-36	9.04536	6.87401	6139.77	4051.84	2.34193	5.89865e-05	0.998122
ID=MIMAT0000860;Alias=MIMAT0000860;Name=rno-miR-183-5p;Derives_from=MI0000928	chr4	57225432	57225453	-	6586	1092	1215	518	702	865	2353	2977	596	7	4	2482.93	2534.3	2936.76	2467.12	2766.79	3175.13	3895.68	3777.91	3227.41	4.72046	2.55095	155.7	77.85	816.5	5.65e-10	***	-10.2825	12.4531	254.577	2.61021e-57	8.20289	6.74731	2894.1	3502.66	3.63571	0.000654387	0.99809
ID=MIMAT0005281;Alias=MIMAT0005281;Name=rno-miR-871-5p;Derives_from=MI0006116	chrX	151282732	151282755	-	1825	302	490	249	515	533	519	1480	143	2	1	688.028	700.877	1184.37	1185.93	2029.76	1956.47	859.269	1878.17	774.363	1.3487	0.637738	172.57	86.28	177.2	2.37e-07	***	-10.6724	11.1677	133.313	7.72437e-31	6.89477	6.81126	1229.24	1326.27	0.993221	0.000314094	0.998044
ID=MIMAT0017288;Alias=MIMAT0017288;Name=rno-miR-743b-5p;Derives_from=MI0006115	chrX	151248603	151248624	-	3917	664	1076	552	1282	1205	1635	3591	331	1	5	1476.71	1541	2600.79	2629.06	5052.73	4423.15	2706.94	4557.1	1792.41	0.674352	3.18869	192.58	96.29	125.1	9.21e-07	***	-11.0158	12.4036	150.362	1.44493e-34	8.13331	6.83478	2918.63	3174.75	1.93152	0.000133445	0.997845
ID=MIMAT0001538;Alias=MIMAT0001538;Name=rno-miR-429;Derives_from=MI0001643	chr5	176962364	176962385	-	2609	431	242	156	181	278	703	856	126	2	0	983.597	1000.26	584.935	742.995	713.374	1020.45	1163.9	1086.29	682.306	1.3487	0	230.63	115.31	66.01	1.07e-05	***	-10.6677	10.6951	173.064	1.58526e-39	6.39535	6.81663	887.072	884.299	0.674352	0	0.9977
ID=MIMAT0005290;Alias=MIMAT0005290;Name=rno-miR-883-3p;Derives_from=MI0006126	chrX	151255953	151255974	-	1214	199	201	195	401	593	816	1244	94	2	1	457.68	461.836	485.835	928.744	1580.46	2176.71	1350.99	1578.68	509.022	1.3487	0.637738	160.67	80.34	89.09	3.41e-06	***	-10.3806	10.875	102.911	3.50537e-24	6.66595	6.78827	1063.18	1043.85	0.993221	0.000292897	0.997062
ID=MIMAT0017315;Alias=MIMAT0017315;Name=rno-miR-743a-5p;Derives_from=MI0006162	chrX	151248112	151248133	-	1146	218	425	220	508	437	678	1228	128	0	2	432.044	505.931	1027.26	1047.81	2002.18	1604.08	1122.51	1558.37	693.136	0	1.27548	256.51	128.26	47.39	3.67e-05	***	-10.9189	10.9695	125.512	3.93234e-29	6.70505	6.84707	1105.97	1125.75	0.637738	0	0.997056
ID=MIMAT0005286;Alias=MIMAT0005286;Name=rno-miR-878;Derives_from=MI0006120	chrX	151278373	151278394	-	4227	711	350	195	547	600	508	3869	126	3	0	1593.58	1650.08	845.981	928.744	2155.89	2202.4	841.057	4909.89	682.306	2.02306	0	222.51	111.25	56.35	1.93e-05	***	-11.2181	11.6948	84.0107	4.92113e-20	7.36696	6.84683	1459.68	2796.1	1.01153	0	0.997044
ID=MIMAT0017309;Alias=MIMAT0017309;Name=rno-miR-463-5p;Derives_from=MI0006149	chrX	151270979	151270999	-	1578	259	105	83	167	211	216	1052	42	1	0	594.908	601.083	253.794	395.312	658.196	774.511	357.615	1335.02	227.435	0.674352	0	212.92	106.46	69.64	8.7e-06	***	-10.7505	10.0945	86.038	1.76514e-20	5.76278	6.84551	519.345	781.229	0.337176	0	0.997044
ID=MIMAT0000818;Alias=MIMAT0000818;Name=rno-miR-96-5p;Derives_from=MI0000881	chr4	57225227	57225249	-	554	99	94	59	71	105	293	324	43	1	1	208.859	229.758	227.206	281.005	279.832	385.42	485.098	411.166	232.85	0.674352	0.637738	126.67	63.33	332.7	1.99e-08	***	-9.07205	9.1077	142.029	9.5855e-33	4.95871	6.60742	299.597	322.008	0.656045	0.00131293	0.996782
ID=MIMAT0012848;Alias=MIMAT0012848;Name=rno-miR-294;Derives_from=MI0012610	chr1	63523149	63523169	-	3191	555	550	468	756	532	1116	1266	191	5	1	1203.01	1288.03	1329.4	2228.99	2979.62	1952.8	1847.68	1606.59	1034.29	3.37176	0.637738	167.88	83.94	150.1	4.55e-07	***	-10.2683	11.6211	174.383	8.16535e-40	7.38278	6.75254	1832.79	1320.44	2.00475	0.000213988	0.996751
ID=MIMAT0017310;Alias=MIMAT0017310;Name=rno-miR-471-3p;Derives_from=MI0006150	chrX	151267019	151267038	-	2859	448	369	280	620	614	735	1662	133	2	4	1077.85	1039.71	891.905	1333.58	2443.6	2253.79	1216.88	2109.13	720.211	1.3487	2.55095	147.48	73.74	167.2	2.98e-07	***	-10.0084	11.3866	133.309	7.73717e-31	7.15475	6.72579	1465.33	1414.67	1.94983	0.000551629	0.996471
ID=MIMAT0017868;Alias=MIMAT0017868;Name=rno-miR-3580-5p;Derives_from=MI0015453	chrX	151290472	151290493	-	510	94	115	53	86	93	99	338	22	1	0	192.271	218.154	277.965	252.428	338.951	341.372	163.907	428.933	119.133	0.674352	0	184.05	92.02	63.24	1.25e-05	***	-9.58183	8.92583	98.2321	3.72117e-23	4.66391	6.73192	255.007	274.033	0.337176	0	0.994371
ID=MIMAT0000873;Alias=MIMAT0000873;Name=rno-miR-200c-3p;Derives_from=MI0000942	chr4	224254386	224254406	-	3057	524	605	339	237	309	2156	851	349	12	18	1152.49	1216.09	1462.34	1614.59	934.086	1134.24	3569.52	1079.95	1889.88	8.09222	11.4793	85.22	42.61	118.9	1.12e-06	***	-7.85934	11.4487	128.404	9.15576e-30	7.55869	6.12354	1583.34	1484.91	9.78575	0.0022619	0.98786
ID=MIMAT0000846;Alias=MIMAT0000846;Name=rno-miR-141-3p;Derives_from=MI0000914	chr4	224253957	224253978	-	80	11	20	10	11	9	66	33	11	1	0	30.1601	25.5286	48.3418	47.6279	43.3542	33.036	109.271	41.8781	59.5664	0.674352	0	101.45	50.72	42.17	5.64e-05	***	-7.09353	6.44759	71.6103	2.62182e-17	2.58912	6.06007	48.1885	50.7222	0.337176	0	0.974264
ID=MIMAT0005297;Alias=MIMAT0005297;Name=rno-miR-147;Derives_from=MI0006130	chr3	121313498	121313519	+	1702	308	412	253	148	282	60	154	60	4	4	641.656	714.801	995.84	1204.99	583.311	1035.13	99.3374	195.431	324.907	2.69741	2.55095	96.73	48.37	41.9	5.77e-05	***	-8.5276	10.2762	52.2978	4.76903e-13	6.16196	6.36114	753.58	260.169	2.62418	0.00211253	0.973564
ID=MIMAT0012849;Alias=MIMAT0012849;Name=rno-miR-295-5p;Derives_from=MI0012611	chr1	63523031	63523053	-	316	52	33	32	40	23	40	95	9	2	0	119.132	120.681	79.7639	152.409	157.652	84.4254	66.2249	120.558	48.7361	1.3487	0	110.22	55.11	43.06	5.22e-05	***	-7.63287	7.65847	70.3609	4.93885e-17	3.67742	6.11116	111.47	84.6471	0.674352	0	0.973072
ID=MIMAT0000853;Alias=MIMAT0000853;Name=rno-miR-150-5p;Derives_from=MI0000920	chr1	102181499	102181520	+	1028	178	92	57	85	70	100	183	58	11	5	387.557	413.099	222.372	271.479	335.01	256.947	165.562	232.233	314.077	7.41787	3.18869	55.8	27.898	104.3	1.86e-06	***	-6.46165	9.13971	68.4127	1.3262e-16	5.56271	5.24508	293.147	273.155	5.30328	0.00765982	0.957117
ID=MIMAT0012823;Alias=MIMAT0012823;Name=rno-miR-490-3p;Derives_from=MI0012585	chr4	63056548	63056569	+	285	49	33	25	51	47	191	154	58	6	6	107.445	113.718	79.7639	119.07	201.006	172.521	316.224	195.431	314.077	4.04611	3.82643	48.08	24.039	65.84	1.08e-05	***	-6.03292	8.33456	67.7021	1.90163e-16	4.97005	5.06592	158.536	254.754	3.93627	0.0119557	0.951723
ID=MIMAT0005340;Alias=MIMAT0005340;Name=rno-miR-92b-3p;Derives_from=MI0006167	chr2	207955690	207955711	-	625	97	63	31	63	79	92	123	27	16	13	235.626	225.116	152.277	147.646	248.301	289.983	152.317	156.091	146.208	10.7896	8.29059	30.74	15.37	117.4	1.18e-06	***	-5.01775	8.54912	57.9643	2.66922e-14	5.54861	4.13885	207.324	151.15	9.54011	0.0277953	0.931275
ID=MIMAT0037263;Alias=MIMAT0037263;Name=rno-miR-1b;Derives_from=MI0031785	chr3	181345861	181345882	-	174	37	17	11	11	14	81	51	16	3	5	65.5982	85.869	41.0905	52.3907	43.3542	51.3893	134.106	64.7206	86.642	2.02306	3.18869	35.87	17.934	56.91	1.86e-05	***	-5.25833	7.02432	58.7647	1.77701e-14	3.89928	4.46147	67.6854	75.6813	2.60587	0.0148614	0.927987
PSC > EF, 2 < extremum fold change < 10																											ANOVA					edgeR
ID	chr	start	end	strand	SU3.1.1	SU3.1.2	SU3.2	SU3.3	NF13	NF21	QV8	RES27	dB50	RNFM1	RNFF1	SU3.1.1	SU3.1.2	SU3.2	SU3.3	NF13	NF21	QV8	RES27	dB50	RNFM1	RNFF1	Sum Sq	Mean Sq	F value	Pr(>F)	Signif. codes: 0<***<0.001<**<0.01<*<0.05 <"."<0.1<" "<1	logFC	logCPM	LR	PValue	A	M	Average iPSC	Average ESC	Average EF	Rate EF Min/(Min+Max)	Rate PSC Min/(Min+Max)
ID=MIMAT0003210;Alias=MIMAT0003210;Name=rno-miR-363-3p;Derives_from=MI0003553	chrX	140166956	140166976	-	192	26	25	15	12	31	20	46	33	5	3	72.3843	60.3404	60.4272	71.4418	47.2955	113.791	33.1125	58.3755	178.699	3.37176	1.91321	37.94	18.968	43.73	4.93e-05	***	-5.44002	7.17533	41.1024	1.44458e-10	3.99912	4.57094	65.5418	118.537	2.64249	0.0105929	0.907583
ID=MIMAT0003211;Alias=MIMAT0003211;Name=rno-miR-20b-5p;Derives_from=MI0003554	chrX	140167407	140167429	-	323	55	14	11	18	17	21	42	34	4	6	121.771	127.643	33.8392	52.3907	70.9432	62.4014	34.7681	53.2994	184.114	2.69741	3.82643	33.04	16.522	24.91	0.000367	***	-5.28381	7.34604	30.3333	3.63827e-08	4.1772	4.3968	71.9653	118.707	3.26192	0.0144392	0.898411
ID=MIMAT0003212;Alias=MIMAT0003212;Name=rno-miR-20b-3p;Derives_from=MI0003554	chrX	140167370	140167391	-	24	2	3	4	2	3	3	5	2	1	0	9.04803	4.64157	7.25126	19.0512	7.88258	11.012	4.96687	6.34516	10.8302	0.674352	0	41.27	20.637	22.9	0.000489	***	-4.66264	4.21992	28.1432	1.12665e-07	0.950544	4.4635	9.12193	8.5877	0.337176	0	0.873145
ID=MIMAT0000878;Alias=MIMAT0000878;Name=rno-miR-205;Derives_from=MI0000947	chr13	116787671	116787693	-	98	21	16	17	8	14	11	3	15	1	1	36.9461	48.7364	38.6734	80.9674	31.5303	51.3893	18.2119	3.8071	81.2269	0.674352	0.637738	54.8	27.399	17.65	0.00117	**	-6.2979	6.30135	30.051	4.20837e-08	2.73676	5.43587	43.7793	42.517	0.656045	0.00779016	0.849524
ID=MIMAT0000568;Alias=MIMAT0000568;Name=rno-miR-330-3p;Derives_from=MI0000606	chr1	81358819	81358841	+	358	74	76	41	61	44	160	131	32	47	25	134.967	171.738	183.699	195.274	240.419	161.509	264.9	166.243	173.284	31.6945	15.9435	15.12	7.56	52.08	2.59e-05	***	-3.6304	8.45805	53.0728	3.21411e-13	6.11674	2.89992	193.215	169.764	23.819	0.0567699	0.809826
ID=MIMAT0035740;Alias=MIMAT0035740;Name=rno-miR-3084a-3p;Derives_from=MI0030358	chr19	54235995	54236016	+	47	8	6	3	2	2	8	2	4	0	1	17.7191	18.5663	14.5025	14.2884	7.88258	7.34134	13.245	2.53806	21.6605	0	0.637738	54.89	27.445	18.9	0.000931	***	-5.30346	4.77404	24.7388	6.56489e-07	1.24599	4.95082	13.3636	12.0993	0.318869	0	0.799188
ID=MIMAT0000839;Alias=MIMAT0000839;Name=rno-miR-133a-3p;Derives_from=MI0000906	chr18	2085471	2085492	-	50	8	2	3	4	3	19	4	3	1	2	18.8501	18.5663	4.83418	14.2884	15.7652	11.012	31.4568	5.07613	16.2454	0.674352	1.27548	24.495	12.248	16.24	0.00153	**	-4.33865	4.95689	23.7143	1.11749e-06	2.03425	3.79242	16.3961	10.6607	0.974914	0.0209875	0.791236
ID=MIMAT0017168;Alias=MIMAT0017168;Name=rno-miR-320-5p;Derives_from=MI0000972	chr15	55857808	55857829	+	77	9	3	1	3	5	10	9	3	0	2	29.0291	20.887	7.25126	4.76279	11.8239	18.3533	16.5562	11.4213	16.2454	0	1.27548	71.92	35.96	11.04	0.00501	**	-4.9197	5.08918	24.6639	6.82518e-07	1.77117	4.32346	15.5234	13.8333	0.637738	0	0.788768
ID=MIMAT0005442;Alias=MIMAT0005442;Name=rno-miR-30c-2-3p;Derives_from=MI0000871	chr9	28397617	28397638	+	498	74	137	59	51	45	100	177	20	40	48	187.747	171.738	331.141	281.005	201.006	165.18	165.562	224.619	108.302	26.9741	30.6114	12.728	6.364	33.31	0.000132	***	-3.47714	8.62345	34.9905	3.31325e-09	6.3081	2.75336	214.768	166.461	28.7928	0.0753224	0.779637
ID=MIMAT0004641;Alias=MIMAT0004641;Name=rno-miR-330-5p;Derives_from=MI0000606	chr1	81358780	81358801	+	233	46	21	16	22	26	41	47	15	22	23	87.8413	106.756	50.7588	76.2046	86.7084	95.4374	67.8806	59.6445	81.2269	14.8357	14.668	9.405	4.703	43.71	4.94e-05	***	-3.08287	7.27977	29.9869	4.34966e-08	5.13315	2.37165	81.6553	70.4357	14.7519	0.1208	0.773827
ID=MIMAT0017166;Alias=MIMAT0017166;Name=rno-miR-298-3p;Derives_from=MI0000969	chr3	178409250	178409271	-	728	112	89	49	78	71	184	172	51	95	78	274.457	259.928	215.121	233.377	307.421	260.617	304.635	218.274	276.171	64.0634	49.7436	7.926	3.963	93.83	2.79e-06	***	-2.86444	8.98112	37.3853	9.69478e-10	6.96349	2.1547	265.079	247.222	56.9035	0.139274	0.770533
ID=MIMAT0000809;Alias=MIMAT0000809;Name=rno-miR-30a-3p;Derives_from=MI0000870	chr9	28377869	28377890	+	965	169	200	64	97	82	139	342	30	95	104	363.806	392.212	483.418	304.819	382.305	300.995	230.132	434.009	162.454	64.0634	66.3248	8.966	4.483	20.9	0.000666	***	-3.06676	9.39098	27.6603	1.44599e-07	7.25412	2.32953	351.098	298.231	65.1941	0.117015	0.710092
ID=MIMAT0000876;Alias=MIMAT0000876;Name=rno-miR-203a-3p;Derives_from=MI0000945	chr6	145714684	145714705	+	127	15	14	10	43	24	49	85	19	13	23	47.8792	34.8117	33.8392	47.6279	169.475	88.096	81.1256	107.868	102.887	8.76658	14.668	12.081	6.04	10.67	0.00553	**	-3.30717	7.19568	23.4544	1.27912e-06	4.976	2.69042	71.8364	105.378	11.7173	0.0491835	0.697612
ID=MIMAT0000811;Alias=MIMAT0000811;Name=rno-miR-32-5p;Derives_from=MI0000873	chr5	78089086	78089107	-	146	25	22	29	16	32	66	44	8	18	30	55.0422	58.0196	53.1759	138.121	63.0606	117.461	109.271	55.8374	43.321	12.1383	19.1321	8.789	4.394	14.77	0.00206	**	-2.84862	7.16297	27.4051	1.64996e-07	5.15299	2.25345	84.8788	49.5792	15.6352	0.0807826	0.693656
ID=MIMAT0017109;Alias=MIMAT0017109;Name=rno-miR-93-3p;Derives_from=MI0000880	chr12	21365185	21365207	-	224	45	23	22	25	21	60	66	15	38	27	84.4483	104.435	55.593	104.781	98.5323	77.084	99.3374	83.7561	81.2269	25.6254	17.2189	6.804	3.402	32.98	0.000137	***	-2.6973	7.41669	30.5112	3.31948e-08	5.4689	1.99561	89.1731	82.4915	21.4222	0.141138	0.684488
ID=MIMAT0017095;Alias=MIMAT0017095;Name=rno-miR-18a-3p;Derives_from=MI0000846	chr15	103641095	103641115	+	149	22	36	22	29	14	41	52	16	35	34	56.1732	51.0572	87.0152	104.781	114.297	51.3893	67.8806	65.9897	86.642	23.6023	21.6831	4.692	2.3458	12.39	0.00355	**	-2.36124	7.19937	22.4123	2.19964e-06	5.40286	1.72036	76.0849	76.3158	22.6427	0.159457	0.683867
ID=MIMAT0024846;Alias=MIMAT0024846;Name=rno-miR-3068-3p;Derives_from=MI0021534	chr6	120749451	120749472	-	800	156	52	40	19	48	129	100	40	52	53	301.601	362.042	125.689	190.512	74.8845	176.192	213.575	126.903	216.605	35.0663	33.8001	9.383	4.691	9.883	0.00689	**	-3.23679	8.63777	21.0528	4.46802e-06	6.4106	2.47164	206.356	171.754	34.4332	0.0853878	0.681073
ID=MIMAT0035742_1;Alias=MIMAT0035742;Name=rno-miR-3084b-3p;Derives_from=MI0031762	chr6	101099788	101099809	-	35	5	3	3	1	2	8	4	5	2	3	13.195	11.6039	7.25126	14.2884	3.94129	7.34134	13.245	5.07613	27.0756	1.3487	1.91321	11.313	5.656	7.77	0.0133	*	-3.26121	4.57609	17.7496	2.51968e-05	2.15885	2.7402	10.1237	16.0759	1.63096	0.0474489	0.673206
ID=MIMAT0000881;Alias=MIMAT0000881;Name=rno-miR-210-3p;Derives_from=MI0000950	chr1	221125917	221125938	-	4604	756	542	380	494	562	1068	1547	370	953	795	1735.71	1754.51	1310.06	1809.86	1947	2062.92	1768.21	1963.19	2003.6	642.657	507.002	4.555	2.2777	57.65	1.77e-05	***	-2.32958	11.7972	32.5405	1.16735e-08	10.0232	1.63372	1769.75	1983.39	574.83	0.197283	0.670891
Other																											ANOVA					edgeR
ID	chr	start	end	strand	SU3.1.1	SU3.1.2	SU3.2	SU3.3	NF13	NF21	QV8	RES27	dB50	RNFM1	RNFF1	SU3.1.1	SU3.1.2	SU3.2	SU3.3	NF13	NF21	QV8	RES27	dB50	RNFM1	RNFF1	Sum Sq	Mean Sq	F value	Pr(>F)	Signif. codes: 0<***<0.001<**<0.01<*<0.05 <"."<0.1<" "<1	logFC	logCPM	LR	PValue	A	M	Average iPSC	Average ESC	Average EF	Rate EF Min/(Min+Max)	Rate PSC Min/(Min+Max)
ID=MIMAT0000900;Alias=MIMAT0000900;Name=rno-miR-298-5p;Derives_from=MI0000969	chr3	178409290	178409312	-	2613	453	489	311	517	418	1062	779	256	766	622	985.105	1051.31	1181.96	1481.23	2037.65	1534.34	1758.27	988.576	1386.27	516.554	396.673	4.09	2.045	14.83	0.00204	**	-2.23115	11.3701	29.175	6.61253e-08	9.65694	1.56871	1432.84	1187.42	456.613	0.16295	0.656011
ID=MIMAT0000808;Alias=MIMAT0000808;Name=rno-miR-30a-5p;Derives_from=MI0000870	chr9	28377828	28377849	+	21251	3593	3475	1558	1521	1949	3074	5548	739	2955	3448	8011.66	8338.57	8399.38	7420.43	5994.7	7154.13	5089.39	7040.59	4001.78	1992.71	2198.92	4.83	2.4151	24.78	0.000373	***	-2.38438	13.7372	24.8952	6.05316e-07	11.9118	1.67597	7201.18	5521.18	2095.82	0.191753	0.645375
ID=MIMAT0000804_1;Alias=MIMAT0000804;Name=rno-miR-30c-5p;Derives_from=MI0000871	chr9	28397577	28397599	+	5270	890	917	450	528	646	1082	1989	288	1289	1445	1986.8	2065.5	2216.47	2143.26	2081	2371.25	1791.38	2524.11	1559.56	869.24	921.531	2.3848	1.1924	27.93	0.000246	***	-1.87574	12.024	20.7906	5.12347e-06	10.4364	1.2006	2093.67	2041.83	895.386	0.25616	0.628578
ID=MIMAT0000804;Alias=MIMAT0000804;Name=rno-miR-30c-5p;Derives_from=MI0000866	chr5	143494807	143494829	-	5132	867	975	485	519	645	1061	1932	271	1284	1492	1934.77	2012.12	2356.66	2309.95	2045.53	2367.58	1756.62	2451.77	1467.5	865.868	951.505	2.3031	1.1516	20.68	0.00069	***	-1.84805	12.0215	19.8242	8.48991e-06	10.4454	1.17696	2111.89	1959.63	908.687	0.260989	0.606654
ID=MIMAT0004742;Alias=MIMAT0004742;Name=rno-miR-296-3p;Derives_from=MI0000967	chr3	178408798	178408819	-	1483	272	450	264	353	251	559	402	151	483	368	559.093	631.253	1087.69	1257.38	1391.28	921.338	925.494	510.151	817.684	325.712	234.688	4.736	2.368	10.69	0.0055	**	-2.3313	10.7578	23.623	1.17176e-06	8.99844	1.65629	967.646	663.917	280.2	0.144338	0.610328
ID=MIMAT0000816_1;Alias=MIMAT0000816;Name=rno-miR-92a-3p;Derives_from=MI0000879	chrX	140167113	140167133	-	1634	243	218	123	129	139	275	366	60	213	312	616.02	563.95	526.925	585.823	508.426	510.223	455.297	464.466	324.907	143.637	198.974	4.322	2.1608	46.42	3.96e-05	***	-2.21964	9.98278	20.9302	4.76327e-06	8.22686	1.53882	538.095	394.687	171.306	0.189081	0.620192
ID=MIMAT0000898;Alias=MIMAT0000898;Name=rno-miR-296-5p;Derives_from=MI0000967	chr3	178408833	178408853	-	540	99	110	64	92	86	242	110	47	114	102	203.581	229.758	265.88	304.819	362.599	315.677	400.661	139.594	254.511	76.8761	65.0493	6.506	3.253	22.93	0.000487	***	-2.57576	9.02665	29.0887	6.91393e-08	7.15676	1.92033	297.568	197.052	70.9627	0.139678	0.644864
ID=MIMAT0000837;Alias=MIMAT0000837;Name=rno-miR-130b-3p;Derives_from=MI0000904	chr11	91182370	91182391	+	186	31	11	15	12	20	61	105	10	21	18	70.1223	71.9443	26.588	71.4418	47.2955	73.4134	100.993	133.248	54.1512	14.1614	11.4793	9.566	4.783	11.93	0.00398	**	-3.14343	7.12909	27.5149	1.5589e-07	4.9663	2.43701	65.9712	93.6998	12.8203	0.0793164	0.652476
ID=MIMAT0000816;Alias=MIMAT0000816;Name=rno-miR-92a-3p;Derives_from=MI0000878	chr15	103641656	103641676	+	25727	4494	4067	2026	1836	1840	4158	5355	1087	4140	5327	9699.12	10429.6	9830.3	9649.41	7236.21	6754.03	6884.08	6795.67	5886.24	2791.82	3397.23	3.361	1.6804	25.91	0.00032	***	-2.06885	14.0045	20.1859	7.02682e-06	12.3152	1.37293	8640.39	6340.95	3094.52	0.211159	0.634056
ID=MIMAT0017128;Alias=MIMAT0017128;Name=rno-miR-141-5p;Derives_from=MI0000914	chr4	224254001	224254022	-	11	1	2	0	1	2	5	10	1	0	1	4.14702	2.32078	4.83418	0	3.94129	7.34134	8.27812	12.6903	5.41512	0	0.637738	38.12	19.062	2.685	0.128		-4.1477	3.82759	22.283	2.35285e-06	0.498814	3.91388	4.40896	9.05272	0.318869	0	0
ID=MIMAT0017107;Alias=MIMAT0017107;Name=rno-miR-92a-1-5p;Derives_from=MI0000878	chr15	103641619	103641641	+	132	21	25	18	14	9	15	40	4	19	14	49.7642	48.7364	60.4272	85.7302	55.1781	33.036	24.8344	50.7613	21.6605	12.8127	8.92833	7.258	3.629	9.879	0.0069	**	-2.81562	6.57743	20.2149	6.92107e-06	4.54345	2.09518	51.1009	36.2109	10.8705	0.0943215	0.628329
ID=MIMAT0000825;Alias=MIMAT0000825;Name=rno-miR-106b-5p;Derives_from=MI0000889	chr12	21365432	21365452	-	2089	309	171	150	134	198	410	464	73	373	365	787.556	717.122	413.322	714.418	528.133	726.792	678.806	588.831	395.304	251.533	232.774	3.0665	1.5333	14.8	0.00205	**	-2.01916	10.2651	18.8496	1.4144e-05	8.61665	1.3291	652.307	492.067	242.154	0.228136	0.611134
ID=MIMAT0005333;Alias=MIMAT0005333;Name=rno-miR-742-3p;Derives_from=MI0006161	chrX	151255563	151255584	-	101	17	4	1	0	7	7	35	0	0	0	38.0771	39.4533	9.66835	4.76279	0	25.6947	11.5894	44.4161	0	0	0	100.2	50.1	3.439	0.0836	.	-7.35673	5.50921	21.2069	4.12285e-06	0.809408	6.94512	18.4637	22.2081	0	0	0
ID=MIMAT0000592;Alias=MIMAT0000592;Name=rno-miR-344a-3p;Derives_from=MI0000629	chr1	123441071	123441093	-	95	18	9	7	2	7	17	25	8	10	8	35.8151	41.7741	21.7538	33.3395	7.88258	25.6947	28.1456	31.7258	43.321	6.74352	5.1019	8.563	4.281	8.529	0.0104	*	-3.00845	5.93194	22.0227	2.69445e-06	3.77174	2.28899	27.7722	37.5234	5.92271	0.105361	0.538939
ID=MIMAT0017319;Alias=MIMAT0017319;Name=rno-miR-92b-5p;Derives_from=MI0006167	chr2	207955729	207955752	-	12	4	3	2	2	0	6	3	0	2	0	4.52402	9.28313	7.25126	9.52558	7.88258	0	9.93374	3.8071	0	1.3487	0	25.76	12.88	1.048	0.394		-3.45523	3.84427	20.6055	5.64338e-06	1.04023	3.01617	6.91433	1.90355	0.674352	0	0
ID=MIMAT0005327;Alias=MIMAT0005327;Name=rno-miR-672-5p;Derives_from=MI0006157	chrX	75784701	75784723	-	769	100	177	63	160	154	58	459	26	137	116	289.914	232.078	427.825	300.056	630.606	565.283	96.0262	582.486	140.793	92.3862	73.9776	5.889	2.9447	3.267	0.0918	.	-2.79977	9.46653	15.3611	8.87983e-05	7.47332	2.08401	363.113	361.64	83.1819	0.104995	0.50966
ID=MIMAT0017300;Alias=MIMAT0017300;Name=rno-miR-301b-5p;Derives_from=MI0006137	chr11	91181982	91182003	+	11	2	2	1	2	0	8	4	1	0	2	4.14702	4.64157	4.83418	4.76279	7.88258	0	13.245	5.07613	5.41512	0	1.27548	20.1	10.048	1.246	0.338		-3.38461	3.79441	19.9963	7.75904e-06	0.969465	3.03329	5.64473	5.24563	0.637738	0	0
ID=MIMAT0017901;Alias=MIMAT0017901;Name=rno-miR-741-5p;Derives_from=MI0015477	chrX	151269312	151269332	-	5	0	1	0	3	0	3	4	0	0	0	1.88501	0	2.41709	0	11.8239	0	4.96687	5.07613	0	0	0	15.94	7.971	0.628	0.558		-4.52573	3.21482	17.0965	3.55282e-05	-1.92094	6.94512	3.01326	2.53806	0	0	0
ID=MIMAT0012827;Alias=MIMAT0012827;Name=rno-miR-1224;Derives_from=MI0012589	chr11	87065014	87065034	-	18	4	7	4	1	3	4	3	2	3	1	6.78603	9.28313	16.9196	19.0512	3.94129	11.012	6.62249	3.8071	10.8302	2.02306	0.637738	14.29	7.144	8.958	0.00908	**	-3.25534	4.32218	17.3034	3.18623e-05	1.90228	2.80695	10.5165	7.31867	1.3304	0.0323907	0.653001
ID=MIMAT0000611;Alias=MIMAT0000611;Name=rno-miR-135b-5p;Derives_from=MI0000645	chr13	54046545	54046567	+	9	1	1	2	1	0	1	1	0	0	0	3.39301	2.32078	2.41709	9.52558	3.94129	0	1.65562	1.26903	0	0	0	41.89	20.944	2.955	0.109		-4.44889	3.162	15.905	6.66042e-05	-2.0147	6.94512	3.32191	0.634516	0	0	0
ID=MIMAT0017150;Alias=MIMAT0017150;Name=rno-miR-200c-5p;Derives_from=MI0000942	chr4	224254426	224254446	-	6	0	1	1	0	0	5	2	1	0	0	2.26201	0	2.41709	4.76279	0	0	8.27812	2.53806	5.41512	0	0	45.11	22.557	2.871	0.115		-4.49613	3.18311	17.4203	2.99604e-05	-1.94854	6.94512	2.53143	3.97659	0	0	0
ID=MIMAT0000602;Alias=MIMAT0000602;Name=rno-miR-20a-5p;Derives_from=MI0000638	chr15	103641372	103641394	+	17910	2994	1654	1073	1093	1206	2188	4262	652	3397	3854	6752.1	6948.43	3997.86	5110.47	4307.83	4426.83	3622.5	5408.62	3530.66	2290.77	2457.84	1.6948	0.8474	6.793	0.0189	*	-1.74057	13.3044	13.3927	0.000252602	11.7559	1.03173	5023.72	4469.64	2374.31	0.247941	0.589573
ID=MIMAT0017103;Alias=MIMAT0017103;Name=rno-miR-32-3p;Derives_from=MI0000873	chr5	78089046	78089067	-	11	3	4	1	3	2	9	13	1	0	4	4.14702	6.96235	9.66835	4.76279	11.8239	7.34134	14.9006	16.4974	5.41512	0	2.55095	34.38	17.192	6.59	0.0204	*	-3.22665	4.32714	16.8749	3.99262e-05	1.81313	2.75627	8.51519	10.9563	1.27548	0	0.619145
ID=MIMAT0000554;Alias=MIMAT0000554;Name=rno-miR-324-3p;Derives_from=MI0000594	chr10	56366295	56366316	+	242	38	22	16	26	24	50	48	10	49	42	91.2343	88.1898	53.1759	76.2046	102.474	88.096	82.7812	60.9136	54.1512	33.0432	26.785	3.363	1.6814	22.02	0.000558	***	-2.0504	7.2878	17.4176	3.00035e-05	5.61194	1.35274	83.1651	57.5324	29.9141	0.20722	0.616753
ID=MIMAT0017312;Alias=MIMAT0017312;Name=rno-miR-672-3p;Derives_from=MI0006157	chrX	75784665	75784685	-	13	2	2	2	0	4	3	20	0	0	1	4.90102	4.64157	4.83418	9.52558	0	14.6827	4.96687	25.3806	0	0	0.637738	38.74	19.37	1.195	0.352		-4.5805	4.20054	14.8213	0.000118195	0.780565	4.33697	6.2217	12.6903	0.318869	0	0
ID=MIMAT0005304;Alias=MIMAT0005304;Name=rno-miR-301b-3p;Derives_from=MI0006137	chr11	91182017	91182039	+	38	2	6	4	5	5	31	13	1	0	6	14.3261	4.64157	14.5025	19.0512	19.7065	18.3533	51.3243	16.4974	5.41512	0	3.82643	51.29	25.646	6.11	0.0245	*	-3.64267	5.16303	18.7425	1.49607e-05	2.62231	3.15148	20.2722	10.9563	1.91321	0	0.548131
ID=MIMAT0000783;Alias=MIMAT0000783;Name=rno-miR-10b-5p;Derives_from=MI0000842	chr3	68113689	68113710	+	5401	947	1139	503	346	459	1876	1381	474	1650	1670	2036.18	2197.78	2753.06	2395.68	1363.69	1684.84	3105.95	1752.53	2566.77	1112.68	1065.02	1.56	0.7799	5.43	0.0324	*	-1.66934	12.106	15.4918	8.28658e-05	10.6177	1.00555	2219.6	2159.65	1088.85	0.255342	0.55068
ID=MIMAT0000817;Alias=MIMAT0000817;Name=rno-miR-93-5p;Derives_from=MI0000880	chr12	21365223	21365245	-	10646	1698	508	304	332	354	657	1488	227	850	776	4013.56	3940.69	1227.88	1447.89	1308.51	1299.42	1087.74	1888.32	1229.23	573.199	494.885	4.67	2.335	4.462	0.0499	*	-2.62951	11.9859	13.385	0.000253648	10.0192	1.82736	2046.53	1558.78	534.042	0.109768	0.654896
ID=MIMAT0000814;Alias=MIMAT0000814;Name=rno-miR-34c-5p;Derives_from=MI0000876	chr8	54088423	54088445	-	267	35	29	17	23	44	201	91	18	1958	923	100.659	81.2274	70.0955	80.9674	90.6497	161.509	332.78	115.482	97.4722	1320.38	588.632	14.644	7.322	13.12	0.00298	**	2.30267	8.90374	32.1709	1.41186e-08	8.45371	-2.89814	131.127	106.477	954.507	0.638837	0.0504112
ID=MIMAT0017852;Alias=MIMAT0017852;Name=rno-miR-1949;Derives_from=MI0015441	chr18	28066323	28066345	+	29	3	2	2	1	1	6	2	2	2	1	10.933	6.96235	4.83418	9.52558	3.94129	3.67067	9.93374	2.53806	10.8302	1.3487	0.637738	12.481	6.241	9.231	0.00835	**	-3.33884	4.10907	15.7937	7.06389e-05	1.44855	2.74959	7.11441	6.68416	0.993221	0.0551163	0.653001
ID=MIMAT0005285;Alias=MIMAT0005285;Name=rno-miR-877;Derives_from=MI0006119	chr20	5416400	5416419	+	89	19	7	2	9	7	16	16	3	14	9	33.5531	44.0949	16.9196	9.52558	35.4716	25.6947	26.49	20.3045	16.2454	9.44093	5.73964	4.78	2.39	5.199	0.0357	*	-2.47442	5.76715	14.7785	0.000120907	3.82151	1.71177	27.3928	18.2749	7.59029	0.115174	0.502232
ID=MIMAT0017826;Alias=MIMAT0017826;Name=rno-miR-3558-3p;Derives_from=MI0015420	chr6	20980771	20980790	+	8	0	1	0	1	4	2	5	0	1	0	3.01601	0	2.41709	0	3.94129	14.6827	3.31125	6.34516	0	0.674352	0	35.32	17.66	0.542	0.601		-3.53463	3.43326	13.9695	0.000185801	0.238405	3.35783	3.90976	3.17258	0.337176	0	0
ID=MIMAT0004710;Alias=MIMAT0004710;Name=rno-miR-17-1-3p;Derives_from=MI0000845	chr15	103640952	103640973	+	335	55	40	28	29	32	83	72	19	68	84	126.295	127.643	96.6835	133.358	114.297	117.461	137.417	91.3703	102.887	45.8559	53.57	2.5893	1.295	47.89	3.53e-05	***	-1.8735	7.8684	17.2028	3.35946e-05	6.27053	1.21006	121.879	97.1288	49.713	0.250206	0.6304
ID=MIMAT0017156;Alias=MIMAT0017156;Name=rno-miR-210-5p;Derives_from=MI0000950	chr1	221125955	221125976	-	19	0	7	3	8	5	10	18	1	5	3	7.16303	0	16.9196	14.2884	31.5303	18.3533	16.5562	22.8426	5.41512	3.37176	1.91321	6.51	3.25	0.1	0.906		-2.98985	4.86774	14.0301	0.000179905	2.68365	2.42934	14.973	14.1289	2.64249	0.0572073	0
ID=MIMAT0017122;Alias=MIMAT0017122;Name=rno-miR-130b-5p;Derives_from=MI0000904	chr11	91182332	91182353	+	164	35	58	33	33	26	282	294	35	66	52	61.8282	81.2274	140.191	157.172	130.063	95.4374	466.886	373.095	189.529	44.5072	33.1624	8.134	4.067	5.547	0.0308	*	-2.83728	8.40781	17.0347	3.67021e-05	6.45388	2.23185	161.829	281.312	38.8348	0.0663184	0.581445
ID=MIMAT0000864;Alias=MIMAT0000864;Name=rno-miR-187-3p;Derives_from=MI0000932	chr18	16149621	16149642	-	66	15	12	4	5	8	31	50	3	13	22	24.8821	34.8117	29.0051	19.0512	19.7065	29.3653	51.3243	63.4516	16.2454	8.76658	14.0302	3.208	1.6042	3.539	0.0792	.	-2.14421	6.06252	13.7825	0.00020524	4.27898	1.46583	29.7352	39.8485	11.3984	0.12139	0.536583
ID=MIMAT0017133;Alias=MIMAT0017133;Name=rno-miR-150-3p;Derives_from=MI0000920	chr1	102181535	102181553	+	29	6	1	1	3	0	1	6	0	1	0	10.933	13.9247	2.41709	4.76279	11.8239	0	1.65562	7.61419	0	0.674352	0	42.31	21.15	2.036	0.193		-4.3873	4.04832	12.834	0.000340385	0.60024	3.94646	6.50244	3.8071	0.337176	0	0
ID=MIMAT0035741;Alias=MIMAT0035741;Name=rno-miR-3084b-5p;Derives_from=MI0030359	chr6	101090884	101090905	-	7	0	1	0	0	2	3	0	1	0	0	2.63901	0	2.41709	0	0	7.34134	4.96687	0	5.41512	0	0	20.78	10.39	0.804	0.481		-4.28374	3.08272	14.3729	0.000149943	-2.12107	6.94512	2.48061	2.70756	0	0	0
ID=MIMAT0000786_1;Alias=MIMAT0000786;Name=rno-miR-17-5p;Derives_from=MI0006131	chrX	140167783	140167805	-	7230	1219	421	218	281	307	474	1318	230	859	811	2725.72	2829.03	1017.59	1038.29	1107.5	1126.89	784.766	1672.58	1245.48	579.268	517.206	2.867	1.4336	3.432	0.0839	.	-2.2127	11.6258	11.4511	0.000714523	9.85091	1.43529	1518.54	1459.03	548.237	0.154563	0.575327
ID=MIMAT0005279;Alias=MIMAT0005279;Name=rno-miR-466c-5p;Derives_from=MI0006114	chr17	73745367	73745387	-	105	15	25	17	22	21	76	81	3	37	39	39.5851	34.8117	60.4272	80.9674	86.7084	77.084	125.827	102.792	16.2454	24.951	24.8718	3.352	1.676	2.193	0.174		-2.06475	7.05459	14.9708	0.000109187	5.4015	1.4554	72.2016	59.5185	24.9114	0.165043	0.39434
ID=MIMAT0017824;Alias=MIMAT0017824;Name=rno-miR-466d;Derives_from=MI0015419	chr17	73485251	73485272	-	12	0	2	1	2	3	4	2	1	0	3	4.52402	0	4.83418	4.76279	7.88258	11.012	6.62249	2.53806	5.41512	0	1.91321	37.92	18.96	1.357	0.311		-2.70926	3.68841	12.7039	0.000364892	1.20862	2.4126	5.66258	3.97659	0.956607	0	0
ID=MIMAT0003379;Alias=MIMAT0003379;Name=rno-miR-378a-3p;Derives_from=MI0003719	chr18	55956665	55956685	-	1189	219	293	140	144	289	320	619	106	635	643	448.255	508.252	708.207	666.79	567.546	1060.82	529.8	785.531	574.003	428.214	410.066	0.5856	0.2928	2.089	0.186		-1.27537	10.3664	9.10249	0.00255262	9.0448	0.62547	641.382	679.767	419.14	0.278788	0.511433
ID=MIMAT0000786;Alias=MIMAT0000786;Name=rno-miR-17-5p;Derives_from=MI0000845	chr15	103640915	103640937	+	7433	1185	402	254	328	299	552	1396	227	987	1009	2802.25	2750.13	971.669	1209.75	1292.74	1097.53	913.904	1771.57	1229.23	665.585	643.478	2.099	1.0494	2.87	0.115		-1.99422	11.6788	10.3201	0.00131592	10.0024	1.2353	1576.85	1500.4	654.532	0.186746	0.578607
ID=MIMAT0035742;Alias=MIMAT0035742;Name=rno-miR-3084b-3p;Derives_from=MI0030359	chr6	101090847	101090868	-	37	8	2	4	2	4	16	1	6	1	4	13.9491	18.5663	4.83418	19.0512	7.88258	14.6827	26.49	1.26903	32.4907	0.674352	2.55095	17.51	8.757	4.121	0.0589	.	-3.62641	4.88426	14.0905	0.000174218	2.38207	3.16242	15.0651	16.8799	1.61265	0.0203332	0.332209
ID=MIMAT0017137;Alias=MIMAT0017137;Name=rno-miR-181c-3p;Derives_from=MI0000924	chr19	36267333	36267354	-	210	34	28	28	15	36	53	53	16	79	41	79.1703	78.9066	67.6785	133.358	59.1194	132.144	87.7481	67.2587	86.642	53.2738	26.1473	2.348	1.1741	5.168	0.0362	*	-1.81179	7.44407	14.0414	0.00017883	5.90618	1.13246	91.1607	76.9503	39.7105	0.163927	0.526005
ID=MIMAT0000848;Alias=MIMAT0000848;Name=rno-miR-142-3p;Derives_from=MI0000915	chr10	75051476	75051498	-	138	27	24	30	9	10	18	10	8	6	27	52.0262	62.6611	58.0101	142.884	35.4716	36.7067	29.8012	12.6903	43.321	4.04611	17.2189	11.392	5.696	6.349	0.0223	*	-2.86812	6.66565	11.3957	0.000736154	4.6	2.2596	59.6515	28.0057	10.6325	0.0275377	0.424294
ID=MIMAT0000787;Alias=MIMAT0000787;Name=rno-miR-18a-5p;Derives_from=MI0000846	chr15	103641054	103641076	+	939	154	91	99	90	109	195	209	42	309	275	354.004	357.401	219.955	471.516	354.716	400.103	322.847	265.228	227.435	208.375	175.378	1.3001	0.6501	7.023	0.0173	*	-1.44822	9.39172	10.4199	0.00124664	7.99397	0.774346	354.363	246.331	191.876	0.271108	0.513518
ID=MIMAT0017162;Alias=MIMAT0017162;Name=rno-miR-218a-1-3p;Derives_from=MI0000958	chr14	66955520	66955540	-	0	0	0	0	0	0	0	0	1	5	13	0	0	0	0	0	0	0	0	5.41512	3.37176	8.29059	92.15	46.07	2.274	0.165		3.58715	3.05904	13.1421	0.000288736	0.925723	-3.2438	0	2.70756	5.83118	0.383727	0
ID=MIMAT0000807;Alias=MIMAT0000807;Name=rno-miR-30d-5p;Derives_from=MI0000869	chr7	109228690	109228711	-	12158	2011	2458	1085	1464	1413	4654	4108	1211	5901	6305	4583.58	4667.1	5941.2	5167.63	5770.05	5186.65	7705.27	5213.18	6557.71	3979.35	4020.94	0.3866	0.19328	3.442	0.0834	.	-1.12985	13.4892	11.2973	0.000776189	12.2305	0.491013	5574.5	5885.45	4000.14	0.340563	0.532695
ID=MIMAT0003383;Alias=MIMAT0003383;Name=rno-miR-497-5p;Derives_from=MI0003724	chr10	56589142	56589163	+	12	1	3	1	1	1	6	1	1	2	2	4.52402	2.32078	7.25126	4.76279	3.94129	3.67067	9.93374	1.26903	5.41512	1.3487	1.27548	5.621	2.8105	4.513	0.0488	*	-2.35529	3.68036	11.2939	0.000777617	1.35432	1.83493	5.20065	3.34208	1.31209	0.113788	0.484782
ID=MIMAT0017356;Alias=MIMAT0017356;Name=rno-miR-490-5p;Derives_from=MI0012585	chr4	63056511	63056530	+	4	1	0	0	0	1	0	3	0	0	0	1.50801	2.32078	0	0	0	3.67067	0	3.8071	0	0	0	4.8	2.398	0.255	0.781		-3.70823	2.8403	10.1292	0.00145941	-3.13164	6.94512	1.07135	1.90355	0	0	0
ID=MIMAT0000889_1;Alias=MIMAT0000889;Name=rno-miR-219a-5p;Derives_from=MI0000960	chr3	13751033	13751053	-	14	2	1	1	8	13	1	7	0	1	1	5.27802	4.64157	2.41709	4.76279	31.5303	47.7187	1.65562	8.88323	0	0.674352	0.637738	34.07	17.034	2.41	0.152		-4.34783	4.43959	9.92502	0.00163047	1.58767	3.9885	14.0006	4.44161	0.656045	0.0131883	0
ID=MIMAT0017825;Alias=MIMAT0017825;Name=rno-miR-3558-5p;Derives_from=MI0015420	chr6	20980729	20980752	+	17	1	1	0	0	1	1	3	0	0	1	6.40902	2.32078	2.41709	0	0	3.67067	1.65562	3.8071	0	0	0.637738	6.51	3.253	0.431	0.664		-3.34815	3.36593	9.41057	0.00215738	-0.190595	2.7496	2.35331	1.90355	0.318869	0	0
ID=MIMAT0005335;Alias=MIMAT0005335;Name=rno-miR-758-3p;Derives_from=MI0006163	chr6	143023715	143023736	+	68	11	23	11	6	14	115	28	8	23	23	25.6361	25.5286	55.593	52.3907	23.6477	51.3893	190.397	35.5329	43.321	15.5101	14.668	4.064	2.032	2.414	0.151		-2.40272	6.66984	12.8515	0.000337207	4.88964	1.85712	60.6546	39.4269	15.089	0.0715285	0.603908
ID=MIMAT0000879;Alias=MIMAT0000879;Name=rno-miR-206-3p;Derives_from=MI0000948	chr9	25648264	25648285	+	2	2	0	0	0	0	1	2	0	32	11	0.754003	4.64157	0	0	0	0	1.65562	2.53806	0	21.5793	7.01512	56.61	28.3	2.467	0.146		2.63394	3.73236	13.9124	0.000191535	1.98945	-3.70341	1.00731	1.26903	14.2972	0.601811	0
ID=MIMAT0035739;Alias=MIMAT0035739;Name=rno-miR-3084a-5p;Derives_from=MI0030358	chr19	54235959	54235980	+	29	7	2	2	4	0	4	1	4	0	3	10.933	16.2455	4.83418	9.52558	15.7652	0	6.62249	1.26903	21.6605	0	1.91321	25.69	12.847	1.617	0.257		-3.63958	4.34636	10.3679	0.00128226	1.66774	3.22979	9.13228	11.4648	0.956607	0	0
ID=MIMAT0000603;Alias=MIMAT0000603;Name=rno-miR-20a-3p;Derives_from=MI0000638	chr15	103641408	103641428	+	10	1	1	0	0	0	3	2	2	0	2	3.77001	2.32078	2.41709	0	0	0	4.96687	2.53806	10.8302	0	1.27548	18.56	9.28	1.184	0.354		-2.62492	3.31901	9.726	0.0018168	0.498299	2.18113	1.92497	6.68416	0.637738	0	0
ID=MIMAT0035745;Alias=MIMAT0035745;Name=rno-miR-3084d;Derives_from=MI0030361	chr7	66861671	66861692	-	50	9	2	2	2	0	5	3	6	2	3	18.8501	20.887	4.83418	9.52558	7.88258	0	8.27812	3.8071	32.4907	1.3487	1.91321	7.8	3.899	0.379	0.696		-3.40092	4.7009	10.1235	0.0014639	2.18454	2.78622	10.0368	18.1489	1.63096	0.039856	0
ID=MIMAT0003378;Alias=MIMAT0003378;Name=rno-miR-378a-5p;Derives_from=MI0003719	chr18	55956702	55956723	-	72	11	10	14	8	22	26	42	3	30	34	27.1441	25.5286	24.1709	66.679	31.5303	80.7547	43.0462	53.2994	16.2454	20.2306	21.6831	1.245	0.6224	1.129	0.37		-1.55024	6.35274	8.80671	0.00300124	4.89154	0.953485	42.6934	34.7724	20.9568	0.200332	0.428316
ID=MIMAT0000607;Alias=MIMAT0000607;Name=rno-miR-7a-1-3p;Derives_from=MI0000641	chr17	8879448	8879469	+	52	9	6	8	3	2	7	18	2	14	10	19.6041	20.887	14.5025	38.1023	11.8239	7.34134	11.5894	22.8426	10.8302	9.44093	6.37738	1.676	0.8382	1.588	0.263		-1.83748	5.26801	8.61343	0.00333693	3.57721	1.13044	17.6929	16.8364	7.90915	0.143377	0.437446
ID=MIMAT0017846;Alias=MIMAT0017846;Name=rno-miR-216b-5p;Derives_from=MI0015435	chr14	112790805	112790826	+	3	0	0	1	2	1	1	0	0	0	0	1.131	0	0	4.76279	7.88258	3.67067	1.65562	0	0	0	0	45.54	22.769	2.814	0.119		-3.60025	2.8387	9.35691	0.00222147	-2.37503	6.94512	2.72895	0	0	0	0
ID=MIMAT0012851;Alias=MIMAT0012851;Name=rno-miR-547-3p;Derives_from=MI0012613	chr1	151058357	151058378	+	4	1	0	0	0	0	1	2	0	0	0	1.50801	2.32078	0	0	0	0	1.65562	2.53806	0	0	0	14.27	7.133	0.973	0.419		-3.54503	2.76503	9.33977	0.00224234	-3.62668	6.94512	0.783488	1.26903	0	0	0
ID=MIMAT0000550;Alias=MIMAT0000550;Name=rno-miR-323-3p;Derives_from=MI0000591	chr6	143023420	143023440	+	161	28	59	31	14	23	299	39	19	64	36	60.6972	64.9819	142.608	147.646	55.1781	84.4254	495.031	49.4923	102.887	43.1585	22.9586	5.128	2.564	2.427	0.15		-2.54402	7.87833	11.6989	0.000625374	6.08564	1.97839	150.081	76.1898	33.0585	0.0443224	0.534181
ID=MIMAT0000564;Alias=MIMAT0000564;Name=rno-miR-328a-3p;Derives_from=MI0000602	chr19	48128936	48128957	-	1140	195	296	156	229	181	729	505	150	808	750	429.782	452.553	715.458	742.995	902.556	664.391	1206.95	640.861	812.269	544.876	478.304	0.3373	0.1686	0.779	0.491		-1.11762	10.505	8.48952	0.00357198	9.27151	0.506676	730.669	726.565	511.59	0.283817	0.440956
ID=MIMAT0017136;Alias=MIMAT0017136;Name=rno-miR-154-3p;Derives_from=MI0000923	chr6	143050993	143051014	+	46	10	5	7	5	7	134	9	4	11	8	17.3421	23.2078	12.0854	33.3395	19.7065	25.6947	221.854	11.4213	21.6605	7.41787	5.1019	8.117	4.058	2.747	0.124		-3.19421	6.22181	10.3938	0.00126439	4.0816	2.70846	50.4614	16.5409	6.25989	0.0224798	0.606253
ID=MIMAT0000841;Alias=MIMAT0000841;Name=rno-miR-135a-5p;Derives_from=MI0000908	chr7	32974131	32974153	-	0	0	0	0	0	0	0	0	0	6	2	0	0	0	0	0	0	0	0	0	4.04611	1.27548	46.16	23.078	55.02	2.11e-05	***	3.73631	2.64555	10.7047	0.00106864	-3.13848	-9.10591	0	0	2.66079	1	0
ID=MIMAT0005278;Alias=MIMAT0005278;Name=rno-miR-466b-5p;Derives_from=MI0006113	chr17	73500769	73500790	-	8	3	1	0	1	1	3	3	0	3	1	3.01601	6.96235	2.41709	0	3.94129	3.67067	4.96687	3.8071	0	2.02306	0.637738	5.87	2.935	0.264	0.775		-1.96422	3.45004	7.95298	0.00480083	1.06625	1.24745	3.56775	1.90355	1.3304	0.0839119	0
ID=MIMAT0017854;Alias=MIMAT0017854;Name=rno-miR-1188-5p;Derives_from=MI0015443	chr6	142895758	142895778	+	1	1	0	0	0	0	1	0	0	19	5	0.377001	2.32078	0	0	0	0	1.65562	0	0	12.8127	3.18869	59.74	29.868	6.204	0.0236	*	2.87154	3.25077	11.446	0.000716468	1.00492	-3.99708	0.621915	0	8.00069	0.578765	0
ID=MIMAT0024844;Alias=MIMAT0024844;Name=rno-miR-1839-3p;Derives_from=MI0021533	chr1	144303991	144304012	+	18	1	3	1	0	3	4	3	0	4	3	6.78603	2.32078	7.25126	4.76279	0	11.012	6.62249	3.8071	0	2.69741	1.91321	8.91	4.455	0.673	0.537		-1.83185	3.83428	7.75824	0.0053468	1.74308	1.02306	5.53648	1.90355	2.30531	0.148022	0
ID=MIMAT0000615;Alias=MIMAT0000615;Name=rno-miR-101b-3p;Derives_from=MI0000648	chr1	254503453	254503473	+	2051	314	279	145	176	244	417	646	84	932	905	773.23	728.726	674.368	690.604	693.667	895.643	690.395	819.795	454.87	628.496	577.153	0.1878	0.09392	1.521	0.275		-0.911485	10.5572	5.27499	0.0216339	9.37238	0.240584	735.233	637.333	602.825	0.391876	0.419867
ID=MIMAT0004637;Alias=MIMAT0004637;Name=rno-miR-323-5p;Derives_from=MI0000591	chr6	143023385	143023406	+	3	0	2	0	0	0	1	1	0	0	0	1.131	0	4.83418	0	0	0	1.65562	1.26903	0	0	0	5.91	2.954	0.226	0.803		-3.38771	2.73579	8.21279	0.0041596	-3.47857	6.94512	1.08869	0.634516	0	0	0
ID=MIMAT0017110;Alias=MIMAT0017110;Name=rno-miR-96-3p;Derives_from=MI0000881	chr4	57225186	57225207	-	3	0	1	0	0	0	0	2	1	0	0	1.131	0	2.41709	0	0	0	0	2.53806	5.41512	0	0	48.89	24.444	3.892	0.066	.	-3.39237	2.74493	8.13936	0.00433145	-3.10701	6.94512	0.50687	3.97659	0	0	0
ID=MIMAT0000866;Alias=MIMAT0000866;Name=rno-miR-191a-5p;Derives_from=MI0000934	chr8	116698881	116698903	+	13892	2428	2668	1329	1559	1581	4171	3920	1135	8007	7329	5237.3	5634.86	6448.79	6329.75	6144.47	5803.33	6905.61	4974.61	6146.17	5399.54	4673.98	0.1199	0.05996	2.736	0.124		-0.90012	13.6045	7.30953	0.00685899	12.4347	0.239871	6072.02	5560.39	5036.76	0.40364	0.47952
ID=MIMAT0000583;Alias=MIMAT0000583;Name=rno-miR-339-5p;Derives_from=MI0000620	chr12	19355880	19355902	+	659	89	78	59	45	84	139	102	29	193	216	248.444	206.55	188.533	281.005	177.358	308.336	230.132	129.441	157.039	130.15	137.751	1.3879	0.6939	9.846	0.00697	**	-1.32615	8.77841	8.06587	0.00451069	7.42118	0.668588	234.337	143.24	133.951	0.296817	0.484449
ID=MIMAT0003178_2;Alias=MIMAT0003178;Name=rno-miR-542-5p;Derives_from=MI0031782	chrX	153215182	153215203	+	0	0	0	0	0	0	0	0	0	5	2	0	0	0	0	0	0	0	0	0	3.37176	1.27548	59.88	29.938	12.85	0.00317	**	3.56441	2.60727	9.80631	0.00173914	-3.33396	-9.10591	0	0	2.32362	1	0
ID=MIMAT0003196;Alias=MIMAT0003196;Name=rno-miR-376b-3p;Derives_from=MI0003544	chr6	143035504	143035524	+	114	19	14	20	11	11	162	34	9	37	34	42.9782	44.0949	33.8392	95.2558	43.3542	40.3773	268.211	43.1471	48.7361	24.951	21.6831	2.941	1.4707	1.729	0.238		-2.16227	7.05405	10.2418	0.00137294	5.39574	1.62644	81.1587	45.9416	23.3171	0.0747966	0.575592
ID=MIMAT0000824;Alias=MIMAT0000824;Name=rno-miR-103-3p;Derives_from=MI0000888	chr10	20480402	20480424	+	9894	1687	605	290	393	425	820	2545	334	2103	1788	3730.05	3915.16	1462.34	1381.21	1548.93	1560.03	1357.61	3229.69	1808.65	1418.16	1140.28	0.903	0.4515	1.132	0.369		-1.54522	12.2117	6.57583	0.0103373	10.7373	0.786598	2136.48	2519.17	1279.22	0.225554	0.489093
ID=MIMAT0017041_1;Alias=MIMAT0017041;Name=rno-miR-351-3p;Derives_from=MI0031766	chrX	153212285	153212305	+	0	0	0	0	1	0	0	0	0	12	3	0	0	0	0	3.94129	0	0	0	0	8.09222	1.91321	58.31	29.153	3.779	0.0699	.	3.27039	2.95007	10.1753	0.00142336	0.588142	-3.47644	0.563042	0	5.00272	0.326794	0
ID=MIMAT0004705;Alias=MIMAT0004705;Name=rno-let-7b-3p;Derives_from=MI0000829	chr7	126301396	126301417	+	1	0	0	1	0	0	3	0	0	11	13	0.377001	0	0	4.76279	0	0	4.96687	0	0	7.41787	8.29059	67.31	33.66	4.22	0.0561	.	2.28199	3.34738	10.8867	0.000968563	1.58746	-2.78063	1.44381	0	7.85423	0.598952	0
ID=MIMAT0004722;Alias=MIMAT0004722;Name=rno-miR-30d-3p;Derives_from=MI0000869	chr7	109228650	109228671	-	46	6	12	10	6	7	25	23	2	20	29	17.3421	13.9247	29.0051	47.6279	23.6477	25.6947	41.3906	29.1877	10.8302	13.487	18.4944	1.081	0.5404	1.223	0.344		-1.30103	5.78045	7.38365	0.00658195	4.38167	0.720965	28.3761	20.009	15.9907	0.220683	0.369322
ID=MIMAT0005319;Alias=MIMAT0005319;Name=rno-miR-484;Derives_from=MI0006151	chr10	27855	27876	-	252	50	43	36	20	22	82	79	13	122	86	95.0044	116.039	103.935	171.46	78.8258	80.7547	135.761	100.254	70.3966	82.2709	54.8455	0.7972	0.3986	2.481	0.145		-1.2948	7.76299	8.56904	0.00341928	6.42947	0.619034	111.683	85.3251	68.5582	0.242351	0.46111
ID=MIMAT0000788_1;Alias=MIMAT0000788;Name=rno-miR-19b-3p;Derives_from=MI0000848	chrX	140167238	140167260	-	772	147	83	68	47	92	133	214	31	258	287	291.045	341.155	200.618	323.87	185.241	337.701	220.198	271.573	167.869	173.983	183.031	0.5474	0.2737	1.991	0.199		-1.21479	9.08879	6.51946	0.01067	7.76749	0.535948	271.404	219.721	178.507	0.33774	0.478396
ID=MIMAT0000824_1;Alias=MIMAT0000824;Name=rno-miR-103-3p;Derives_from=MI0000887	chr3	130329303	130329325	+	11712	1989	713	346	458	511	924	2954	389	2533	2271	4415.44	4616.04	1723.38	1647.93	1805.11	1875.71	1529.8	3748.72	2106.48	1708.13	1448.3	0.728	0.3641	0.903	0.443		-1.47147	12.4497	6.03327	0.0140387	11.0039	0.71581	2516.2	2927.6	1578.22	0.238823	0.472461
ID=MIMAT0017132;Alias=MIMAT0017132;Name=rno-miR-146a-3p;Derives_from=MI0000919	chr10	28806762	28806782	-	0	0	0	0	0	0	0	0	0	2	4	0	0	0	0	0	0	0	0	0	1.3487	2.55095	57.71	28.853	56.01	1.97e-05	***	3.37809	2.57333	8.54506	0.00346461	-3.58699	-9.10591	0	0	1.94983	1	0
ID=MIMAT0005445;Alias=MIMAT0005445;Name=rno-miR-29b-1-5p;Derives_from=MI0000864	chr4	58100098	58100119	-	9	0	5	1	1	3	5	7	1	4	5	3.39301	0	12.0854	4.76279	3.94129	11.012	8.27812	8.88323	5.41512	2.69741	3.18869	2.06	1.029	0.196	0.826		-1.63118	3.99547	6.7555	0.00934589	2.14035	1.10989	6.21038	7.14917	2.94305	0.182469	0
ID=MIMAT0003114;Alias=MIMAT0003114;Name=rno-miR-383-5p;Derives_from=MI0003478	chr16	57201653	57201673	+	0	0	0	0	0	0	0	0	0	6	1	0	0	0	0	0	0	0	0	0	4.04611	0.637738	49.98	24.988	15.46	0.00179	**	3.54499	2.60446	8.6691	0.00323651	-3.32264	-9.10591	0	0	2.34193	1	0
ID=MIMAT0000865_1;Alias=MIMAT0000865;Name=rno-miR-190a-5p;Derives_from=MI0031759	chr8	80550819	80550840	+	2	0	0	0	0	1	0	1	1	9	11	0.754003	0	0	0	0	3.67067	0	1.26903	5.41512	6.06917	7.01512	67.87	33.94	5.78	0.028	*	2.03853	3.26123	9.53386	0.00201715	1.5219	-2.38542	0.632096	3.34208	6.54214	0.528476	0
ID=MIMAT0004727;Alias=MIMAT0004727;Name=rno-miR-106b-3p;Derives_from=MI0000889	chr12	21365391	21365412	-	858	120	114	38	49	50	90	125	32	199	213	323.467	278.494	275.548	180.986	193.123	183.533	149.006	158.629	173.284	134.196	135.838	0.8465	0.4232	3.265	0.0919	.	-1.37667	8.83374	6.49251	0.010833	7.42275	0.649336	226.308	165.956	135.017	0.29322	0.523114
ID=MIMAT0004737;Alias=MIMAT0004737;Name=rno-miR-196a-3p;Derives_from=MI0000940	chr7	142375652	142375673	+	0	0	0	0	0	0	0	0	0	6	1	0	0	0	0	0	0	0	0	0	4.04611	0.637738	56.65	28.324	8.922	0.00918	**	3.54467	2.60446	8.63664	0.00329469	-3.32264	-9.10591	0	0	2.34193	1	0
ID=MIMAT0000828;Alias=MIMAT0000828;Name=rno-miR-124-3p;Derives_from=MI0000893	chr15	51712803	51712822	+	3	0	0	0	0	0	1	1	1	0	0	1.131	0	0	0	0	0	1.65562	1.26903	5.41512	0	0	99.21	49.61	6.556	0.0206	*	-3.18026	2.66844	7.11859	0.00762889	-3.38724	6.94512	0.39809	3.34208	0	0	0
ID=MIMAT0000870;Alias=MIMAT0000870;Name=rno-miR-195-5p;Derives_from=MI0000939	chr10	56589479	56589499	+	33	7	4	3	1	4	5	7	1	8	10	12.441	16.2455	9.66835	14.2884	3.94129	14.6827	8.27812	8.88323	5.41512	5.39482	6.37738	1.337	0.6685	1.62	0.257		-1.52009	4.6677	6.37048	0.0116034	2.98807	0.814831	11.3636	7.14917	5.8861	0.249295	0.381957
ID=MIMAT0035741_1;Alias=MIMAT0035741;Name=rno-miR-3084b-5p;Derives_from=MI0031762	chr6	101099825	101099846	-	7	0	0	0	0	1	1	1	2	0	1	2.63901	0	0	0	0	3.67067	1.65562	1.26903	10.8302	0	0.637738	31.07	15.53	1.4	0.301		-2.68201	3.00723	6.96748	0.00830045	-0.198725	2.73501	1.1379	6.04964	0.318869	0	0
ID=MIMAT0000788;Alias=MIMAT0000788;Name=rno-miR-19b-3p;Derives_from=MI0000847	chr15	103641540	103641562	+	825	149	79	60	67	88	122	165	22	255	262	311.026	345.797	190.95	285.767	264.066	323.019	201.986	209.39	119.133	171.96	167.087	1.314	0.657	5.254	0.0349	*	-1.24816	9.04015	6.11585	0.0133975	7.70264	0.554786	274.659	164.262	169.524	0.32578	0.409261
ID=MIMAT0024851;Alias=MIMAT0024851;Name=rno-miR-1306-5p;Derives_from=MI0021537	chr11	89951579	89951600	+	41	5	8	2	5	3	9	6	4	14	11	15.4571	11.6039	19.3367	9.52558	19.7065	11.012	14.9006	7.61419	21.6605	9.44093	7.01512	0.9632	0.4816	1.736	0.237		-1.45797	5.01426	6.76165	0.00931375	3.46927	0.810877	14.506	14.6373	8.22802	0.244637	0.446446
ID=MIMAT0017800;Alias=MIMAT0017800;Name=rno-miR-203b-3p;Derives_from=MI0015399	chr6	145714644	145714665	-	3	3	1	0	1	0	1	1	0	0	1	1.131	6.96235	2.41709	0	3.94129	0	1.65562	1.26903	0	0	0.637738	5.65	2.826	0.252	0.784		-2.55227	2.9893	6.6272	0.0100433	-0.307697	2.53803	2.30105	0.634516	0.318869	0	0
ID=MIMAT0017105;Alias=MIMAT0017105;Name=rno-miR-34b-3p;Derives_from=MI0000875	chr8	54088911	54088932	-	13	0	1	2	0	1	9	2	1	79	31	4.90102	0	2.41709	9.52558	0	3.67067	14.9006	2.53806	5.41512	53.2738	19.7699	29.63	14.814	1.788	0.228		2.19456	4.73948	12.5625	0.000393556	3.74742	-2.89488	5.05928	3.97659	36.5218	0.570222	0
ID=MIMAT0000847;Alias=MIMAT0000847;Name=rno-miR-142-5p;Derives_from=MI0000915	chr10	75051514	75051534	-	132	14	18	14	4	4	21	10	6	9	35	49.7642	32.491	43.5076	66.679	15.7652	14.6827	34.7681	12.6903	32.4907	6.06917	22.3208	3.597	1.7987	2.139	0.18		-1.85356	6.14974	6.3274	0.0118886	4.47146	1.22774	36.8082	22.5905	14.195	0.083427	0.362465
ID=MIMAT0012822;Alias=MIMAT0012822;Name=rno-miR-202-5p;Derives_from=MI0012584	chr1	219214620	219214638	-	3	0	0	0	0	2	1	0	0	0	0	1.131	0	0	0	0	7.34134	1.65562	0	0	0	0	20.69	10.35	0.993	0.412		-3.17593	2.67893	6.71414	0.00956515	-3.29046	6.94512	1.44685	0	0	0	0
ID=MIMAT0012845;Alias=MIMAT0012845;Name=rno-miR-935;Derives_from=MI0012607	chr1	63322166	63322188	-	5	0	0	0	0	0	0	2	0	0	0	1.88501	0	0	0	0	0	0	2.53806	0	0	0	11.98	5.992	0.943	0.429		-3.21021	2.67251	6.57561	0.0103386	-4.48568	6.94512	0.269287	1.26903	0	0	0
ID=MIMAT0025057;Alias=MIMAT0025057;Name=rno-miR-3075;Derives_from=MI0021842	chr16	1800347	1800370	+	0	0	0	0	0	0	0	0	1	6	4	0	0	0	0	0	0	0	0	5.41512	4.04611	2.55095	92.23	46.11	9.344	0.00807	**	2.79016	2.79994	8.78526	0.00303674	0.509806	-2.43357	0	2.70756	3.29853	0.320227	0
ID=MIMAT0012855;Alias=MIMAT0012855;Name=rno-miR-666-5p;Derives_from=MI0012617	chr6	143028712	143028731	+	13	3	1	1	2	2	15	4	1	5	4	4.90102	6.96235	2.41709	4.76279	7.88258	7.34134	24.8344	5.07613	5.41512	3.37176	2.55095	2.166	1.0829	1.366	0.309		-1.94879	4.19042	8.10967	0.00440298	2.28151	1.36437	8.44307	5.24563	2.96136	0.0931504	0.417542
ID=MIMAT0035721;Alias=MIMAT0035721;Name=rno-miR-1247-5p;Derives_from=MI0030348	chr6	143765287	143765308	-	6	1	1	1	0	0	8	2	1	1	2	2.26201	2.32078	2.41709	4.76279	0	0	13.245	2.53806	5.41512	0.674352	1.27548	5.28	2.642	0.35	0.715		-2.30695	3.43881	7.58753	0.00587735	0.947384	1.87564	3.57252	3.97659	0.974914	0.0484471	0
ID=MIMAT0000812;Alias=MIMAT0000812;Name=rno-miR-33-5p;Derives_from=MI0000874	chr7	123415308	123415328	+	93	17	12	5	14	25	39	42	12	62	36	35.0611	39.4533	29.0051	23.8139	55.1781	91.7667	64.5693	53.2994	64.9815	41.8098	22.9586	0.861	0.4303	1.066	0.389		-1.28088	6.68537	7.105	0.00768692	5.35907	0.641743	48.4068	59.1404	32.3842	0.200118	0.362886
ID=MIMAT0017118;Alias=MIMAT0017118;Name=rno-miR-128-1-5p;Derives_from=MI0000900	chr13	50001720	50001740	+	14	3	1	0	1	0	2	2	0	3	1	5.27802	6.96235	2.41709	0	3.94129	0	3.31125	2.53806	0	2.02306	0.637738	6.31	3.154	0.261	0.776		-1.99608	3.45937	6.02353	0.0141164	0.946545	1.01642	3.13	1.26903	1.3304	0.0839119	0
ID=MIMAT0005278_2;Alias=MIMAT0005278;Name=rno-miR-466b-5p;Derives_from=MI0031780	chr17	73751828	73751849	-	4	0	2	1	2	0	6	4	0	3	0	1.50801	0	4.83418	4.76279	7.88258	0	9.93374	5.07613	0	2.02306	0	6.25	3.124	0.185	0.835		-2.33086	3.44112	7.09726	0.00772019	0.996191	1.86738	4.13161	2.53806	1.01153	0	0
ID=MIMAT0017360;Alias=MIMAT0017360;Name=rno-miR-582-3p;Derives_from=MI0012595	chr2	59928654	59928675	+	0	0	0	0	0	0	2	1	0	7	8	0	0	0	0	0	0	3.31125	1.26903	0	4.72046	5.1019	44.34	22.17	4.344	0.0528	.	2.2461	3.04152	8.61445	0.00333506	0.681035	-3.23775	0.473035	0.634516	4.91118	0.587728	0
ID=MIMAT0000585;Alias=MIMAT0000585;Name=rno-miR-340-3p;Derives_from=MI0000622	chr10	35327246	35327268	+	2	0	3	0	1	0	3	0	0	14	29	0.754003	0	7.25126	0	3.94129	0	4.96687	0	0	9.44093	18.4944	74.73	37.36	4.323	0.0534	.	2.29207	3.83425	9.52023	0.00203219	2.37468	-2.86709	2.4162	0	13.9677	0.565589	0
ID=MIMAT0005287;Alias=MIMAT0005287;Name=rno-miR-879-5p;Derives_from=MI0006121	chr4	21605862	21605882	-	0	0	0	0	0	0	0	0	0	2	3	0	0	0	0	0	0	0	0	0	1.3487	1.91321	59.09	29.547	23.43	0.000453	***	3.13739	2.52934	7.37966	0.00659655	-3.84461	-9.10591	0	0	1.63096	1	0
ID=MIMAT0017092;Alias=MIMAT0017092;Name=rno-miR-10b-3p;Derives_from=MI0000842	chr3	68113726	68113746	+	55	4	13	9	5	4	16	11	2	24	16	20.7351	9.28313	31.4221	42.8651	19.7065	14.6827	26.49	13.9594	10.8302	16.1844	10.2038	1.477	0.7384	1.708	0.241		-1.3185	5.50003	5.70751	0.0168925	4.07814	0.669943	23.5978	12.3948	13.1941	0.192275	0.364508
ID=MIMAT0017114;Alias=MIMAT0017114;Name=rno-miR-103-1-5p;Derives_from=MI0000888	chr10	20480365	20480388	+	1	1	0	0	0	1	0	2	0	0	0	0.377001	2.32078	0	0	0	3.67067	0	2.53806	0	0	0	29.74	14.87	1.57	0.266		-3.0062	2.65526	5.97584	0.0145032	-3.47587	6.94512	0.909779	1.26903	0	0	0
ID=MIMAT0017200;Alias=MIMAT0017200;Name=rno-miR-224-3p;Derives_from=MI0003483	chr1	147949936	147949957	-	0	0	0	0	0	0	0	0	0	4	1	0	0	0	0	0	0	0	0	0	2.69741	0.637738	41.44	20.721	16.82	0.00136	**	3.12396	2.52345	7.04936	0.00792937	-3.81258	-9.10591	0	0	1.66757	1	0
ID=MIMAT0017796;Alias=MIMAT0017796;Name=rno-miR-3542;Derives_from=MI0015396	chr17	11527686	11527706	+	3	1	0	0	0	0	1	0	0	0	0	1.131	2.32078	0	0	0	0	1.65562	0	0	0	0	4.31	2.153	0.278	0.764		-2.93581	2.59657	5.90758	0.0150759	-4.27814	6.94512	0.72963	0	0	0	0
ID=MIMAT0000828_1;Alias=MIMAT0000828;Name=rno-miR-124-3p;Derives_from=MI0000894	chr2	122049089	122049108	+	3	0	0	1	0	0	1	0	0	0	0	1.131	0	0	4.76279	0	0	1.65562	0	0	0	0	21.21	10.606	1.456	0.289		-2.93702	2.60127	5.89487	0.015185	-3.71436	6.94512	1.07849	0	0	0	0
ID=MIMAT0000553;Alias=MIMAT0000553;Name=rno-miR-324-5p;Derives_from=MI0000594	chr10	56366260	56366282	+	179	28	19	16	21	14	40	33	11	84	57	67.4833	64.9819	45.9247	76.2046	82.7671	51.3893	66.2249	41.8781	59.5664	56.6456	36.3511	0.4754	0.2377	2.178	0.176		-1.08768	7.03027	5.86345	0.0154584	5.76056	0.406509	64.9966	50.7222	46.4983	0.305168	0.425056
ID=MIMAT0017113;Alias=MIMAT0017113;Name=rno-miR-103-2-5p;Derives_from=MI0000887	chr3	130329266	130329282	+	3	1	0	1	0	0	0	0	0	0	0	1.131	2.32078	0	4.76279	0	0	0	0	0	0	0	9.33	4.663	0.381	0.695		-2.94217	2.61575	5.80101	0.0160169	-3.59254	6.94512	1.17351	0	0	0	0
ID=MIMAT0004723;Alias=MIMAT0004723;Name=rno-miR-34c-3p;Derives_from=MI0000876	chr8	54088391	54088412	-	5	0	1	0	0	0	4	1	0	21	13	1.88501	0	2.41709	0	0	0	6.62249	1.26903	0	14.1614	8.29059	45.56	22.782	2.336	0.159		1.7986	3.66798	9.6891	0.00185365	1.98205	-3.02153	1.56066	0.634516	11.226	0.555927	0
ID=MIMAT0024845;Alias=MIMAT0024845;Name=rno-miR-3068-5p;Derives_from=MI0021534	chr6	120749489	120749513	-	175	26	17	13	14	22	53	37	14	70	76	65.9752	60.3404	41.0905	61.9163	55.1781	80.7547	87.7481	46.9542	75.8117	47.2046	48.4681	0.2471	0.1236	0.967	0.421		-1.05193	7.0654	6.18897	0.0128549	5.80573	0.414793	64.7147	61.383	47.8364	0.349787	0.458811
ID=MIMAT0000601;Alias=MIMAT0000601;Name=rno-miR-129-2-3p;Derives_from=MI0000637	chr3	89838007	89838028	-	9	2	0	0	0	2	2	0	0	19	24	3.39301	4.64157	0	0	0	7.34134	3.31125	0	0	12.8127	15.3057	95.47	47.74	3.699	0.0729	.	1.7927	3.91045	8.53239	0.00348881	2.45056	-2.73449	2.66959	0	14.0592	0.635738	0
ID=MIMAT0000865;Alias=MIMAT0000865;Name=rno-miR-190a-5p;Derives_from=MI0000933	chr8	77362852	77362873	-	1	0	0	1	0	0	1	0	0	6	7	0.377001	0	0	4.76279	0	0	1.65562	0	0	4.04611	4.46417	43.67	21.836	3.408	0.085	.	2.05924	2.98441	7.37558	0.00661156	0.857449	-2.47294	0.970773	0	4.25514	0.459321	0
ID=MIMAT0004648;Alias=MIMAT0004648;Name=rno-miR-339-3p;Derives_from=MI0000620	chr12	19355915	19355937	+	46	7	11	9	5	9	9	25	3	29	27	17.3421	16.2455	26.588	42.8651	19.7065	33.036	14.9006	31.7258	16.2454	19.5562	17.2189	0.1546	0.0773	0.251	0.784		-1.01281	5.71327	4.08226	0.0433358	4.41754	0.397546	24.3834	23.9856	18.3876	0.286581	0.432443
ID=MIMAT0017796_1;Alias=MIMAT0017796;Name=rno-miR-3542;Derives_from=MI0031767	chr17	11745287	11745307	+	4	0	1	0	0	0	0	0	0	0	0	1.50801	0	2.41709	0	0	0	0	0	0	0	0	8.23	4.113	0.682	0.533		-2.83331	2.57627	5.13123	0.0234991	-4.658	6.94512	0.560728	0	0	0	0
ID=MIMAT0017144;Alias=MIMAT0017144;Name=rno-miR-187-5p;Derives_from=MI0000932	chr18	16149662	16149679	-	4	2	2	0	0	0	0	3	0	1	1	1.50801	4.64157	4.83418	0	0	0	0	3.8071	0	0.674352	0.637738	10.94	5.471	0.319	0.735		-1.96858	3.03687	4.73201	0.0296062	0.0766034	1.3058	1.56911	1.90355	0.656045	0.116548	0
ID=MIMAT0017839;Alias=MIMAT0017839;Name=rno-miR-3065-5p;Derives_from=MI0015429	chr10	108793413	108793432	+	0	0	0	0	0	0	0	0	0	6	0	0	0	0	0	0	0	0	0	0	4.04611	0	34.72	17.36	5.065	0.0379	*	3.31577	2.56183	6.2591	0.0123557	-3.5338	-9.10591	0	0	2.02306	0	0
ID=MIMAT0000799;Alias=MIMAT0000799;Name=rno-miR-27a-3p;Derives_from=MI0000860	chr19	36294979	36294999	+	844	157	118	78	87	195	361	237	110	2858	2104	318.189	364.363	285.216	371.498	342.892	715.78	597.68	300.761	595.664	1927.3	1341.8	6.382	3.191	12.24	0.00368	**	1.27994	10.2595	12.4497	0.000418056	9.72918	-1.90247	427.946	448.212	1634.55	0.652125	0.128911
ID=MIMAT0017802;Alias=MIMAT0017802;Name=rno-miR-3547;Derives_from=MI0015401	chr10	14420732	14420754	-	7	0	0	1	0	0	0	0	0	0	0	2.63901	0	0	4.76279	0	0	0	0	0	0	0	7.69	3.843	0.448	0.654		-3.19486	2.71134	5.32325	0.0210427	-3.74285	6.94512	1.0574	0	0	0	0
ID=MIMAT0005337;Alias=MIMAT0005337;Name=rno-miR-760-3p;Derives_from=MI0006164	chr2	243908765	243908784	-	107	16	19	5	29	20	64	46	23	74	57	40.3392	37.1325	45.9247	23.8139	114.297	73.4134	105.96	58.3755	124.548	49.9021	36.3511	1.053	0.5267	0.855	0.461		-1.27739	7.0976	5.81319	0.0159064	5.79017	0.67646	62.983	91.4617	43.1266	0.225925	0.32305
ID=MIMAT0017045;Alias=MIMAT0017045;Name=rno-miR-101b-5p;Derives_from=MI0000648	chr1	254503416	254503437	+	5	0	1	1	2	0	0	2	0	2	0	1.88501	0	2.41709	4.76279	7.88258	0	0	2.53806	0	1.3487	0	0.38	0.189	0.008	0.992		-1.96257	3.0288	4.62412	0.0315255	0.299254	1.65544	2.42107	1.26903	0.674352	0	0
ID=MIMAT0000795;Alias=MIMAT0000795;Name=rno-miR-25-3p;Derives_from=MI0000856	chr12	21364981	21365002	-	3252	538	418	218	138	188	343	906	122	1192	1176	1226.01	1248.58	1010.34	1038.29	543.898	690.086	567.879	1149.74	660.645	803.828	749.98	0.0372	0.01859	0.078	0.925		-0.932773	10.9436	3.43408	0.063864	9.72597	0.216218	903.583	905.194	776.904	0.37526	0.403567
ID=MIMAT0017111;Alias=MIMAT0017111;Name=rno-miR-98-3p;Derives_from=MI0000882	chrX	21867895	21867915	-	0	0	0	0	0	0	1	0	0	4	4	0	0	0	0	0	0	1.65562	0	0	2.69741	2.55095	41.99	20.994	6.768	0.019	*	2.50477	2.71023	6.57031	0.0103694	-0.499418	-3.78946	0.236518	0	2.62418	0.60642	0
ID=MIMAT0017098;Alias=MIMAT0017098;Name=rno-miR-19a-5p;Derives_from=MI0000849	chr15	103641197	103641216	+	0	3	0	0	0	0	0	1	0	0	0	0	6.96235	0	0	0	0	0	1.26903	0	0	0	7.43	3.715	0.444	0.656		-2.73515	2.6211	4.99401	0.0254351	-3.58959	6.94512	0.994621	0.634516	0	0	0
ID=MIMAT0035735;Alias=MIMAT0035735;Name=rno-miR-1956-5p;Derives_from=MI0030356	chr2	262354525	262354546	+	1	2	0	0	0	1	0	0	0	0	0	0.377001	4.64157	0	0	0	3.67067	0	0	0	0	0	17.01	8.505	1.219	0.345		-2.71524	2.60167	4.94845	0.0261141	-3.5115	6.94512	1.24132	0	0	0	0
ID=MIMAT0029579;Alias=MIMAT0029579;Name=rno-miR-7578;Derives_from=MI0024715	chr3	11361084	11361106	-	1	0	1	1	0	0	1	0	0	0	0	0.377001	0	2.41709	4.76279	0	0	1.65562	0	0	0	0	22.3	11.15	0.984	0.415		-2.70722	2.58873	4.93216	0.0263614	-3.42714	6.94512	1.31607	0	0	0	0
ID=MIMAT0017291;Alias=MIMAT0017291;Name=rno-miR-879-3p;Derives_from=MI0006121	chr4	21605827	21605847	-	0	0	0	0	0	0	0	0	0	2	2	0	0	0	0	0	0	0	0	0	1.3487	1.27548	46.32	23.158	70.99	8.1e-06	***	2.85381	2.48358	5.94053	0.0147966	-4.15847	-9.10591	0	0	1.31209	1	0
ID=MIMAT0004639;Alias=MIMAT0004639;Name=rno-miR-325-3p;Derives_from=MI0000596	chrX	77141032	77141053	-	0	0	0	0	0	0	0	0	0	3	1	0	0	0	0	0	0	0	0	0	2.02306	0.637738	48.32	24.158	13.38	0.00281	**	2.84989	2.48055	5.93014	0.014884	-4.13848	-9.10591	0	0	1.3304	1	0
ID=MIMAT0004720;Alias=MIMAT0004720;Name=rno-miR-30e-3p;Derives_from=MI0000867	chr5	143497764	143497785	-	225	30	34	14	25	12	41	79	9	92	95	84.8253	69.6235	82.181	66.679	98.5323	44.048	67.8806	100.254	48.7361	62.0404	60.5851	0.0768	0.03838	0.225	0.803		-0.959591	7.32931	4.1588	0.0414188	6.08558	0.261519	73.3957	74.4948	61.3127	0.376683	0.415201
ID=MIMAT0000852;Alias=MIMAT0000852;Name=rno-miR-146a-5p;Derives_from=MI0000919	chr10	28806796	28806817	-	7	1	0	2	0	1	9	3	0	21	59	2.63901	2.32078	0	9.52558	0	3.67067	14.9006	3.8071	0	14.1614	37.6265	37.42	18.71	1.542	0.271		2.05275	4.49477	8.8829	0.00287854	3.38067	-2.63671	4.72238	1.90355	25.894	0.487282	0
ID=MIMAT0017149;Alias=MIMAT0017149;Name=rno-miR-195-3p;Derives_from=MI0000939	chr10	56589517	56589539	+	7	0	3	4	0	1	0	0	2	1	1	2.63901	0	7.25126	19.0512	0	3.67067	0	0	10.8302	0.674352	0.637738	4.29	2.145	0.137	0.874		-2.88901	3.38423	4.67035	0.0306877	0.880944	2.80454	4.65887	5.41512	0.656045	0.0323907	0
ID=MIMAT0005278_1;Alias=MIMAT0005278;Name=rno-miR-466b-5p;Derives_from=MI0006112	chr17	73503803	73503824	-	4	3	5	1	3	2	4	0	0	4	2	1.50801	6.96235	12.0854	4.76279	11.8239	7.34134	6.62249	0	0	2.69741	1.27548	65	32.5	36.25	9.76e-05	***	-1.91891	3.73706	4.44126	0.0350804	1.77214	1.49207	7.3009	0	1.98644	0.0954632	0
ID=MIMAT0003117;Alias=MIMAT0003117;Name=rno-miR-361-5p;Derives_from=MI0003481	chrX	84652393	84652414	-	474	78	58	36	122	114	129	304	17	263	299	178.699	181.021	140.191	171.46	480.837	418.456	213.575	385.786	92.0571	177.355	190.684	0.232	0.1161	0.187	0.833		-1.07047	9.00492	3.62512	0.0569134	7.76475	0.444834	254.891	238.921	184.019	0.269457	0.325588
ID=MIMAT0005313;Alias=MIMAT0005313;Name=rno-miR-423-3p;Derives_from=MI0006145	chr10	62796798	62796820	+	1698	259	420	191	198	221	569	462	125	1214	1194	640.148	601.083	1015.18	909.693	780.376	811.218	942.05	586.293	676.89	818.663	761.459	0.1923	0.09615	1.508	0.278		-0.611235	10.6844	2.7968	0.0944529	9.62495	-0.0299698	814.249	631.592	790.061	0.428596	0.417303
ID=MIMAT0035722;Alias=MIMAT0035722;Name=rno-miR-1247-3p;Derives_from=MI0030348	chr6	143765251	143765271	-	3	2	2	0	0	0	3	3	0	0	3	1.131	4.64157	4.83418	0	0	0	4.96687	3.8071	0	0	1.91321	1.16	0.578	0.034	0.966		-1.75269	3.18154	4.10323	0.0428013	0.542219	1.15463	2.2248	1.90355	0.956607	0	0
ID=MIMAT0000585_1;Alias=MIMAT0000585;Name=rno-miR-340-3p;Derives_from=MI0031764	chr10	35339363	35339385	+	4	1	2	0	2	1	2	2	1	16	20	1.50801	2.32078	4.83418	0	7.88258	3.67067	3.31125	2.53806	5.41512	10.7896	12.7548	11.66	5.83	1.165	0.36		1.36318	3.91702	6.99009	0.00819624	2.69519	-1.73647	3.36107	3.97659	11.7722	0.577844	0
ID=MIMAT0017226;Alias=MIMAT0017226;Name=rno-miR-505-5p;Derives_from=MI0003720	chrX	143545639	143545661	-	1	0	1	0	2	0	0	0	0	6	9	0.377001	0	2.41709	0	7.88258	0	0	0	0	4.04611	5.73964	50.41	25.206	3.645	0.0749	.	1.8782	3.11829	5.95255	0.014696	1.28253	-2.02725	1.52524	0	4.89288	0.339192	0
ID=MIMAT0012846;Alias=MIMAT0012846;Name=rno-miR-201-5p;Derives_from=MI0012608	chr1	151058619	151058638	+	0	0	0	0	1	0	0	5	0	0	0	0	0	0	0	3.94129	0	0	6.34516	0	0	0	14.57	7.283	0.779	0.491		-3.34206	2.7285	4.29049	0.0383261	-3.26805	6.94512	0.563042	3.17258	0	0	0
ID=MIMAT0004713;Alias=MIMAT0004713;Name=rno-miR-25-5p;Derives_from=MI0000856	chr12	21365019	21365040	-	28	8	1	0	0	5	2	4	1	7	1	10.556	18.5663	2.41709	0	0	18.3533	3.31125	5.07613	5.41512	4.72046	0.637738	5.01	2.506	0.18	0.839		-2.19005	4.23608	4.35911	0.0368115	2.14555	1.38077	7.60057	5.24563	2.6791	0.0332086	0
ID=MIMAT0000606;Alias=MIMAT0000606;Name=rno-miR-7a-5p;Derives_from=MI0000836	chr1	141551360	141551382	+	2170	383	397	197	193	151	830	1268	86	1467	1197	818.093	888.86	959.584	938.269	760.669	554.271	1374.17	1609.13	465.701	989.274	763.372	0.0001	0.0001	0	1		-0.73653	10.9299	2.78825	0.094958	9.83273	0.084688	899.131	1037.42	876.323	0.321758	0.320075
ID=MIMAT0000781_2;Alias=MIMAT0000781;Name=rno-miR-9a-5p;Derives_from=MI0000838	chr2	206985831	206985853	+	17	3	6	4	0	0	29	3	2	119	109	6.40902	6.96235	14.5025	19.0512	0	0	48.0131	3.8071	10.8302	80.2479	69.5134	36.4	18.2	1.307	0.323		2.051	5.66699	9.52298	0.00202915	4.93229	-2.59753	13.5626	7.31867	74.8807	0.59147	0
ID=MIMAT0000803;Alias=MIMAT0000803;Name=rno-miR-29c-3p;Derives_from=MI0000865	chr1	39612969	39612990	+	3	0	1	0	0	1	0	1	0	8	9	1.131	0	2.41709	0	0	3.67067	0	1.26903	0	5.39482	5.73964	32.19	16.097	2.039	0.193		1.59201	3.20679	6.05167	0.0138931	1.21204	-2.53908	1.03125	0.634516	5.56723	0.595094	0
ID=MIMAT0017882;Alias=MIMAT0017882;Name=rno-miR-219b;Derives_from=MI0015462	chr3	13750991	13751012	+	5	0	3	3	5	2	9	9	0	6	6	1.88501	0	7.25126	14.2884	19.7065	7.34134	14.9006	11.4213	0	4.04611	3.82643	53.78	26.89	1.464	0.287		-1.55684	4.22223	3.99601	0.0456081	2.55536	1.10119	9.33901	5.71065	3.93627	0.162599	0
ID=MIMAT0005326;Alias=MIMAT0005326;Name=rno-miR-671;Derives_from=MI0006156	chr4	7121275	7121295	-	5	0	2	1	0	1	5	1	3	33	24	1.88501	0	4.83418	4.76279	0	3.67067	8.27812	1.26903	16.2454	22.2536	15.3057	26.58	13.288	1.494	0.281		1.7119	4.23193	8.85273	0.00292651	3.22236	-2.02842	3.34725	8.7572	18.7797	0.485109	0
ID=MIMAT0035743;Alias=MIMAT0035743;Name=rno-miR-3084c-5p;Derives_from=MI0030360	chr5	90854266	90854286	+	11	2	0	0	0	0	0	1	0	0	1	4.14702	4.64157	0	0	0	0	0	1.26903	0	0	0.637738	0.82	0.409	0.049	0.952		-2.51656	3.00871	3.70934	0.0541087	-0.716421	1.77842	1.25551	0.634516	0.318869	0	0
ID=MIMAT0000869;Alias=MIMAT0000869;Name=rno-miR-194-5p;Derives_from=MI0000938	chr1	228619901	228619922	+	230	35	16	10	10	13	33	99	9	88	67	86.7103	81.2274	38.6734	47.6279	39.4129	47.7187	54.6356	125.634	48.7361	59.343	42.7284	0.5254	0.2627	0.89	0.448		-1.0585	7.14522	3.5477	0.0596282	5.84515	0.309082	56.5723	87.1852	51.0357	0.253788	0.394561
ID=MIMAT0000889;Alias=MIMAT0000889;Name=rno-miR-219a-5p;Derives_from=MI0000959	chr20	5895558	5895578	-	24	1	3	2	7	14	10	16	1	14	15	9.04803	2.32078	7.25126	9.52558	27.589	51.3893	16.5562	20.3045	5.41512	9.44093	9.56607	0.186	0.0929	0.052	0.95		-1.33901	5.10773	3.39383	0.0654408	3.66893	0.79484	17.6686	12.8598	9.5035	0.155201	0.195239
ID=MIMAT0000606_1;Alias=MIMAT0000606;Name=rno-miR-7a-5p;Derives_from=MI0000641	chr17	8879407	8879429	+	2214	373	436	193	210	150	825	1199	98	1547	1305	834.681	865.652	1053.85	919.218	827.671	550.6	1365.89	1521.57	530.682	1043.22	832.248	0.0075	0.00374	0.014	0.986		-0.65672	10.9595	2.40754	0.120752	9.88998	0.00510156	916.795	1026.13	937.735	0.353574	0.337175
ID=MIMAT0017904;Alias=MIMAT0017904;Name=rno-miR-328b-3p;Derives_from=MI0015479	chr14	45138496	45138513	+	6	1	2	0	0	2	1	0	2	3	1	2.26201	2.32078	4.83418	0	0	7.34134	1.65562	0	10.8302	2.02306	0.637738	1.73	0.864	0.087	0.917		-1.51667	3.25653	3.51459	0.0608308	1.07797	1.27	2.63056	5.41512	1.3304	0.0556103	0
ID=MIMAT0035737;Alias=MIMAT0035737;Name=rno-miR-3064-5p;Derives_from=MI0030357	chr10	94727794	94727813	-	6	4	1	0	1	0	0	1	0	2	1	2.26201	9.28313	2.41709	0	3.94129	0	0	1.26903	0	1.3487	0.637738	9.58	4.789	0.396	0.685		-1.73768	3.15775	3.34318	0.0674841	0.560937	1.08615	2.55765	0.634516	0.993221	0.0642825	0
ID=MIMAT0000857;Alias=MIMAT0000857;Name=rno-miR-181c-5p;Derives_from=MI0000924	chr19	36267372	36267393	-	231	40	29	24	23	39	81	58	13	130	139	87.0873	92.8313	70.0955	114.307	90.6497	143.156	134.106	73.6039	70.3966	87.6658	88.6456	0.4023	0.2011	1.971	0.201		-0.766926	7.68239	3.59613	0.0579141	6.54846	0.141799	104.605	72.0002	88.1557	0.379798	0.441571
ID=MIMAT0030409;Alias=MIMAT0030409;Name=rno-miR-155-5p;Derives_from=MI0025509	chr11	27810361	27810383	+	160	27	10	7	4	13	75	6	7	312	389	60.3202	62.6611	24.1709	33.3395	15.7652	47.7187	124.172	7.61419	37.9059	210.398	248.08	14.76	7.38	6.924	0.018	*	1.68985	7.29336	8.57261	0.00341258	6.69638	-2.29861	52.5925	22.76	229.239	0.628861	0.0297785
ID=MIMAT0017873;Alias=MIMAT0017873;Name=rno-miR-3583-5p;Derives_from=MI0015457	chr5	154400870	154400893	+	1	0	0	0	2	0	0	0	0	0	0	0.377001	0	0	0	7.88258	0	0	0	0	0	0	32.79	16.39	1.587	0.263		-2.36067	2.52346	3.72785	0.0535123	-3.58466	6.94512	1.17994	0	0	0	0
ID=MIMAT0017891;Alias=MIMAT0017891;Name=rno-miR-2985;Derives_from=MI0015469	chr2	198998708	198998729	-	1	1	0	0	0	0	1	0	0	0	0	0.377001	2.32078	0	0	0	0	1.65562	0	0	0	0	12.17	6.084	0.726	0.513		-2.35078	2.502	3.71244	0.0540085	-4.50858	6.94512	0.621915	0	0	0	0
ID=MIMAT0012844;Alias=MIMAT0012844;Name=rno-miR-665;Derives_from=MI0012606	chr6	142868688	142868709	+	78	12	13	11	5	7	84	25	4	51	35	29.4061	27.8494	31.4221	52.3907	19.7065	25.6947	139.072	31.7258	21.6605	34.392	22.3208	0.539	0.2693	0.379	0.696		-1.1596	6.40695	3.97679	0.0461314	5.12749	0.563751	46.506	26.6932	28.3564	0.138301	0.36427
ID=MIMAT0017900;Alias=MIMAT0017900;Name=rno-miR-3120;Derives_from=MI0015476	chr13	85024844	85024864	-	0	0	0	0	0	0	0	0	0	1	2	0	0	0	0	0	0	0	0	0	0.674352	1.27548	26.299	13.15	31.28	0.000165	***	2.50551	2.439	4.49408	0.0340123	-4.58699	-9.10591	0	0	0.974914	1	0
ID=MIMAT0017358;Alias=MIMAT0017358;Name=rno-miR-511-3p;Derives_from=MI0012591	chr17	83129888	83129908	+	0	0	0	0	0	0	0	0	0	1	2	0	0	0	0	0	0	0	0	0	0.674352	1.27548	31.92	15.958	36.35	9.66e-05	***	2.50551	2.439	4.49408	0.0340123	-4.58699	-9.10591	0	0	0.974914	1	0
ID=MIMAT0005310;Alias=MIMAT0005310;Name=rno-miR-384-3p;Derives_from=MI0006142	chrX	77108511	77108532	-	0	0	0	0	0	0	0	0	0	1	2	0	0	0	0	0	0	0	0	0	0.674352	1.27548	35.67	17.835	12.78	0.00323	**	2.50551	2.439	4.49408	0.0340123	-4.58699	-9.10591	0	0	0.974914	1	0
ID=MIMAT0004735;Alias=MIMAT0004735;Name=rno-miR-139-3p;Derives_from=MI0000913	chr1	172779889	172779910	+	0	0	0	0	0	0	0	0	0	2	1	0	0	0	0	0	0	0	0	0	1.3487	0.637738	27.226	13.61	14.04	0.00242	**	2.50186	2.4359	4.48661	0.0341614	-4.56015	-9.10591	0	0	0.993221	1	0
ID=MIMAT0025055;Alias=MIMAT0025055;Name=rno-miR-6318;Derives_from=MI0021840	chr19	48128372	48128393	-	0	0	0	0	0	0	0	0	0	2	1	0	0	0	0	0	0	0	0	0	1.3487	0.637738	34.22	17.11	18.11	0.00107	**	2.50186	2.4359	4.48661	0.0341614	-4.56015	-9.10591	0	0	0.993221	1	0
ID=MIMAT0035727;Alias=MIMAT0035727;Name=rno-miR-149-3p;Derives_from=MI0030351	chr9	99682406	99682423	+	0	0	0	0	0	0	0	0	0	2	1	0	0	0	0	0	0	0	0	0	1.3487	0.637738	50.31	25.154	7.918	0.0127	*	2.50186	2.4359	4.48661	0.0341614	-4.56015	-9.10591	0	0	0.993221	1	0
ID=MIMAT0000557;Alias=MIMAT0000557;Name=rno-miR-325-5p;Derives_from=MI0000596	chrX	77141069	77141091	-	0	0	0	0	0	0	0	0	0	2	1	0	0	0	0	0	0	0	0	0	1.3487	0.637738	28.38	14.19	22.42	0.000525	***	2.50186	2.4359	4.48661	0.0341614	-4.56015	-9.10591	0	0	0.993221	1	0
ID=MIMAT0003209;Alias=MIMAT0003209;Name=rno-miR-363-5p;Derives_from=MI0003553	chrX	140166998	140167019	-	2	0	0	0	0	0	0	0	1	0	0	0.754003	0	0	0	0	0	0	0	5.41512	0	0	25.72	12.862	2.135	0.181		-2.33837	2.48841	3.69047	0.0547243	-4.00566	6.94512	0.107715	2.70756	0	0	0
ID=MIMAT0004728_2;Alias=MIMAT0004728;Name=rno-miR-124-5p;Derives_from=MI0000892	chr3	180116140	180116161	+	2	0	0	0	0	0	0	1	0	0	0	0.754003	0	0	0	0	0	0	1.26903	0	0	0	7.49	3.744	0.293	0.754		-2.33104	2.46879	3.67959	0.0550824	-5.61421	6.94512	0.107715	0.634516	0	0	0
ID=MIMAT0005330;Alias=MIMAT0005330;Name=rno-miR-674-3p;Derives_from=MI0006159	chr3	115421285	115421306	+	145	25	39	24	9	14	31	19	14	444	287	54.6652	58.0196	94.2664	114.307	35.4716	51.3893	51.3243	24.1116	75.8117	299.412	183.031	7.301	3.65	8.116	0.0119	*	1.28172	7.55045	7.3322	0.00677301	6.94971	-1.94032	65.6348	49.9617	241.222	0.615565	0.0745281
ID=MIMAT0000781;Alias=MIMAT0000781;Name=rno-miR-9a-5p;Derives_from=MI0000839	chr1	142191194	142191216	+	11	1	3	2	1	3	32	8	2	81	115	4.14702	2.32078	7.25126	9.52558	3.94129	11.012	52.98	10.1523	10.8302	54.6225	73.3399	14.54	7.272	4.499	0.0491	*	1.84807	5.57407	8.40318	0.00374566	4.83452	-2.33994	13.0254	10.4913	63.9812	0.507633	0.0306736
ID=MIMAT0024852;Alias=MIMAT0024852;Name=rno-miR-1306-3p;Derives_from=MI0021537	chr11	89951618	89951639	+	12	2	5	2	3	0	6	5	0	9	7	4.52402	4.64157	12.0854	9.52558	11.8239	0	9.93374	6.34516	0	6.06917	4.46417	12.2	6.1	0.581	0.581		-0.939944	4.1363	3.06384	0.0800523	2.56884	0.309541	7.50489	3.17258	5.26667	0.269745	0
ID=MIMAT0017222;Alias=MIMAT0017222;Name=rno-miR-485-3p;Derives_from=MI0003549	chr6	143047706	143047727	+	198	34	68	27	18	22	491	66	26	162	133	74.6463	78.9066	164.362	128.595	70.9432	80.7547	812.911	83.7561	140.793	109.245	84.8192	0.308	0.1539	0.125	0.884		-1.3771	8.3526	3.51262	0.060903	7.0719	0.893972	201.588	112.275	97.0321	0.0944818	0.393717
ID=MIMAT0005314;Alias=MIMAT0005314;Name=rno-miR-425-5p;Derives_from=MI0006146	chr8	116699334	116699356	+	875	146	139	88	87	99	263	216	57	652	459	329.876	338.834	335.975	419.125	342.892	363.396	435.429	274.111	308.662	439.678	292.722	0.1686	0.08432	1.946	0.205		-0.602515	9.54937	2.5899	0.107547	8.49761	-0.0654087	366.504	291.387	366.2	0.402007	0.384023
ID=MIMAT0025050;Alias=MIMAT0025050;Name=rno-miR-6315;Derives_from=MI0021835	chr1	228369487	228369509	-	5	0	0	1	0	0	4	2	1	2	2	1.88501	0	0	4.76279	0	0	6.62249	2.53806	5.41512	1.3487	1.27548	19.48	9.742	1.191	0.353		-1.36012	3.15718	3.28895	0.0697478	0.833188	0.835357	1.89576	3.97659	1.31209	0.161494	0
ID=MIMAT0017296;Alias=MIMAT0017296;Name=rno-miR-181d-3p;Derives_from=MI0006132	chr19	36267162	36267181	-	7	1	0	0	0	1	0	0	0	0	1	2.63901	2.32078	0	0	0	3.67067	0	0	0	0	0.637738	9.68	4.838	0.489	0.63		-2.12015	2.81813	3.23198	0.0722134	-0.829602	1.56347	1.23292	0	0.318869	0	0
ID=MIMAT0000781_1;Alias=MIMAT0000781;Name=rno-miR-9a-5p;Derives_from=MI0000840	chr2	11746837	11746859	+	19	1	3	4	2	0	31	4	4	94	127	7.16303	2.32078	7.25126	19.0512	7.88258	0	51.3243	5.07613	21.6605	63.3891	80.9927	26.38	13.19	1.353	0.312		1.93206	5.68731	8.5257	0.00350165	4.98088	-2.39538	13.5704	13.3683	72.1909	0.552587	0
ID=MIMAT0017090;Alias=MIMAT0017090;Name=rno-let-7f-2-3p;Derives_from=MI0000834	chrX	21868514	21868534	-	1	0	0	0	1	0	0	3	0	7	8	0.377001	0	0	0	3.94129	0	0	3.8071	0	4.72046	5.1019	49.33	24.666	3.345	0.088	.	1.62126	3.13518	4.89351	0.0269579	1.0896	-2.4225	0.616899	1.90355	4.91118	0.544978	0
ID=MIMAT0005328;Alias=MIMAT0005328;Name=rno-miR-673-5p;Derives_from=MI0006158	chr6	142853475	142853496	+	12	3	5	6	2	4	28	4	2	8	16	4.52402	6.96235	12.0854	28.5767	7.88258	14.6827	46.3575	5.07613	10.8302	5.39482	10.2038	1.607	0.8037	0.686	0.531		-1.38449	4.92561	3.2844	0.0699411	3.46487	0.952181	17.2959	7.95319	7.79931	0.104243	0.307175
ID=MIMAT0017127;Alias=MIMAT0017127;Name=rno-miR-138-2-3p;Derives_from=MI0000911	chr19	11127485	11127505	-	1	1	2	0	1	0	1	0	0	1	0	0.377001	2.32078	4.83418	0	3.94129	0	1.65562	0	0	0.674352	0	36.52	18.262	2.27	0.166		-1.93395	2.78187	3.13044	0.0768428	-0.479303	2.07281	1.87555	0	0.337176	0	0
ID=MIMAT0017203;Alias=MIMAT0017203;Name=rno-miR-377-5p;Derives_from=MI0003487	chr6	143053054	143053075	+	5	2	2	0	0	0	2	8	0	2	4	1.88501	4.64157	4.83418	0	0	0	3.31125	10.1523	0	1.3487	2.55095	7.91	3.956	0.283	0.761		-1.36697	3.47425	2.72438	0.0988264	1.22994	0.494808	2.096	5.07613	1.94983	0.117269	0
ID=MIMAT0024854;Alias=MIMAT0024854;Name=rno-miR-6215;Derives_from=MI0021539	chr5	161800087	161800106	-	7	0	0	0	0	0	0	2	0	0	1	2.63901	0	0	0	0	0	0	2.53806	0	0	0.637738	18.81	9.403	0.683	0.532		-2.02349	2.79083	2.91467	0.0877772	-1.20492	0.840653	0.377001	1.26903	0.318869	0	0
ID=MIMAT0017142;Alias=MIMAT0017142;Name=rno-miR-185-3p;Derives_from=MI0000930	chr11	89906697	89906715	+	11	0	4	1	5	3	15	15	2	10	12	4.14702	0	9.66835	4.76279	19.7065	11.012	24.8344	19.0355	10.8302	6.74352	7.65286	3.94	1.969	0.298	0.75		-1.21725	4.6873	3.00649	0.0829315	3.20645	0.674799	10.5901	14.9329	7.19819	0.213552	0
ID=MIMAT0004719;Alias=MIMAT0004719;Name=rno-miR-30c-1-3p;Derives_from=MI0000866	chr5	143494769	143494790	-	39	9	6	3	2	3	7	11	2	18	20	14.7031	20.887	14.5025	14.2884	7.88258	11.012	11.5894	13.9594	10.8302	12.1383	12.7548	0.015	0.00748	0.049	0.952		-0.819331	5.0564	2.47539	0.115641	3.69991	0.0941705	13.5521	12.3948	12.4465	0.367546	0.381957
ID=MIMAT0017369;Alias=MIMAT0017369;Name=rno-miR-667-5p;Derives_from=MI0012614	chr6	143031922	143031945	+	7	3	4	1	0	0	10	6	0	7	4	2.63901	6.96235	9.66835	4.76279	0	0	16.5562	7.61419	0	4.72046	2.55095	5.96	2.978	0.215	0.811		-1.29964	3.96113	3.39539	0.065379	2.15838	0.552534	5.79839	3.8071	3.63571	0.133507	0
ID=MIMAT0000574;Alias=MIMAT0000574;Name=rno-miR-140-3p;Derives_from=MI0000611	chr19	50471313	50471333	+	3873	668	470	222	290	325	569	999	217	2320	1841	1460.13	1550.28	1136.03	1057.34	1142.97	1192.97	942.05	1267.76	1175.08	1564.5	1174.08	0.0511	0.02553	0.43	0.665		-0.53623	11.3969	1.70521	0.191608	10.3461	-0.172178	1211.68	1221.42	1369.29	0.430955	0.375836
ID=MIMAT0017853;Alias=MIMAT0017853;Name=rno-miR-3572;Derives_from=MI0015442	chr1	63128266	63128289	-	3	2	1	1	0	0	0	1	0	2	0	1.131	4.64157	2.41709	4.76279	0	0	0	1.26903	0	1.3487	0	3.3	1.652	0.169	0.847		-1.56264	2.89765	2.76956	0.0960726	0.0672416	1.2114	1.85035	0.634516	0.674352	0	0
ID=MIMAT0003126;Alias=MIMAT0003126;Name=rno-miR-133b-3p;Derives_from=MI0003490	chr9	25652146	25652167	+	3	0	0	1	0	0	2	0	0	1	0	1.131	0	0	4.76279	0	0	3.31125	0	0	0.674352	0	34	17	1.504	0.279		-1.81648	2.70315	2.88489	0.089414	-0.742694	1.57561	1.31501	0	0.337176	0	0
ID=MIMAT0017885;Alias=MIMAT0017885;Name=rno-miR-702-3p;Derives_from=MI0015464	chr12	24733634	24733656	-	82	20	5	4	6	4	17	12	6	24	40	30.9141	46.4157	12.0854	19.0512	23.6477	14.6827	28.1456	15.2284	32.4907	16.1844	25.5095	0.044	0.0219	0.051	0.951		-0.920489	5.83469	2.40865	0.120667	4.52052	0.244427	24.9918	23.8596	20.847	0.258537	0.321464
ID=MIMAT0017146;Alias=MIMAT0017146;Name=rno-miR-191a-3p;Derives_from=MI0000934	chr8	116698923	116698944	+	13	1	13	2	5	5	27	16	5	27	11	4.90102	2.32078	31.4221	9.52558	19.7065	18.3533	44.7018	20.3045	27.0756	18.2075	7.01512	1.423	0.7115	0.385	0.693		-1.22787	5.33631	2.88761	0.0892634	3.9997	0.644081	18.7045	23.6901	12.6113	0.135644	0.113053
ID=MIMAT0017096;Alias=MIMAT0017096;Name=rno-miR-19b-1-5p;Derives_from=MI0000847	chr15	103641502	103641523	+	7	1	0	1	0	0	0	2	0	1	2	2.63901	2.32078	0	4.76279	0	0	0	2.53806	0	0.674352	1.27548	8.06	4.029	0.285	0.759		-1.37787	2.99409	2.43321	0.118789	0.220997	0.477316	1.38894	1.26903	0.974914	0.124027	0
ID=MIMAT0000869_1;Alias=MIMAT0000869;Name=rno-miR-194-5p;Derives_from=MI0000937	chr13	107924408	107924429	+	11	1	7	2	3	7	5	17	1	15	10	4.14702	2.32078	16.9196	9.52558	11.8239	25.6947	8.27812	21.5735	5.41512	10.1153	6.37738	0.205	0.1025	0.078	0.926		-1.10602	4.73465	2.46048	0.116743	3.31526	0.504409	11.2442	13.4943	8.24633	0.198845	0.186617
ID=MIMAT0000570;Alias=MIMAT0000570;Name=rno-miR-331-3p;Derives_from=MI0000608	chr7	34938765	34938785	-	10	2	1	1	3	0	9	4	1	31	38	3.77001	4.64157	2.41709	4.76279	11.8239	0	14.9006	5.07613	5.41512	20.9049	24.234	13.62	6.812	1.2	0.35		1.32796	4.55346	6.59432	0.0102304	3.53822	-1.92751	6.04513	5.24563	22.5695	0.583846	0
ID=MIMAT0000867;Alias=MIMAT0000867;Name=rno-miR-192-5p;Derives_from=MI0000935	chr1	228620095	228620115	+	173	24	44	18	29	24	75	144	17	173	131	65.2212	55.6988	106.352	85.7302	114.297	88.096	124.172	182.741	92.0571	116.663	83.5437	0.485	0.2425	1.146	0.365		-0.670806	7.75737	2.30465	0.128987	6.67045	0.0211435	91.3668	137.399	100.103	0.313739	0.323151
ID=MIMAT0017094;Alias=MIMAT0017094;Name=rno-miR-16-3p;Derives_from=MI0000844	chr2	184967248	184967268	+	9	1	3	0	0	2	8	9	0	5	8	3.39301	2.32078	7.25126	0	0	7.34134	13.245	11.4213	0	3.37176	5.1019	6.6	3.299	0.195	0.827		-1.03239	3.97502	2.48979	0.114587	2.21722	0.235575	4.79305	5.71065	4.23683	0.202913	0
ID=MIMAT0005278_3;Alias=MIMAT0005278;Name=rno-miR-466b-5p;Derives_from=MI0031779	chr17	73754862	73754883	-	8	0	0	1	0	0	3	4	1	3	4	3.01601	0	0	4.76279	0	0	4.96687	5.07613	5.41512	2.02306	2.55095	43.48	21.74	1.66	0.25		-0.967225	3.35719	2.11837	0.145541	1.2959	0.173161	1.82081	5.24563	2.287	0.271983	0
ID=MIMAT0003192;Alias=MIMAT0003192;Name=rno-miR-379-5p;Derives_from=MI0003541	chr6	143019886	143019906	+	283	56	123	69	26	53	542	116	50	1672	1462	106.691	129.964	297.302	328.632	102.474	194.545	897.348	147.208	270.756	1127.52	932.373	8.358	4.179	4.192	0.0568	.	1.38258	9.54466	7.50373	0.00615713	9.06941	-1.88941	293.851	208.982	1029.94	0.509571	0.0833125
ID=MIMAT0004741;Alias=MIMAT0004741;Name=rno-miR-219a-1-3p;Derives_from=MI0000959	chr20	5895516	5895537	-	7	2	4	2	1	1	5	1	0	7	4	2.63901	4.64157	9.66835	9.52558	3.94129	3.67067	8.27812	1.26903	0	4.72046	2.55095	28.45	14.223	8.6	0.0102	*	-0.905708	3.75957	2.1523	0.142356	2.08582	0.410665	6.05208	0.634516	3.63571	0.208764	0
ID=MIMAT0004743;Alias=MIMAT0004743;Name=rno-miR-300-5p;Derives_from=MI0000971	chr6	143036514	143036535	+	5	1	1	0	0	0	1	0	0	0	2	1.88501	2.32078	2.41709	0	0	0	1.65562	0	0	0	1.27548	18.88	9.44	0.942	0.429		-1.44477	2.83176	2.26134	0.132639	-0.368223	0.522452	1.18264	0	0.637738	0	0
ID=MIMAT0004650_1;Alias=MIMAT0004650;Name=rno-miR-340-5p;Derives_from=MI0031764	chr10	35339321	35339342	+	57	7	11	10	12	14	56	19	9	183	240	21.4891	16.2455	26.588	47.6279	47.2955	51.3893	92.7149	24.1116	48.7361	123.406	153.057	5.991	2.9957	4.742	0.0438	*	1.2145	6.87429	7.74884	0.0053747	6.26144	-1.71137	43.3357	36.4239	138.232	0.571005	0.0959553
ID=MIMAT0017306;Alias=MIMAT0017306;Name=rno-miR-425-3p;Derives_from=MI0006146	chr8	116699375	116699395	+	52	11	16	11	3	3	26	13	9	46	33	19.6041	25.5286	38.6734	52.3907	11.8239	11.012	43.0462	16.4974	48.7361	31.0202	21.0454	0.06	0.03	0.039	0.962		-0.784894	5.97933	2.16143	0.141513	4.81238	0.188234	28.8684	32.6168	26.0328	0.286581	0.26199
ID=MIMAT0005339;Alias=MIMAT0005339;Name=rno-miR-873-5p;Derives_from=MI0006166	chr5	57039027	57039047	-	0	1	0	0	0	0	0	0	1	0	0	0	2.32078	0	0	0	0	0	0	5.41512	0	0	25.29	12.647	1.306	0.323		-1.92086	2.47311	2.51753	0.112587	-3.67916	6.94512	0.33154	2.70756	0	0	0
ID=MIMAT0003115;Alias=MIMAT0003115;Name=rno-miR-207;Derives_from=MI0003479	chr5	61562731	61562753	+	0	0	0	0	0	1	1	0	0	0	0	0	0	0	0	0	3.67067	1.65562	0	0	0	0	7.81	3.906	0.6	0.572		-1.91229	2.45369	2.50782	0.113283	-4.2176	6.94512	0.760899	0	0	0	0
ID=MIMAT0017805;Alias=MIMAT0017805;Name=rno-miR-3085;Derives_from=MI0015403	chr1	268976720	268976740	-	1	0	0	1	0	0	0	0	0	0	0	0.377001	0	0	4.76279	0	0	0	0	0	0	0	15.42	7.71	1.359	0.31		-1.89917	2.43565	2.49194	0.114431	-4.26902	6.94512	0.734256	0	0	0	0
ID=MIMAT0000828_2;Alias=MIMAT0000828;Name=rno-miR-124-3p;Derives_from=MI0000892	chr3	180116178	180116197	+	1	0	0	0	0	1	0	0	0	0	0	0.377001	0	0	0	0	3.67067	0	0	0	0	0	5.22	2.608	0.29	0.756		-1.89836	2.43307	2.49108	0.114493	-4.61364	6.94512	0.578238	0	0	0	0
ID=MIMAT0017029;Alias=MIMAT0017029;Name=rno-miR-328a-5p;Derives_from=MI0000602	chr19	48128979	48128997	-	5	1	1	0	0	0	1	1	0	2	1	1.88501	2.32078	2.41709	0	0	0	1.65562	1.26903	0	1.3487	0.637738	4.82	2.409	0.201	0.822		-1.202	2.91686	2.10705	0.146622	0.0523652	0.0940555	1.18264	0.634516	0.993221	0.208764	0
ID=MIMAT0000801_2;Alias=MIMAT0000801;Name=rno-miR-29b-3p;Derives_from=MI0000864	chr4	58100061	58100083	-	42	5	6	2	7	3	10	27	2	29	23	15.8341	11.6039	14.5025	9.52558	27.589	11.012	16.5562	34.2639	10.8302	19.5562	14.668	0.3085	0.1543	0.41	0.677		-0.711568	5.36541	1.76057	0.184553	4.10042	-0.0214127	15.2319	22.5471	17.1121	0.299763	0.327544
ID=MIMAT0024849;Alias=MIMAT0024849;Name=rno-miR-509-5p;Derives_from=MI0021536	chr1	151036423	151036445	+	1	0	0	0	0	0	0	1	0	0	0	0.377001	0	0	0	0	0	0	1.26903	0	0	0	19.85	9.927	1.493	0.281		-1.8928	2.41795	2.48495	0.11494	-5.91173	6.94512	0.0538573	0.634516	0	0	0
ID=MIMAT0005324_1;Alias=MIMAT0005324;Name=rno-miR-598-5p;Derives_from=MI0031774	chr15	50816198	50816219	+	1	0	0	0	0	0	0	1	0	0	0	0.377001	0	0	0	0	0	0	1.26903	0	0	0	7.985	3.993	1.708	0.241		-1.8928	2.41795	2.48495	0.11494	-5.91173	6.94512	0.0538573	0.634516	0	0	0
ID=MIMAT0017165;Alias=MIMAT0017165;Name=rno-miR-223-5p;Derives_from=MI0000963	chrX	66205983	66206005	+	0	0	0	0	0	0	0	0	0	0	2	0	0	0	0	0	0	0	0	0	0	1.27548	3.13	1.565	0.365	0.705		2.04387	2.39251	3.01843	0.0823231	-5.1993	-9.10591	0	0	0.637738	0	0
ID=MIMAT0004717;Alias=MIMAT0004717;Name=rno-miR-29b-5p;Derives_from=MI0000862	chr1	39612398	39612419	+	0	0	0	0	0	0	0	0	0	1	1	0	0	0	0	0	0	0	0	0	0.674352	0.637738	25.24	12.621	6.144	0.0242	*	2.0405	2.38933	3.01371	0.0825633	-5.15847	-9.10591	0	0	0.656045	1	0
ID=MIMAT0000827;Alias=MIMAT0000827;Name=rno-miR-122-5p;Derives_from=MI0000891	chr18	59956825	59956846	+	0	0	0	0	0	0	0	0	0	1	1	0	0	0	0	0	0	0	0	0	0.674352	0.637738	30.39	15.192	6.575	0.0205	*	2.0405	2.38933	3.01371	0.0825633	-5.15847	-9.10591	0	0	0.656045	1	0
ID=MIMAT0017879;Alias=MIMAT0017879;Name=rno-miR-3585-3p;Derives_from=MI0015460	chr1	151063710	151063728	+	2	0	0	0	0	0	0	0	0	0	0	0.754003	0	0	0	0	0	0	0	0	0	0	0.398	0.1988	0.106	0.901		-1.88045	2.39608	2.47038	0.11601	-7.03809	6.94512	0.107715	0	0	0	0
ID=MIMAT0017148;Alias=MIMAT0017148;Name=rno-miR-194-3p;Derives_from=MI0000938	chr1	228619937	228619957	+	2	0	0	0	0	0	0	0	0	0	0	0.754003	0	0	0	0	0	0	0	0	0	0	5.041	2.52	1.658	0.25		-1.88045	2.39608	2.47038	0.11601	-7.03809	6.94512	0.107715	0	0	0	0
ID=MIMAT0017285_1;Alias=MIMAT0017285;Name=rno-miR-466b-3p;Derives_from=MI0031779	chr17	73754827	73754848	-	2	0	0	0	0	0	0	0	0	0	0	0.754003	0	0	0	0	0	0	0	0	0	0	28.67	14.337	3.094	0.101		-1.88045	2.39608	2.47038	0.11601	-7.03809	6.94512	0.107715	0	0	0	0
ID=MIMAT0003123;Alias=MIMAT0003123;Name=rno-miR-377-3p;Derives_from=MI0003487	chr6	143053089	143053111	+	10	1	2	5	2	5	27	7	1	16	9	3.77001	2.32078	4.83418	23.8139	7.88258	18.3533	44.7018	8.88323	5.41512	10.7896	5.73964	0.342	0.1711	0.09	0.915		-1.17448	4.78839	2.21219	0.136924	3.40924	0.681581	15.0967	7.14917	8.26464	0.113788	0.177018
ID=MIMAT0017031;Alias=MIMAT0017031;Name=rno-miR-329-5p;Derives_from=MI0000604	chr6	143024361	143024384	+	74	12	5	6	5	2	32	14	9	26	46	27.8981	27.8494	12.0854	28.5767	19.7065	7.34134	52.98	17.7665	48.7361	17.5332	29.3359	0.329	0.1644	0.2	0.823		-0.792094	5.89159	1.90735	0.167257	4.66762	0.20185	25.2053	33.2513	23.4346	0.248651	0.20016
ID=MIMAT0005284;Alias=MIMAT0005284;Name=rno-miR-874-3p;Derives_from=MI0006118	chr17	9222232	9222253	+	39	2	11	16	4	14	29	24	6	53	31	14.7031	4.64157	26.588	76.2046	15.7652	51.3893	48.0131	30.4568	32.4907	35.7407	19.7699	0.201	0.1004	0.068	0.935		-0.809919	6.06698	1.8497	0.173818	4.94271	0.262622	33.9007	31.4738	27.7553	0.205991	0.114941
ID=MIMAT0025063;Alias=MIMAT0025063;Name=rno-miR-6324;Derives_from=MI0021848	chr11	39913835	39913857	-	57	14	20	12	7	8	0	0	4	22	23	21.4891	32.491	48.3418	57.1535	27.589	29.3653	0	0	21.6605	14.8357	14.668	23.75	11.88	0.792	0.486		-1.50824	5.76975	1.93196	0.164544	4.32253	0.832223	30.9185	10.8302	14.7519	0.204228	0
ID=MIMAT0017120;Alias=MIMAT0017120;Name=rno-miR-129-1-3p;Derives_from=MI0000902	chr4	56049143	56049161	+	5	0	0	0	0	1	0	0	0	0	1	1.88501	0	0	0	0	3.67067	0	0	0	0	0.637738	38.67	19.337	3.253	0.0925	.	-1.61016	2.66556	1.85321	0.17341	-1.15329	0.940849	0.793668	0	0.318869	0	0
ID=MIMAT0025070;Alias=MIMAT0025070;Name=rno-miR-6331;Derives_from=MI0021855	chr6	143040965	143040988	+	5	0	0	0	0	0	7	1	0	13	19	1.88501	0	0	0	0	0	11.5894	1.26903	0	8.76658	12.117	67.48	33.74	2.568	0.138		1.62549	3.69401	4.48826	0.0341283	2.06454	-2.64845	1.92491	0.634516	10.4418	0.430664	0
ID=MIMAT0017213;Alias=MIMAT0017213;Name=rno-miR-541-3p;Derives_from=MI0003527	chr6	143055067	143055089	+	3	2	2	2	0	1	5	1	3	5	5	1.131	4.64157	4.83418	9.52558	0	3.67067	8.27812	1.26903	16.2454	3.37176	3.18869	3.01	1.504	0.156	0.858		-0.928973	3.68801	1.57074	0.210099	2.1058	0.739442	4.58302	8.7572	3.28023	0.164077	0
ID=MIMAT0035731;Alias=MIMAT0035731;Name=rno-miR-1843b-3p;Derives_from=MI0030353	chr13	81975868	81975888	+	35	6	7	3	1	1	10	7	0	16	17	13.195	13.9247	16.9196	14.2884	3.94129	3.67067	16.5562	8.88323	0	10.7896	10.8415	26.17	13.083	3.042	0.104		-0.711517	4.80207	1.54162	0.214377	3.40354	-0.0902869	11.7851	4.44161	10.8156	0.389387	0
ID=MIMAT0000789;Alias=MIMAT0000789;Name=rno-miR-19a-3p;Derives_from=MI0000849	chr15	103641233	103641255	+	180	43	29	22	31	23	40	73	7	121	158	67.8603	99.7937	70.0955	104.781	122.18	84.4254	66.2249	92.6394	37.9059	81.5966	100.763	0.5061	0.2531	1.259	0.335		-0.506146	7.52276	1.24426	0.264651	6.45574	-0.136389	87.9087	65.2726	91.1796	0.400422	0.273356
ID=MIMAT0017104;Alias=MIMAT0017104;Name=rno-miR-33-3p;Derives_from=MI0000874	chr7	123415348	123415368	+	20	2	0	1	0	2	2	2	0	6	4	7.54003	4.64157	0	4.76279	0	7.34134	3.31125	2.53806	0	4.04611	2.55095	11.67	5.836	0.615	0.564		-0.984671	3.69912	1.58685	0.207777	1.74706	0.0214054	3.94242	1.26903	3.29853	0.252795	0
ID=MIMAT0017164;Alias=MIMAT0017164;Name=rno-miR-222-5p;Derives_from=MI0000962	chrX	4474755	4474775	+	2	2	0	1	1	0	0	5	0	12	13	0.754003	4.64157	0	4.76279	3.94129	0	0	6.34516	0	8.09222	8.29059	26.03	13.02	1.228	0.343		1.21237	3.60932	2.86222	0.0906821	2.12242	-1.83515	2.01424	3.17258	8.19141	0.560505	0
ID=MIMAT0003175;Alias=MIMAT0003175;Name=rno-miR-543-3p;Derives_from=MI0003525	chr6	143028879	143028899	+	229	23	84	30	19	34	552	91	44	279	227	86.3333	53.378	203.035	142.884	74.8845	124.803	913.904	115.482	238.265	188.144	144.767	0.128	0.0642	0.045	0.957		-0.860158	8.65771	1.45514	0.227706	7.58608	0.378388	228.46	176.874	166.455	0.136744	0.221007
ID=MIMAT0037264;Alias=MIMAT0037264;Name=rno-miR-676;Derives_from=MI0031786	chrX	71080182	71080203	+	156	27	40	21	39	55	79	131	18	245	134	58.8122	62.6611	96.6835	100.019	153.71	201.887	130.794	166.243	97.4722	165.216	85.4569	0.136	0.0679	0.164	0.852		-0.560374	7.96588	1.43944	0.230229	6.94453	-0.0777471	114.938	131.858	125.337	0.297403	0.262521
ID=MIMAT0000604;Alias=MIMAT0000604;Name=rno-miR-350;Derives_from=MI0000639	chr13	48922517	48922540	+	1	0	0	1	0	0	1	0	0	4	4	0.377001	0	0	4.76279	0	0	1.65562	0	0	2.69741	2.55095	47.74	23.868	3.614	0.0762	.	1.39843	2.82371	2.80527	0.093955	0.50664	-1.78247	0.970773	0	2.62418	0.348789	0
ID=MIMAT0005283;Alias=MIMAT0005283;Name=rno-miR-872-3p;Derives_from=MI0006117	chr5	117604976	117604997	+	300	51	61	35	48	46	165	119	27	267	299	113.1	118.36	147.442	166.698	189.182	168.851	273.178	151.015	146.208	180.052	190.684	0.1052	0.0526	0.376	0.698		-0.419138	8.44795	1.2489	0.263762	7.45878	-0.176914	168.116	148.612	185.368	0.397264	0.372305
ID=MIMAT0017106;Alias=MIMAT0017106;Name=rno-miR-34a-3p;Derives_from=MI0000877	chr5	170733305	170733326	+	6	0	0	0	1	1	3	1	0	4	1	2.26201	0	0	0	3.94129	3.67067	4.96687	1.26903	0	2.69741	0.637738	7.04	3.519	0.218	0.808		-0.946102	3.11144	1.60134	0.205713	0.803544	0.101163	2.12012	0.634516	1.66757	0.113788	0
ID=MIMAT0005299;Alias=MIMAT0005299;Name=rno-miR-181d-5p;Derives_from=MI0006132	chr19	36267201	36267223	-	556	104	65	40	42	54	118	106	29	336	307	209.613	241.361	157.111	190.512	165.534	198.216	195.364	134.517	157.039	226.582	195.786	0.3335	0.16674	4.381	0.0519	.	-0.479856	8.67133	1.26602	0.260514	7.6338	-0.20273	193.959	145.778	211.184	0.447871	0.372522
ID=MIMAT0004650;Alias=MIMAT0004650;Name=rno-miR-340-5p;Derives_from=MI0000622	chr10	35327204	35327225	+	66	11	12	4	7	13	66	29	11	195	220	24.8821	25.5286	29.0051	19.0512	27.589	47.7187	109.271	36.8019	59.5664	131.499	140.302	6.262	3.1312	5.522	0.0311	*	1.12252	6.8887	6.53023	0.0106056	6.25525	-1.67485	40.4351	48.1841	135.901	0.546159	0.119553
ID=MIMAT0017125;Alias=MIMAT0017125;Name=rno-miR-134-3p;Derives_from=MI0000907	chr6	143046950	143046971	+	2	0	0	0	0	0	0	0	0	4	2	0.754003	0	0	0	0	0	0	0	0	2.69741	1.27548	50.36	25.18	5.399	0.0328	*	1.50457	2.65413	2.48378	0.115025	-1.25591	-4.49842	0.107715	0	1.98644	0.628475	0
ID=MIMAT0005336;Alias=MIMAT0005336;Name=rno-miR-760-5p;Derives_from=MI0006164	chr2	243908800	243908821	-	39	6	1	0	2	3	8	13	2	18	16	14.7031	13.9247	2.41709	0	7.88258	11.012	13.245	16.4974	10.8302	12.1383	10.2038	4.78	2.39	0.454	0.65		-0.677087	4.81511	1.26098	0.261466	3.41982	-0.150129	9.02635	13.6638	11.1711	0.382148	0
ID=MIMAT0025056;Alias=MIMAT0025056;Name=rno-miR-6319;Derives_from=MI0021841	chr17	36792203	36792223	+	1	0	0	0	0	1	0	1	1	1	0	0.377001	0	0	0	0	3.67067	0	1.26903	5.41512	0.674352	0	33.93	16.965	2.498	0.144		-1.36853	2.63643	1.50325	0.220172	-0.629169	1.79112	0.578238	3.34208	0.337176	0	0
ID=MIMAT0025051;Alias=MIMAT0025051;Name=rno-miR-3102;Derives_from=MI0021836	chr1	172118721	172118741	-	14	3	0	0	1	0	7	3	0	7	5	5.27802	6.96235	0	0	3.94129	0	11.5894	3.8071	0	4.72046	3.18869	22.34	11.17	0.59	0.577		-0.846375	3.75832	1.71475	0.190371	1.91109	-0.170947	3.96729	1.90355	3.95458	0.215772	0
ID=MIMAT0005338;Alias=MIMAT0005338;Name=rno-miR-770-5p;Derives_from=MI0006165	chr6	142845059	142845080	+	25	6	5	3	2	5	70	4	2	26	26	9.42504	13.9247	12.0854	14.2884	7.88258	18.3533	115.894	5.07613	10.8302	17.5332	16.5812	2.301	1.151	0.867	0.456		-0.910838	5.57353	1.17286	0.278814	4.32665	0.431737	27.4076	7.95319	17.0572	0.125165	0.224515
ID=MIMAT0000577;Alias=MIMAT0000577;Name=rno-miR-337-3p;Derives_from=MI0000614	chr6	142868156	142868178	+	4	0	0	1	0	0	2	0	0	5	9	1.50801	0	0	4.76279	0	0	3.31125	0	0	3.37176	5.73964	44.93	22.46	1.515	0.277		1.18199	3.15097	2.71292	0.0995388	1.15315	-2.07979	1.36886	0	4.5557	0.414499	0
ID=MIMAT0012837;Alias=MIMAT0012837;Name=rno-miR-632;Derives_from=MI0012599	chr10	67418683	67418701	+	1	0	0	0	2	0	0	1	0	0	1	0.377001	0	0	0	7.88258	0	0	1.26903	0	0	0.637738	1.61	0.804	0.1	0.906		-1.37735	2.63728	1.43167	0.231491	-0.756431	1.70262	1.17994	0.634516	0.318869	0	0
ID=MIMAT0017859;Alias=MIMAT0017859;Name=rno-miR-1193-3p;Derives_from=MI0015445	chr6	143026935	143026956	+	22	7	11	3	7	2	39	10	4	111	107	8.29403	16.2455	26.588	14.2884	27.589	7.34134	64.5693	12.6903	21.6605	74.8531	68.238	6.584	3.292	3.533	0.0795	.	1.12754	6.02857	4.65481	0.0309667	5.32791	-1.67828	23.5594	17.1754	71.5455	0.513812	0.0893167
ID=MIMAT0017217;Alias=MIMAT0017217;Name=rno-miR-493-5p;Derives_from=MI0003540	chr6	142861699	142861720	+	36	7	9	9	1	3	70	11	3	144	172	13.5721	16.2455	21.7538	42.8651	3.94129	11.012	115.894	13.9594	16.2454	97.1067	109.691	10.38	5.187	2.9	0.113		1.35738	6.40306	4.7379	0.0295051	5.77316	-1.84954	32.1833	15.1024	103.399	0.455899	0.0346846
ID=MIMAT0017313;Alias=MIMAT0017313;Name=rno-miR-673-3p;Derives_from=MI0006158	chr6	142853515	142853536	+	15	2	10	3	0	1	15	7	2	19	11	5.65502	4.64157	24.1709	14.2884	0	3.67067	24.8344	8.88323	10.8302	12.8127	7.01512	2.8	1.398	0.205	0.819		-0.751191	4.70507	1.23455	0.266524	3.38429	0.118931	11.0373	9.85674	9.9139	0.220259	0
ID=MIMAT0025067;Alias=MIMAT0025067;Name=rno-miR-6328;Derives_from=MI0021852	chr20	5491972	5491992	+	5	1	0	0	0	0	1	1	1	3	1	1.88501	2.32078	0	0	0	0	1.65562	1.26903	5.41512	2.02306	0.637738	24.18	12.092	1.622	0.256		-0.85192	2.95527	1.14664	0.284254	0.460094	0.0666476	0.837345	3.34208	1.3304	0.105361	0
ID=MIMAT0017299;Alias=MIMAT0017299;Name=rno-miR-196c-3p;Derives_from=MI0006136	chr10	83916670	83916691	+	0	0	1	0	1	6	1	3	4	5	3	0	0	2.41709	0	3.94129	22.024	1.65562	3.8071	21.6605	3.37176	1.91321	36.36	18.18	1.109	0.376		-1.57054	3.6282	1.312	0.252033	2.03463	1.20575	4.29114	12.7338	2.64249	0.0799263	0
ID=MIMAT0005320;Alias=MIMAT0005320;Name=rno-miR-495;Derives_from=MI0006152	chr6	143030674	143030695	+	99	13	39	24	14	29	458	43	21	205	155	37.3231	30.1702	94.2664	114.307	55.1781	106.449	758.276	54.5684	113.718	138.242	98.8494	0.336	0.1679	0.09	0.915		-0.775092	8.10125	0.935299	0.33349	7.08234	0.350853	170.853	84.143	118.546	0.115327	0.179145
ID=MIMAT0017884;Alias=MIMAT0017884;Name=rno-miR-702-5p;Derives_from=MI0015464	chr12	24733716	24733736	-	10	3	0	1	0	0	0	1	0	4	0	3.77001	6.96235	0	4.76279	0	0	0	1.26903	0	2.69741	0	0.97	0.484	0.034	0.967		-1.36476	3.18163	1.29451	0.255218	0.6807	0.460648	2.21359	0.634516	1.3487	0	0
ID=MIMAT0035725;Alias=MIMAT0035725;Name=rno-miR-148a-3p;Derives_from=MI0030350	chr4	145680972	145680992	-	2932	511	938	418	387	611	1776	1919	301	6809	7617	1105.37	1185.92	2267.23	1990.85	1525.28	2242.78	2940.39	2435.27	1629.95	4591.66	4857.65	3.079	1.5394	6.77	0.019	*	0.696637	12.2117	4.39853	0.03597	11.571	-1.2848	1893.97	2032.61	4724.66	0.609617	0.185371
ID=MIMAT0017321;Alias=MIMAT0017321;Name=rno-miR-652-5p;Derives_from=MI0006169	chrX	112450460	112450482	+	8	0	1	1	0	0	2	0	0	3	2	3.01601	0	2.41709	4.76279	0	0	3.31125	0	0	2.02306	1.27548	24.44	12.22	1.916	0.209		-0.846883	3.07832	1.09935	0.29441	0.667732	-0.13479	1.92959	0	1.64927	0.211232	0
ID=MIMAT0017117;Alias=MIMAT0017117;Name=rno-miR-127-5p;Derives_from=MI0000899	chr6	142875629	142875651	+	241	45	32	16	17	22	112	45	8	178	132	90.8573	104.435	77.3468	76.2046	67.0019	80.7547	185.43	57.1065	43.321	120.035	84.1814	1.4	0.6999	3.398	0.0855	.	-0.433833	7.5826	0.9114	0.339743	6.57166	-0.229818	97.4329	50.2137	102.108	0.312233	0.265194
ID=MIMAT0003380;Alias=MIMAT0003380;Name=rno-miR-505-3p;Derives_from=MI0003720	chrX	143545605	143545624	-	61	11	3	9	30	12	21	33	9	193	168	22.9971	25.5286	7.25126	42.8651	118.239	44.048	34.7681	41.8781	48.7361	130.15	107.14	5.579	2.789	2.495	0.144		0.883289	6.83652	2.61345	0.105961	6.17	-1.45476	42.2424	45.3071	118.645	0.475378	0.0527744
ID=MIMAT0017287;Alias=MIMAT0017287;Name=rno-miR-466c-3p;Derives_from=MI0006114	chr17	73745328	73745348	-	0	0	0	1	0	0	0	0	0	0	0	0	0	0	4.76279	0	0	0	0	0	0	0	26.37	13.184	2.927	0.111		-1.25102	2.38256	1.25932	0.261779	-4.37892	6.94512	0.680398	0	0	0	0
ID=MIMAT0017124;Alias=MIMAT0017124;Name=rno-miR-133a-5p;Derives_from=MI0000906	chr18	2085508	2085529	-	0	0	0	1	0	0	0	0	0	0	0	0	0	0	4.76279	0	0	0	0	0	0	0	0.78	0.388	0.054	0.948		-1.25102	2.38256	1.25932	0.261779	-4.37892	6.94512	0.680398	0	0	0	0
ID=MIMAT0017855;Alias=MIMAT0017855;Name=rno-miR-1188-3p;Derives_from=MI0015443	chr6	142895796	142895812	+	0	0	0	1	0	0	0	0	0	0	0	0	0	0	4.76279	0	0	0	0	0	0	0	18.87	9.433	1.478	0.284		-1.25102	2.38256	1.25932	0.261779	-4.37892	6.94512	0.680398	0	0	0	0
ID=MIMAT0017795;Alias=MIMAT0017795;Name=rno-miR-3541;Derives_from=MI0015395	chr2	207903393	207903410	+	0	1	0	0	0	0	0	0	0	0	0	0	2.32078	0	0	0	0	0	0	0	0	0	1.26	0.629	0.081	0.923		-1.24962	2.37791	1.25849	0.261937	-5.41612	6.94512	0.33154	0	0	0	0
ID=MIMAT0017817;Alias=MIMAT0017817;Name=rno-miR-191b;Derives_from=MI0015413	chr8	116698922	116698942	-	0	1	0	0	0	0	0	0	0	0	0	0	2.32078	0	0	0	0	0	0	0	0	0	2.012	1.006	0.259	0.778		-1.24962	2.37791	1.25849	0.261937	-5.41612	6.94512	0.33154	0	0	0	0
ID=MIMAT0017877;Alias=MIMAT0017877;Name=rno-miR-3596c;Derives_from=MI0015459	chr1	60624053	60624073	-	0	0	1	0	0	0	0	0	0	0	0	0	0	2.41709	0	0	0	0	0	0	0	0	59.57	29.79	2.219	0.171		-1.24936	2.3771	1.25834	0.261965	-5.35746	6.94512	0.345298	0	0	0	0
ID=MIMAT0017876;Alias=MIMAT0017876;Name=rno-miR-3584-3p;Derives_from=MI0015458	chr1	275104692	275104710	-	0	0	1	0	0	0	0	0	0	0	0	0	0	2.41709	0	0	0	0	0	0	0	0	5	2.502	0.314	0.739		-1.24936	2.3771	1.25834	0.261965	-5.35746	6.94512	0.345298	0	0	0	0
ID=MIMAT0000886;Alias=MIMAT0000886;Name=rno-miR-216a-5p;Derives_from=MI0000955	chr14	112802280	112802301	+	0	0	1	0	0	0	0	0	0	0	0	0	0	2.41709	0	0	0	0	0	0	0	0	0.26	0.129	0.011	0.989		-1.24936	2.3771	1.25834	0.261965	-5.35746	6.94512	0.345298	0	0	0	0
ID=MIMAT0017126;Alias=MIMAT0017126;Name=rno-miR-137-5p;Derives_from=MI0000910	chr2	239707785	239707806	+	0	0	1	0	0	0	0	0	0	0	0	0	0	2.41709	0	0	0	0	0	0	0	0	10.96	5.478	1.111	0.375		-1.24936	2.3771	1.25834	0.261965	-5.35746	6.94512	0.345298	0	0	0	0
ID=MIMAT0025074;Alias=MIMAT0025074;Name=rno-miR-6333;Derives_from=MI0021859	chr5	157610419	157610441	+	0	0	1	0	0	0	0	0	0	0	0	0	0	2.41709	0	0	0	0	0	0	0	0	17.82	8.912	0.919	0.437		-1.24936	2.3771	1.25834	0.261965	-5.35746	6.94512	0.345298	0	0	0	0
ID=MIMAT0024850;Alias=MIMAT0024850;Name=rno-miR-509-3p;Derives_from=MI0021536	chr1	151036458	151036479	+	0	0	0	0	0	0	0	1	0	0	0	0	0	0	0	0	0	0	1.26903	0	0	0	9.314	4.657	1.532	0.273		-1.24501	2.36478	1.25572	0.262463	-6.287	6.94512	0	0.634516	0	0	0
ID=MIMAT0017368;Alias=MIMAT0017368;Name=rno-miR-547-5p;Derives_from=MI0012613	chr1	151058319	151058340	+	0	0	0	0	0	0	0	1	0	0	0	0	0	0	0	0	0	0	1.26903	0	0	0	18.16	9.078	3.5	0.0809	.	-1.24501	2.36478	1.25572	0.262463	-6.287	6.94512	0	0.634516	0	0	0
ID=MIMAT0017364;Alias=MIMAT0017364;Name=rno-miR-201-3p;Derives_from=MI0012608	chr1	151058654	151058675	+	0	0	0	0	0	0	0	1	0	0	0	0	0	0	0	0	0	0	1.26903	0	0	0	6.536	3.268	1.018	0.404		-1.24501	2.36478	1.25572	0.262463	-6.287	6.94512	0	0.634516	0	0	0
ID=MIMAT0017814;Alias=MIMAT0017814;Name=rno-miR-3553;Derives_from=MI0015410	chr4	57225431	57225453	+	0	0	0	0	0	0	0	1	0	0	0	0	0	0	0	0	0	0	1.26903	0	0	0	8.572	4.286	2.168	0.177		-1.24501	2.36478	1.25572	0.262463	-6.287	6.94512	0	0.634516	0	0	0
ID=MIMAT0017318;Alias=MIMAT0017318;Name=rno-miR-873-3p;Derives_from=MI0006166	chr5	57038991	57039011	-	0	0	0	0	0	0	0	1	0	0	0	0	0	0	0	0	0	0	1.26903	0	0	0	24.65	12.32	3.827	0.0682	.	-1.24501	2.36478	1.25572	0.262463	-6.287	6.94512	0	0.634516	0	0	0
ID=MIMAT0017849;Alias=MIMAT0017849;Name=rno-miR-3569;Derives_from=MI0015437	chr1	90197455	90197475	+	1	0	0	0	0	0	0	0	0	0	0	0.377001	0	0	0	0	0	0	0	0	0	0	1.392	0.6961	0.382	0.694		-1.23356	2.34251	1.2486	0.26382	-8.03809	6.94512	0.0538573	0	0	0	0
ID=MIMAT0017876_1;Alias=MIMAT0017876;Name=rno-miR-3584-3p;Derives_from=MI0031770	chr1	278703815	278703833	-	1	0	0	0	0	0	0	0	0	0	0	0.377001	0	0	0	0	0	0	0	0	0	0	7.29	3.643	0.513	0.617		-1.23356	2.34251	1.2486	0.26382	-8.03809	6.94512	0.0538573	0	0	0	0
ID=MIMAT0017230;Alias=MIMAT0017230;Name=rno-miR-497-3p;Derives_from=MI0003724	chr10	56589181	56589203	+	1	0	0	0	0	0	0	0	0	0	0	0.377001	0	0	0	0	0	0	0	0	0	0	12.53	6.266	2.877	0.114		-1.23356	2.34251	1.2486	0.26382	-8.03809	6.94512	0.0538573	0	0	0	0
ID=MIMAT0025065;Alias=MIMAT0025065;Name=rno-miR-6326;Derives_from=MI0021850	chr10	62013452	62013474	+	1	0	0	0	0	0	0	0	0	0	0	0.377001	0	0	0	0	0	0	0	0	0	0	5.019	2.509	0.784	0.489		-1.23356	2.34251	1.2486	0.26382	-8.03809	6.94512	0.0538573	0	0	0	0
ID=MIMAT0017899;Alias=MIMAT0017899;Name=rno-miR-3594-3p;Derives_from=MI0015475	chr10	108842798	108842819	-	1	0	0	0	0	0	0	0	0	0	0	0.377001	0	0	0	0	0	0	0	0	0	0	1.893	0.9464	0.381	0.695		-1.23356	2.34251	1.2486	0.26382	-8.03809	6.94512	0.0538573	0	0	0	0
ID=MIMAT0017160;Alias=MIMAT0017160;Name=rno-miR-216a-3p;Derives_from=MI0000955	chr14	112802320	112802341	+	1	0	0	0	0	0	0	0	0	0	0	0.377001	0	0	0	0	0	0	0	0	0	0	0.42	0.208	0.04	0.961		-1.23356	2.34251	1.2486	0.26382	-8.03809	6.94512	0.0538573	0	0	0	0
ID=MIMAT0000855;Alias=MIMAT0000855;Name=rno-miR-153-3p;Derives_from=MI0000922	chr6	154028784	154028805	+	1	0	0	0	0	0	0	0	0	0	0	0.377001	0	0	0	0	0	0	0	0	0	0	0.48	0.24	0.089	0.916		-1.23356	2.34251	1.2486	0.26382	-8.03809	6.94512	0.0538573	0	0	0	0
ID=MIMAT0004734;Alias=MIMAT0004734;Name=rno-miR-138-1-3p;Derives_from=MI0000912	chr8	130886828	130886849	+	1	0	0	0	0	0	0	0	0	0	0	0.377001	0	0	0	0	0	0	0	0	0	0	8.67	4.333	1.047	0.394		-1.23356	2.34251	1.2486	0.26382	-8.03809	6.94512	0.0538573	0	0	0	0
ID=MIMAT0005307;Alias=MIMAT0005307;Name=rno-miR-375-3p;Derives_from=MI0006140	chr9	81930305	81930326	-	1	0	0	0	0	0	0	0	0	0	0	0.377001	0	0	0	0	0	0	0	0	0	0	3.034	1.517	0.658	0.544		-1.23356	2.34251	1.2486	0.26382	-8.03809	6.94512	0.0538573	0	0	0	0
ID=MIMAT0000844;Alias=MIMAT0000844;Name=rno-miR-138-5p;Derives_from=MI0000911	chr19	11127530	11127552	-	20	0	1	1	1	2	3	5	2	10	9	7.54003	0	2.41709	4.76279	3.94129	7.34134	4.96687	6.34516	10.8302	6.74352	5.73964	6.34	3.171	0.596	0.574		-0.515695	4.03963	0.7657	0.381551	2.54438	-0.220424	4.4242	8.5877	6.24158	0.34639	0
ID=MIMAT0017171;Alias=MIMAT0017171;Name=rno-miR-196b-3p;Derives_from=MI0001152	chr4	146865899	146865921	-	0	0	0	0	0	0	0	0	0	0	1	0	0	0	0	0	0	0	0	0	0	0.637738	23.68	11.842	3.144	0.0983	.	1.35585	2.34067	1.51636	0.218172	-6.1993	-9.10591	0	0	0.318869	0	0
ID=MIMAT0012831;Alias=MIMAT0012831;Name=rno-miR-544-3p;Derives_from=MI0012593	chr6	143041572	143041592	+	0	0	0	0	0	0	0	0	0	0	1	0	0	0	0	0	0	0	0	0	0	0.637738	8.159	4.08	1.063	0.39		1.35585	2.34067	1.51636	0.218172	-6.1993	-9.10591	0	0	0.318869	0	0
ID=MIMAT0017145_1;Alias=MIMAT0017145;Name=rno-miR-190a-3p;Derives_from=MI0031759	chr8	80550855	80550876	+	0	0	0	0	0	0	0	0	0	0	1	0	0	0	0	0	0	0	0	0	0	0.637738	28.24	14.12	6.622	0.0201	*	1.35585	2.34067	1.51636	0.218172	-6.1993	-9.10591	0	0	0.318869	0	0
ID=MIMAT0035751;Alias=MIMAT0035751;Name=rno-miR-5132-3p;Derives_from=MI0030364	chr1	152464674	152464696	+	0	0	0	0	0	0	0	0	0	0	1	0	0	0	0	0	0	0	0	0	0	0.637738	3.738	1.8688	2.564	0.138		1.35585	2.34067	1.51636	0.218172	-6.1993	-9.10591	0	0	0.318869	0	0
ID=MIMAT0017193;Alias=MIMAT0017193;Name=rno-miR-451-3p;Derives_from=MI0001731	chr10	66340896	66340918	+	0	0	0	0	0	0	0	0	0	1	0	0	0	0	0	0	0	0	0	0	0.674352	0	19.98	9.988	0.62	0.562		1.35286	2.3374	1.51419	0.2185	-6.11876	-9.10591	0	0	0.337176	0	0
ID=MIMAT0017830;Alias=MIMAT0017830;Name=rno-miR-3561-5p;Derives_from=MI0015423	chr7	26557153	26557173	-	0	0	0	0	0	0	0	0	0	1	0	0	0	0	0	0	0	0	0	0	0.674352	0	11.59	5.795	2.874	0.115		1.35286	2.3374	1.51419	0.2185	-6.11876	-9.10591	0	0	0.337176	0	0
ID=MIMAT0004732;Alias=MIMAT0004732;Name=rno-miR-135a-3p;Derives_from=MI0000908	chr7	32974093	32974114	-	0	0	0	0	0	0	0	0	0	1	0	0	0	0	0	0	0	0	0	0	0.674352	0	7.782	3.891	1.748	0.235		1.35286	2.3374	1.51419	0.2185	-6.11876	-9.10591	0	0	0.337176	0	0
ID=MIMAT0017033;Alias=MIMAT0017033;Name=rno-miR-331-5p;Derives_from=MI0000608	chr7	34938821	34938839	-	4	0	0	0	1	0	1	0	0	5	6	1.50801	0	0	0	3.94129	0	1.65562	0	0	3.37176	3.82643	38.8	19.402	3.092	0.101		1.02448	3.0196	2.01773	0.155472	0.76765	-2.17037	1.01499	0	3.59909	0.461061	0
ID=MIMAT0000784;Alias=MIMAT0000784;Name=rno-miR-15b-5p;Derives_from=MI0000843	chr2	184967060	184967081	+	408	61	14	16	19	28	48	116	11	167	178	153.817	141.568	33.8392	76.2046	74.8845	102.779	79.4699	147.208	59.5664	112.617	113.517	0.248	0.124	0.246	0.788		-0.493623	7.80818	0.757193	0.384208	6.72116	-0.225044	94.6516	103.387	113.067	0.422683	0.229642
ID=MIMAT0017827;Alias=MIMAT0017827;Name=rno-miR-3559-5p;Derives_from=MI0015421	chrX	76261673	76261694	-	19	2	6	0	2	7	20	19	2	56	76	7.16303	4.64157	14.5025	0	7.88258	25.6947	33.1125	24.1116	10.8302	37.7637	48.4681	17.84	8.918	0.816	0.476		0.975159	5.48194	3.06555	0.0799681	4.64283	-1.58764	13.2853	17.4709	43.1159	0.532812	0
ID=MIMAT0004715;Alias=MIMAT0004715;Name=rno-miR-27a-5p;Derives_from=MI0000860	chr19	36294937	36294958	+	198	34	31	19	19	17	72	78	18	205	125	74.6463	78.9066	74.9297	90.493	74.8845	62.4014	119.205	98.9845	97.4722	138.242	79.7173	0.2896	0.1448	1.389	0.304		-0.329561	7.58004	0.735746	0.391027	6.60861	-0.342333	82.2095	98.2284	108.98	0.400746	0.311006
ID=MIMAT0001626;Alias=MIMAT0001626;Name=rno-miR-431;Derives_from=MI0001722	chr6	142873621	142873641	+	169	25	28	10	9	10	195	29	11	145	101	63.7132	58.0196	67.6785	47.6279	35.4716	36.7067	322.847	36.8019	59.5664	97.781	64.4115	0.604	0.3018	0.324	0.732		-0.55596	7.37151	0.765312	0.381671	6.35449	-0.00280975	90.2949	48.1841	81.0963	0.166327	0.266198
ID=MIMAT0000842;Alias=MIMAT0000842;Name=rno-miR-136-5p;Derives_from=MI0000909	chr6	142878952	142878974	+	43	11	8	5	3	8	50	10	3	50	37	16.2111	25.5286	19.3367	23.8139	11.8239	29.3653	82.7812	12.6903	16.2454	33.7176	23.5963	1.164	0.582	0.944	0.428		-0.481871	5.87141	0.732622	0.392035	4.79624	-0.116024	29.8372	14.4678	28.657	0.221817	0.259629
ID=MIMAT0035744;Alias=MIMAT0035744;Name=rno-miR-3084c-3p;Derives_from=MI0030360	chr5	90854305	90854325	+	6	0	0	0	0	0	0	0	0	0	1	2.26201	0	0	0	0	0	0	0	0	0	0.637738	4.35	2.174	0.331	0.727		-1.31301	2.63075	1.01086	0.314697	-1.80718	-0.340181	0.323144	0	0.318869	0	0
ID=MIMAT0017121;Alias=MIMAT0017121;Name=rno-miR-130a-5p;Derives_from=MI0000903	chr3	78661749	78661770	-	4	1	0	1	0	0	2	3	0	3	3	1.50801	2.32078	0	4.76279	0	0	3.31125	3.8071	0	2.02306	1.91321	6.96	3.478	0.352	0.714		-0.624919	3.13042	0.789497	0.374252	0.904114	-0.171497	1.7004	1.90355	1.96814	0.286581	0
ID=MIMAT0005301;Alias=MIMAT0005301;Name=rno-miR-188-5p;Derives_from=MI0006134	chrX	16895404	16895424	+	7	2	2	2	4	3	3	3	0	9	9	2.63901	4.64157	4.83418	9.52558	15.7652	11.012	4.96687	3.8071	0	6.06917	5.73964	44.4	22.202	3.973	0.0633	.	-0.445175	4.01362	0.618325	0.43167	2.62951	0.104936	7.62634	1.90355	5.90441	0.2669	0
ID=MIMAT0000573;Alias=MIMAT0000573;Name=rno-miR-140-5p;Derives_from=MI0000611	chr19	50471274	50471295	+	469	68	91	72	90	80	171	281	39	545	498	176.814	157.813	219.955	342.921	354.716	293.653	283.112	356.598	211.19	367.522	317.594	0.3126	0.1563	0.791	0.486		-0.261573	9.18177	0.444521	0.504948	8.252	-0.359904	261.283	283.894	342.558	0.471073	0.300405
ID=MIMAT0017317;Alias=MIMAT0017317;Name=rno-miR-770-3p;Derives_from=MI0006165	chr6	142845094	142845110	+	24	3	10	4	3	3	74	10	7	56	23	9.04803	6.96235	24.1709	19.0512	11.8239	11.012	122.516	12.6903	37.9059	37.7637	14.668	0.405	0.2024	0.118	0.89		-0.638139	5.85623	0.666036	0.414437	4.78364	0.111935	29.2263	25.2981	26.2158	0.106922	0.155667
ID=MIMAT0005302;Alias=MIMAT0005302;Name=rno-miR-190b-5p;Derives_from=MI0006135	chr2	208854185	208854205	+	17	2	0	0	2	0	8	5	0	11	5	6.40902	4.64157	0	0	7.88258	0	13.245	6.34516	0	7.41787	3.18869	18.44	9.222	0.388	0.691		-0.675358	3.95008	1.02945	0.310288	2.26585	-0.306274	4.59688	3.17258	5.30328	0.194034	0
ID=MIMAT0024853;Alias=MIMAT0024853;Name=rno-miR-3473;Derives_from=MI0021538	chr13	49803983	49804004	+	8	1	2	0	2	3	5	2	0	9	6	3.01601	2.32078	4.83418	0	7.88258	11.012	8.27812	2.53806	0	6.06917	3.82643	37.43	18.71	1.64	0.253		-0.431051	3.78739	0.626012	0.428822	2.24116	-0.157532	5.33481	1.26903	4.9478	0.257873	0
ID=MIMAT0012828;Alias=MIMAT0012828;Name=rno-miR-362-5p;Derives_from=MI0012590	chrX	16902298	16902321	+	72	4	13	7	15	9	38	39	1	146	132	27.1441	9.28313	31.4221	33.3395	59.1194	33.036	62.9137	49.4923	5.41512	98.4554	84.1814	6.331	3.165	2.506	0.143		0.763351	6.55542	2.69944	0.100383	5.82507	-1.38968	36.6083	27.4537	91.3184	0.572292	0.0521334
ID=MIMAT0000887;Alias=MIMAT0000887;Name=rno-miR-217-5p;Derives_from=MI0000956	chr14	112809693	112809714	+	3	1	0	0	0	0	0	1	0	1	1	1.131	2.32078	0	0	0	0	0	1.26903	0	0.674352	0.637738	17.39	8.694	0.766	0.496		-0.892455	2.67935	0.815337	0.366547	-0.756002	-0.319759	0.493113	0.634516	0.656045	0.21556	0
ID=MIMAT0003199;Alias=MIMAT0003199;Name=rno-miR-381-3p;Derives_from=MI0003546	chr6	143039013	143039030	+	200	27	87	44	17	28	350	69	22	729	796	75.4003	62.6611	210.287	209.563	67.0019	102.779	579.468	87.5632	119.133	491.603	507.639	6.636	3.318	3.146	0.0982	.	1.06703	8.73361	3.75001	0.0528071	8.19241	-1.55772	186.737	103.348	499.621	0.458982	0.109874
ID=MIMAT0017892;Alias=MIMAT0017892;Name=rno-miR-1249;Derives_from=MI0015470	chr7	125575345	125575366	-	11	0	1	1	0	1	7	1	2	8	5	4.14702	0	2.41709	4.76279	0	3.67067	11.5894	1.26903	10.8302	5.39482	3.18869	5.46	2.728	0.379	0.696		-0.599608	3.71744	0.849061	0.356818	2.11706	0.00223285	3.79813	6.04964	4.29175	0.215772	0
ID=MIMAT0003207;Alias=MIMAT0003207;Name=rno-miR-369-3p;Derives_from=MI0003551	chr6	143056098	143056118	+	44	11	12	6	3	12	112	20	5	63	71	16.5881	25.5286	29.0051	28.5767	11.8239	44.048	185.43	25.3806	27.0756	42.4842	45.2794	0.57	0.2852	0.234	0.797		-0.482039	6.48901	0.510821	0.474784	5.46718	-0.00536168	48.7143	26.2281	43.8818	0.186404	0.207061
ID=MIMAT0017101;Alias=MIMAT0017101;Name=rno-miR-27b-5p;Derives_from=MI0000859	chr17	816292	816315	+	45	9	16	11	8	4	18	30	5	76	36	16.9651	20.887	38.6734	52.3907	31.5303	14.6827	29.8012	38.071	27.0756	51.2508	22.9586	0.252	0.126	0.296	0.752		-0.338677	6.08922	0.49716	0.480751	5.07396	-0.303376	29.2758	32.5733	37.1047	0.304695	0.222689
ID=MIMAT0035736;Alias=MIMAT0035736;Name=rno-miR-1956-3p;Derives_from=MI0030356	chr2	262354564	262354581	+	3	1	0	0	1	0	0	0	0	0	2	1.131	2.32078	0	0	3.94129	0	0	0	0	0	1.27548	9.69	4.844	0.484	0.633		-0.873039	2.69841	0.701969	0.402123	-0.450611	0.361271	1.05615	0	0.637738	0	0
ID=MIMAT0035750;Alias=MIMAT0035750;Name=rno-miR-5132-5p;Derives_from=MI0030364	chr1	152464639	152464660	+	1	0	1	0	0	0	0	0	1	0	1	0.377001	0	2.41709	0	0	0	0	0	5.41512	0	0.637738	14.34	7.17	0.805	0.48		-1.00439	2.56903	0.782193	0.376471	-0.866522	1.49301	0.399156	2.70756	0.318869	0	0
ID=MIMAT0005282;Alias=MIMAT0005282;Name=rno-miR-872-5p;Derives_from=MI0006117	chr5	117604937	117604957	+	724	130	173	71	95	139	309	441	79	908	828	272.949	301.702	418.156	338.158	374.423	510.223	511.588	559.643	427.795	612.312	528.047	0.6194	0.3097	2.917	0.112		-0.168041	9.83378	0.21223	0.645025	8.93541	-0.461971	389.6	493.719	570.179	0.485476	0.308326
ID=MIMAT0017211;Alias=MIMAT0017211;Name=rno-miR-540-5p;Derives_from=MI0003524	chr6	142868393	142868415	+	6	1	1	1	1	0	20	1	1	7	9	2.26201	2.32078	2.41709	4.76279	3.94129	0	33.1125	1.26903	5.41512	4.72046	5.73964	2.36	1.181	0.169	0.848		-0.718634	4.04038	0.560466	0.454073	2.52087	0.235194	6.97378	3.34208	5.23005	0.124771	0
ID=MIMAT0017201;Alias=MIMAT0017201;Name=rno-miR-483-5p;Derives_from=MI0003485	chr1	222726951	222726972	-	0	0	0	0	0	0	1	0	0	0	3	0	0	0	0	0	0	1.65562	0	0	0	1.91321	9.45	4.723	0.708	0.521		1.26466	2.51102	1.2868	0.256638	-1.23822	-2.35821	0.236518	0	0.956607	0	0
ID=MIMAT0035720;Alias=MIMAT0035720;Name=rno-let-7g-3p;Derives_from=MI0030347	chr8	114237902	114237922	+	0	0	0	0	0	0	1	0	0	2	1	0	0	0	0	0	0	1.65562	0	0	1.3487	0.637738	28.14	14.068	3.294	0.0905	.	1.2562	2.50499	1.27436	0.25895	-1.21091	-2.4118	0.236518	0	0.993221	0.27808	0
ID=MIMAT0000560;Alias=MIMAT0000560;Name=rno-miR-326-3p;Derives_from=MI0000599	chr1	170722130	170722150	+	11	1	0	0	0	0	0	2	0	10	9	4.14702	2.32078	0	0	0	0	0	2.53806	0	6.74352	5.73964	48.41	24.21	1.949	0.204		0.951858	3.42843	1.43733	0.230573	1.33763	-2.61759	0.923971	1.26903	6.24158	0.580544	0
ID=MIMAT0000801_1;Alias=MIMAT0000801;Name=rno-miR-29b-3p;Derives_from=MI0031777	chr13	118329501	118329523	+	29	8	5	2	4	5	9	29	2	33	32	10.933	18.5663	12.0854	9.52558	15.7652	18.3533	14.9006	36.8019	10.8302	22.2536	20.4076	0.8313	0.4156	1.385	0.304		-0.329481	5.38302	0.378937	0.538172	4.23942	-0.37418	14.3042	23.8161	21.3306	0.356717	0.299743
ID=MIMAT0017304;Alias=MIMAT0017304;Name=rno-miR-411-3p;Derives_from=MI0006144	chr6	143021065	143021084	+	97	21	38	17	9	23	187	43	8	422	324	36.5691	48.7364	91.8493	80.9674	35.4716	84.4254	309.602	54.5684	43.321	284.577	206.627	6.147	3.0734	3.464	0.0825	.	0.957038	7.78516	3.25418	0.0712414	7.2068	-1.48036	98.2316	48.9447	245.602	0.400263	0.110832
ID=MIMAT0017202;Alias=MIMAT0017202;Name=rno-miR-370-5p;Derives_from=MI0003486	chr6	142902098	142902121	+	6	0	4	2	0	0	6	0	1	8	3	2.26201	0	9.66835	9.52558	0	0	9.93374	0	5.41512	5.39482	1.91321	7.17	3.583	0.25	0.785		-0.66827	3.60016	0.581284	0.445809	1.9656	0.160746	4.48424	2.70756	3.65402	0.161494	0
ID=MIMAT0003153;Alias=MIMAT0003153;Name=rno-miR-24-1-5p;Derives_from=MI0000854	chr17	816786	816807	+	59	7	18	11	4	10	19	25	9	78	51	22.2431	16.2455	43.5076	52.3907	15.7652	36.7067	31.4568	31.7258	48.7361	52.5995	32.5246	0.654	0.3268	0.806	0.48		-0.247682	6.22763	0.299545	0.584168	5.24568	-0.355187	31.1879	40.231	42.562	0.383024	0.230604
ID=MIMAT0000863;Alias=MIMAT0000863;Name=rno-miR-186-5p;Derives_from=MI0000931	chr2	282781967	282781988	-	767	136	241	119	137	146	628	388	66	1786	1895	289.16	315.627	582.518	566.772	539.957	535.917	1039.73	492.385	357.398	1204.39	1208.51	2.905	1.452	4.873	0.0413	*	0.62366	10.298	3.04656	0.0809084	9.64825	-1.19208	552.812	424.891	1206.45	0.536687	0.193073
ID=MIMAT0017357;Alias=MIMAT0017357;Name=rno-miR-362-3p;Derives_from=MI0012590	chrX	16902335	16902356	+	13	2	0	1	0	3	3	10	0	11	9	4.90102	4.64157	0	4.76279	0	11.012	4.96687	12.6903	0	7.41787	5.73964	10.99	5.494	0.336	0.724		-0.388918	4.03031	0.377464	0.538964	2.49989	-0.45814	4.32632	6.34516	6.57876	0.31143	0
ID=MIMAT0003154;Alias=MIMAT0003154;Name=rno-miR-29c-5p;Derives_from=MI0000865	chr1	39612931	39612952	+	2	0	0	0	0	1	0	0	0	5	1	0.754003	0	0	0	0	3.67067	0	0	0	3.37176	0.637738	21.48	10.741	2.137	0.18		1.04333	2.72646	1.16423	0.280589	0.00345024	-2.01096	0.632096	0	2.00475	0.148022	0
ID=MIMAT0000552;Alias=MIMAT0000552;Name=rno-miR-301a-3p;Derives_from=MI0000593	chr10	75682835	75682857	-	115	10	6	8	12	10	32	18	3	64	70	43.3552	23.2078	14.5025	38.1023	47.2955	36.7067	52.98	22.8426	16.2454	43.1585	44.6417	1.535	0.7675	2.245	0.168		-0.242334	6.27841	0.261197	0.609299	5.2593	-0.416508	36.5929	19.544	43.9001	0.44892	0.245206
ID=MIMAT0025059;Alias=MIMAT0025059;Name=rno-miR-6321;Derives_from=MI0021844	chr14	21007243	21007265	-	5	0	1	1	0	0	0	0	0	7	4	1.88501	0	2.41709	4.76279	0	0	0	0	0	4.72046	2.55095	33.01	16.503	1.871	0.215		0.846176	3.0598	1.27143	0.259499	0.949799	-1.83664	1.29498	0	3.63571	0.348789	0
ID=MIMAT0012852;Alias=MIMAT0012852;Name=rno-miR-667-3p;Derives_from=MI0012614	chr6	143031963	143031984	+	42	3	4	1	0	7	24	3	4	25	24	15.8341	6.96235	9.66835	4.76279	0	25.6947	39.735	3.8071	21.6605	16.8588	15.3057	3.81	1.906	0.207	0.817		-0.437974	5.11794	0.378674	0.538314	3.93329	-0.174238	14.6653	12.7338	16.0823	0.27808	0
ID=MIMAT0001628;Alias=MIMAT0001628;Name=rno-miR-433-3p;Derives_from=MI0001724	chr6	142874574	142874595	+	318	40	125	56	29	31	642	63	45	511	404	119.886	92.8313	302.136	266.716	114.297	113.791	1062.91	79.949	243.681	344.594	257.646	1.2	0.6	0.444	0.656		-0.319147	9.03778	0.226354	0.63424	8.15925	-0.175894	296.081	161.815	301.12	0.195104	0.188318
ID=MIMAT0003197;Alias=MIMAT0003197;Name=rno-miR-376a-5p;Derives_from=MI0003545	chr6	143035974	143035994	+	13	1	5	0	1	1	32	10	0	21	12	4.90102	2.32078	12.0854	0	3.94129	3.67067	52.98	12.6903	0	14.1614	7.65286	15.35	7.675	0.73	0.511		-0.540885	4.74574	0.354569	0.551538	3.41913	-0.0835273	11.4142	6.34516	10.9071	0.126216	0
ID=MIMAT0004733;Alias=MIMAT0004733;Name=rno-miR-136-3p;Derives_from=MI0000909	chr6	142878986	142879007	+	119	26	41	17	14	15	212	30	12	175	171	44.8632	60.3404	99.1006	80.9674	55.1781	55.06	350.992	38.071	64.9815	118.012	109.053	1.447	0.7233	0.906	0.442		-0.25187	7.60974	0.181499	0.670088	6.70743	-0.263825	106.643	51.5262	113.532	0.237049	0.243916
ID=MIMAT0000834;Alias=MIMAT0000834;Name=rno-miR-128-3p;Derives_from=MI0000900	chr13	50001755	50001775	+	151	23	67	32	31	51	105	100	14	449	417	56.9272	53.378	161.945	152.409	122.18	187.204	173.84	126.903	75.8117	302.784	265.937	3.019	1.5096	3.169	0.0969	.	0.610089	8.24056	2.09547	0.147737	7.56212	-1.19437	129.698	101.357	284.36	0.586874	0.14987
ID=MIMAT0004787;Alias=MIMAT0004787;Name=rno-miR-543-5p;Derives_from=MI0003525	chr6	143028844	143028864	+	1	0	0	0	0	0	1	1	1	1	1	0.377001	0	0	0	0	0	1.65562	1.26903	5.41512	0.674352	0.637738	53.25	26.626	3.648	0.0748	.	-0.661489	2.66235	0.425195	0.514356	-0.310417	0.555609	0.290375	3.34208	0.656045	0.105361	0
ID=MIMAT0004729;Alias=MIMAT0004729;Name=rno-miR-125a-3p;Derives_from=MI0000895	chr1	60624537	60624558	+	32	5	9	4	7	3	9	12	5	61	59	12.064	11.6039	21.7538	19.0512	27.589	11.012	14.9006	15.2284	27.0756	41.1355	37.6265	2.645	1.322	5.532	0.031	*	0.583513	5.59046	1.78006	0.182142	4.73969	-1.13536	16.8535	21.152	39.381	0.576956	0.21117
ID=MIMAT0025071;Alias=MIMAT0025071;Name=rno-miR-3072;Derives_from=MI0021856	chr6	143061215	143061237	+	3	1	1	0	0	0	3	0	0	2	3	1.131	2.32078	2.41709	0	0	0	4.96687	0	0	1.3487	1.91321	24.05	12.03	1.654	0.25		-0.430672	2.96451	0.303641	0.581609	0.500045	-0.433935	1.54796	0	1.63096	0.213552	0
ID=MIMAT0003124;Alias=MIMAT0003124;Name=rno-miR-412-3p;Derives_from=MI0003488	chr6	143055972	143055993	+	1	1	4	0	0	0	3	1	1	4	4	0.377001	2.32078	9.66835	0	0	0	4.96687	1.26903	5.41512	2.69741	2.55095	14.66	7.332	0.87	0.455		-0.451303	3.28279	0.273364	0.601084	1.4184	0.0239612	2.47614	3.34208	2.62418	0.208764	0
ID=MIMAT0003203;Alias=MIMAT0003203;Name=rno-miR-485-5p;Derives_from=MI0003549	chr6	143047667	143047688	+	34	6	7	2	3	4	51	10	2	42	38	12.818	13.9247	16.9196	9.52558	11.8239	14.6827	84.4368	12.6903	10.8302	28.3228	24.234	1.35	0.6748	0.81	0.478		-0.255255	5.61197	0.163582	0.68588	4.56238	-0.330724	23.4473	11.7603	26.2784	0.223004	0.251677
ID=MIMAT0017874;Alias=MIMAT0017874;Name=rno-miR-3583-3p;Derives_from=MI0015457	chr5	154400911	154400932	+	3	1	0	2	0	0	0	2	0	4	1	1.131	2.32078	0	9.52558	0	0	0	2.53806	0	2.69741	0.637738	16.1	8.05	0.473	0.64		-0.467934	2.98691	0.314723	0.574796	0.776239	0.047477	1.85391	1.26903	1.66757	0.062749	0
ID=MIMAT0005329;Alias=MIMAT0005329;Name=rno-miR-674-5p;Derives_from=MI0006159	chr3	115421250	115421271	+	58	8	6	3	7	5	9	14	4	68	67	21.8661	18.5663	14.5025	14.2884	27.589	18.3533	14.9006	17.7665	21.6605	45.8559	42.7284	2.6389	1.3194	13.37	0.00281	**	0.542654	5.74522	1.53998	0.214621	4.86481	-1.22358	18.5809	19.7135	44.2922	0.60765	0.237568
ID=MIMAT0000862;Alias=MIMAT0000862;Name=rno-miR-185-5p;Derives_from=MI0000930	chr11	89906653	89906674	+	333	47	82	66	83	67	211	289	49	544	537	125.541	109.077	198.201	314.344	327.127	245.935	349.337	366.75	265.341	366.848	342.465	0.9628	0.4814	1.338	0.315		-0.121154	9.12092	0.0823658	0.774117	8.24763	-0.467481	238.509	316.046	354.656	0.482879	0.229189
ID=MIMAT0030410;Alias=MIMAT0030410;Name=rno-miR-155-3p;Derives_from=MI0025509	chr11	27810400	27810420	+	1	1	0	0	0	0	2	1	0	4	4	0.377001	2.32078	0	0	0	0	3.31125	1.26903	0	2.69741	2.55095	19.69	9.843	1.516	0.277		0.774866	2.92659	1.02912	0.310365	0.555959	-1.68431	0.858433	0.634516	2.62418	0.435153	0
ID=MIMAT0017026;Alias=MIMAT0017026;Name=rno-miR-301a-5p;Derives_from=MI0000593	chr10	75682874	75682894	-	49	6	5	2	5	7	23	24	5	43	51	18.4731	13.9247	12.0854	9.52558	19.7065	25.6947	38.0793	30.4568	27.0756	28.9971	32.5246	1.391	0.6954	1.996	0.198		-0.14476	5.72904	0.108419	0.741951	4.70347	-0.500912	19.6413	28.7662	30.7609	0.4323	0.226529
ID=MIMAT0000903;Alias=MIMAT0000903;Name=rno-miR-320-3p;Derives_from=MI0000972	chr15	55857840	55857861	+	3484	540	764	389	299	297	415	453	182	2866	2522	1313.47	1253.22	1846.66	1852.73	1178.45	1090.19	687.084	574.872	985.552	1932.69	1608.38	1.548	0.7743	3.494	0.0812	.	-0.138753	11.4372	0.0843896	0.771435	10.5213	-0.558503	1317.4	780.212	1770.53	0.464701	0.229255
ID=MIMAT0012839;Alias=MIMAT0012839;Name=rno-miR-668;Derives_from=MI0012601	chr6	143047540	143047563	+	10	1	2	1	3	0	7	2	1	25	13	3.77001	2.32078	4.83418	4.76279	11.8239	0	11.5894	2.53806	5.41512	16.8588	8.29059	8.26	4.131	0.504	0.622		0.650902	4.17744	1.48834	0.222474	3.03214	-1.25564	5.58586	3.97659	12.5747	0.412171	0
ID=MIMAT0003205;Alias=MIMAT0003205;Name=rno-miR-409a-3p;Derives_from=MI0003550	chr6	143055822	143055841	+	403	61	127	96	27	41	587	105	53	660	554	151.932	141.568	306.97	457.228	106.415	150.497	971.851	133.248	287.002	445.072	353.307	1.152	0.576	0.537	0.604		-0.120876	9.27892	0.0423758	0.836905	8.45	-0.404796	326.637	210.125	399.19	0.266615	0.19296
ID=MIMAT0000836;Alias=MIMAT0000836;Name=rno-miR-130a-3p;Derives_from=MI0000903	chr3	78661709	78661730	-	457	75	40	27	23	16	85	80	13	220	293	172.29	174.059	96.6835	128.595	90.6497	58.7307	140.728	101.523	70.3966	148.357	186.857	0.9592	0.4796	1.807	0.225		-0.148029	8.09234	0.0850461	0.770572	7.12939	-0.540452	123.105	85.9596	167.607	0.460143	0.239143
ID=MIMAT0003177;Alias=MIMAT0003177;Name=rno-miR-541-5p;Derives_from=MI0003527	chr6	143055025	143055049	+	1441	255	660	282	115	180	1933	496	188	2570	2172	543.259	591.8	1595.28	1343.11	453.248	660.72	3200.32	629.44	1018.04	1733.08	1385.17	1.055	0.5277	0.63	0.557		-0.0728894	11.197	0.0196086	0.888636	10.3779	-0.479296	1198.25	823.742	1559.13	0.302076	0.20731
ID=MIMAT0024843;Alias=MIMAT0024843;Name=rno-miR-1839-5p;Derives_from=MI0021533	chr1	144303952	144303973	+	222	31	31	20	26	22	55	70	13	290	277	83.6943	71.9443	74.9297	95.2558	102.474	80.7547	91.0593	88.8323	70.3966	195.562	176.653	2.1826	1.0913	31.91	0.000154	***	0.481137	7.73537	1.7943	0.180404	6.98205	-1.13179	85.7302	79.6144	186.108	0.632878	0.26469
ID=MIMAT0000802;Alias=MIMAT0000802;Name=rno-miR-29a-3p;Derives_from=MI0000863	chr4	58099687	58099708	-	5160	872	511	422	837	804	1283	2654	362	6952	8090	1945.33	2023.72	1235.13	2009.9	3298.86	2951.22	2124.17	3368.01	1960.27	4688.1	5159.3	2.255	1.1274	5.702	0.0289	*	0.448681	12.4597	1.43963	0.230199	11.7367	-1.074	2226.9	2664.14	4923.7	0.581931	0.193157
ID=MIMAT0003195;Alias=MIMAT0003195;Name=rno-miR-376b-5p;Derives_from=MI0003544	chr6	143035467	143035488	+	5	2	0	0	0	1	3	1	0	8	8	1.88501	4.64157	0	0	0	3.67067	4.96687	1.26903	0	5.39482	5.1019	27.7	13.85	1.345	0.314		0.591183	3.40436	1.01947	0.312645	1.6432	-1.51075	2.1663	0.634516	5.24836	0.506706	0
ID=MIMAT0025048;Alias=MIMAT0025048;Name=rno-miR-3099;Derives_from=MI0021833	chr1	71529891	71529912	-	5	1	3	1	1	0	2	0	1	10	0	1.88501	2.32078	7.25126	4.76279	3.94129	0	3.31125	0	5.41512	6.74352	0	47.1	23.55	1.288	0.327		-0.477518	3.40427	0.241998	0.622767	1.73212	-0.0703604	3.3532	2.70756	3.37176	0	0
ID=MIMAT0017229;Alias=MIMAT0017229;Name=rno-miR-664-2-5p;Derives_from=MI0003723	chr13	107866605	107866625	+	19	2	0	0	0	1	2	4	2	13	21	7.16303	4.64157	0	0	0	3.67067	3.31125	5.07613	10.8302	8.76658	13.3925	47.38	23.69	1.618	0.257		0.644611	4.0851	0.941322	0.331938	2.7212	-1.51068	2.68379	7.95319	11.0795	0.447347	0
ID=MIMAT0035730;Alias=MIMAT0035730;Name=rno-miR-1843b-5p;Derives_from=MI0030353	chr13	81975831	81975853	+	43	8	5	2	4	3	17	8	3	33	37	16.2111	18.5663	12.0854	9.52558	15.7652	11.012	28.1456	10.1523	16.2454	22.2536	23.5963	0.7952	0.3976	1.678	0.246		-0.105695	5.31974	0.0509288	0.821455	4.24026	-0.578111	15.9016	13.1988	22.925	0.441547	0.287592
ID=MIMAT0000844_1;Alias=MIMAT0000844;Name=rno-miR-138-5p;Derives_from=MI0000912	chr8	130886790	130886812	+	22	1	0	1	1	1	0	4	0	9	6	8.29403	2.32078	0	4.76279	3.94129	3.67067	0	5.07613	0	6.06917	3.82643	26.07	13.03	0.908	0.441		-0.362267	3.77467	0.182524	0.669213	1.98675	-0.660126	3.28422	2.53806	4.9478	0.3157	0
ID=MIMAT0000801;Alias=MIMAT0000801;Name=rno-miR-29b-3p;Derives_from=MI0000862	chr1	39612439	39612461	+	27	7	5	1	6	6	2	22	1	28	31	10.179	16.2455	12.0854	4.76279	23.6477	22.024	3.31125	27.9187	5.41512	18.8819	19.7699	1.119	0.5594	0.456	0.65		-0.22604	5.19563	0.123716	0.725039	4.05078	-0.465562	13.1794	16.6669	19.3259	0.403454	0.143461
ID=MIMAT0005303;Alias=MIMAT0005303;Name=rno-miR-196c-5p;Derives_from=MI0006136	chr10	83916633	83916654	+	7	0	2	0	2	1	0	0	0	5	3	2.63901	0	4.83418	0	7.88258	3.67067	0	0	0	3.37176	1.91321	22.04	11.02	0.953	0.425		-0.320971	3.21777	0.163445	0.686004	1.25446	-0.3189	2.71806	0	2.64249	0.19531	0
ID=MIMAT0000604_1;Alias=MIMAT0000604;Name=rno-miR-350;Derives_from=MI0031765	chr13	99302886	99302909	-	3	1	0	0	0	0	0	0	0	1	5	1.131	2.32078	0	0	0	0	0	0	0	0.674352	3.18869	32.42	16.209	3.202	0.0951	.	0.81846	2.77415	0.669787	0.413126	-0.201543	-2.31248	0.493113	0	1.93152	0.225149	0
ID=MIMAT0017192;Alias=MIMAT0017192;Name=rno-miR-433-5p;Derives_from=MI0001724	chr6	142874522	142874543	+	3	0	0	1	0	0	4	0	0	8	4	1.131	0	0	4.76279	0	0	6.62249	0	0	5.39482	2.55095	39.9	19.95	2.055	0.19		0.742645	3.15001	0.970977	0.324437	1.24595	-1.50195	1.78804	0	3.97288	0.27808	0
ID=MIMAT0005325_1;Alias=MIMAT0005325;Name=rno-miR-598-3p;Derives_from=MI0031774	chr15	50816235	50816256	+	16	3	2	2	1	3	22	4	2	25	18	6.03202	6.96235	4.83418	9.52558	3.94129	11.012	36.4237	5.07613	10.8302	16.8588	11.4793	1.005	0.5025	0.533	0.606		-0.154373	4.74853	0.0608322	0.805185	3.62284	-0.426336	11.2473	7.95319	14.169	0.239636	0.189484
ID=MIMAT0005321;Alias=MIMAT0005321;Name=rno-miR-500-3p;Derives_from=MI0006153	chrX	16906504	16906525	+	23	4	2	4	4	6	12	7	1	27	26	8.67103	9.28313	4.83418	19.0512	15.7652	22.024	19.8675	8.88323	5.41512	18.2075	16.5812	1.859	0.9295	1.77	0.231		-0.08975	4.97469	0.0351756	0.851228	3.9037	-0.456014	14.2137	7.14917	17.3943	0.429507	0.209801
ID=MIMAT0017100;Alias=MIMAT0017100;Name=rno-miR-26a-3p;Derives_from=MI0000857	chr8	126931646	126931666	+	0	1	0	0	0	0	1	0	0	0	1	0	2.32078	0	0	0	0	1.65562	0	0	0	0.637738	8.66	4.329	0.473	0.64		-0.556322	2.50025	0.222068	0.637469	-1.39747	0.465282	0.568058	0	0.318869	0	0
ID=MIMAT0003382;Alias=MIMAT0003382;Name=rno-miR-664-3p;Derives_from=MI0003723	chr13	107866642	107866663	+	18	2	0	0	1	0	1	3	1	14	14	6.78603	4.64157	0	0	3.94129	0	1.65562	3.8071	5.41512	9.44093	8.92833	27.34	13.672	1.88	0.214		0.595753	3.89964	0.742761	0.388778	2.38482	-1.64151	2.43207	4.61111	9.18463	0.568164	0
ID=MIMAT0017099;Alias=MIMAT0017099;Name=rno-miR-23b-5p;Derives_from=MI0000853	chr17	816055	816075	+	6	0	10	5	6	4	10	6	1	19	28	2.26201	0	24.1709	23.8139	23.6477	14.6827	16.5562	7.61419	5.41512	12.8127	17.8567	2.62	1.309	0.16	0.855		-0.235874	4.89861	0.095631	0.757137	3.84045	-0.221901	15.0191	6.51466	15.3347	0.346443	0
ID=MIMAT0000613;Alias=MIMAT0000613;Name=rno-miR-151-5p;Derives_from=MI0000647	chr7	114421168	114421188	-	46	5	7	7	7	8	17	16	2	70	69	17.3421	11.6039	16.9196	33.3395	27.589	29.3653	28.1456	20.3045	10.8302	47.2046	44.0039	2.762	1.3812	4.814	0.0424	*	0.468167	5.83555	1.40894	0.235232	4.98859	-1.06145	23.4722	15.5674	45.6043	0.568942	0.186616
ID=MIMAT0035738;Alias=MIMAT0035738;Name=rno-miR-3064-3p;Derives_from=MI0030357	chr10	94727753	94727776	-	1	1	0	0	0	0	0	0	0	0	1	0.377001	2.32078	0	0	0	0	0	0	0	0	0.637738	2.21	1.107	0.185	0.834		-0.541055	2.48003	0.213877	0.643745	-1.67947	-0.0883192	0.385398	0	0.318869	0	0
ID=MIMAT0017897;Alias=MIMAT0017897;Name=rno-miR-3593-3p;Derives_from=MI0015474	chr6	86193863	86193884	-	1	0	0	0	0	0	1	0	0	1	0	0.377001	0	0	0	0	0	1.65562	0	0	0.674352	0	39.01	19.504	2.66	0.13		-0.539027	2.46255	0.213021	0.64441	-1.84444	-0.573011	0.290375	0	0.337176	0	0
ID=MIMAT0000843;Alias=MIMAT0000843;Name=rno-miR-137-3p;Derives_from=MI0000910	chr2	239707821	239707843	+	1	0	0	0	0	0	0	1	0	1	0	0.377001	0	0	0	0	0	0	1.26903	0	0.674352	0	6.48	3.24	0.429	0.665		-0.539723	2.46396	0.213381	0.64413	-1.99691	-0.874958	0.0538573	0.634516	0.337176	0	0
ID=MIMAT0003174;Alias=MIMAT0003174;Name=rno-miR-540-3p;Derives_from=MI0003524	chr6	142868430	142868451	+	111	19	17	13	8	11	103	23	5	142	95	41.8472	44.0949	41.0905	61.9163	31.5303	40.3773	170.529	29.1877	27.0756	95.758	60.5851	2.138	1.0692	2.062	0.19		-0.0737058	6.91917	0.0204369	0.886324	6.03731	-0.524057	61.6265	28.1317	78.1716	0.262143	0.220425
ID=MIMAT0000902;Alias=MIMAT0000902;Name=rno-miR-300-3p;Derives_from=MI0000971	chr6	143036559	143036580	+	441	77	123	55	24	53	548	119	61	721	538	166.258	178.7	297.302	261.953	94.591	194.545	907.282	151.015	330.323	486.208	343.103	1.101	0.5506	0.638	0.553		-0.0270068	9.24941	0.00250088	0.960115	8.44318	-0.526677	300.09	240.669	414.655	0.274398	0.162864
ID=MIMAT0004717_1;Alias=MIMAT0004717;Name=rno-miR-29b-5p;Derives_from=MI0031777	chr13	118329460	118329481	+	0	0	0	0	0	0	0	1	0	1	1	0	0	0	0	0	0	0	1.26903	0	0.674352	0.637738	20.02	10.009	5.402	0.0328	*	0.794709	2.46222	0.469685	0.493132	-1.70268	-2.1994	0	0.634516	0.656045	0.33446	0
ID=MIMAT0017290;Alias=MIMAT0017290;Name=rno-miR-874-5p;Derives_from=MI0006118	chr17	9222197	9222217	+	0	0	0	0	0	0	0	1	0	1	1	0	0	0	0	0	0	0	1.26903	0	0.674352	0.637738	29.39	14.693	3.789	0.0696	.	0.794709	2.46222	0.469685	0.493132	-1.70268	-2.1994	0	0.634516	0.656045	0.33446	0
ID=MIMAT0017227;Alias=MIMAT0017227;Name=rno-miR-499-3p;Derives_from=MI0003721	chr3	157506710	157506731	+	0	0	0	0	0	0	0	1	0	1	1	0	0	0	0	0	0	0	1.26903	0	0.674352	0.637738	34.15	17.074	4.701	0.0447	*	0.794709	2.46222	0.469685	0.493132	-1.70268	-2.1994	0	0.634516	0.656045	0.33446	0
ID=MIMAT0017221;Alias=MIMAT0017221;Name=rno-miR-487b-5p;Derives_from=MI0003547	chr6	143039493	143039515	+	0	0	0	0	0	0	1	0	0	2	0	0	0	0	0	0	0	1.65562	0	0	1.3487	0	24.35	12.175	1.285	0.328		0.791567	2.45771	0.467225	0.494267	-1.49194	-1.85869	0.236518	0	0.674352	0	0
ID=MIMAT0003381;Alias=MIMAT0003381;Name=rno-miR-499-5p;Derives_from=MI0003721	chr3	157506673	157506693	+	54	7	10	6	15	5	169	50	8	216	246	20.3581	16.2455	24.1709	28.5767	59.1194	18.3533	279.8	63.4516	43.321	145.66	156.884	6.846	3.423	2.14	0.18		0.847299	7.22131	1.58431	0.208141	6.60439	-1.28801	63.8035	53.3863	151.272	0.342359	0.0938345
ID=MIMAT0000579;Alias=MIMAT0000579;Name=rno-miR-148b-3p;Derives_from=MI0000616	chr7	142692786	142692807	+	419	87	64	31	31	53	125	206	25	536	636	157.964	201.908	154.694	147.646	122.18	194.545	206.953	261.421	135.378	361.453	405.601	2.2515	1.1257	9.609	0.00746	**	0.470704	8.77752	1.43521	0.230916	8.03343	-1.11554	169.413	198.399	383.527	0.580299	0.231497
ID=MIMAT0005312;Alias=MIMAT0005312;Name=rno-miR-411-5p;Derives_from=MI0006144	chr6	143021030	143021050	+	367	55	115	58	33	52	481	76	44	998	798	138.36	127.643	277.965	276.242	130.063	190.875	796.355	96.4465	238.265	673.003	508.915	4.252	2.1259	2.709	0.126		0.682611	9.21615	1.79979	0.179738	8.60618	-1.21677	276.786	167.356	590.959	0.389892	0.125345
ID=MIMAT0000815;Alias=MIMAT0000815;Name=rno-miR-34a-5p;Derives_from=MI0000877	chr5	170733261	170733282	+	949	159	29	22	50	53	93	235	30	613	369	357.774	369.005	70.0955	104.781	197.065	194.545	153.973	298.223	162.454	413.378	235.325	1.038	0.5192	0.782	0.489		-0.153174	8.98993	0.0656791	0.797735	8.04765	-0.608128	206.748	230.338	324.352	0.389399	0.144983
ID=MIMAT0005323;Alias=MIMAT0005323;Name=rno-miR-532-3p;Derives_from=MI0006154	chrX	16895041	16895062	+	53	8	4	4	5	6	10	23	1	50	36	19.9811	18.5663	9.66835	19.0512	19.7065	22.024	16.5562	29.1877	5.41512	33.7176	22.9586	1.339	0.6696	1.325	0.318		-0.0859196	5.55575	0.0314074	0.859335	4.50199	-0.665365	17.9362	17.3014	28.3381	0.440272	0.138378
ID=MIMAT0004716;Alias=MIMAT0004716;Name=rno-miR-28-3p;Derives_from=MI0000861	chr11	81345228	81345249	+	617	115	147	70	77	72	199	257	44	984	897	232.61	266.89	355.312	333.395	303.479	264.288	329.469	326.141	238.265	663.562	572.051	1.9215	0.9607	18.33	0.00103	**	0.414358	9.48603	1.41231	0.234674	8.74911	-1.06026	297.921	282.203	617.807	0.616858	0.259559
ID=MIMAT0003202;Alias=MIMAT0003202;Name=rno-miR-382-3p;Derives_from=MI0003548	chr6	143046583	143046603	+	36	6	11	3	1	8	44	7	2	55	39	13.5721	13.9247	26.588	14.2884	3.94129	29.3653	72.8474	8.88323	10.8302	37.0894	24.8718	2.668	1.334	1.035	0.398		-0.0857223	5.68781	0.0190289	0.890284	4.70568	-0.516835	24.9325	9.85674	30.9806	0.254523	0.0960572
ID=MIMAT0005308;Alias=MIMAT0005308;Name=rno-miR-380-5p;Derives_from=MI0006141	chr6	143022671	143022692	+	12	3	1	3	1	1	12	1	1	34	16	4.52402	6.96235	2.41709	14.2884	3.94129	3.67067	19.8675	1.26903	5.41512	22.928	10.2038	6.483	3.242	2.537	0.14		0.662209	4.46116	1.084	0.297805	3.43408	-1.2472	7.95304	3.34208	16.5659	0.339321	0.0524459
ID=MIMAT0004645;Alias=MIMAT0004645;Name=rno-miR-148b-5p;Derives_from=MI0000616	chr7	142692749	142692770	+	33	9	8	3	2	3	16	6	1	50	48	12.441	20.887	19.3367	14.2884	7.88258	11.012	26.49	7.61419	5.41512	33.7176	30.6114	5.404	2.702	9.381	0.00798	**	0.500869	5.35936	1.09876	0.294538	4.41648	-1.19727	16.0482	6.51466	32.1645	0.536089	0.138378
ID=MIMAT0003116;Alias=MIMAT0003116;Name=rno-miR-501-5p;Derives_from=MI0003480	chrX	16903011	16903030	+	2	1	0	0	1	0	3	1	0	8	3	0.754003	2.32078	0	0	3.94129	0	4.96687	1.26903	0	5.39482	1.91321	18.7	9.352	0.748	0.504		0.571867	3.15176	0.634662	0.42565	1.22663	-1.30043	1.71185	0.634516	3.65402	0.27808	0
ID=MIMAT0035724;Alias=MIMAT0035724;Name=rno-miR-148a-5p;Derives_from=MI0030350	chr4	145681008	145681030	-	124	20	41	10	21	11	41	87	12	169	149	46.7482	46.4157	99.1006	47.6279	82.7671	40.3773	67.8806	110.406	64.9815	113.965	95.023	1.28	0.6402	2.858	0.116		-0.0363482	7.31041	0.00648136	0.935834	6.40362	-0.627716	61.5596	87.6936	104.494	0.462559	0.261608
ID=MIMAT0024855;Alias=MIMAT0024855;Name=rno-miR-378b;Derives_from=MI0021540	chr5	10415501	10415521	-	10	2	3	0	0	6	3	10	0	12	16	3.77001	4.64157	7.25126	0	0	22.024	4.96687	12.6903	0	8.09222	10.2038	24.01	12	0.381	0.695		-0.122015	4.2602	0.0312295	0.859729	2.92002	-0.567926	6.09339	6.34516	9.14802	0.2687	0
ID=MIMAT0012860;Alias=MIMAT0012860;Name=rno-miR-496-3p;Derives_from=MI0012622	chr6	143051688	143051708	+	11	2	1	2	1	0	9	7	0	14	13	4.14702	4.64157	2.41709	9.52558	3.94129	0	14.9006	8.88323	0	9.44093	8.29059	17.75	8.875	0.914	0.439		-0.0643948	4.15768	0.0153525	0.90139	2.80136	-0.713279	5.65331	4.44161	8.86576	0.357489	0
ID=MIMAT0004712;Alias=MIMAT0004712;Name=rno-miR-23a-5p;Derives_from=MI0000852	chr19	36294779	36294800	+	2	0	2	0	0	0	1	1	0	6	2	0.754003	0	4.83418	0	0	0	1.65562	1.26903	0	4.04611	1.27548	24.31	12.16	1.065	0.389		0.534177	2.96776	0.473735	0.491274	0.678715	-1.47989	1.03483	0.634516	2.66079	0.208764	0
ID=MIMAT0004726;Alias=MIMAT0004726;Name=rno-miR-101a-5p;Derives_from=MI0000886	chr5	124050170	124050191	-	1	0	0	0	0	0	1	0	0	2	1	0.377001	0	0	0	0	0	1.65562	0	0	1.3487	0.637738	28.82	14.412	2.054	0.191		0.610743	2.55203	0.345617	0.556605	-1.06397	-2.11891	0.290375	0	0.993221	0.27808	0
ID=MIMAT0017898;Alias=MIMAT0017898;Name=rno-miR-3594-5p;Derives_from=MI0015475	chr10	108842833	108842853	-	1	1	0	0	0	0	0	1	0	0	2	0.377001	2.32078	0	0	0	0	0	1.26903	0	0	1.27548	7.76	3.881	0.517	0.615		-0.30426	2.59466	0.0810672	0.775856	-0.902325	-0.528204	0.385398	0.634516	0.637738	0	0
ID=MIMAT0003154_1;Alias=MIMAT0003154;Name=rno-miR-29c-5p;Derives_from=MI0031761	chr13	118329993	118330014	+	1	1	0	0	0	0	0	0	0	1	2	0.377001	2.32078	0	0	0	0	0	0	0	0.674352	1.27548	21.56	10.78	2.093	0.186		0.608518	2.56916	0.34267	0.558292	-0.874185	-1.68754	0.385398	0	0.974914	0.225149	0
ID=MIMAT0003194;Alias=MIMAT0003194;Name=rno-miR-376c-3p;Derives_from=MI0003543	chr6	143034847	143034867	+	20	7	9	5	0	6	33	14	1	38	47	7.54003	16.2455	21.7538	23.8139	0	22.024	54.6356	17.7665	5.41512	25.6254	29.9737	4.32	2.158	0.252	0.783		-0.0138648	5.52412	0.000530733	0.98162	4.52788	-0.559344	20.859	11.5908	27.7995	0.319276	0
ID=MIMAT0017093;Alias=MIMAT0017093;Name=rno-miR-15b-3p;Derives_from=MI0000843	chr2	184967098	184967119	+	44	10	10	3	6	7	25	37	7	74	107	16.5881	23.2078	24.1709	14.2884	23.6477	25.6947	41.3906	46.9542	37.9059	49.9021	68.238	3.372	1.6859	8.459	0.0106	*	0.450295	6.20516	1.077	0.299369	5.36384	-1.0575	24.1412	42.43	59.07	0.515218	0.173137
ID=MIMAT0017147;Alias=MIMAT0017147;Name=rno-miR-192-3p;Derives_from=MI0000935	chr1	228620138	228620159	+	2	1	0	0	0	0	0	0	0	2	0	0.754003	2.32078	0	0	0	0	0	0	0	1.3487	0	21.79	10.895	1.151	0.364		-0.288906	2.56788	0.0749216	0.784301	-1.0462	-0.972708	0.439255	0	0.674352	0	0
ID=MIMAT0017303;Alias=MIMAT0017303;Name=rno-miR-410-5p;Derives_from=MI0006143	chr6	143056364	143056384	+	1	1	2	0	0	0	3	0	0	6	4	0.377001	2.32078	4.83418	0	0	0	4.96687	0	0	4.04611	2.55095	56.12	28.062	2.897	0.113		0.586553	3.10588	0.598813	0.439031	1.11056	-1.23768	1.78555	0	3.29853	0.339321	0
ID=MIMAT0000587;Alias=MIMAT0000587;Name=rno-miR-341;Derives_from=MI0000624	chr6	142895466	142895486	+	296	47	75	34	16	32	310	50	29	618	504	111.592	109.077	181.282	161.935	63.0606	117.461	513.243	63.4516	157.039	416.75	321.42	3.914	1.9572	2.515	0.142		0.60454	8.60449	1.34878	0.245492	7.95645	-1.15843	179.664	110.245	369.085	0.385089	0.131428
ID=MIMAT0017833;Alias=MIMAT0017833;Name=rno-miR-299b-5p;Derives_from=MI0015425	chr6	143021532	143021551	-	6	1	0	0	0	1	3	0	0	7	6	2.26201	2.32078	0	0	0	3.67067	4.96687	0	0	4.72046	3.82643	76.96	38.48	5.534	0.031	*	0.456026	3.26905	0.510697	0.474837	1.33807	-1.528	1.88862	0	4.27345	0.435153	0
ID=MIMAT0012833;Alias=MIMAT0012833;Name=rno-miR-582-5p;Derives_from=MI0012595	chr2	59928617	59928638	+	0	1	0	0	0	0	1	0	0	2	1	0	2.32078	0	0	0	0	1.65562	0	0	1.3487	0.637738	17.6	8.802	1.216	0.346		0.578256	2.58573	0.30721	0.579397	-0.581414	-1.15891	0.568058	0	0.993221	0.21556	0
ID=MIMAT0000589;Alias=MIMAT0000589;Name=rno-miR-342-3p;Derives_from=MI0000626	chr6	141731305	141731327	+	139	25	6	7	4	10	18	31	7	114	129	52.4032	58.0196	14.5025	33.3395	15.7652	36.7067	29.8012	39.34	37.9059	76.8761	82.2682	2.947	1.4733	3.254	0.0924	.	0.439153	6.6019	0.71168	0.398887	5.74081	-1.16245	34.3626	38.6229	79.5722	0.569893	0.149865
ID=MIMAT0001633;Alias=MIMAT0001633;Name=rno-miR-451-5p;Derives_from=MI0001731	chr10	66340869	66340890	+	3	0	0	0	0	0	0	0	0	1	1	1.131	0	0	0	0	0	0	0	0	0.674352	0.637738	21.75	10.876	2.432	0.15		-0.221784	2.53725	0.0490775	0.824676	-1.78515	-2.36379	0.161572	0	0.656045	0.36056	0
ID=MIMAT0017371;Alias=MIMAT0017371;Name=rno-miR-666-3p;Derives_from=MI0012617	chr6	143028749	143028771	+	0	0	1	0	0	1	0	0	0	2	1	0	0	2.41709	0	0	3.67067	0	0	0	1.3487	0.637738	17.79	8.894	1.751	0.234		0.565006	2.60141	0.295997	0.586403	-0.273817	-0.549253	0.869679	0	0.993221	0.148022	0
ID=MIMAT0000840;Alias=MIMAT0000840;Name=rno-miR-134-5p;Derives_from=MI0000907	chr6	143046911	143046932	+	395	68	124	57	25	22	343	93	53	924	608	148.916	157.813	299.719	271.479	98.5323	80.7547	567.879	118.02	287.002	623.101	387.745	3.15	1.575	1.836	0.221		0.554251	9.0743	1.14734	0.284106	8.41211	-1.15422	232.156	202.511	505.423	0.40575	0.114732
ID=MIMAT0017212;Alias=MIMAT0017212;Name=rno-miR-539-3p;Derives_from=MI0003526	chr6	143040237	143040258	+	0	0	2	0	0	0	4	0	0	1	4	0	0	4.83418	0	0	0	6.62249	0	0	0.674352	2.55095	20.85	10.427	1.22	0.345		-0.18661	2.91425	0.021663	0.882987	0.532283	-0.338088	1.63667	0	1.61265	0.0924169	0
ID=MIMAT0017199;Alias=MIMAT0017199;Name=rno-miR-361-3p;Derives_from=MI0003481	chrX	84652353	84652376	-	138	21	33	14	32	39	27	71	7	186	173	52.0262	48.7364	79.7639	66.679	126.121	143.156	44.7018	90.1013	37.9059	125.429	110.329	1.107	0.5537	1.274	0.331		-0.0175157	7.46999	0.0012963	0.971279	6.58301	-0.616826	80.1693	64.0036	117.879	0.435248	0.232074
ID=MIMAT0004725;Alias=MIMAT0004725;Name=rno-miR-99b-3p;Derives_from=MI0000884	chr1	60623918	60623939	+	242	30	49	12	44	23	106	142	27	415	357	91.2343	69.6235	118.437	57.1535	173.417	84.4254	175.496	180.203	146.208	279.856	227.672	2.935	1.4674	4.817	0.0424	*	0.418237	8.2123	0.953344	0.32887	7.47057	-1.05008	109.97	163.205	253.764	0.558192	0.16959
ID=MIMAT0003176;Alias=MIMAT0003176;Name=rno-miR-539-5p;Derives_from=MI0003526	chr6	143040197	143040218	+	4	1	0	0	0	0	6	0	0	6	8	1.50801	2.32078	0	0	0	0	9.93374	0	0	4.04611	5.1019	40.28	20.142	2.531	0.141		0.61305	3.30933	0.567943	0.451077	1.41614	-1.56775	1.96608	0	4.57401	0.289424	0
ID=MIMAT0025056_1;Alias=MIMAT0025056;Name=rno-miR-6319;Derives_from=MI0031776	chr17	38655243	38655263	-	1	1	0	0	0	0	1	2	0	1	3	0.377001	2.32078	0	0	0	0	1.65562	2.53806	0	0.674352	1.91321	14.05	7.025	0.698	0.525		-0.123264	2.79558	0.0184726	0.891889	0.0061028	-0.75014	0.621915	1.26903	1.29378	0.20992	0
ID=MIMAT0017204;Alias=MIMAT0017204;Name=rno-miR-412-5p;Derives_from=MI0003488	chr6	143055936	143055955	+	6	3	3	1	1	1	16	1	0	19	11	2.26201	6.96235	7.25126	4.76279	3.94129	3.67067	26.49	1.26903	0	12.8127	7.01512	30.87	15.435	7.918	0.0127	*	0.0229348	4.23807	0.000832751	0.976978	2.99421	-0.650635	7.90576	0.634516	9.9139	0.209375	0
ID=MIMAT0003193;Alias=MIMAT0003193;Name=rno-miR-494-3p;Derives_from=MI0003542	chr6	143026589	143026611	+	440	85	88	45	14	33	326	136	31	470	561	165.881	197.267	212.704	214.326	55.1781	121.132	539.733	172.588	167.869	316.945	357.771	1.457	0.7287	0.986	0.414		0.136529	8.85415	0.0735619	0.78622	8.05236	-0.711089	215.174	170.229	337.358	0.36997	0.13362
ID=MIMAT0000901;Alias=MIMAT0000901;Name=rno-miR-299a-5p;Derives_from=MI0000970	chr6	143021501	143021522	+	10	2	2	1	0	0	11	2	0	15	17	3.77001	4.64157	4.83418	4.76279	0	0	18.2119	2.53806	0	10.1153	10.8415	23.12	11.561	1.253	0.336		0.470897	4.08805	0.552386	0.457344	2.7607	-1.27222	5.17434	1.26903	10.4784	0.357088	0
ID=MIMAT0004708;Alias=MIMAT0004708;Name=rno-miR-9a-3p;Derives_from=MI0000839	chr1	142191233	142191254	+	0	0	0	0	0	0	7	0	0	4	7	0	0	0	0	0	0	11.5894	0	0	2.69741	4.46417	116.98	58.49	6.393	0.0219	*	0.868769	3.11564	0.385563	0.534641	1.11545	-1.46335	1.65562	0	3.58079	0.188805	0
ID=MIMAT0005325;Alias=MIMAT0005325;Name=rno-miR-598-3p;Derives_from=MI0006155	chr15	50653582	50653603	+	14	4	4	0	3	3	16	2	1	24	21	5.27802	9.28313	9.66835	0	11.8239	11.012	26.49	2.53806	5.41512	16.1844	13.3925	4.93	2.466	0.322	0.734		0.087139	4.66164	0.020502	0.886144	3.54559	-0.701267	10.5079	3.97659	14.7885	0.335799	0
ID=MIMAT0005311;Alias=MIMAT0005311;Name=rno-miR-410-3p;Derives_from=MI0006143	chr6	143056399	143056419	+	69	17	12	7	6	8	133	13	7	140	109	26.0131	39.4533	29.0051	33.3395	23.6477	29.3653	220.198	16.4974	37.9059	94.4093	69.5134	2.964	1.482	1.426	0.295		0.175538	6.81845	0.0737658	0.785931	6.02193	-0.68964	57.2889	27.2016	81.9614	0.23994	0.14875
ID=MIMAT0003204;Alias=MIMAT0003204;Name=rno-miR-409a-5p;Derives_from=MI0003550	chr6	143055789	143055811	+	48	8	11	6	1	2	50	6	5	91	70	18.0961	18.5663	26.588	28.5767	3.94129	7.34134	82.7812	7.61419	27.0756	61.366	44.6417	4.42	2.21	1.275	0.331		0.51724	5.98991	0.694051	0.40479	5.18435	-1.10347	26.5558	17.3449	53.0038	0.350343	0.0603499
ID=MIMAT0003198;Alias=MIMAT0003198;Name=rno-miR-376a-3p;Derives_from=MI0003545	chr6	143036012	143036032	+	3	1	0	2	0	0	4	1	0	6	7	1.131	2.32078	0	9.52558	0	0	6.62249	1.26903	0	4.04611	4.46417	17.15	8.576	0.723	0.515		0.389476	3.3375	0.355553	0.550987	1.66406	-0.868354	2.79998	0.634516	4.25514	0.298129	0
ID=MIMAT0017198;Alias=MIMAT0017198;Name=rno-miR-501-3p;Derives_from=MI0003480	chrX	16903048	16903070	+	28	1	11	5	9	12	22	17	4	63	54	10.556	2.32078	26.588	23.8139	35.4716	44.048	36.4237	21.5735	21.6605	42.4842	34.4379	1.595	0.7977	0.474	0.639		0.103387	5.84785	0.040748	0.840025	4.95937	-0.632247	25.6032	21.617	38.461	0.438778	0.0517975
ID=MIMAT0004718;Alias=MIMAT0004718;Name=rno-miR-29a-5p;Derives_from=MI0000863	chr4	58099725	58099746	-	6	3	0	0	0	0	1	2	0	5	8	2.26201	6.96235	0	0	0	0	1.65562	2.53806	0	3.37176	5.1019	32.14	16.07	1.028	0.4		0.352517	3.32621	0.27308	0.601273	1.34253	-1.49444	1.55428	1.26903	4.23683	0.326275	0
ID=MIMAT0004708_2;Alias=MIMAT0004708;Name=rno-miR-9a-3p;Derives_from=MI0000838	chr2	206985870	206985891	+	1	0	0	0	0	1	11	0	1	6	8	0.377001	0	0	0	0	3.67067	18.2119	0	5.41512	4.04611	5.1019	33.06	16.53	1.049	0.394		0.157768	3.48722	0.0174423	0.894929	1.92008	-0.56779	3.17993	2.70756	4.57401	0.181783	0
ID=MIMAT0003122;Alias=MIMAT0003122;Name=rno-miR-370-3p;Derives_from=MI0003486	chr6	142902133	142902154	+	206	31	85	44	10	23	470	58	38	560	415	77.6623	71.9443	205.452	209.563	39.4129	84.4254	778.143	73.6039	205.775	377.637	264.661	2.778	1.389	0.827	0.472		0.228575	8.68441	0.113075	0.73667	7.97639	-0.720866	209.515	139.689	321.149	0.253798	0.094504
ID=MIMAT0004714;Alias=MIMAT0004714;Name=rno-miR-26b-3p;Derives_from=MI0000858	chr9	81439874	81439895	+	0	2	4	2	0	1	7	4	0	13	17	0	4.64157	9.66835	9.52558	0	3.67067	11.5894	5.07613	0	8.76658	10.8415	23.09	11.55	0.79	0.486		0.460896	4.03026	0.292626	0.588543	2.80698	-0.989819	5.58508	2.53806	9.80406	0.430664	0
ID=MIMAT0000833;Alias=MIMAT0000833;Name=rno-miR-127-3p;Derives_from=MI0000899	chr6	142875663	142875684	+	3082	525	969	438	176	313	2973	714	341	4926	4565	1161.92	1218.41	2342.16	2086.1	693.667	1148.92	4922.17	906.089	1846.56	3321.86	2911.27	1.868	0.9342	1.318	0.32		0.21078	11.9713	0.192004	0.661254	11.2282	-0.774027	1939.05	1376.32	3116.57	0.371647	0.172746
ID=MIMAT0005315_1;Alias=MIMAT0005315;Name=rno-miR-434-3p;Derives_from=MI0031771	chr6	142878474	142878495	+	291	50	72	48	22	49	515	93	44	673	521	109.707	116.039	174.03	228.614	86.7084	179.863	852.646	118.02	238.265	453.839	332.262	2.064	1.0318	1.06	0.391		0.235874	8.96758	0.177065	0.673908	8.25661	-0.743136	249.658	178.143	393.05	0.280411	0.160409
ID=MIMAT0004652;Alias=MIMAT0004652;Name=rno-miR-342-5p;Derives_from=MI0000626	chr6	141731263	141731284	+	13	1	4	2	0	2	8	7	5	24	19	4.90102	2.32078	9.66835	9.52558	0	7.34134	13.245	8.88323	27.0756	16.1844	12.117	16.46	8.229	0.719	0.516		0.136873	4.59064	0.0661633	0.797007	3.52663	-0.612902	6.71458	17.9794	14.1507	0.309166	0
ID=MIMAT0017828;Alias=MIMAT0017828;Name=rno-miR-3559-3p;Derives_from=MI0015421	chrX	76261633	76261654	-	15	2	5	0	4	8	5	11	1	23	37	5.65502	4.64157	12.0854	0	15.7652	29.3653	8.27812	13.9594	5.41512	15.5101	23.5963	5.54	2.769	0.486	0.632		0.314678	4.89033	0.276061	0.599295	3.85865	-0.879316	10.8272	9.68724	19.5532	0.345626	0
ID=MIMAT0017307_1;Alias=MIMAT0017307;Name=rno-miR-434-5p;Derives_from=MI0031771	chr6	142878436	142878458	+	103	16	24	9	6	13	107	26	4	187	141	38.8311	37.1325	58.0101	42.8651	23.6477	47.7187	177.152	32.9948	21.6605	126.104	89.9211	4.007	2.004	3.073	0.102		0.419864	7.00935	0.659991	0.416563	6.25875	-1.00946	60.7653	27.3277	108.012	0.336691	0.146588
ID=MIMAT0017311;Alias=MIMAT0017311;Name=rno-miR-500-5p;Derives_from=MI0006153	chrX	16906466	16906489	+	5	1	0	0	0	0	2	2	0	5	4	1.88501	2.32078	0	0	0	0	3.31125	2.53806	0	3.37176	2.55095	17.49	8.745	1.032	0.399		0.0614565	3.1292	0.00819621	0.927864	0.875942	-1.39475	1.07386	1.26903	2.96136	0.435153	0
ID=MIMAT0017302;Alias=MIMAT0017302;Name=rno-miR-380-3p;Derives_from=MI0006141	chr6	143022707	143022727	+	24	5	4	4	1	3	37	2	3	60	41	9.04803	11.6039	9.66835	19.0512	3.94129	11.012	61.2581	2.53806	16.2454	40.4611	26.1473	5.574	2.787	1.772	0.231		0.496569	5.39955	0.52596	0.46831	4.54336	-1.0451	17.9404	9.39172	33.3042	0.299149	0.0590259
ID=MIMAT0004708_1;Alias=MIMAT0004708;Name=rno-miR-9a-3p;Derives_from=MI0000840	chr2	11746874	11746895	+	3	0	0	0	0	1	6	0	0	4	5	1.131	0	0	0	0	3.67067	9.93374	0	0	2.69741	3.18869	33.72	16.859	2.332	0.159		0.105613	3.16245	0.0125302	0.910872	1.14709	-0.838756	2.10506	0	2.94305	0.213552	0
ID=MIMAT0035734;Alias=MIMAT0035734;Name=rno-miR-193b-3p;Derives_from=MI0030355	chr14	30144291	30144309	-	57	14	2	2	2	1	1	5	0	23	33	21.4891	32.491	4.83418	9.52558	7.88258	3.67067	1.65562	6.34516	0	15.5101	21.0454	27.97	13.987	3.071	0.102		0.0287522	5.01389	0.000968252	0.975176	3.75265	-0.896535	11.6498	3.17258	18.2777	0.32312	0
ID=MIMAT0000856;Alias=MIMAT0000856;Name=rno-miR-154-5p;Derives_from=MI0000923	chr6	143050957	143050978	+	25	7	2	2	1	3	16	6	1	27	31	9.42504	16.2455	4.83418	9.52558	3.94129	11.012	26.49	7.61419	5.41512	18.2075	19.7699	2.531	1.2654	1.835	0.221		0.154464	4.92204	0.0865566	0.768601	3.8325	-0.847376	11.6391	6.51466	18.9887	0.40735	0.166221
ID=MIMAT0012841;Alias=MIMAT0012841;Name=rno-miR-675-5p;Derives_from=MI0012603	chr1	222640848	222640869	-	0	0	0	0	0	0	10	0	0	2	7	0	0	0	0	0	0	16.5562	0	0	1.3487	4.46417	37.95	18.976	2.398	0.153		0.241697	3.19809	0.020226	0.886908	1.22227	-0.654071	2.36518	0	2.90644	0.0753258	0
ID=MIMAT0003191;Alias=MIMAT0003191;Name=rno-miR-493-3p;Derives_from=MI0003540	chr6	142861739	142861759	+	16	2	7	4	3	3	16	8	3	43	33	6.03202	4.64157	16.9196	19.0512	11.8239	11.012	26.49	10.1523	16.2454	28.9971	21.0454	1.803	0.9017	1.386	0.304		0.353453	5.13953	0.528529	0.467226	4.21789	-0.872399	13.71	13.1988	25.0212	0.442731	0.137983
ID=MIMAT0000566;Alias=MIMAT0000566;Name=rno-miR-329-3p;Derives_from=MI0000604	chr6	143024399	143024420	+	33	10	3	4	2	2	73	5	3	79	75	12.441	23.2078	7.25126	19.0512	7.88258	7.34134	120.861	6.34516	16.2454	53.2738	47.8304	5.972	2.986	1.765	0.232		0.535744	5.94741	0.507988	0.476011	5.15033	-1.03537	28.2908	11.2953	50.5521	0.283538	0.106429
ID=MIMAT0025068;Alias=MIMAT0025068;Name=rno-miR-6329;Derives_from=MI0021853	chr8	55210082	55210104	-	24	5	4	1	2	2	4	5	1	30	18	9.04803	11.6039	9.66835	4.76279	7.88258	7.34134	6.62249	6.34516	5.41512	20.2306	11.4793	2.08	1.04	5.944	0.0262	*	0.256783	4.62183	0.252558	0.61528	3.47219	-1.04589	8.13279	5.88014	15.8549	0.4973	0.190562
ID=MIMAT0017167;Alias=MIMAT0017167;Name=rno-miR-299a-3p;Derives_from=MI0000970	chr6	143021533	143021553	+	58	9	23	12	4	4	82	23	6	122	132	21.8661	20.887	55.593	57.1535	15.7652	14.6827	135.761	29.1877	32.4907	82.2709	84.1814	2.984	1.492	1.379	0.306		0.417484	6.67809	0.547455	0.459359	5.90858	-0.958041	45.9584	30.8392	83.2262	0.377334	0.148514
ID=MIMAT0017035;Alias=MIMAT0017035;Name=rno-miR-337-5p;Derives_from=MI0000614	chr6	142868125	142868145	+	143	27	64	33	10	17	282	55	14	402	351	53.9112	62.6611	154.694	157.172	39.4129	62.4014	466.886	69.7968	75.8117	271.09	223.846	3.574	1.787	1.533	0.273		0.448528	8.15994	0.55457	0.456456	7.48247	-0.954568	142.448	72.8043	247.468	0.324071	0.126933
ID=MIMAT0017218;Alias=MIMAT0017218;Name=rno-miR-494-5p;Derives_from=MI0003542	chr6	143026556	143026577	+	2	0	0	0	0	0	5	1	0	5	4	0.754003	0	0	0	0	0	8.27812	1.26903	0	3.37176	2.55095	35.86	17.928	1.81	0.225		0.360128	3.07144	0.191529	0.661647	0.893353	-1.36014	1.2903	0.634516	2.96136	0.235565	0
ID=MIMAT0003201;Alias=MIMAT0003201;Name=rno-miR-382-5p;Derives_from=MI0003548	chr6	143046547	143046568	+	154	21	12	4	2	2	22	17	3	111	49	58.0582	48.7364	29.0051	19.0512	7.88258	7.34134	36.4237	21.5735	16.2454	74.8531	31.2492	2.271	1.135	0.95	0.426		0.103938	6.25682	0.0247205	0.875065	5.25873	-0.958429	29.4998	18.9095	53.0511	0.349906	0.0893167
ID=MIMAT0000614;Alias=MIMAT0000614;Name=rno-miR-151-3p;Derives_from=MI0000647	chr7	114421133	114421153	-	692	108	208	87	102	133	299	190	76	1160	913	260.885	250.645	502.754	414.363	402.012	488.199	495.031	241.116	411.549	782.248	582.255	1.366	0.6831	3.647	0.0748	.	0.187093	9.79664	0.245742	0.620089	9.01457	-0.817699	401.984	326.333	682.252	0.536636	0.235611
ID=MIMAT0000834_1;Alias=MIMAT0000834;Name=rno-miR-128-3p;Derives_from=MI0000901	chr8	119718197	119718217	-	120	25	51	29	18	30	106	78	13	292	231	45.2402	58.0196	123.271	138.121	70.9432	110.12	175.496	98.9845	70.3966	196.911	147.317	1.379	0.6894	1.674	0.247		0.200578	7.82436	0.231667	0.63029	7.04079	-0.79163	103.03	84.6906	172.114	0.456355	0.186826
ID=MIMAT0000780;Alias=MIMAT0000780;Name=rno-miR-7b;Derives_from=MI0000837	chr9	9803964	9803986	-	6	1	0	0	1	1	0	0	0	4	5	2.26201	2.32078	0	0	3.94129	3.67067	0	0	0	2.69741	3.18869	36.8	18.4	2.663	0.13		0.253586	3.10009	0.111671	0.73825	1.0105	-1.10969	1.74211	0	2.94305	0.406316	0
ID=MIMAT0000805;Alias=MIMAT0000805;Name=rno-miR-30e-5p;Derives_from=MI0000867	chr5	143497806	143497827	-	3029	501	623	297	344	377	1066	1517	146	3299	4132	1141.94	1162.71	1505.85	1414.55	1355.8	1383.84	1764.89	1925.12	790.608	2224.69	2635.13	1.221	0.6103	4.308	0.0537	.	0.191684	11.6468	0.294028	0.587651	10.8529	-0.806287	1389.94	1357.87	2429.91	0.536094	0.230784
ID=MIMAT0003206;Alias=MIMAT0003206;Name=rno-miR-369-5p;Derives_from=MI0003551	chr6	143056063	143056084	+	40	6	9	4	3	4	53	10	4	73	60	15.0801	13.9247	21.7538	19.0512	11.8239	14.6827	87.7481	12.6903	21.6605	49.2277	38.2643	2.369	1.1843	1.541	0.271		0.267011	5.90137	0.222386	0.637228	5.03883	-0.842779	26.2949	17.1754	43.746	0.303655	0.19367
ID=MIMAT0017305;Alias=MIMAT0017305;Name=rno-miR-423-5p;Derives_from=MI0006145	chr10	62796762	62796785	+	433	75	173	89	73	77	291	107	37	796	806	163.242	174.059	418.156	423.888	287.714	282.641	481.786	135.786	200.36	536.784	514.017	2.793	1.3964	4.468	0.0498	*	0.285262	9.36097	0.43015	0.511915	8.60956	-0.873441	318.784	168.073	525.401	0.516183	0.201892
ID=MIMAT0017363;Alias=MIMAT0017363;Name=rno-miR-675-3p;Derives_from=MI0012603	chr1	222640814	222640834	-	0	0	0	0	0	0	11	0	0	3	8	0	0	0	0	0	0	18.2119	0	0	2.02306	5.1019	60.82	30.41	3.008	0.106		0.390371	3.28894	0.0569697	0.811351	1.4377	-0.808969	2.60169	0	3.56248	0.0999785	0
ID=MIMAT0000803_1;Alias=MIMAT0000803;Name=rno-miR-29c-3p;Derives_from=MI0031761	chr13	118330031	118330052	+	7	0	1	0	0	0	2	2	0	6	6	2.63901	0	2.41709	0	0	0	3.31125	2.53806	0	4.04611	3.82643	22.81	11.407	1.219	0.345		0.239968	3.25859	0.145876	0.702508	1.14015	-1.68584	1.19534	1.26903	3.93627	0.536089	0
ID=MIMAT0000785;Alias=MIMAT0000785;Name=rno-miR-16-5p;Derives_from=MI0000844	chr2	184967206	184967227	+	1974	361	138	131	171	177	434	478	75	1629	1953	744.201	837.803	333.558	623.925	673.961	649.708	718.541	606.597	406.134	1098.52	1245.5	1.711	0.8555	5.266	0.0347	*	0.256537	10.5436	0.40067	0.526744	9.75006	-0.907123	654.528	506.366	1172.01	0.567323	0.211238
ID=MIMAT0004791;Alias=MIMAT0004791;Name=rno-miR-379-3p;Derives_from=MI0003541	chr6	143019922	143019943	+	31	6	6	1	0	4	23	9	2	40	42	11.687	13.9247	14.5025	4.76279	0	14.6827	38.0793	11.4213	10.8302	26.9741	26.785	7.45	3.724	0.484	0.633		0.30611	5.25429	0.331386	0.564844	4.25477	-1.00424	13.9484	11.1258	26.8795	0.412939	0
ID=MIMAT0003200;Alias=MIMAT0003200;Name=rno-miR-487b-3p;Derives_from=MI0003547	chr6	143039530	143039551	+	50	4	13	12	2	9	99	11	2	109	97	18.8501	9.28313	31.4221	57.1535	7.88258	33.036	163.907	13.9594	10.8302	73.5044	61.8606	6.033	3.016	1.73	0.237		0.329296	6.46121	0.213857	0.643761	5.6862	-0.807637	45.9334	12.3948	67.6825	0.274002	0.0968531
ID=MIMAT0017307;Alias=MIMAT0017307;Name=rno-miR-434-5p;Derives_from=MI0006147	chr6	142877566	142877588	+	120	17	21	12	4	10	107	33	12	205	127	45.2402	39.4533	50.7588	57.1535	15.7652	36.7067	177.152	41.8781	64.9815	138.242	80.9927	2.12	1.0599	1.223	0.344		0.290963	7.11039	0.322106	0.570344	6.33965	-0.891219	60.3185	53.4298	109.617	0.31375	0.102366
ID=MIMAT0005315;Alias=MIMAT0005315;Name=rno-miR-434-3p;Derives_from=MI0006147	chr6	142877604	142877625	+	262	40	77	46	13	44	516	80	28	664	539	98.7744	92.8313	186.116	219.088	51.2368	161.509	854.302	101.523	151.623	447.77	343.741	3.313	1.657	1.308	0.323		0.402578	8.85496	0.437125	0.508513	8.19435	-0.886119	237.694	126.573	395.755	0.286919	0.102678
ID=MIMAT0017858;Alias=MIMAT0017858;Name=rno-miR-1193-5p;Derives_from=MI0015445	chr6	143026900	143026919	+	0	0	1	0	0	0	1	0	0	1	1	0	0	2.41709	0	0	0	1.65562	0	0	0.674352	0.637738	16.23	8.115	1.516	0.276		0.126779	2.54304	0.0141617	0.905273	-0.86291	-0.531004	0.581816	0	0.656045	0.208764	0
ID=MIMAT0025072;Alias=MIMAT0025072;Name=rno-miR-679;Derives_from=MI0021857	chr6	143026811	143026831	+	0	0	0	1	0	0	0	0	0	1	0	0	0	0	4.76279	0	0	0	0	0	0.674352	0	5.9	2.95	0.52	0.613		0.100337	2.43066	0.00744151	0.931256	-1.22607	0.642725	0.680398	0	0.337176	0	0
ID=MIMAT0017171_1;Alias=MIMAT0017171;Name=rno-miR-196b-3p;Derives_from=MI0031760	chr4	146951694	146951716	-	0	0	0	0	0	1	0	0	0	1	0	0	0	0	0	0	3.67067	0	0	0	0.674352	0	3.61	1.807	0.361	0.708		0.101207	2.42808	0.00751526	0.930917	-1.4158	0.271646	0.524381	0	0.337176	0	0
ID=MIMAT0017285;Alias=MIMAT0017285;Name=rno-miR-466b-3p;Derives_from=MI0006112	chr17	73503768	73503789	-	0	0	0	0	0	0	1	0	0	0	1	0	0	0	0	0	0	1.65562	0	0	0	0.637738	4	1.999	0.33	0.728		0.111392	2.41474	0.00840676	0.926946	-2.03293	-0.786729	0.236518	0	0.318869	0	0
ID=MIMAT0017834;Alias=MIMAT0017834;Name=rno-miR-299b-3p;Derives_from=MI0015425	chr6	143021503	143021519	-	0	0	0	0	0	0	1	0	0	0	1	0	0	0	0	0	0	1.65562	0	0	0	0.637738	7.89	3.946	0.763	0.497		0.111392	2.41474	0.00840676	0.926946	-2.03293	-0.786729	0.236518	0	0.318869	0	0
ID=MIMAT0017219;Alias=MIMAT0017219;Name=rno-miR-376c-5p;Derives_from=MI0003543	chr6	143034810	143034830	+	0	0	0	0	0	0	1	0	0	0	1	0	0	0	0	0	0	1.65562	0	0	0	0.637738	5.39	2.693	0.632	0.556		0.111392	2.41474	0.00840676	0.926946	-2.03293	-0.786729	0.236518	0	0.318869	0	0
ID=MIMAT0035733;Alias=MIMAT0035733;Name=rno-miR-193b-5p;Derives_from=MI0030355	chr14	30144328	30144345	-	2	1	0	0	0	0	1	1	0	3	2	0.754003	2.32078	0	0	0	0	1.65562	1.26903	0	2.02306	1.27548	15.17	7.583	0.992	0.412		0.170569	2.80768	0.04175	0.838097	0.0811407	-1.29612	0.675773	0.634516	1.64927	0.354667	0
ID=MIMAT0017815;Alias=MIMAT0017815;Name=rno-miR-3074;Derives_from=MI0015411	chr17	816784	816805	-	0	0	0	0	0	0	0	1	0	0	1	0	0	0	0	0	0	0	1.26903	0	0	0.637738	14.1	7.051	1.204	0.349		0.110742	2.41616	0.00834831	0.927199	-2.22486	-1.16743	0	0.634516	0.318869	0	0
ID=MIMAT0017843;Alias=MIMAT0017843;Name=rno-miR-126b;Derives_from=MI0015433	chr3	9402739	9402760	-	1	1	0	0	0	0	0	0	0	1	1	0.377001	2.32078	0	0	0	0	0	0	0	0.674352	0.637738	10.49	5.246	1.508	0.278		0.143197	2.52399	0.0170033	0.896253	-1.16042	-1.12057	0.385398	0	0.656045	0.21556	0
ID=MIMAT0017863;Alias=MIMAT0017863;Name=rno-miR-3577;Derives_from=MI0015449	chr10	103945230	103945250	-	2	0	1	0	0	1	0	0	0	2	2	0.754003	0	2.41709	0	0	3.67067	0	0	0	1.3487	1.27548	34.08	17.04	1.662	0.249		0.166128	2.729	0.0328596	0.856154	0.0109898	-0.780616	0.977394	0	1.31209	0.257873	0
ID=MIMAT0005324;Alias=MIMAT0005324;Name=rno-miR-598-5p;Derives_from=MI0006155	chr15	50653545	50653566	+	1	0	0	0	0	0	0	0	0	0	1	0.377001	0	0	0	0	0	0	0	0	0	0.637738	10.82	5.409	2.535	0.14		0.12368	2.3943	0.00955527	0.92213	-3.09533	-2.90106	0.0538573	0	0.318869	0	0
ID=MIMAT0017297;Alias=MIMAT0017297;Name=rno-miR-188-3p;Derives_from=MI0006134	chrX	16895443	16895462	+	1	0	0	0	0	0	0	0	0	0	1	0.377001	0	0	0	0	0	0	0	0	0	0.637738	14.39	7.195	1.963	0.203		0.12368	2.3943	0.00955527	0.92213	-3.09533	-2.90106	0.0538573	0	0.318869	0	0
ID=MIMAT0000861;Alias=MIMAT0000861;Name=rno-miR-184;Derives_from=MI0000929	chr8	96677921	96677942	-	1	0	0	0	0	0	0	1	0	1	1	0.377001	0	0	0	0	0	0	1.26903	0	0.674352	0.637738	33.29	16.647	3.128	0.0992	.	0.149252	2.5111	0.0181123	0.892942	-1.51605	-1.82764	0.0538573	0.634516	0.656045	0.33446	0
Zero expression
ID	chr	start	end	strand
ID=MIMAT0017818;Alias=MIMAT0017818;Name=rno-miR-3556b;Derives_from=MI0015414	chr1	39612969	39612988	-
ID=MIMAT0000591;Alias=MIMAT0000591;Name=rno-miR-343;Derives_from=MI0000628	chr1	81565055	81565074	+
ID=MIMAT0017811;Alias=MIMAT0017811;Name=rno-miR-344b-5p;Derives_from=MI0015408	chr1	122315659	122315680	-
ID=MIMAT0017812;Alias=MIMAT0017812;Name=rno-miR-344b-3p;Derives_from=MI0015408	chr1	122315618	122315639	-
ID=MIMAT0017811_1;Alias=MIMAT0017811;Name=rno-miR-344b-5p;Derives_from=MI0015472	chr1	122322926	122322947	-
ID=MIMAT0017894;Alias=MIMAT0017894;Name=rno-miR-344b-1-3p;Derives_from=MI0015472	chr1	122322885	122322906	-
ID=MIMAT0017811_2;Alias=MIMAT0017811;Name=rno-miR-344b-5p;Derives_from=MI0031778	chr1	122331020	122331041	-
ID=MIMAT0017812_1;Alias=MIMAT0017812;Name=rno-miR-344b-3p;Derives_from=MI0031778	chr1	122330979	122331000	-
ID=MIMAT0004654;Alias=MIMAT0004654;Name=rno-miR-344a-5p;Derives_from=MI0000629	chr1	123441113	123441131	-
ID=MIMAT0004654_1;Alias=MIMAT0004654;Name=rno-miR-344a-5p;Derives_from=MI0015432	chr1	123505547	123505565	-
ID=MIMAT0025052;Alias=MIMAT0025052;Name=rno-miR-344g;Derives_from=MI0021837	chr1	123541539	123541560	-
ID=MIMAT0025049;Alias=MIMAT0025049;Name=rno-miR-344i;Derives_from=MI0021834	chr1	123634964	123634985	-
ID=MIMAT0017157;Alias=MIMAT0017157;Name=rno-miR-211-3p;Derives_from=MI0000951	chr1	126151230	126151249	+
ID=MIMAT0017091;Alias=MIMAT0017091;Name=rno-miR-7a-2-3p;Derives_from=MI0000836	chr1	141551398	141551419	+
ID=MIMAT0017835;Alias=MIMAT0017835;Name=rno-miR-9b-5p;Derives_from=MI0015426	chr1	142191233	142191251	-
ID=MIMAT0017836;Alias=MIMAT0017836;Name=rno-miR-9b-3p;Derives_from=MI0015426	chr1	142191197	142191214	-
ID=MIMAT0012825;Alias=MIMAT0012825;Name=rno-miR-105;Derives_from=MI0012587	chr1	148316303	148316324	-
ID=MIMAT0017878;Alias=MIMAT0017878;Name=rno-miR-3585-5p;Derives_from=MI0015460	chr1	151063675	151063696	+
ID=MIMAT0017028;Alias=MIMAT0017028;Name=rno-miR-326-5p;Derives_from=MI0000599	chr1	170722090	170722109	+
ID=MIMAT0035752;Alias=MIMAT0035752;Name=rno-miR-762;Derives_from=MI0030365	chr1	206182501	206182518	+
ID=MIMAT0017355;Alias=MIMAT0017355;Name=rno-miR-202-3p;Derives_from=MI0012584	chr1	219214582	219214602	-
ID=MIMAT0017860;Alias=MIMAT0017860;Name=rno-miR-3574;Derives_from=MI0015446	chr1	221125917	221125938	+
ID=MIMAT0004739;Alias=MIMAT0004739;Name=rno-miR-204-3p;Derives_from=MI0000946	chr1	247690261	247690282	+
ID=MIMAT0017115;Alias=MIMAT0017115;Name=rno-miR-107-5p;Derives_from=MI0000890	chr1	260347560	260347583	-
ID=MIMAT0025054;Alias=MIMAT0025054;Name=rno-miR-6317;Derives_from=MI0021839	chr1	266528832	266528852	-
ID=MIMAT0025054_1;Alias=MIMAT0025054;Name=rno-miR-6317;Derives_from=MI0031775	chr1	267108736	267108756	-
ID=MIMAT0017875;Alias=MIMAT0017875;Name=rno-miR-3584-5p;Derives_from=MI0015458	chr1	275104732	275104749	-
ID=MIMAT0017875_1;Alias=MIMAT0017875;Name=rno-miR-3584-5p;Derives_from=MI0031770	chr1	278703855	278703872	-
ID=MIMAT0025053;Alias=MIMAT0025053;Name=rno-miR-6316;Derives_from=MI0021838	chr1	285672574	285672596	+
ID=MIMAT0017848;Alias=MIMAT0017848;Name=rno-miR-3568;Derives_from=MI0015436	chr10	9622022	9622043	-
ID=MIMAT0000576;Alias=MIMAT0000576;Name=rno-miR-336-5p;Derives_from=MI0000613	chr10	35121545	35121565	+
ID=MIMAT0017034;Alias=MIMAT0017034;Name=rno-miR-336-3p;Derives_from=MI0000613	chr10	35121581	35121604	+
ID=MIMAT0017807;Alias=MIMAT0017807;Name=rno-miR-3549;Derives_from=MI0015405	chr10	64584019	64584037	+
ID=MIMAT0017130;Alias=MIMAT0017130;Name=rno-miR-144-5p;Derives_from=MI0000917	chr10	66340693	66340715	+
ID=MIMAT0000850;Alias=MIMAT0000850;Name=rno-miR-144-3p;Derives_from=MI0000917	chr10	66340730	66340749	+
ID=MIMAT0025066;Alias=MIMAT0025066;Name=rno-miR-6327;Derives_from=MI0021851	chr10	68640759	68640777	-
ID=MIMAT0000899;Alias=MIMAT0000899;Name=rno-miR-297;Derives_from=MI0000968	chr10	101370396	101370418	-
ID=MIMAT0017840;Alias=MIMAT0017840;Name=rno-miR-3065-3p;Derives_from=MI0015429	chr10	108793452	108793475	+
ID=MIMAT0000581;Alias=MIMAT0000581;Name=rno-miR-338-3p;Derives_from=MI0000618	chr10	108793413	108793435	-
ID=MIMAT0017832;Alias=MIMAT0017832;Name=rno-miR-3562;Derives_from=MI0015424	chr10	108844968	108844989	-
ID=MIMAT0017887;Alias=MIMAT0017887;Name=rno-miR-3588;Derives_from=MI0015466	chr11	19752296	19752317	-
ID=MIMAT0012840;Alias=MIMAT0012840;Name=rno-miR-802-5p;Derives_from=MI0012602	chr11	37163131	37163151	+
ID=MIMAT0017362;Alias=MIMAT0017362;Name=rno-miR-802-3p;Derives_from=MI0012602	chr11	37163169	37163191	+
ID=MIMAT0012832;Alias=MIMAT0012832;Name=rno-miR-568;Derives_from=MI0012594	chr11	61129160	61129179	-
ID=MIMAT0025062;Alias=MIMAT0025062;Name=rno-miR-6323;Derives_from=MI0021847	chr11	87889519	87889543	+
ID=MIMAT0025061;Alias=MIMAT0025061;Name=rno-miR-6322;Derives_from=MI0021846	chr12	28811207	28811228	-
ID=MIMAT0017043;Alias=MIMAT0017043;Name=rno-miR-135b-3p;Derives_from=MI0000645	chr13	54046584	54046605	+
ID=MIMAT0017850;Alias=MIMAT0017850;Name=rno-miR-3570;Derives_from=MI0015438	chr13	59986129	59986150	-
ID=MIMAT0017320;Alias=MIMAT0017320;Name=rno-miR-488-5p;Derives_from=MI0006168	chr13	81112964	81112984	+
ID=MIMAT0005341;Alias=MIMAT0005341;Name=rno-miR-488-3p;Derives_from=MI0006168	chr13	81113002	81113022	+
ID=MIMAT0017818_1;Alias=MIMAT0017818;Name=rno-miR-3556b;Derives_from=MI0031769	chr13	118330031	118330050	-
ID=MIMAT0017838;Alias=MIMAT0017838;Name=rno-miR-218b;Derives_from=MI0015428	chr14	66955560	66955579	+
ID=MIMAT0017847;Alias=MIMAT0017847;Name=rno-miR-216b-3p;Derives_from=MI0015435	chr14	112790844	112790863	+
ID=MIMAT0017161;Alias=MIMAT0017161;Name=rno-miR-217-3p;Derives_from=MI0000956	chr14	112809731	112809752	+
ID=MIMAT0017801;Alias=MIMAT0017801;Name=rno-miR-3546;Derives_from=MI0015400	chr15	37500099	37500120	+
ID=MIMAT0017155;Alias=MIMAT0017155;Name=rno-miR-208a-5p;Derives_from=MI0000949	chr15	37500097	37500118	-
ID=MIMAT0000880;Alias=MIMAT0000880;Name=rno-miR-208a-3p;Derives_from=MI0000949	chr15	37500066	37500083	-
ID=MIMAT0017844;Alias=MIMAT0017844;Name=rno-miR-208b-5p;Derives_from=MI0015434	chr15	37526175	37526194	-
ID=MIMAT0017845;Alias=MIMAT0017845;Name=rno-miR-208b-3p;Derives_from=MI0015434	chr15	37526142	37526159	-
ID=MIMAT0025058;Alias=MIMAT0025058;Name=rno-miR-6320;Derives_from=MI0021843	chr15	48634577	48634599	+
ID=MIMAT0004728;Alias=MIMAT0004728;Name=rno-miR-124-5p;Derives_from=MI0000893	chr15	51712764	51712785	+
ID=MIMAT0012856;Alias=MIMAT0012856;Name=rno-miR-759;Derives_from=MI0012618	chr15	65686111	65686132	+
ID=MIMAT0035723;Alias=MIMAT0035723;Name=rno-miR-1297;Derives_from=MI0030349	chr15	67500792	67500809	+
ID=MIMAT0017197;Alias=MIMAT0017197;Name=rno-miR-383-3p;Derives_from=MI0003478	chr16	57201695	57201715	+
ID=MIMAT0017823;Alias=MIMAT0017823;Name=rno-miR-3596d;Derives_from=MI0015418	chr17	18474341	18474360	-
ID=MIMAT0017871;Alias=MIMAT0017871;Name=rno-miR-3596b;Derives_from=MI0015455	chr17	18476108	18476127	-
ID=MIMAT0017841;Alias=MIMAT0017841;Name=rno-miR-3566;Derives_from=MI0015431	chr17	23337795	23337814	+
ID=MIMAT0035732;Alias=MIMAT0035732;Name=rno-miR-1896;Derives_from=MI0030354	chr17	58263792	58263809	+
ID=MIMAT0017286;Alias=MIMAT0017286;Name=rno-miR-466b-2-3p;Derives_from=MI0006113	chr17	73500731	73500751	-
ID=MIMAT0037262;Alias=MIMAT0037262;Name=rno-miR-466b-4-3p;Derives_from=MI0031780	chr17	73751790	73751810	-
ID=MIMAT0012829;Alias=MIMAT0012829;Name=rno-miR-511-5p;Derives_from=MI0012591	chr17	83129849	83129869	+
ID=MIMAT0017872;Alias=MIMAT0017872;Name=rno-miR-133c;Derives_from=MI0015456	chr18	2085471	2085491	+
ID=MIMAT0017851;Alias=MIMAT0017851;Name=rno-miR-3571;Derives_from=MI0015440	chr18	2087925	2087947	+
ID=MIMAT0003162;Alias=MIMAT0003162;Name=rno-miR-1-5p;Derives_from=MI0003489	chr18	2087965	2087986	-
ID=MIMAT0017228;Alias=MIMAT0017228;Name=rno-miR-664-1-5p;Derives_from=MI0003722	chr18	46701241	46701261	+
ID=MIMAT0017819;Alias=MIMAT0017819;Name=rno-miR-3557-5p;Derives_from=MI0015415	chr18	55956664	55956685	+
ID=MIMAT0017820;Alias=MIMAT0017820;Name=rno-miR-3557-3p;Derives_from=MI0015415	chr18	55956702	55956723	+
ID=MIMAT0017893;Alias=MIMAT0017893;Name=rno-miR-3591;Derives_from=MI0015471	chr18	59956825	59956844	-
ID=MIMAT0017116;Alias=MIMAT0017116;Name=rno-miR-122-3p;Derives_from=MI0000891	chr18	59956861	59956879	+
ID=MIMAT0031125;Alias=MIMAT0031125;Name=rno-miR-1199-5p;Derives_from=MI0020343	chr19	36110352	36110371	-
ID=MIMAT0031126;Alias=MIMAT0031126;Name=rno-miR-1199-3p;Derives_from=MI0020343	chr19	36110307	36110327	-
ID=MIMAT0017808;Alias=MIMAT0017808;Name=rno-miR-3550;Derives_from=MI0015406	chr19	37017068	37017088	-
ID=MIMAT0017837;Alias=MIMAT0017837;Name=rno-miR-3564;Derives_from=MI0015427	chr19	65346188	65346208	+
ID=MIMAT0017835_1;Alias=MIMAT0017835;Name=rno-miR-9b-5p;Derives_from=MI0015439	chr2	11746874	11746892	-
ID=MIMAT0017836_1;Alias=MIMAT0017836;Name=rno-miR-9b-3p;Derives_from=MI0015439	chr2	11746840	11746857	-
ID=MIMAT0017181;Alias=MIMAT0017181;Name=rno-miR-449a-3p;Derives_from=MI0001650	chr2	63935209	63935230	+
ID=MIMAT0004728_1;Alias=MIMAT0004728;Name=rno-miR-124-5p;Derives_from=MI0000894	chr2	122049052	122049073	+
ID=MIMAT0017335;Alias=MIMAT0017335;Name=rno-miR-551b-5p;Derives_from=MI0006343	chr2	136556528	136556550	+
ID=MIMAT0005596;Alias=MIMAT0005596;Name=rno-miR-551b-3p;Derives_from=MI0006343	chr2	136556566	136556588	+
ID=MIMAT0017835_2;Alias=MIMAT0017835;Name=rno-miR-9b-5p;Derives_from=MI0015430	chr2	206985870	206985888	-
ID=MIMAT0017836_2;Alias=MIMAT0017836;Name=rno-miR-9b-3p;Derives_from=MI0015430	chr2	206985834	206985851	-
ID=MIMAT0017298;Alias=MIMAT0017298;Name=rno-miR-190b-3p;Derives_from=MI0006135	chr2	208854221	208854240	+
ID=MIMAT0025047;Alias=MIMAT0025047;Name=rno-miR-6314;Derives_from=MI0021832	chr2	231156847	231156868	+
ID=MIMAT0017143;Alias=MIMAT0017143;Name=rno-miR-186-3p;Derives_from=MI0000931	chr2	282781929	282781949	-
ID=MIMAT0012857;Alias=MIMAT0012857;Name=rno-miR-678;Derives_from=MI0012619	chr20	15366817	15366838	+
ID=MIMAT0000561;Alias=MIMAT0000561;Name=rno-miR-327;Derives_from=MI0000600	chr20	16296163	16296181	-
ID=MIMAT0017140;Alias=MIMAT0017140;Name=rno-miR-181b-2-3p;Derives_from=MI0000927	chr3	28375924	28375945	+
ID=MIMAT0024856;Alias=MIMAT0024856;Name=rno-miR-6216;Derives_from=MI0021541	chr3	51470074	51470096	-
ID=MIMAT0017889;Alias=MIMAT0017889;Name=rno-miR-3590-5p;Derives_from=MI0015468	chr3	78661710	78661730	+
ID=MIMAT0017890;Alias=MIMAT0017890;Name=rno-miR-3590-3p;Derives_from=MI0015468	chr3	78661751	78661772	+
ID=MIMAT0025075;Alias=MIMAT0025075;Name=rno-miR-6334;Derives_from=MI0021860	chr3	157279723	157279744	-
ID=MIMAT0012838;Alias=MIMAT0012838;Name=rno-miR-653-5p;Derives_from=MI0012600	chr4	28563577	28563597	-
ID=MIMAT0017361;Alias=MIMAT0017361;Name=rno-miR-653-3p;Derives_from=MI0012600	chr4	28563539	28563560	-
ID=MIMAT0017196;Alias=MIMAT0017196;Name=rno-miR-489-5p;Derives_from=MI0003477	chr4	28564221	28564244	-
ID=MIMAT0003113;Alias=MIMAT0003113;Name=rno-miR-489-3p;Derives_from=MI0003477	chr4	28564185	28564206	-
ID=MIMAT0017821;Alias=MIMAT0017821;Name=rno-miR-3556a;Derives_from=MI0015416	chr4	58099691	58099708	+
ID=MIMAT0017883;Alias=MIMAT0017883;Name=rno-miR-3587;Derives_from=MI0015463	chr4	58100061	58100081	+
ID=MIMAT0017861;Alias=MIMAT0017861;Name=rno-miR-3575;Derives_from=MI0015447	chr4	224254431	224254448	+
ID=MIMAT0012843;Alias=MIMAT0012843;Name=rno-miR-876;Derives_from=MI0012605	chr5	57019600	57019621	-
ID=MIMAT0017816;Alias=MIMAT0017816;Name=rno-miR-31b;Derives_from=MI0015412	chr5	111183108	111183126	-
ID=MIMAT0012853;Alias=MIMAT0012853;Name=rno-miR-761;Derives_from=MI0012615	chr5	132492909	132492930	+
ID=MIMAT0025073;Alias=MIMAT0025073;Name=rno-miR-6332;Derives_from=MI0021858	chr5	171032574	171032596	+
ID=MIMAT0017806;Alias=MIMAT0017806;Name=rno-miR-3548;Derives_from=MI0015404	chr5	176963442	176963463	+
ID=MIMAT0017896;Alias=MIMAT0017896;Name=rno-miR-3593-5p;Derives_from=MI0015474	chr6	86193895	86193916	-
ID=MIMAT0017798;Alias=MIMAT0017798;Name=rno-miR-3544;Derives_from=MI0015398	chr6	142868120	142868142	-
ID=MIMAT0017797;Alias=MIMAT0017797;Name=rno-miR-3543;Derives_from=MI0015397	chr6	142877604	142877626	-
ID=MIMAT0017797_1;Alias=MIMAT0017797;Name=rno-miR-3543;Derives_from=MI0031768	chr6	142878474	142878496	-
ID=MIMAT0017867;Alias=MIMAT0017867;Name=rno-miR-3579;Derives_from=MI0015452	chr6	143022672	143022693	-
ID=MIMAT0017316;Alias=MIMAT0017316;Name=rno-miR-758-5p;Derives_from=MI0006163	chr6	143023680	143023700	+
ID=MIMAT0017903;Alias=MIMAT0017903;Name=rno-miR-3595;Derives_from=MI0015478	chr6	143036012	143036030	-
ID=MIMAT0017220;Alias=MIMAT0017220;Name=rno-miR-381-5p;Derives_from=MI0003546	chr6	143038972	143038993	+
ID=MIMAT0017862;Alias=MIMAT0017862;Name=rno-miR-3576;Derives_from=MI0015448	chr6	143040197	143040218	-
ID=MIMAT0017359;Alias=MIMAT0017359;Name=rno-miR-544-5p;Derives_from=MI0012593	chr6	143041537	143041556	+
ID=MIMAT0017895;Alias=MIMAT0017895;Name=rno-miR-3592;Derives_from=MI0015473	chr6	143046583	143046603	-
ID=MIMAT0017372;Alias=MIMAT0017372;Name=rno-miR-496-5p;Derives_from=MI0012622	chr6	143051653	143051672	+
ID=MIMAT0017870;Alias=MIMAT0017870;Name=rno-miR-409b;Derives_from=MI0015454	chr6	143055820	143055842	-
ID=MIMAT0017866;Alias=MIMAT0017866;Name=rno-miR-3578;Derives_from=MI0015451	chr6	143056063	143056084	-
ID=MIMAT0017799;Alias=MIMAT0017799;Name=rno-miR-203b-5p;Derives_from=MI0015399	chr6	145714684	145714703	-
ID=MIMAT0017153;Alias=MIMAT0017153;Name=rno-miR-203a-5p;Derives_from=MI0000945	chr6	145714646	145714666	+
ID=MIMAT0017135;Alias=MIMAT0017135;Name=rno-miR-153-5p;Derives_from=MI0000922	chr6	154028745	154028767	+
ID=MIMAT0017831;Alias=MIMAT0017831;Name=rno-miR-3561-3p;Derives_from=MI0015423	chr7	26557109	26557129	-
ID=MIMAT0012842;Alias=MIMAT0012842;Name=rno-miR-875;Derives_from=MI0012604	chr7	74588231	74588252	-
ID=MIMAT0017880;Alias=MIMAT0017880;Name=rno-miR-3586-5p;Derives_from=MI0015461	chr7	114421126	114421142	+
ID=MIMAT0017881;Alias=MIMAT0017881;Name=rno-miR-3586-3p;Derives_from=MI0015461	chr7	114421166	114421188	+
ID=MIMAT0000599;Alias=MIMAT0000599;Name=rno-miR-349;Derives_from=MI0000636	chr7	129832148	129832169	-
ID=MIMAT0017886;Alias=MIMAT0017886;Name=rno-miR-3596a;Derives_from=MI0015465	chr8	44228482	44228503	-
ID=MIMAT0012836;Alias=MIMAT0012836;Name=rno-miR-628;Derives_from=MI0012598	chr8	73409657	73409678	-
ID=MIMAT0017145;Alias=MIMAT0017145;Name=rno-miR-190a-3p;Derives_from=MI0000933	chr8	77362816	77362837	-
ID=MIMAT0025069;Alias=MIMAT0025069;Name=rno-miR-6330;Derives_from=MI0021854	chr8	113104329	113104350	-
ID=MIMAT0012859;Alias=MIMAT0012859;Name=rno-miR-711;Derives_from=MI0012621	chr8	117063354	117063375	+
ID=MIMAT0017119;Alias=MIMAT0017119;Name=rno-miR-128-2-5p;Derives_from=MI0000901	chr8	119718234	119718254	-
ID=MIMAT0017154;Alias=MIMAT0017154;Name=rno-miR-206-5p;Derives_from=MI0000948	chr9	25648226	25648247	+
ID=MIMAT0017205;Alias=MIMAT0017205;Name=rno-miR-133b-5p;Derives_from=MI0003490	chr9	25652109	25652129	+
ID=MIMAT0017301;Alias=MIMAT0017301;Name=rno-miR-375-5p;Derives_from=MI0006140	chr9	81930339	81930361	-
ID=MIMAT0017829;Alias=MIMAT0017829;Name=rno-miR-3560;Derives_from=MI0015422	chrX	16903048	16903069	-
ID=MIMAT0017856;Alias=MIMAT0017856;Name=rno-miR-3573-5p;Derives_from=MI0015444	chrX	69766065	69766086	+
ID=MIMAT0017857;Alias=MIMAT0017857;Name=rno-miR-3573-3p;Derives_from=MI0015444	chrX	69766107	69766129	+
ID=MIMAT0017813;Alias=MIMAT0017813;Name=rno-miR-3552;Derives_from=MI0015409	chrX	118262810	118262830	+
ID=MIMAT0012854;Alias=MIMAT0012854;Name=rno-miR-764-5p;Derives_from=MI0012616	chrX	118264694	118264715	+
ID=MIMAT0017370;Alias=MIMAT0017370;Name=rno-miR-764-3p;Derives_from=MI0012616	chrX	118264732	118264754	+
ID=MIMAT0017864;Alias=MIMAT0017864;Name=rno-miR-1912-5p;Derives_from=MI0015450	chrX	118272250	118272270	+
ID=MIMAT0017865;Alias=MIMAT0017865;Name=rno-miR-1912-3p;Derives_from=MI0015450	chrX	118272287	118272305	+
ID=MIMAT0025060;Alias=MIMAT0025060;Name=rno-miR-1298;Derives_from=MI0021845	chrX	118332453	118332474	+
ID=MIMAT0017177;Alias=MIMAT0017177;Name=rno-miR-448-5p;Derives_from=MI0001639	chrX	118420182	118420203	+
ID=MIMAT0001534;Alias=MIMAT0001534;Name=rno-miR-448-3p;Derives_from=MI0001639	chrX	118420241	118420261	+
ID=MIMAT0017108;Alias=MIMAT0017108;Name=rno-miR-92a-2-5p;Derives_from=MI0000879	chrX	140167151	140167172	-
ID=MIMAT0017097;Alias=MIMAT0017097;Name=rno-miR-19b-2-5p;Derives_from=MI0000848	chrX	140167281	140167303	-
ID=MIMAT0017888;Alias=MIMAT0017888;Name=rno-miR-3589;Derives_from=MI0015467	chrX	143545603	143545624	+
