# Supplementary material for: Genome-wide profiling and differential expression of microRNA in rat pluripotent stem cells
Source: Sci Rep. 2017 Jun 5;7:2787. doi: 10.1038/s41598-017-02632-0 (PMC5459850; doi:10.1038/s41598-017-02632-0)
Supplement: Supplementary file 4 — Supplementary Table S3 [file 41598_2017_2632_MOESM4_ESM.zip › Supplementary Table S3.xlsx]

## Sheet: Sheet2
Supplementary Table S3: novel rat miRNAs, Tier 1															informative reads ->	2652510	430889	413721	209961	253724	272430	604002	788002	184668	1482905	1568042	2652510	430889	413721	209961	253724	272430	604002	788002	184668	1482905	1568042
																raw counts, sense strand											norm (RPM), sense strand
Extremum fold change > 2		Half of pre-miRNA intervals											Method of discovery			iPSC							ESC		EF		iPSC							ESC		EF		Average expression			Extremums ratio
Novel miRNA ID	Pre-miRNA ID	chr (rn5)	start (rn5)	end (rn5)	strand	chr (rn6)	start (rn6)	end (rn6)	Part of pre-miRNA interval	length of miRNA	pre-miRNA sequence	mature miRNA sequence	peak2mirna (1 - yes, 0 - no)	mirAnalyzer (1 - yes, 0 - no)	mirDeep2 (1 - yes, 0 - no)	SU3.1.1	SU3.1.2	SU3.2	SU3.3	NF13	NF21	QV8	RES27	dB50	RNFM1	RNFF1	SU3.1.1	SU3.1.2	SU3.2	SU3.3	NF13	NF21	QV8	RES27	dB50	RNFM1	RNFF1	iPSC	ESC	EF	SC>FB	FB>SC	Ratio "Informative reads" / "All reads"	snoRNA, rRNA homology
rno-miR-novel-1-3p	chr5|152026199|152026277|+	chr5	152026238	152026277	+	chr5	148307780	148307819	right	23	AAGGGGCAGGTTGCTGATACATTGTGACATAGACTTGGAAACAGTTGGTAATAGTGTACTGTGACCTGTCCTAGGGTGA	guguacugugaccuguccuaggg	0	0	1	0	0	0	0	0	0	0	0	0	6	3	0	0	0	0	0	0	0	0	0	4.04611	1.91321	0	0	2.97966	0	1	1
rno-miR-novel-2-3p	chr8|67349981|67350048|+;chr8|67395464|67395530|+	chr8	67350015;67395497	67350048;67395530	+	chr8	67619949;67666537	67619982;67666570	right	22;22	CTCAGACATGGTTCCTGTCCTCTTGGGTCTCAGTATTGATGTGGAGTACAGAGCACATGTTTGAGGGG;TCAGACATGGTTCCTGTCCTCTTGGGTCTCAGTATTGATGTGGAGTACAGAGCACATGTTTGAGGGG	guacagagcacauguuugaggg	0;1	0;0	1;1	0	0	0	0	0	0	0	0	0	14	5	0	0	0	0	0	0	0	0	0	9.44093	3.18869	0	0	6.31481	0	1	1
rno-miR-novel-3-5p	chr5|83208017|83208080|+	chr5	83208017	83208048	+	chr5	79093769	79093800	left	24	TGGTCATGGTTCATGAACTGGAGCGGGTCCATCGTGTGTGTTCCAGTTCAACCTTGTCCCTGTT	uggucaugguucaugaacuggagc	1	0	1	0	0	0	0	0	0	0	0	0	8	3	0	0	0	0	0	0	0	0	0	5.39482	1.91321	0	0	3.65402	0	1	1
rno-miR-novel-4-5p	chr3|124104471|124104531|-	chr3	124104501	124104531	-	chr3	117579751	117579781	right	22	CATGTTCCACTCACTCTCAGACGAAAACAGAGAGGCTCTGGGAGAGGTGTGGGACCAGTAC	cauguuccacucacucucagac	0	0	1	0	0	0	0	0	0	0	0	0	4	6	0	0	0	0	0	0	0	0	0	2.69741	3.82643	0	0	3.26192	0	1	1
rno-miR-novel-5-5p	chr10|32125864|32125927|-	chr10	32125896	32125927	-	chr10	32310156	32310187	right	24	TCTGTGAGTCTGAAGCCCACCTGGTTTACATATCAAGTTCCAAGTGCGCCAGACCCACATAGTG	ucugugagucugaagcccaccugg	0	0	1	0	0	0	0	0	0	0	0	0	5	3	0	0	0	0	0	0	0	0	0	3.37176	1.91321	0	0	2.64249	0	1	1
rno-miR-novel-6-5p	chr6|137837899|137837960|-	chr6	137837930	137837960	-	chr6	128641316	128641346	right	22	TCTGCTCCTGCTCTTTCTGCTGCTGCTGTTCCTGTTGCCAGCGGGCGAGGAGGAGCGCAGCT	ucugcuccugcucuuucugcug	0	0	1	4	0	2	1	0	1	1	1	0	23	25	1.50801	0	4.83418	4.76279	0	3.67067	1.65562	1.26903	0	15.5101	15.9435	2.34732	0.634516	15.7268	0	0.762381	0.982759
rno-miR-novel-7-5p	chr2|217974496|217974551|+	chr2	217974496	217974523	+	chr2	198486659	198486686	left	22	ATTGCCTGGTTTAGTCTCTGCTACTTGCAAGTACCAGGTCACTAAAACAGGCAGGG	auugccugguuuagucucugcu	0	0	1	25	5	11	4	5	4	14	14	3	6	2	9.42504	11.6039	26.588	19.0512	19.7065	14.6827	23.1787	17.7665	16.2454	4.04611	1.27548	17.748	17.0059	2.66079	0.699646	0.045776	0.989247
rno-miR-novel-8-3p	chrX|151288045|151288101|-	chrX	151288045	151288072	-	chrX	151293234	151293261	left	22	TACTCAGATTAGTGTCACTCCAGGACATAAATATGTATGGCGCTCCTCTGAGTAGAA	uauggcgcuccucugaguagaa	0	0	1	18383	3204	4847	2273	4480	4669	5974	11331	1416	4	8	6930.42	7435.79	11715.6	10825.8	17657	17138.3	9890.7	14379.4	7667.81	2.69741	5.1019	11656.2	11023.6	3.89966	0.999264	0.000152744	0.997809
rno-miR-novel-9-5p	chr14|26226537|26226594|+	chr14	26226537	26226565	+	chr14	26397816	26397844	left	22	TGCTTGCCTGGATTACAGTGAAGGTATTCATGTTTCACTGCACTCTAGACAGGCATTA	ugcuugccuggauuacagugaa	1	0	1	119	14	20	17	15	19	59	72	10	0	0	44.8632	32.491	48.3418	80.9674	59.1194	69.7427	97.6818	91.3703	54.1512	0	0	61.8867	72.7608	0	1	0	1
rno-miR-novel-8-5p	chrX|151288045|151288101|-	chrX	151288073	151288101	-	chrX	151293262	151293290	right	21	TACTCAGATTAGTGTCACTCCAGGACATAAATATGTATGGCGCTCCTCTGAGTAGAA	uacucagauuagugucacucc	0	0	1	154	23	45	20	50	37	63	211	13	0	0	58.0582	53.378	108.769	95.2558	197.065	135.815	104.304	267.766	70.3966	0	0	107.521	169.081	0	1	0	0.886364
rno-homolog-miR-302-3p	chr2|251220563|251220625|+	chr2	251220594	251220625	+	chr2	231875013	231875044	right	TBD	CCACTTTAACATGGGAATGCTTTCTGTCACATTGAAGAGTAAGTGCTGCCATGTTTTAGTAGA	TBD	0	0	1	128	25	20	9	12	16	11	32	10	0	0	48.2562	58.0196	48.3418	42.8651	47.2955	58.7307	18.2119	40.609	54.1512	0	0	45.9601	47.3801	0	1	0	0.996198
rno-homolog-miR-302-3p	chr2|251220815|251220873|+	chr2	251220844	251220873	+	chr2	231875263	231875292	right	TBD	TAAACGTGGTTGTCCTTGCTTTGGAACGAAGAAAGTAAGTGCTTCCATGTTTGGGTGAT	TBD	1	0	1	139	23	9	10	5	17	2	27	5	0	0	52.4032	53.378	21.7538	47.6279	19.7065	62.4014	3.31125	34.2639	27.0756	0	0	37.226	30.6697	0	1	0	0.991561
rno-homolog-miR-372-3p	chr1|63523357|63523423|-	chr1	63523357	63523389	-	chr1	64536995	64537027	left	TBD	CACTCAAATGTAGGAGCGCTCTTCTGATCTGGTTTAAGTGGAAAGTGTTGCATCGTTTGGGTGTCAT	TBD	1	0	1	8990	1479	1571	702	902	936	1702	2991	411	1	2	3389.24	3432.44	3797.25	3343.48	3555.04	3435.74	2817.87	3795.68	2225.62	0.674352	1.27548	3395.87	3010.65	0.974914	0.999427	0.000177558	0.995682
rno-homolog-miR-372-5p	chr1|63523357|63523423|-	chr1	63523390	63523423	-	chr1	64537028	64537061	right	TBD	CACTCAAATGTAGGAGCGCTCTTCTGATCTGGTTTAAGTGGAAAGTGTTGCATCGTTTGGGTGTCAT	TBD	1	0	1	561	87	130	64	70	56	114	186	30	1	0	211.498	201.908	314.221	304.819	275.89	205.557	188.741	236.04	162.454	0.674352	0	243.234	199.247	0.337176	0.995866	0	0.87067
rno-homolog-miR-147-5p	chr1|148620388|148620445|+	chr1	148620388	148620416	+	chrX	152889583	152889611	left	TBD	GTGGAAACACTTCTGCACAAACTCGATTTTGATGCCAGTGTGCAGAAATGCTTCTGCT	TBD	0	0	1	427	63	40	20	11	31	6	25	6	1	2	160.98	146.209	96.6835	95.2558	43.3542	113.791	9.93374	31.7258	32.4907	0.674352	1.27548	95.1724	32.1083	0.974914	0.886212	0.00417158	0.988924
rno-homolog-miR-18-5p	chrX|140167582|140167645|-	chrX	140167614	140167645	-	chrX	140117767	140117798	right	TBD	TAAGGTGCATCTAGTGCTGTTAGTGAAGCAGCTTATAATCTACTGCCCTAAATGCCCCTTCTCG	TBD	1	0	0	75	8	3	2	5	9	10	12	9	2	0	28.2751	18.5663	7.25126	9.52558	19.7065	33.036	16.5562	15.2284	48.7361	1.3487	0	18.9881	31.9822	0.674352	0.843173	0	1
rno-homolog-miR-7093	chrX|105464335|105464387|+	chrX	105464335	105464360	+	chrX	105575055	105575080	left	TBD	TTTCCATCTGTCACCCTGCAGGTCTGCTGTAGCAGGTGGCACTGCTTGAAGCA	TBD	0	0	1	0	0	0	0	0	0	0	0	0	6	4	0	0	0	0	0	0	0	0	0	4.04611	2.55095	0	0	3.29853	0	1	1
rno-homolog-miR-199-5p	chr3|16697079|16697143|+	chr3	16697079	16697110	+	chr3	11348209	11348240	left	TBD	CCCAGTGTTTAGACTACCTGTTCAGGACTCCCAAATTGTACAGTAGTCTGCACATTGGTTAGGCT	TBD	1	0	0	8	2	2	1	2	4	12	4	2	3437	3396	3.01601	4.64157	4.83418	4.76279	7.88258	14.6827	19.8675	5.07613	10.8302	2317.75	2165.76	8.52675	7.95319	2241.75	0.00129958	0.99091	0.997089
rno-homolog-miR-199-3p	chr3|16697079|16697143|+	chr3	16697111	16697143	+	chr3	11348241	11348273	right	TBD	CCCAGTGTTTAGACTACCTGTTCAGGACTCCCAAATTGTACAGTAGTCTGCACATTGGTTAGGCT	TBD	1	0	0	56	14	5	14	14	24	180	48	16	23977	19983	21.1121	32.491	12.0854	66.679	55.1781	88.096	298.012	60.9136	86.642	16168.9	12743.9	81.9506	73.7778	14456.4	0.00074689	0.97715	0.996887
rno-homolog-miR-365-3p	chr14|30139894|30139956|-	chr14	30139894	30139924	-	chr14	30326666	30326696	left	TBD	GGGACTTTTGGGGGCAGATGTGTTTCCATTCCACTATCATAATGCCCCTAAAAATCCTTATTG	TBD	1	0	0	6	0	0	0	0	0	6	0	0	86	142	2.26201	0	0	0	0	0	9.93374	0	0	57.9943	90.5588	1.74225	0	74.2765	0	0.853761	1
rno-homolog-miR-26-3p	chr7|70463555|70463635|+	chr7	70463595	70463635	+	chr7	70287346	70287386	right	TBD	GAGAGCCGGCTGTGGCTGGATTCAAGTAATCCAGGATAGGCTGTTTCCATCTGTGAGGCCTATTCTTGATTACTTGTTTCT	TBD	1	0	0	3921	647	1062	498	921	785	2316	2564	409	12772	17400	1478.22	1501.55	2566.95	2371.87	3629.93	2881.47	3834.42	3253.8	2214.79	8612.82	11096.6	2609.2	2734.29	9854.73	0.117554	0.691946	0.999423
rno-homolog-miR-26-5p	chr7|70463555|70463635|+	chr7	70463555	70463594	+	chr7	70287306	70287345	left	TBD	GAGAGCCGGCTGTGGCTGGATTCAAGTAATCCAGGATAGGCTGTTTCCATCTGTGAGGCCTATTCTTGATTACTTGTTTCT	TBD	1	0	0	3969	659	1071	506	933	794	2338	2578	412	12877	17554	1496.32	1529.4	2588.7	2409.97	3677.22	2914.51	3870.85	3271.57	2231.03	8683.63	11194.9	2641	2751.3	9939.24	0.117902	0.691676	0.999222
Extremum fold change < 2		Half of pre-miRNA intervals											Method of discovery			iPSC							ESC		EF		iPSC							ESC		EF		Average expression			Extremums ratio
Novel miRNA ID	Pre-miRNA ID	chr (rn5)	start (rn5)	end (rn5)	strand	chr (rn6)	start (rn6)	end (rn6)	Part of pre-miRNA	length of miRNA	pre-miRNA sequence	mature miRNA sequence	peak2mirna (1 - yes, 0 - no)	mirAnalyzer (1 - yes, 0 - no)	mirDeep2 (1 - yes, 0 - no)	SU3.1.1	SU3.1.2	SU3.2	SU3.3	NF13	NF21	QV8	RES27	dB50	RNFM1	RNFF1	SU3.1.1	SU3.1.2	SU3.2	SU3.3	NF13	NF21	QV8	RES27	dB50	RNFM1	RNFF1	iPSC	ESC	EF	PSC>FB	FB>PSC	Ratio "Informative reads" / "All reads"	snoRNA, rRNA
rno-miR-novel-135-3p	chr6|4349751|4349812|-	chr6	4349751	4349781	-	chr6	4388772	4388802	left	23	TTCTCAGTCTTGTCTCCCGTCCTGGCTGCCCTCATAGCAGGTGAGAGAACACTGAGTGAGTT	aggugagagaacacugagugagu	1	0	1	0	0	0	0	0	0	0	0	0	4	1	0	0	0	0	0	0	0	0	0	2.69741	0.637738	0	0	1.66757	0	1	1
rno-miR-novel-167-3p	chr6|7275164|7275227|-	chr6	7275164	7275195	-	chr6	7329094	7329125	left	23	GAGAGAGGATGGAGGGATTCTGGTGTCCACATGCCATTCACAGTCTCCTTCATCCTGTCTCCTC	cagucuccuucauccugucuccu	0	0	1	0	0	0	0	0	0	0	0	0	1	2	0	0	0	0	0	0	0	0	0	0.674352	1.27548	0	0	0.974914	0	1	1
rno-miR-novel-3-3p	chr5|83208017|83208080|+	chr5	83208049	83208080	+	chr5	79093801	79093832	right	23	TGGTCATGGTTCATGAACTGGAGCGGGTCCATCGTGTGTGTTCCAGTTCAACCTTGTCCCTGTT	uuccaguucaaccuugucccugu	1	0	1	0	0	0	0	0	0	0	0	0	2	2	0	0	0	0	0	0	0	0	0	1.3487	1.27548	0	0	1.31209	0	1	1
rno-miR-novel-196-5p	chr14|80476557|80476622|-	chr14	80476590	80476622	-	chr14	86843146	86843178	right	18	TGAGACAGGAGGATCGCCAGACTTGCTGGCTGCCTGCCTAGTTCAGTAAGAAACCCTGTCTCAAGG	ugagacaggaggaucgcc	0	0	1	0	0	0	0	0	0	0	0	0	1	1	0	0	0	0	0	0	0	0	0	0.674352	0.637738	0	0	0.656045	0	1	0.5
rno-miR-novel-168-3p	chr5|152014055|152014117|+	chr5	152014086	152014117	+	chr5	148295628	148295659	right	21	TGCCCCTGCCCGAGTCACTCCAGCTGGGGCTCTGCACAGGCTGGTGGCTGTGGCTGTGGAGGC	ugguggcuguggcuguggagg	0	0	1	0	0	0	0	0	0	0	0	0	2	1	0	0	0	0	0	0	0	0	0	1.3487	0.637738	0	0	0.993221	0	1	1
rno-miR-novel-168-5p	chr5|152014055|152014117|+	chr5	152014055	152014085	+	chr5	148295597	148295627	left	24	TGCCCCTGCCCGAGTCACTCCAGCTGGGGCTCTGCACAGGCTGGTGGCTGTGGCTGTGGAGGC	ugccccugcccgagucacuccagc	0	0	1	0	0	0	0	0	0	0	0	0	1	1	0	0	0	0	0	0	0	0	0	0.674352	0.637738	0	0	0.656045	0	1	1
rno-miR-novel-197-5p	chr2|230690499|230690554|-	chr2	230690527	230690554	-	chr2	211220561	211220588	right	21	TTGGGAGGAGCAGCTGAGGGATGCCTTTAACTTTCCCTGTGGAATCTGCTCTTCCC	uugggaggagcagcugaggga	0	0	1	0	0	0	0	0	0	0	0	0	1	1	0	0	0	0	0	0	0	0	0	0.674352	0.637738	0	0	0.656045	0	1	1
rno-miR-novel-136-3p	chr15|100249035|100249096|-	chr15	100249035	100249065	-	chr15	96770944	96770974	left	22	ACAGTCCTAAGGCAAGCTTATAGTAATGGTTCTTTATAGTAAGCTTGCCTTAGGATTGTTGG	uaagcuugccuuaggauuguug	0	0	1	0	0	0	0	0	0	0	0	0	3	2	0	0	0	0	0	0	0	0	0	2.02306	1.27548	0	0	1.64927	0	1	1
rno-miR-novel-166-3p	chr4|29456519|29456578|+;chr4|31418594|31418653|+	chr4	29456549;31418624	29456578;31418653	+	chr4	29543225;31547596	29543254;31547625	right	25	CTCAGGGAAGGTAAGAAATCCTCTCATTCAGTGAGTTTTTTCTTCTCCTTCCCCTCATAG;CTCAGGGAAGGTAAGAAATCCTCTCATTCAGTGAGTTTTTTCTTCTCCTTCCCCTCATAG	guuuuuucuucuccuuccccucaua	0;0	0;0	1;1	0	0	0	0	0	0	0	0	0	1	1	0	0	0	0	0	0	0	0	0	0.674352	0.637738	0	0	0.656045	0	1	1
rno-miR-novel-166-5p	chr4|29456519|29456578|+;chr4|31418594|31418653|+	chr4	29456519;31418594	29456548;31418623	+	chr4	29543195;31547566	29543224;31547595	left	23	CTCAGGGAAGGTAAGAAATCCTCTCATTCAGTGAGTTTTTTCTTCTCCTTCCCCTCATAG;CTCAGGGAAGGTAAGAAATCCTCTCATTCAGTGAGTTTTTTCTTCTCCTTCCCCTCATAG	ucagggaagguaagaaauccucu	0;0	0;0	1;1	0	0	0	0	0	0	0	0	0	1	2	0	0	0	0	0	0	0	0	0	0.674352	1.27548	0	0	0.974914	0	1	1
rno-miR-novel-2-5p	chr8|67349981|67350048|+;chr8|67395464|67395530|+	chr8	67349981;67395464	67350014;67395496	+	chr8	67619915;67666504	67619948;67666536	left	22	CTCAGACATGGTTCCTGTCCTCTTGGGTCTCAGTATTGATGTGGAGTACAGAGCACATGTTTGAGGGG;TCAGACATGGTTCCTGTCCTCTTGGGTCTCAGTATTGATGTGGAGTACAGAGCACATGTTTGAGGGG	ucagacaugguuccuguccucu	0;1	0;0	1;0	0	0	0	0	0	0	0	0	0	4	1	0	0	0	0	0	0	0	0	0	2.69741	0.637738	0	0	1.66757	0	1	1
rno-miR-novel-61-5p	chr11|36551315|36551425|+;chr11|36551340|36551399|+	chr11	36551315;36551340	36551369;36551369	+	chr11	32951091;32951116	32951145;32951145	left	23	TTGGATTCCACCGCCTCCTGCCATTCCAGGTCCACTCTGCTGAGCACTGTGACATCACCCACTGCTTTCGGAGTGTTCCTGTGCCTGGCTTGGGGACCTCTCCTCTCTTCC;CCAGGTCCACTCTGCTGAGCACTGTGACATCACCCACTGCTTTCGGAGTGTTCCTGTGCC	ccagguccacucugcugagcacu	0;0	1;0	0;1	0	0	0	0	0	0	0	0	0	12	2	0	0	0	0	0	0	0	0	0	8.09222	1.27548	0	0	4.68385	0	1	1
rno-miR-novel-152-5p	chr10|20464900|20464978|+	chr10	20464900	20464938	+	chr10	20591264	20591302	left	23	CGGCCTTCCCCAGCTCGCTCGGTCCCGGCCGCCCCTTGCGGGGTTGCGGGGCCGCCCCGTGGGCCGCCCGTGGCCTCGG	cggccuuccccagcucgcucggu	0	0	1	1	0	0	0	0	0	0	0	0	1	2	0.377001	0	0	0	0	0	0	0	0	0.674352	1.27548	0.0538573	0	0.974914	0	0.641413	1
rno-homolog-miR-449	chr2|63935054|63935116|+	chr2	63935054	63935084	+	chr2	44897501	44897531	left	TBD	TAGGCAGTGTGTTGTTAGCTGGCTGCGTTGGGTTAAGTAAGCAGCCACAGCTACCCTGCCACT	TBD	0	0	1	1	0	0	0	0	0	0	0	0	4	1	0.377001	0	0	0	0	0	0	0	0	2.69741	0.637738	0.0538573	0	1.66757	0	0.628475	0.833333
rno-miR-novel-84-5p	chr9|15578294|15578373|+	chr9	15578294	15578333	+	chr9	16671679	16671718	left	23	TTCACTCTGGTGTGAGTTCACTCTGGCGTGAGTTCACTATGGCATGAGTTCACTCTGGTGTGAGTTCACTCTGGCGTGAG	uucacucuggugugaguucacuc	1	0	0	0	0	0	0	0	0	1	0	0	5	4	0	0	0	0	0	0	1.65562	0	0	3.37176	2.55095	0.236518	0	2.96136	0	0.60642	1
rno-miR-novel-41	chr3|153309121|153309159|+	chr3	153309121	153309159	+	chr3	146952238	146952276	whole	19	TGAGGCAGTAGATTGTATATCATTCTTCTGCCTGAGACA	ugaggcaguagauuguaua	0	0	1	0	0	0	0	1	0	2	0	0	8	16	0	0	0	0	3.94129	0	3.31125	0	0	5.39482	10.2038	1.03608	0	7.79931	0	0.577844	1
rno-homolog-miR-744-5p	chr10|51999716|51999794|-	chr10	51999755	51999794	-	chr10	52244169	52244208	right	TBD	TGCGGGGCTAGGGCTAACAGCAGTCTTACTGAGGGTCTCCTGGAGACCACACACATGCTGTTACCACTAACCTCAACCT	TBD	0	0	1	2181	355	439	228	251	301	1027	537	259	3707	2964	822.24	823.878	1061.1	1085.92	989.264	1104.87	1700.33	681.47	1402.52	2499.82	1890.26	1083.94	1041.99	2195.04	0.214212	0.526448	0.995755
rno-miR-novel-25-3p	chr1|138035251|138035314|+	chr1	138035283	138035314	+	chr1	137041269	137041300	right	23	CACAGCTTCTCTTCACTTATTATATTTCATTCCTTATAATCATAAGTGTAGAGAGTCTGTAGTC	cauaaguguagagagucuguagu	0	0	1	7	1	0	0	0	2	1	3	0	12	20	2.63901	2.32078	0	0	0	7.34134	1.65562	3.8071	0	8.09222	12.7548	1.99382	1.90355	10.4235	0	0.524327	1
rno-miR-novel-30-5p	chr20|27561104|27561168|-	chr20	27561136	27561168	-	chr20	25493202	25493234	right	18	GCAGATGATGGAAAACTCTGGTGCTCACAACATGGCTGCTGGCAGAGTTCATCCTTTGCTGCCTG	gcagaugauggaaaacuc	0	0	1	6	0	3	0	1	0	3	0	0	10	12	2.26201	0	7.25126	0	3.94129	0	4.96687	0	0	6.74352	7.65286	2.63163	0	7.19819	0	0.48186	1
rno-miR-novel-137-5p	chr15|3749086|3749152|-	chr15	3749119	3749152	-	chr15	3772514	3772547	right	23	CAGGGGGGAGGCAGAGACTCTGGTCTTGGCAGCCTCTTCCAGTCCTGCCCTCCTTCCTCCCTAGGGT	caggggggaggcagagacucugg	0	0	1	2	0	0	0	0	0	0	0	0	2	1	0.754003	0	0	0	0	0	0	0	0	1.3487	0.637738	0.107715	0	0.993221	0	0.45823	1
rno-miR-novel-85-5p	chr3|70073614|70073668|-	chr3	70073641	70073668	-	chr3	63500480	63500507	right	21	ATGTGTTCCTGACTATCCTGGGATCTTATTAATATAGACCAGGCTGGCCTGGAAC	uguguuccugacuauccuggg	0	0	1	1	0	1	0	0	0	1	1	0	3	3	0.377001	0	2.41709	0	0	0	1.65562	1.26903	0	2.02306	1.91321	0.635673	0.634516	1.96814	0	0.44182	1
rno-miR-novel-84-3p	chr9|15578294|15578373|+	chr9	15578334	15578373	+	chr9	16671719	16671758	right	20	TTCACTCTGGTGTGAGTTCACTCTGGCGTGAGTTCACTATGGCATGAGTTCACTCTGGTGTGAGTTCACTCTGGCGTGAG	ugaguucacucuggcgugag	1	0	0	0	0	0	0	0	0	1	1	0	2	2	0	0	0	0	0	0	1.65562	1.26903	0	1.3487	1.27548	0.236518	0.634516	1.31209	0	0.435153	1
rno-miR-novel-34-3p	chr2|261982556|261982618|+	chr2	261982587	261982618	+	chr2	243441502	243441533	right	23	GCAGATGCCATCACCTGGCAGAGTGTGTTTTCAAAGTCTTTGGCCAGGTGGTGTGTCTGACAG	uuggccagguggugugucugaca	0	0	1	10	0	1	1	1	0	3	5	1	5	6	3.77001	0	2.41709	4.76279	3.94129	0	4.96687	6.34516	5.41512	3.37176	3.82643	2.83686	5.88014	3.59909	0	0.346999	1
rno-miR-novel-73-3p	chr5|176783131|176783190|+	chr5	176783161	176783190	+	chr5	173307545	173307574	right	21	CAGGCCAAGGTGGGGTTCTTGAGGGGTTAGACAGAGCCCTCAAACCTCTCTGGCTGCCCA	cucaaaccucucuggcugccc	1	0	1	0	0	1	0	0	0	0	0	0	3	2	0	0	2.41709	0	0	0	0	0	0	2.02306	1.27548	0.345298	0	1.64927	0	0.345417	1
rno-miR-novel-77-3p	chr4|147671203|147671335|-	chr4	147671203	147671268	-	chr4	83005768	83005833	left	20	GAAACAGTAACGGCTTTCTGATTGCATCTCTGGGATGTGATCTTCCCGTTCATCTGCTCTGTGCTTCATTGCCGAGACATGTGCCGGAAGACTGCATACCACTGACGTTTCTGACGACATGGAGTCTTGCTGC	gacaugugccggaagacugc	0	1	0	1	0	0	0	0	1	0	0	0	6	3	0.377001	0	0	0	0	3.67067	0	0	0	4.04611	1.91321	0.578238	0	2.97966	0	0.342632	1
rno-miR-novel-78-3p	chr4|147671240|147671298|-	chr4	147671240	147671268	-	chr4	83005805	83005833	left	21	TGATCTTCCCGTTCATCTGCTCTGTGCTTCATTGCCGAGACATGTGCCGGAAGACTGCA	agacaugugccggaagacugc	0	0	1	1	0	0	0	0	1	0	0	0	6	3	0.377001	0	0	0	0	3.67067	0	0	0	4.04611	1.91321	0.578238	0	2.97966	0	0.342632	1
rno-miR-novel-19-3p	chr18|24490655|24490733|+	chr18	24490694	24490733	+	chr18	24776371	24776410	right	25	GTGTATGTATGTGTATGTGGTATGGGTGTGTGTATAAGTGTGTATACATATGTGTGTGGTGTGTGTATGTACATGTGTA	ugugguguguguauguacaugugua	0	0	1	9	0	2	0	5	3	11	11	0	23	16	3.39301	0	4.83418	0	19.7065	11.012	18.2119	13.9594	0	15.5101	10.2038	8.16536	6.97968	12.857	0	0.341147	1
rno-miR-novel-20-5p	chr18|24490708|24490760|+	chr18	24490708	24490733	+	chr18	24776385	24776410	left	23	GTGTGGTGTGTGTATGTACATGTGTATGTATGTGGTATGAGTGCGTGTATACA	ugguguguguauguacaugugua	0	0	1	9	0	2	0	5	3	11	11	0	23	16	3.39301	0	4.83418	0	19.7065	11.012	18.2119	13.9594	0	15.5101	10.2038	8.16536	6.97968	12.857	0	0.341147	1
rno-miR-novel-169-3p	chr20|32113977|32114038|-	chr20	32113977	32114007	-	chr20	30303768	30303798	left	22	CTGTAGACAGCACTGGGGCTGGAGATGCGCATCCTTTCCCACCTCCCTGCCTGTCTCATCAT	caccucccugccugucucauca	0	0	1	0	0	0	0	0	0	0	1	0	1	1	0	0	0	0	0	0	0	1.26903	0	0.674352	0.637738	0	0.634516	0.656045	0	0.33446	1
rno-homolog-miR-6953-5p	chr7|117291943|117291996|+	chr7	117291943	117291969	+	chr7	117306240	117306266	left	TBD	GACCCAGCCTCTCTGTCCCCAGCACCTCAGCATGGGAACTACCAGGAGGAAGGG	TBD	0	0	1	1	0	0	0	0	0	0	1	0	2	1	0.377001	0	0	0	0	0	0	1.26903	0	1.3487	0.637738	0.0538573	0.634516	0.993221	0	0.33446	1
rno-miR-novel-62-3p	chr3|88931430|88931491|-;chr3|90952622|90952683|-	chr3	88931430;90952622	88931460;90952652	-	chr3	82229039;84250052	82229069;84250082	left	22	TGGGGGCCTCCCCTCCTTTGTGTCTAAAGACTTGTAACATAAAGGGGGCCAGGCTCTGAGCC;TGGGGGCCTCCCCTCCTTTGTGTCTAAAGACTTGTAACATAAAGGGGGCCAGGCTCTGAGCC	uaaagggggccaggcucugagc	0;0	0;0	1;1	1	1	0	0	1	0	1	1	0	6	3	0.377001	2.32078	0	0	3.94129	0	1.65562	1.26903	0	4.04611	1.91321	1.18496	0.634516	2.97966	0	0.326794	1
rno-miR-novel-10-5p	chr10|55320802|55320860|-	chr10	55320831	55320860	-	chr10	55578028	55578057	right	24	TGCAGACTCCTCTGGCTGATGTGGCTGTTGTAGCACTGAGTCACCAGGAGCTTGTAGGG	ugcagacuccucuggcugaugugg	1	0	1	167	28	22	7	16	16	51	15	10	66	62	62.9592	64.9819	53.1759	33.3395	63.0606	58.7307	84.4368	19.0355	54.1512	44.5072	39.5398	60.0978	36.5934	42.0235	0.29957	0.318929	0.919565
rno-miR-novel-116-5p	chr7|117500553|117500615|+	chr7	117500553	117500583	+	chr7	117512922	117512952	left	22	CAGCCATGGTCAGTGGACTGGATGATGGTGATGAACCACACAGTCTAGTGGCCTTGGAAGCCA	gccauggucaguggacuggaug	0	0	1	1	0	0	0	0	0	1	1	0	1	2	0.377001	0	0	0	0	0	1.65562	1.26903	0	0.674352	1.27548	0.290375	0.634516	0.974914	0	0.289424	1
rno-miR-novel-108-3p	chr1|90162450|90162504|+	chr1	90162477	90162504	+	chr1	89007662	89007689	right	22	AGGCACAGAATTAGGCCCGACCTACTCTGGGGTAGGGTCTGTTCTGTGTCCTCCT	uagggucuguucuguguccucc	0	0	1	0	0	0	0	0	0	1	0	0	5	1	0	0	0	0	0	0	1.65562	0	0	3.37176	0.637738	0.236518	0	2.00475	0	0.27808	1
rno-miR-novel-117-3p	chr7|70461722|70461779|+	chr7	70461751	70461779	+	chr7	70285502	70285530	right	22	AGGGATGGTTGGGCCTCTTGTTGGGCACAGCTCAGCAGCTGGCTCTGCTTTCCTTTAG	cagcuggcucugcuuuccuuua	0	0	1	3	0	0	0	0	0	1	0	0	1	1	1.131	0	0	0	0	0	1.65562	0	0	0.674352	0.637738	0.39809	0	0.656045	0	0.27808	0.666667
rno-miR-novel-69-5p	chr14|80435058|80435118|-	chr14	80435088	80435118	-	chr14	86801535	86801565	right	23	GTGGACGGTTGGCAGCTTAGTGTTATGTGTTTGGCTCACCGACGCTTCCTTCCGTCTAGGA	guggacgguuggcagcuuagugu	0	0	1	3	1	1	0	0	0	2	0	0	4	2	1.131	2.32078	2.41709	0	0	0	3.31125	0	0	2.69741	1.27548	1.31145	0	1.98644	0	0.27808	1
rno-homolog-miR-3607-5p	chr2|14553601|14553659|-	chr2	14553630	14553659	-	chr2	14700106	14700135	right	TBD	ACATGTGATGAAGCAAATCAGTATGAATAAAATGATACTGTAAACGCTTTCTGATGTAT	TBD	1	0	0	928	165	90	61	78	96	179	150	43	215	497	349.857	382.929	217.538	290.53	307.421	352.384	296.357	190.355	232.85	144.986	316.956	313.859	211.603	230.971	0.375223	0.274638	0.00479616
rno-miR-novel-50-5p	chr12|13476477|13476537|+;chr12|13503599|13503658|+	chr12	13476477;13503599	13476506;13503628	+	chr12	11411274;11438959	11411303;11438988	left	22	ACTTGCATGTACACTTTCCTGAGGGCCTCCTCAAACCCAGGAAGTTGTGCATGCAGGAAAG;ACTTGCATGTACACTTTCCTGAGGGCCTCCTCAAACCCAGGAAGTTGTGCATGCAGGAAA	acuugcauguacacuuuccuga	0;1	0;0	1;1	0	0	1	0	0	1	1	4	0	10	3	0	0	2.41709	0	0	3.67067	1.65562	5.07613	0	6.74352	1.91321	1.1062	2.53806	4.32837	0	0.273733	1
rno-homolog-miR-3607-3p	chr2|14553601|14553659|-	chr2	14553601	14553629	-	chr2	14700077	14700105	left	TBD	ACATGTGATGAAGCAAATCAGTATGAATAAAATGATACTGTAAACGCTTTCTGATGTAT	TBD	1	0	0	972	177	96	64	79	92	183	169	44	219	505	366.445	410.779	232.04	304.819	311.362	337.701	302.979	214.466	238.265	147.683	322.058	323.732	226.366	234.87	0.399733	0.264446	0.0511538
rno-miR-novel-96-3p	chr5|143665217|143665275|+	chr5	143665246	143665275	+	chr5	139872042	139872071	right	24	AGGCAGACCCAGGGGCGGCGCCCAGCGGAGCAGGCGGCGCCTTCTGAGGGTCTCCAGGA	cggcgccuucugagggucuccagg	0	0	1	3	1	0	0	0	0	1	0	0	1	2	1.131	2.32078	0	0	0	0	1.65562	0	0	0.674352	1.27548	0.72963	0	0.974914	0	0.225149	1
rno-miR-novel-58-5p	chr4|1280566|1280640|-	chr4	1280603	1280640	-	chr4	1289401	1289438	right	18	CTTGTGACCACAAGGCTTAGCAGGGAATTGGTATTTGGGTCTCTAGCTGCTACTCTGTTAGTCCCTGGTGAGGTT	cuugugaccacaaggcuu	0	0	1	4	1	0	1	0	1	0	1	0	2	5	1.50801	2.32078	0	4.76279	0	3.67067	0	1.26903	0	1.3487	3.18869	1.75175	0.634516	2.2687	0	0.220683	0.933333
rno-miR-novel-11-5p	chr10|74422128|74422190|-	chr10	74422159	74422190	-	chr10	75687140	75687171	right	20	ACTGGACTTGGAGTCAGAAGACCTTAGTTTGACTCTGGCTCTACCCTGACACTAGCTTGTGTC	acuggacuuggagucagaag	0	0	1	119	24	20	7	13	21	17	45	6	32	43	44.8632	55.6988	48.3418	33.3395	51.2368	77.084	28.1456	57.1065	32.4907	21.5793	27.4227	48.3871	44.7986	24.501	0.506504	0.218716	0.988473
rno-miR-novel-12-3p	chr10|74422170|74422250|-	chr10	74422170	74422209	-	chr10	75687121	75687160	left	20	TCTGGCTTTTCCAGTCCAGGCAGTGCCCTCGGGGGGCAGGTACAATGGATAGAGAGGGACACTGGACTTGGAGTCAGAAGA	acuggacuuggagucagaag	0	0	1	119	24	20	7	13	21	17	45	6	32	43	44.8632	55.6988	48.3418	33.3395	51.2368	77.084	28.1456	57.1065	32.4907	21.5793	27.4227	48.3871	44.7986	24.501	0.506504	0.218716	0.988473
rno-homolog-miR-297-5p	chr17|73474620|73474679|-	chr17	73474650	73474679	-	chr17	71783955	71783984	right	TBD	TTGTCTGTGTGTATGTCCATGTGTTTATATGAATATACATATACATACACACAGACAGAA	TBD	1	0	1	12	3	1	3	4	4	10	18	0	16	10	4.52402	6.96235	2.41709	14.2884	15.7652	14.6827	16.5562	22.8426	0	10.7896	6.37738	10.7423	11.4213	8.58351	0	0.218254	1
rno-miR-novel-97-3p	chr8|127217456|127217508|+	chr8	127217482	127217508	+	chr8	128010721	128010747	right	23	AAAGAGCCAATTAGCACCTGCCTCGGAGGCCTGGGTTAGTTGGCTCTGCCCAG	ccuggguuaguuggcucugccca	0	0	1	4	1	0	0	0	0	0	1	0	1	1	1.50801	2.32078	0	0	0	0	0	1.26903	0	0.674352	0.637738	0.54697	0.634516	0.656045	0	0.21556	1
rno-miR-novel-46-5p	chr17|12581926|12582026|-	chr17	12581976	12582026	-	chr17	10456189	10456239	right	24	GTTTCCAGGCGAGGAGGGCTTGAGGTGACCTGAGAACCTAAGGCGGTAGGTTGTGGGCCAGCCTTAGGACTCTGGTCATCTTTGGCTCTTCACCCCAGTTT	ugaggugaccugagaaccuaaggc	0	1	0	9	1	1	1	1	0	2	3	0	4	2	3.39301	2.32078	2.41709	4.76279	3.94129	0	3.31125	3.8071	0	2.69741	1.27548	2.87803	1.90355	1.98644	0	0.211232	1
rno-miR-novel-47-5p	chr17|12581941|12582006|-	chr17	12581974	12582006	-	chr17	10456187	10456219	right	23	TGAGGTGACCTGAGAACCTAAGGCGGTAGGTTGTGGGCCAGCCTTAGGACTCTGGTCATCTTTGGC	ugaggugaccugagaaccuaagg	1	0	1	9	1	1	1	1	0	2	3	0	4	2	3.39301	2.32078	2.41709	4.76279	3.94129	0	3.31125	3.8071	0	2.69741	1.27548	2.87803	1.90355	1.98644	0	0.211232	1
rno-miR-novel-59-5p	chr5|132472846|132472916|+	chr5	132472846	132472880	+	chr5	128630933	128630967	left	22	TGAGGATTACGAAGAGGATGGTGTGGCTTTAATATTAGAACTTTACAGCATCCTCTTCATAATCTTTACTC	ugaggauuacgaagaggauggu	0	0	1	1	1	1	1	1	1	2	0	0	5	2	0.377001	2.32078	2.41709	4.76279	3.94129	3.67067	3.31125	0	0	3.37176	1.27548	2.97155	0	2.32362	0	0.211232	1
rno-miR-novel-98-3p	chr18|60764930|60764983|-	chr18	60764930	60764956	-	chr18	61568903	61568929	left	22	ATATGTATGTGTGTATGTATGTGTGTGTGCAATGTAAGTGTGTATGTATATGTG	auguaaguguguauguauaugu	0	0	1	4	0	1	0	0	0	1	0	0	1	1	1.50801	0	2.41709	0	0	0	1.65562	0	0	0.674352	0.637738	0.797245	0	0.656045	0	0.208764	0.875
rno-miR-novel-118-3p	chr5|145360709|145360765|-	chr5	145360709	145360736	-	chr5	141572200	141572227	left	22	TGGGGGCAGCCCGCACGCACCTCTGCCTTCCCTGCGCGTGCTGGGCTGCTCCCCGCC	cgcgugcugggcugcuccccgc	0	0	1	2	1	1	0	0	0	0	0	0	1	1	0.754003	2.32078	2.41709	0	0	0	0	0	0	0.674352	0.637738	0.784553	0	0.656045	0	0.208764	1
rno-miR-novel-86-5p	chr9|115657134|115657196|-	chr9	115657165	115657196	-	chr9	116167656	116167687	right	21	ATGACAGAGAATCTCCTGACGCTTGTTTCTTTCTGCCGCTGAGGATGCTCTCTGTCTCCTTCC	augacagagaaucuccugacg	0	0	1	0	1	1	0	0	0	3	0	0	3	2	0	2.32078	2.41709	0	0	0	4.96687	0	0	2.02306	1.27548	1.38639	0	1.64927	0	0.204326	1
rno-miR-novel-46-3p	chr17|12581926|12582026|-	chr17	12581926	12581975	-	chr17	10456139	10456188	left	22	GTTTCCAGGCGAGGAGGGCTTGAGGTGACCTGAGAACCTAAGGCGGTAGGTTGTGGGCCAGCCTTAGGACTCTGGTCATCTTTGGCTCTTCACCCCAGTTT	uuaggacucuggucaucuuugg	0	1	0	6	1	2	0	0	1	3	0	1	2	7	2.26201	2.32078	4.83418	0	0	3.67067	4.96687	0	5.41512	1.3487	4.46417	2.57922	2.70756	2.90644	0	0.1994	1
rno-miR-novel-47-3p	chr17|12581941|12582006|-	chr17	12581941	12581973	-	chr17	10456154	10456186	left	22	TGAGGTGACCTGAGAACCTAAGGCGGTAGGTTGTGGGCCAGCCTTAGGACTCTGGTCATCTTTGGC	uuaggacucuggucaucuuugg	1	0	1	6	1	2	0	0	1	3	0	1	2	7	2.26201	2.32078	4.83418	0	0	3.67067	4.96687	0	5.41512	1.3487	4.46417	2.57922	2.70756	2.90644	0	0.1994	1
rno-homolog-miR-5098-5p	chr8|95797630|95797701|-	chr8	95797666	95797701	-	chr8	96302123	96302158	right	TBD	ATCTATGATGATCCTATCCCGAATCTGAATTCCTGTTGAAAAAATATAATTACGGATCTGGCTTCTGAGATG	TBD	1	0	0	5406	983	522	329	200	331	946	610	226	822	2940	2038.07	2281.33	1261.72	1566.96	788.258	1214.99	1566.22	774.11	1223.82	554.317	1874.95	1531.08	998.964	1214.63	0.292221	0.195482	0.00675929	SNORD50
rno-miR-novel-14-5p	chr1|224583465|224583534|-	chr1	224583500	224583534	-	chr1	217726120	217726154	right	19	AGAAAGGAATTTTCTGAGTAGACAGTGAGCAATATACTGTTGCCGATTTCTGATCCAGGTCTTTTCTCTT	agaaaggaauuuucugagu	0	0	1	120	27	8	6	6	5	10	10	3	22	26	45.2402	62.6611	19.3367	28.5767	23.6477	18.3533	16.5562	12.6903	16.2454	14.8357	16.5812	30.6246	14.4678	15.7085	0.433538	0.191437	1
rno-miR-novel-40-5p	chr10|62356682|62356748|-	chr10	62356715	62356748	-	chr10	62659832	62659865	right	22	GGTCTGGCCTGGTGGGCCCTGCCTTGTTGTGTTGTCAGTGGGCGGGCCTCACTGGGCCTGGCCCAGA	ggucuggccuggugggcccugc	1	0	1	13	1	0	0	0	0	3	2	1	6	2	4.90102	2.32078	0	0	0	0	4.96687	2.53806	5.41512	4.04611	1.27548	1.74124	3.97659	2.66079	0	0.190637	1
rno-homolog-miR-5098-3p	chr8|95797630|95797701|-	chr8	95797630	95797665	-	chr8	96302087	96302122	left	TBD	ATCTATGATGATCCTATCCCGAATCTGAATTCCTGTTGAAAAAATATAATTACGGATCTGGCTTCTGAGATG	TBD	1	0	0	5812	1066	531	359	195	338	964	632	240	829	2927	2191.13	2473.96	1283.47	1709.84	768.552	1240.69	1596.02	802.028	1299.63	559.038	1866.66	1609.09	1050.83	1212.85	0.291647	0.184319	0.0934283	SNORD50
rno-homolog-miR-297-5p	chr17|73494211|73494279|-	chr17	73494245	73494279	-	chr17	71802573	71802607	right	TBD	TGTGATGTGTGTATGTACATGTGTGTATATGAAGAAACATATACATACACACACACACAGGCTCAGACA	TBD	0	0	1	92	13	21	19	30	23	79	96	8	46	46	34.6841	30.1702	50.7588	90.493	118.239	84.4254	130.794	121.827	43.321	31.0202	29.3359	77.0806	82.574	30.1781	0.493054	0.183201	1
rno-miR-novel-31-5p	chr18|27242879|27242941|-	chr18	27242910	27242941	-	chr18	27529716	27529747	right	22	CGTGGCTTTAGAGGTTCATAGAGTTCTCCTCCCAGTCTCCCATGTCTCGCTATAGCCAAGCAG	cguggcuuuagagguucauaga	1	0	1	8	1	1	0	1	2	7	4	2	4	4	3.01601	2.32078	2.41709	0	3.94129	7.34134	11.5894	5.07613	10.8302	2.69741	2.55095	4.37512	7.95319	2.62418	0	0.180403	0.970588
rno-miR-novel-32-5p	chr18|27242864|27242956|-	chr18	27242910	27242956	-	chr18	27529716	27529762	right	21	GAGCAGAGAGGGCTGCGTGGCTTTAGAGGTTCATAGAGTTCTCCTCCCAGTCTCCCATGTCTCGCTATAGCCAAGCAGTTCCTTTGCACAGGC	guggcuuuagagguucauaga	0	1	0	8	1	1	0	1	2	7	4	2	4	4	3.01601	2.32078	2.41709	0	3.94129	7.34134	11.5894	5.07613	10.8302	2.69741	2.55095	4.37512	7.95319	2.62418	0	0.180403	0.970588
rno-homolog-miR-677-5p	chr7|2485722|2485793|+	chr7	2485722	2485757	+	chr7	2506335	2506370	left	TBD	CTTCCTTGATGATTAGCTTCTGACTTTCGTTCTTCTGAATTTGCTGAAGCCAGATGCCATTCCTGAGAAGGG	TBD	1	0	0	2706	465	325	158	183	183	507	441	179	346	812	1020.17	1079.16	785.554	752.521	721.256	671.732	839.401	559.643	969.307	233.326	517.843	838.542	764.475	375.585	0.519397	0.177773	0.0263283	SNORD59
rno-miR-novel-17-5p	chr15|92986600|92986676|-	chr15	92986638	92986676	-	chr15	89494381	89494419	right	24	TGTGATGTGTGTATGTATATGTGGTATATGTATGTGATGTGTGATTTTTGTGTGTGTGTCTGTGTGTGTGTGTGTAT	ugugauguguguauguauaugugg	0	0	1	13	3	7	3	3	6	25	9	3	17	14	4.90102	6.96235	16.9196	14.2884	11.8239	22.024	41.3906	11.4213	16.2454	11.464	8.92833	16.9014	13.8333	10.1962	0.299482	0.177435	0.990291
rno-homolog-miR-744-3p	chr10|51999716|51999794|-	chr10	51999716	51999754	-	chr10	52244130	52244168	left	TBD	TGCGGGGCTAGGGCTAACAGCAGTCTTACTGAGGGTCTCCTGGAGACCACACACATGCTGTTACCACTAACCTCAACCT	TBD	0	0	1	3	0	1	0	2	2	12	7	2	6	14	1.131	0	2.41709	0	7.88258	7.34134	19.8675	8.88323	10.8302	4.04611	8.92833	5.51993	9.85674	6.48722	0	0.169197	0.897959
rno-miR-novel-38-5p	chr1|143222830|143222889|-	chr1	143222860	143222889	-	chr1	142269863	142269892	right	25	AGTTGGTTCAGGATCCGTCTGATGGTAATACCAAGTCCACAGAAGGATCCTGCCACCGTG	aguugguucaggauccgucugaugg	1	0	1	11	2	1	0	1	0	3	5	0	4	2	4.14702	4.64157	2.41709	0	3.94129	0	4.96687	6.34516	0	2.69741	1.27548	2.8734	3.17258	1.98644	0	0.167371	0.965517
rno-miR-novel-39-5p	chr1|143222792|143222924|-	chr1	143222858	143222924	-	chr1	142269861	142269927	right	24	GTGGACAAACTATCAGCACGCAAGGGTCTGCTTGCAGTTGGTTCAGGATCCGTCTGATGGTAATACCAAGTCCACAGAAGGATCCTGCCACCGTGAGCGGGATCTTCTACCTTTTTGGATCTGAATAGAATCG	aguugguucaggauccgucugaug	0	1	0	11	2	1	0	1	0	3	5	0	4	2	4.14702	4.64157	2.41709	0	3.94129	0	4.96687	6.34516	0	2.69741	1.27548	2.8734	3.17258	1.98644	0	0.167371	0.965517
rno-homolog-miR-677-3p	chr7|2485722|2485793|+	chr7	2485758	2485793	+	chr7	2506371	2506406	right	TBD	CTTCCTTGATGATTAGCTTCTGACTTTCGTTCTTCTGAATTTGCTGAAGCCAGATGCCATTCCTGAGAAGGG	TBD	1	0	0	2346	410	259	136	147	160	447	339	139	282	710	884.445	951.521	626.026	647.739	579.37	587.307	740.064	430.202	752.702	190.167	452.794	716.639	591.452	321.481	0.487207	0.166567	0.0111628	SNORD59
rno-miR-novel-26-5p	chr20|7204480|7204538|+	chr20	7204480	7204508	+	chr20	5131221	5131249	left	23	TTGGGGATGGTAGGGTCTCTGAGGACAGCCTCCACTCAGTGCCCTGGTGTCTCCACAGC	uuggggaugguagggucucugag	0	0	1	18	3	4	1	1	2	5	3	1	3	3	6.78603	6.96235	9.66835	4.76279	3.94129	7.34134	8.27812	3.8071	5.41512	2.02306	1.91321	6.82004	4.61111	1.96814	0.653001	0.165195	1
rno-miR-novel-42-3p	chr10|9721211|9721283|-	chr10	9721211	9721246	-	chr10	10954281	10954316	left	19	TACCAGAAATGTCCACTTCCATGATTGATGTGGGAGGGCCCAGCTCACATTACATGGTAGCACTCTGGACTGG	augguagcacucuggacug	0	0	1	11	0	0	1	1	0	0	8	0	3	3	4.14702	0	0	4.76279	3.94129	0	0	10.1523	0	2.02306	1.91321	1.83587	5.07613	1.96814	0	0.158569	1
rno-miR-novel-13-5p	chr11|76559954|76560029|+	chr11	76559954	76559991	+	chr11	73488042	73488079	left	23	TATGTAAGTGTGTATGTATATGTATGTATATATATATGTGTGTATGTATGTGTGTGTGCCCATATGCACATGTTGC	auguaaguguguauguauaugua	0	0	1	71	12	7	6	12	11	53	38	5	24	35	26.7671	27.8494	16.9196	28.5767	47.2955	40.3773	87.7481	48.2232	27.0756	16.1844	22.3208	39.362	37.6494	19.2526	0.431178	0.155721	1
rno-miR-novel-99-3p	chr11|73803747|73803809|-	chr11	73803747	73803777	-	chr11	70717131	70717161	left	23	TTCCTCCTCTGCCTGGCTATAGGCCATTCATCTCTTTACTAAACCAGTCAGAGGATGGTAGGG	uaaaccagucagaggaugguagg	0	0	1	3	1	0	0	0	1	0	0	0	1	2	1.131	2.32078	0	0	0	3.67067	0	0	0	0.674352	1.27548	1.01749	0	0.974914	0	0.155201	1
rno-homolog-miR-219-5p	chr20|5895518|5895578|+	chr20	5895518	5895547	+	chr20	3816187	3816216	left	TBD	GGACGTCCAGACGCAACTCTCGGCCGGAGCCAGAGACTCGAGAATTGCGTTTGGACAATCA	TBD	0	0	1	0	0	1	0	0	1	1	0	0	1	3	0	0	2.41709	0	0	3.67067	1.65562	0	0	0.674352	1.91321	1.1062	0	1.29378	0	0.155201	1
rno-miR-novel-18-5p	chr17|12698273|12698332|-	chr17	12698303	12698332	-	chr17	10572305	10572334	right	22	CTTGGCACCTGGTAAGCACTCAGTAACTACTTAGTGAGTGCCTGCTGTGTGCCAAGGCAT	cuuggcaccugguaagcacuca	0	0	1	12	5	2	2	2	4	19	14	4	11	9	4.52402	11.6039	4.83418	9.52558	7.88258	14.6827	31.4568	17.7665	21.6605	7.41787	5.73964	12.0728	19.7135	6.57876	0.378836	0.154306	1
rno-miR-novel-54-3p	chr8|56464200|56464278|+	chr8	56464239	56464278	+	chr8	57887295	57887334	right	18	CGGGGGCAATGGCGGTTAAAGTTTGAGAATGGAGAGTTCATCACACTCCGCTTTTTAAACTCAGGCTCAGTCCCCTCCA	ucaggcucaguccccucc	0	0	1	7	1	3	1	0	0	2	0	0	2	2	2.63901	2.32078	7.25126	4.76279	0	0	3.31125	0	0	1.3487	1.27548	2.89787	0	1.31209	0	0.149585	1
rno-miR-novel-79-3p	chr5|159637763|159637849|+	chr5	159637806	159637849	+	chr5	155881307	155881350	right	23	TGAGACCGGCTGTCCTGGGTGAGGAGGACAAGGGCCAGTCCCAGGGTGTGCTGACCCATGTCTCCCCACCAGGGGGTCCCAGTGGCC	ugacccaugucuccccaccaggg	0	1	0	4	0	0	0	0	1	1	0	0	4	1	1.50801	0	0	0	0	3.67067	1.65562	0	0	2.69741	0.637738	0.976328	0	1.66757	0	0.148022	1
rno-miR-novel-92-5p	chrX|115268956|115269019|+	chrX	115268956	115268987	+	chr7	140764015	140764046	left	22	CAGGATAAGAAGTGTTTGGCTGGAAAGCCATGTTCACTCAGCCAACCACATCTCTCCTCAGACC	caggauaagaaguguuuggcug	0	0	1	3	0	0	0	1	0	2	0	0	1	2	1.131	0	0	0	3.94129	0	3.31125	0	0	0.674352	1.27548	1.19765	0	0.974914	0	0.146101	1
rno-miR-novel-22-5p	chr13|104734406|104734469|-	chr13	104734438	104734469	-	chr13	99743849	99743880	right	18	GGGGGTGTAGCTCAGTGATAGAGTGCTTGCTTAGTTTGTGCCAGTCCCTGGGTTCAGTCCTCAG	ggggguguagcucaguga	0	0	1	24	2	1	1	1	1	2	8	5	11	7	9.04803	4.64157	2.41709	4.76279	3.94129	3.67067	3.31125	10.1523	27.0756	7.41787	4.46417	4.54181	18.6139	5.94102	0.245765	0.141541	1
rno-miR-novel-23-5p	chr14|84033737|84033804|+	chr14	84033737	84033770	+	chr14	83346730	83346763	left	23	GGCTCCCTCTAGTCCTCTTGGTTGTGGCTGCCAAGGGATCTTTCCACACAAGAGCATGAGGGTCTTCA	cucccucuaguccucuugguugu	0	0	1	10	2	3	1	3	2	15	9	3	6	9	3.77001	4.64157	7.25126	4.76279	11.8239	7.34134	24.8344	11.4213	16.2454	4.04611	5.73964	9.2036	13.8333	4.89288	0.396441	0.140099	0.968254
rno-miR-novel-80-3p	chr6|116552649|116552704|+	chr6	116552677	116552704	+	chr6	109004553	109004580	right	22	GGGAAGCTGCAGTCTGAGAAGGAAACTGCGTCTTCAGACTTCTGCTCACCCACGAG	ucagacuucugcucacccacga	0	0	1	3	1	0	0	1	0	1	1	0	3	1	1.131	2.32078	0	0	3.94129	0	1.65562	1.26903	0	2.02306	0.637738	1.29267	0.634516	1.3304	0	0.139274	1
rno-miR-novel-40-3p	chr10|62356682|62356748|-	chr10	62356682	62356714	-	chr10	62659799	62659831	left	25	GGTCTGGCCTGGTGGGCCCTGCCTTGTTGTGTTGTCAGTGGGCGGGCCTCACTGGGCCTGGCCCAGA	cgggccucacugggccuggcccaga	1	0	1	0	0	0	1	0	1	0	0	0	1	5	0	0	0	4.76279	0	3.67067	0	0	0	0.674352	3.18869	1.20478	0	1.93152	0	0.124027	1
rno-homolog-miR-3063-5p	chr10|83585007|83585071|-	chr10	83585039	83585071	-	chr10	83780189	83780221	right	TBD	TGGAGATCAGGTTTGCACACTGTCTTGAGAAAAATGTTCCAGTGAGGAATCCTGATCTCTCGCCC	TBD	1	0	1	4	2	0	1	1	1	0	3	0	1	2	1.50801	4.64157	0	4.76279	3.94129	3.67067	0	3.8071	0	0.674352	1.27548	2.64633	1.90355	0.974914	0	0.124027	0.866667
rno-miR-novel-50-3p	chr12|13476477|13476537|+;chr12|13503599|13503658|+	chr12	13476507;13503629	13476537;13503658	+	chr12	11411304;11438989	11411334;11439018	right	22	ACTTGCATGTACACTTTCCTGAGGGCCTCCTCAAACCCAGGAAGTTGTGCATGCAGGAAAG;ACTTGCATGTACACTTTCCTGAGGGCCTCCTCAAACCCAGGAAGTTGTGCATGCAGGAAA	aggaaguugugcaugcaggaaa	0;1	0;0	1;1	1	2	0	0	0	1	0	0	0	3	1	0.377001	4.64157	0	0	0	3.67067	0	0	0	2.02306	0.637738	1.24132	0	1.3304	0	0.1208	1
rno-homolog-miR-297-3p	chr17|73491979|73492037|-;chr17|73493403|73493461|-;chr17|73496963|73497021|-;chr17|73748022|73748080|-	chr17	73491979;73493403;73496963;73748022	73492007;73493431;73496991;73748050	-	chr17	71800307;71801731;71805291;72062780	71800335;71801759;71805319;72062808	left	TBD	TGTGTGTATGTTATGTGTGTATGTGAATATACATGTACATACCGACATACACACAGACA;TGTGTGTATGTTATGTGTGTATGTGAATATACATGTACATACCGACATACACACAGACA;TGTGTGTATGTTATGTGTGTATGTGAATATACATGTACATACCGACATACACACAGACA;TGTGTGTATGTTATGTGTGTATGTGAATATACATGTACATACCGACATACACACAGACA	TBD	0;0;0;0	0;0;0;0	1;1;1;1	195	34	50	32	59	52	170	182	12	89	60	73.5153	78.9066	120.854	152.409	232.536	190.875	281.456	230.964	64.9815	60.0173	38.2643	161.507	147.973	49.1408	0.519857	0.11968	1
rno-miR-novel-70-3p	chr1|86676333|86676394|+	chr1	86676364	86676394	+	chr1	85462761	85462791	right	23	TCATGGCGTGTGCAGAGGTGGGGCTGTGGTGAGGGAAGTTCCATACTCTGACCGCCATTCCT	uuccauacucugaccgccauucc	0	0	1	5	1	1	1	1	0	1	1	0	1	1	1.88501	2.32078	2.41709	4.76279	3.94129	0	1.65562	1.26903	0	0.674352	0.637738	2.42608	0.634516	0.656045	0	0.118088	1
rno-miR-novel-18-3p	chr17|12698273|12698332|-	chr17	12698273	12698302	-	chr17	10572275	10572304	left	23	CTTGGCACCTGGTAAGCACTCAGTAACTACTTAGTGAGTGCCTGCTGTGTGCCAAGGCAT	agugccugcugugugccaaggca	0	0	1	0	1	0	1	0	0	1	0	0	1	1	0	2.32078	0	4.76279	0	0	1.65562	0	0	0.674352	0.637738	1.24846	0	0.656045	0	0.118088	1
rno-homolog-miR-2957-5p	chr10|84512244|84512302|-	chr10	84512273	84512302	-	chr10	84719360	84719389	right	TBD	AAGTTCTGTCATGCACTGACTGCTCCAGAGCCCGAGTCGGAGTGTATCACAGAACCTGG	TBD	0	0	1	1	0	1	1	1	1	0	2	0	1	1	0.377001	0	2.41709	4.76279	3.94129	3.67067	0	2.53806	0	0.674352	0.637738	2.16698	1.26903	0.656045	0	0.118088	1
rno-miR-novel-16-3p	chr1|246706941|246707001|+	chr1	246706971	246707001	+	chr1	239418948	239418978	right	22	TGTCCGAACCTGGGATTTAGCTGCTAGATGTACACAGAAGGTCTTGGCTTCGGTTGATGAA	gaaggucuuggcuucgguugau	1	0	0	34	0	5	3	14	4	14	2	3	15	11	12.818	0	12.0854	14.2884	55.1781	14.6827	23.1787	2.53806	16.2454	10.1153	7.01512	18.8902	9.39172	8.5652	0	0.112796	1
rno-homolog-miR-466	chr17|73474620|73474679|-	chr17	73474620	73474649	-	chr17	71783925	71783954	left	TBD	TTGTCTGTGTGTATGTCCATGTGTTTATATGAATATACATATACATACACACAGACAGAA	TBD	1	0	1	2	0	0	1	1	0	1	4	0	1	1	0.754003	0	0	4.76279	3.94129	0	1.65562	5.07613	0	0.674352	0.637738	1.58767	2.53806	0.656045	0	0.111612	1
rno-homolog-miR-297-5p	chr17|73471849|73471911|-;chr17|73745114|73745174|-;chr17|73748611|73748671|-	chr17	73471880;73745144;73748641	73471911;73745174;73748671	-	chr17	71781185;72059902;72063399	71781216;72059932;72063429	right	TBD	TGTGTTTTGTGTATGTACATGTGTGTATATGAAGAAACATATACATACACATAAGCACACACA;TGTGTTTTGTGTGTGTACATGTGTGTATGTGAAGACACATATACATGCACATAAGCACACA;TGTGTTTTGTGTGTGTACATGTGTGTATGTGAAGACACATATACATGCACATAAGCACACA	TBD	0;1;1	0;0;0	1;0;0	86	14	4	4	4	5	20	56	3	13	14	32.4221	32.491	9.66835	19.0512	15.7652	18.3533	33.1125	71.0658	16.2454	8.76658	8.92833	22.9805	43.6556	8.84745	0.519897	0.109812	1
rno-homolog-miR-8986-5p	chr7|133663153|133663246|+	chr7	133663153	133663199	+	chr7	133979857	133979903	left	TBD	TGGTGTGCTAGAGTTCTCGTAGAAAATCTGCTGGTCTTGATTCACTGGTAGGGGCTTTCAGTGACCCCATTAGTGCTCAGATCAGAAACATAAC	TBD	1	0	0	143	27	8	6	7	8	16	14	11	11	28	53.9112	62.6611	19.3367	28.5767	27.589	29.3653	26.49	17.7665	59.5664	7.41787	17.8567	35.4186	38.6664	12.6373	0.498734	0.10585	0.204301	SNORA3
rno-miR-novel-119-5p	chr12|18945100|18945166|+;chr12|20067339|20067405|+	chr12	18945100;20067339	18945132;20067371	+	chr12	16954425;18077750	16954457;18077782	left	24	AAGGCCAAAGGGAGGGCACTGGAGCTGGCATCCTTCCTGGCCTCCTTTTCCCCCCTCTGGCCTAGGT;AAGGCCAAAGGGAGGGCACTGGAGCTGGCATCCTTCCTGGCCTCCTTTTCCCCCCTCTGGCCTAGGT	aaggccaaagggagggcacuggag	0;0	0;0	1;1	0	0	1	0	1	1	0	0	1	1	1	0	0	2.41709	0	3.94129	3.67067	0	0	5.41512	0.674352	0.637738	1.43272	2.70756	0.656045	0	0.105361	1
rno-miR-novel-71-3p	chr7|130092476|130092534|-	chr7	130092476	130092504	-	chr7	130407655	130407683	left	22	CGGAGGAGCTGAGCGTTTGCCCCGTGAGGTCAGGGGTCAGCCTCACACTCCTCCGGGTT	ucagccucacacuccuccgggu	0	0	1	7	0	2	0	0	0	0	1	1	1	1	2.63901	0	4.83418	0	0	0	0	1.26903	5.41512	0.674352	0.637738	1.0676	3.34208	0.656045	0	0.105361	1
rno-miR-novel-72-5p	chr7|130092417|130092498|-	chr7	130092458	130092498	-	chr7	130407637	130407677	right	22	TCAGCCTCACACTCCTCCGGGTTCGGTTGCCGTCAGTGCTATGCGGGGGGAGGGGAGGGGCGCGAGGGAAGGGGCAGGGCCC	ucagccucacacuccuccgggu	0	0	1	7	0	2	0	0	0	0	1	1	1	1	2.63901	0	4.83418	0	0	0	0	1.26903	5.41512	0.674352	0.637738	1.0676	3.34208	0.656045	0	0.105361	1
rno-homolog-miR-8986-3p	chr7|133663153|133663246|+	chr7	133663200	133663246	+	chr7	133979904	133979950	right	TBD	TGGTGTGCTAGAGTTCTCGTAGAAAATCTGCTGGTCTTGATTCACTGGTAGGGGCTTTCAGTGACCCCATTAGTGCTCAGATCAGAAACATAAC	TBD	1	0	0	153	31	9	1	6	6	13	10	12	11	19	57.6812	71.9443	21.7538	4.76279	23.6477	22.024	21.5231	12.6903	64.9815	7.41787	12.117	31.9053	38.8359	9.76745	0.282159	0.0934686	0.302583	SNORA3
rno-miR-novel-55-3p	chr10|66148780|66148865|+	chr10	66148823	66148865	+	chr10	65488371	65488413	right	22	GTGGGCATGCAGCAGTAGACCAGCAGGAAGGGTGACCTAGATGCTGAGACACTCTCATCTGCAGCTCCACTGTTGTCCCCACAGCC	gcuccacuguuguccccacagc	0	0	1	3	1	0	1	0	1	4	2	0	4	1	1.131	2.32078	0	4.76279	0	3.67067	6.62249	2.53806	0	2.69741	0.637738	2.64396	1.26903	1.66757	0	0.0878399	1
rno-miR-novel-37-3p	chr16|20150525|20150588|-	chr16	20150525	20150556	-	chr16	20292981	20293012	left	24	AGAGGATCCTGGGAGTGTAGGCTTAATCGTGGTCTCTAGCTAGACTCCGGGATTTTCCTCTTTC	cuagacuccgggauuuuccucuuu	1	0	1	8	1	1	3	2	1	4	2	1	2	5	3.01601	2.32078	2.41709	14.2884	7.88258	3.67067	6.62249	2.53806	5.41512	1.3487	3.18869	5.74543	3.97659	2.2687	0.421235	0.0862504	1
rno-miR-novel-52-5p	chr10|109585796|109585870|-	chr10	109585833	109585870	-	chr10	109994517	109994554	right	24	GTGAGGTGGCAGGGGAACAAGGAGCTGGCCAGGTAGGCCCCTGTGGCATCCTTGCTTTCTTTCCCCTCAGACAAG	ugugagguggcaggggaacaagga	0	0	1	9	3	1	0	2	0	0	2	0	1	1	3.39301	6.96235	2.41709	0	7.88258	0	0	2.53806	0	0.674352	0.637738	2.95072	1.26903	0.656045	0	0.0748491	1
rno-miR-novel-10-3p	chr10|55320802|55320860|-	chr10	55320802	55320830	-	chr10	55577999	55578027	left	23	TGCAGACTCCTCTGGCTGATGTGGCTGTTGTAGCACTGAGTCACCAGGAGCTTGTAGGG	cugagucaccaggagcuuguagg	1	0	1	70	11	13	5	3	14	30	11	6	12	6	26.3901	25.5286	31.4221	23.8139	11.8239	51.3893	49.6687	13.9594	32.4907	8.09222	3.82643	31.4338	23.225	5.95933	0.593684	0.0692995	0.966851
rno-homolog-miR-669-3p	chr17|73471849|73471911|-;chr17|73745114|73745174|-;chr17|73748611|73748671|-	chr17	73471849;73745114;73748611	73471879;73745143;73748640	-	chr17	71781154;72059872;72063369	71781184;72059901;72063398	left	TBD	TGTGTTTTGTGTATGTACATGTGTGTATATGAAGAAACATATACATACACATAAGCACACACA;TGTGTTTTGTGTGTGTACATGTGTGTATGTGAAGACACATATACATGCACATAAGCACACA;TGTGTTTTGTGTGTGTACATGTGTGTATGTGAAGACACATATACATGCACATAAGCACACA	TBD	0;1;1	0;0;0	1;0;0	10	1	2	1	1	3	0	3	0	1	1	3.77001	2.32078	4.83418	4.76279	3.94129	11.012	0	3.8071	0	0.674352	0.637738	4.37729	1.90355	0.656045	0	0.0547427	1
rno-homolog-miR-297-5p	chr17|73476500|73476551|-	chr17	73476526	73476551	-	chr17	71785831	71785856	right	TBD	ATGTACATGTGTGTATATGAAGAAACATTTACATACACACATACACACACAC	TBD	0	0	1	2	0	1	2	3	1	3	7	0	1	5	0.754003	0	2.41709	9.52558	11.8239	3.67067	4.96687	8.88323	0	0.674352	3.18869	4.73687	4.44161	1.93152	0	0.0539558	1
rno-miR-novel-73-5p	chr5|176783131|176783190|+	chr5	176783131	176783160	+	chr5	173307515	173307544	left	24	CAGGCCAAGGTGGGGTTCTTGAGGGGTTAGACAGAGCCCTCAAACCTCTCTGGCTGCCCA	caggccaaggugggguucuugagg	1	0	1	1	1	1	3	0	1	2	0	0	3	1	0.377001	2.32078	2.41709	14.2884	0	3.67067	3.31125	0	0	2.02306	0.637738	3.76931	0	1.3304	0	0.0427263	0.923077
rno-homolog-miR-2957-3p	chr10|84512244|84512302|-	chr10	84512244	84512272	-	chr10	84719331	84719359	left	TBD	AAGTTCTGTCATGCACTGACTGCTCCAGAGCCCGAGTCGGAGTGTATCACAGAACCTGG	TBD	0	0	1	11	4	2	2	0	1	9	8	1	3	1	4.14702	9.28313	4.83418	9.52558	0	3.67067	14.9006	10.1523	5.41512	2.02306	0.637738	6.62303	7.78369	1.3304	0	0.0410428	0.97619
rno-miR-novel-15-5p	chrX|16127779|16127833|-;chrX|16229585|16229639|-	chrX	16127806;16229612	16127833;16229639	-	chrX	15347565;15448377	15347592;15448404	right	23	CATGGAGGAGTACGCTCGCGAACCTTGGTACGACGATGGGCACAGGCTTCAGGAC;CATGGAGGAGTACGCTCGCGAACCTTGGTACGACGATGGGCACAGGCTTCAGGAC	cauggaggaguacgcucgcgaac	0;0	0;0	1;1	66	18	6	5	2	2	0	7	1	3	1	24.8821	41.7741	14.5025	23.8139	7.88258	7.34134	0	8.88323	5.41512	2.02306	0.637738	17.1709	7.14917	1.3304	0	0.0150368	1
rno-miR-novel-24-3p	chr16|6096556|6096616|-	chr16	6096556	6096585	-	chr16	6163033	6163062	left	23	ATTCGTGGTCCCTTCCTGGAAGGCCAGAGTGAACTCTTCTAGGAAGGTGACCACTCAGAAC	uucuaggaaggugaccacucaga	0	0	1	21	5	1	2	0	2	13	0	4	1	0	7.91703	11.6039	2.41709	9.52558	0	7.34134	21.5231	0	21.6605	0.674352	0	8.61829	10.8302	0.337176	0	0	0.979592
rno-miR-novel-115-5p	chr1|93800441|93800501|-	chr1	93800471	93800501	-	chr1	92678180	92678210	right	22	ACTGGCCTTGGAGCTTCCTGCTTTGTTCTTATGCAAGCAGATGTCCCAAGGACACTGACCA	acuggccuuggagcuuccugcu	0	0	1	1	0	0	0	0	0	1	2	1	0	2	0.377001	0	0	0	0	0	1.65562	2.53806	5.41512	0	1.27548	0.290375	3.97659	0.637738	0	0	1
rno-miR-novel-130-3p	chrX|15783564|15783631|+	chrX	15783598	15783631	+	chrX	15000035	15000068	right	24	TAGCAGGGCAGGGGTCAGGAGATTGTCCTGGATTCTCGGATTCTCATCACCTCTTGTGTCCTGCAGCT	ucaucaccucuuguguccugcagc	0	0	1	2	1	0	0	0	0	0	0	1	0	2	0.754003	2.32078	0	0	0	0	0	0	5.41512	0	1.27548	0.439255	2.70756	0.637738	0	0	1
rno-miR-novel-190-3p	chr1|79607611|79607687|+	chr1	79607649	79607687	+	chr1	78355208	78355246	right	23	GCCCGGGGCACGGGCCGCCAAGGGGGTGGGCTTGCTGAGGCCCATCAGCCTCCTCGGCCGCCCCTGCTCCGGGAGCT	ucggccgccccugcuccgggagc	0	0	1	1	0	0	0	0	0	1	0	0	1	0	0.377001	0	0	0	0	0	1.65562	0	0	0.674352	0	0.290375	0	0.337176	0	0	1
rno-miR-novel-192-5p	chrX|33863497|33863559|-	chrX	33863528	33863559	-	chrX	33516141	33516172	right	23	TGGGGGCAGGCCGGATCTAGTGGTGACGAGAGAGCCCTAGATGTGGTCCCTGCGCCCATAGGA	ugggggcaggccggaucuagugg	0	0	1	0	0	0	0	0	0	1	0	0	0	2	0	0	0	0	0	0	1.65562	0	0	0	1.27548	0.236518	0	0.637738	0	0	1
rno-miR-novel-212-5p	chr4|24554462|24554517|+	chr4	24554462	24554489	+	chr4	24630960	24630987	left	23	ACCCCATAGGATTTTAACAGAACTGTGAAGCAGTCTGTTGGATCCTGTGAGGACAG	accccauaggauuuuaacagaac	0	0	1	0	0	0	0	0	0	0	1	0	1	0	0	0	0	0	0	0	0	1.26903	0	0.674352	0	0	0.634516	0.337176	0	0	1
rno-miR-novel-213-3p	chr9|15651710|15651769|+	chr9	15651740	15651769	+	chr9	16746788	16746817	right	21	CAGAGTTGGGGAGCTTGGGACTCAGGTCTGTAACTGCCCAGCCCCCTTCTCTGCTCTTGT	cagcccccuucucugcucuug	0	0	1	1	0	0	0	0	0	0	0	0	1	0	0.377001	0	0	0	0	0	0	0	0	0.674352	0	0.0538573	0	0.337176	0	0	1
rno-miR-novel-214-5p	chr2|49983144|49983207|-	chr2	49983176	49983207	-	chr2	30824216	30824247	right	18	GCCCATCTCTTTAGACCTAATTGTTTATATTTTGAAAGGTGAGGGGGCTGGAGAGATGGCTCAG	gcccaucucuuuagaccu	0	0	1	0	1	0	0	0	0	0	0	0	1	0	0	2.32078	0	0	0	0	0	0	0	0.674352	0	0.33154	0	0.337176	0	0	1
rno-miR-novel-53-3p	chr8|63535232|63535307|-	chr8	63535232	63535269	-	chr8	63767246	63767283	left	19	CAGGGAATAGCCACAGTGAATATCACATTCACTCTGAATAGGTTTACAGTGAACACTTGGTACCTGTTTCCTGTTT	uugguaccuguuuccuguu	0	0	1	7	1	0	2	2	0	5	1	0	1	0	2.63901	2.32078	0	9.52558	7.88258	0	8.27812	1.26903	0	0.674352	0	4.37801	0.634516	0.337176	0	0	1
rno-miR-novel-70-5p	chr1|86676333|86676394|+	chr1	86676333	86676363	+	chr1	85462730	85462760	left	20	TCATGGCGTGTGCAGAGGTGGGGCTGTGGTGAGGGAAGTTCCATACTCTGACCGCCATTCCT	ucauggcgugugcagaggug	0	0	1	2	0	0	0	0	0	0	0	0	0	1	0.754003	0	0	0	0	0	0	0	0	0	0.637738	0.107715	0	0.318869	0	0	1
rno-miR-novel-102-5p	chr10|86395702|86395785|-	chr10	86395744	86395785	-	chr10	86599428	86599469	right	18	GGGGGCCGGCGGCGGCGGTTCTTGTTCCCCTCCCGGCGGCGGCTTTGCCTTGTCGGCGCCTCGGCGCCGCGCCGAGCCCTCCTG	gggggccggcggcggcgg	0	0	1	5	1	0	0	0	1	0	0	0	1	0	1.88501	2.32078	0	0	0	3.67067	0	0	0	0.674352	0	1.12521	0	0.337176	0	0	0.75
rno-miR-novel-103	chr10|86395770|86395817|-	chr10	86395770	86395817	-	chr10	86599454	86599501	whole	18	GCTGCTGCCTCCTCTTTCATCTCCACATCCTGGGGGGCCGGCGGCGGC	gggggccggcggcggcgg	0	0	1	5	1	0	0	0	1	0	0	0	1	0	1.88501	2.32078	0	0	0	3.67067	0	0	0	0.674352	0	1.12521	0	0.337176	0	0	0.75
rno-miR-novel-132-5p	chr15|73863931|73863992|-	chr15	73863962	73863992	-	chr15	70255049	70255079	right	22	ATCCTGCCAGGGCAGCCCCGCTGAACTACCTGCCTCAGCGTGGCTGGAGTTGGCAGTTAGAC	auccugccagggcagccccgcu	0	0	1	3	0	0	0	0	1	0	1	0	0	1	1.131	0	0	0	0	3.67067	0	1.26903	0	0	0.637738	0.685953	0.634516	0.318869	0	0	1
rno-miR-novel-133-3p	chr17|12342167|12342253|-	chr17	12342167	12342209	-	chr17	10213903	10213945	left	22	GTGTGCATGCATGAGTGTCTGTATGTGTGTGTTTTGTGTGTATGCATGTGTGTGCATACATGAGTGTGATGTGTGTGTGTACATGCA	ugugauguguguguguacaugc	0	0	1	2	0	0	0	0	1	1	1	0	0	1	0.754003	0	0	0	0	3.67067	1.65562	1.26903	0	0	0.637738	0.868613	0.634516	0.318869	0	0	1
rno-miR-novel-145-5p	chr20|33869542|33869604|+	chr20	33869542	33869572	+	chr20	32081288	32081318	left	21	AAGGCCATCTGGTTCTGAGTCAAAGTCCCCAAAGTTCAGACTCTGAACTTGAATGGCCTTCCT	aaggccaucugguucugaguc	0	0	1	0	0	2	0	0	1	0	1	0	1	0	0	0	4.83418	0	0	3.67067	0	1.26903	0	0.674352	0	1.21498	0.634516	0.337176	0	0	1
rno-miR-novel-146-3p	chr12|18118630|18118687|+	chr12	18118659	18118687	+	chr12	16122857	16122885	right	23	TAGGGCGGGTGGGGGGTGCTCGCTGCAGAGGCAGCAAGCTCCCCTACAGCCGCCAGCC	caagcuccccuacagccgccagc	0	0	1	2	0	2	0	0	0	0	0	0	0	1	0.754003	0	4.83418	0	0	0	0	0	0	0	0.637738	0.798311	0	0.318869	0	0	1
rno-miR-novel-147	chr20|33869518|33869563|+	chr20	33869518	33869563	+	chr20	32081264	32081309	whole	21	CTTCAGAGTCAAAGCTCCAAAACCAAGGCCATCTGGTTCTGAGTCA	aaggccaucugguucugaguc	0	0	1	0	0	2	0	0	1	0	1	0	1	0	0	0	4.83418	0	0	3.67067	0	1.26903	0	0.674352	0	1.21498	0.634516	0.337176	0	0	1
rno-miR-novel-148-3p	chr14|79272308|79272368|-	chr14	79272308	79272337	-	chr14	79635781	79635810	left	23	ACCGAGGCAGCCTGGCTTAGTGGAAAAGGAACAGGCTTTAGAGCCAGACTGCCTGGGTTTG	uuagagccagacugccuggguuu	0	0	1	4	0	0	0	0	0	0	0	0	0	1	1.50801	0	0	0	0	0	0	0	0	0	0.637738	0.215429	0	0.318869	0	0	1
rno-miR-novel-149-3p	chr16|20252278|20252337|-	chr16	20252278	20252307	-	chr16	20395210	20395239	left	24	CACCTCTGGAGAGCGTGCGCGCTGGGAATAGAGAGCTGCACGCAATCCTAGGGGTCTGCA	cugcacgcaauccuaggggucugc	0	0	1	1	3	0	0	0	0	0	0	0	1	0	0.377001	6.96235	0	0	0	0	0	0	0	0.674352	0	1.04848	0	0.337176	0	0	1
rno-miR-novel-163-3p	chr15|41615579|41615639|+	chr15	41615609	41615639	+	chr15	37769752	37769782	right	24	CCTGGAATCCCTGCAGGCACACCAGAGTCGGATCTGTGGCCTGGTGGGATTGCTGTTGGCA	uggccuggugggauugcuguuggc	0	0	1	0	1	0	0	0	0	1	1	0	1	0	0	2.32078	0	0	0	0	1.65562	1.26903	0	0.674352	0	0.568058	0.634516	0.337176	0	0	1
rno-miR-novel-164-5p	chr16|32060484|32060571|-	chr16	32060528	32060571	-	chr16	32225624	32225667	right	18	GCTGGGGATTGTGGGTTCCCGGAATGAACTCAGATGTCCCGAATGCCGGACTCTTGTTGGCTCTGGGGTTGACGAGCTCCCCAGTAAC	gcuggggauuguggguuc	0	0	1	1	0	0	0	1	0	1	0	0	1	0	0.377001	0	0	0	3.94129	0	1.65562	0	0	0.674352	0	0.853417	0	0.337176	0	0	1
rno-miR-novel-189-3p	chr14|86009579|86009634|-	chr14	86009579	86009606	-	chr14	85331957	85331984	left	22	ACCCCATAGGATTTTAACAGAACTGTGAAGCAGTCTGTTGGATCCTGTGAGGACAG	ucuguuggauccugugaggaca	0	0	1	0	0	0	0	1	0	0	1	0	1	0	0	0	0	0	3.94129	0	0	1.26903	0	0.674352	0	0.563042	0.634516	0.337176	0	0	1
rno-miR-novel-194	chr13|91011937|91011983|-	chr13	91011937	91011983	-	chr13	86374652	86374698	whole	18	CTGCATAGATGTCTTTTCATGAGAAATGAGAAGACCCTATGGAGATG	gagaagacccuauggaga	0	0	1	1	0	0	0	0	1	0	0	0	0	1	0.377001	0	0	0	0	3.67067	0	0	0	0	0.637738	0.578238	0	0.318869	0	0	1
rno-miR-novel-211-3p	chr10|14322929|14322997|+	chr10	14322963	14322997	+	chr10	14507486	14507520	right	24	TTGGGCGATGGCAGTGGATAAGCTGCCCTATGACCTTGGTGGCACTTTAGCCCTGCTATTTGCCTTCCA	uuuagcccugcuauuugccuucca	0	0	1	0	0	0	0	0	0	1	0	0	1	0	0	0	0	0	0	0	1.65562	0	0	0.674352	0	0.236518	0	0.337176	0	0	1
rno-miR-novel-216-3p	chr10|89927865|89927938|-	chr10	89927865	89927901	-	chr10	90140562	90140598	left	21	TGCCCAGGGGGCAGAGCTTATGGGAGCAGGCTATGTCTGCTCTCCCTGAACCCGCCTGTCCCTCTTGCGTAGGC	cgccugucccucuugcguagg	0	0	1	1	0	0	0	0	0	0	0	0	1	0	0.377001	0	0	0	0	0	0	0	0	0.674352	0	0.0538573	0	0.337176	0	0	1
rno-miR-novel-31-3p	chr18|27242879|27242941|-	chr18	27242879	27242909	-	chr18	27529685	27529715	left	22	CGTGGCTTTAGAGGTTCATAGAGTTCTCCTCCCAGTCTCCCATGTCTCGCTATAGCCAAGCAG	caugucucgcuauagccaagca	1	0	1	3	2	3	0	0	0	1	1	0	5	0	1.131	4.64157	7.25126	0	0	0	1.65562	1.26903	0	3.37176	0	2.09707	0.634516	1.68588	0	0	0.933333
rno-miR-novel-32-3p	chr18|27242864|27242956|-	chr18	27242864	27242909	-	chr18	27529670	27529715	left	22	GAGCAGAGAGGGCTGCGTGGCTTTAGAGGTTCATAGAGTTCTCCTCCCAGTCTCCCATGTCTCGCTATAGCCAAGCAGTTCCTTTGCACAGGC	caugucucgcuauagccaagca	0	1	0	3	2	3	0	0	0	1	1	0	5	0	1.131	4.64157	7.25126	0	0	0	1.65562	1.26903	0	3.37176	0	2.09707	0.634516	1.68588	0	0	0.933333
rno-miR-novel-37-5p	chr16|20150525|20150588|-	chr16	20150557	20150588	-	chr16	20293013	20293044	right	23	AGAGGATCCTGGGAGTGTAGGCTTAATCGTGGTCTCTAGCTAGACTCCGGGATTTTCCTCTTTC	agaggauccugggaguguaggcu	1	0	1	15	1	1	0	0	0	1	1	1	1	0	5.65502	2.32078	2.41709	0	0	0	1.65562	1.26903	5.41512	0.674352	0	1.72122	3.34208	0.337176	0	0	0.952381
rno-miR-novel-55-5p	chr10|66148780|66148865|+	chr10	66148780	66148822	+	chr10	65488414	65488456	left	24	GTGGGCATGCAGCAGTAGACCAGCAGGAAGGGTGACCTAGATGCTGAGACACTCTCATCTGCAGCTCCACTGTTGTCCCCACAGCC	gugggcaugcagcaguagaccagc	0	0	1	0	0	2	0	1	0	1	1	0	1	0	0	0	4.83418	0	3.94129	0	1.65562	1.26903	0	0.674352	0	1.49016	0.634516	0.337176	0	0	1
rno-miR-novel-68	chr14|43137288|43137332|-	chr14	43137288	43137332	-	chr14	43345455	43345499	whole	19	CCTGCTCATGTGGGACTGGCATCCAATAATCTCAGAGTCAGGGGC	ccugcucaugugggacugg	0	0	1	8	0	0	0	0	4	1	0	0	1	0	3.01601	0	0	0	0	14.6827	1.65562	0	0	0.674352	0	2.7649	0	0.337176	0	0	0.857143
rno-miR-novel-83-5p	chr18|24378477|24378539|+	chr18	24378477	24378507	+	chr18	24664496	24664526	left	24	GTGAGGGCTGTGATGTGCTGTGTCGTGTGTTCTGGGGACTGGCACCTACAGTTGCCTCACACT	gugagggcugugaugugcuguguc	0	0	1	3	1	2	0	0	1	3	0	0	1	0	1.131	2.32078	4.83418	0	0	3.67067	4.96687	0	0	0.674352	0	2.41764	0	0.337176	0	0	1
rno-miR-novel-91-3p	chr19|33731242|33731304|+	chr19	33731273	33731304	+	chr19	22713436	22713467	right	22	TGAGCTGCCATTGGGAGCTAGGAATTGGACATAGTCTTCTTTGCTCTTAACTGCTGCTCTGTC	uugcucuuaacugcugcucugu	0	0	1	3	1	0	1	1	0	0	1	0	3	0	1.131	2.32078	0	4.76279	3.94129	0	0	1.26903	0	2.02306	0	1.73655	0.634516	1.01153	0	0	1
rno-miR-novel-93-5p	chr16|21238296|21238354|-	chr16	21238325	21238354	-	chr16	21322509	21322538	right	23	TTGTATTGCTCAACATGGGAACAGAGTTTGTGTTGTCCTCTGTAAGAGCAGTGCAGTAT	uuguauugcucaacaugggaaca	0	0	1	2	0	1	0	0	0	0	2	0	0	1	0.754003	0	2.41709	0	0	0	0	2.53806	0	0	0.637738	0.453013	1.26903	0.318869	0	0	1
rno-miR-novel-104	chr4|237393161|237393206|+	chr4	237393161	237393206	+	chr4	173142651	173142696	whole	19	CAGAGGCCCTGAGTTTTATGGACAATGAGCCTTTTAACCCTGAGAA	gagccuuuuaacccugaga	0	0	1	2	1	1	0	0	0	1	0	1	0	2	0.754003	2.32078	2.41709	0	0	0	1.65562	0	5.41512	0	1.27548	1.02107	2.70756	0.637738	0	0	0.75
rno-miR-novel-105-5p	chr1|197794858|197794936|+	chr1	197794858	197794896	+	chr1	190868726	190868764	left	18	CTGACACCTCTTCTCCCCTTACAGCGAATACCTCATGATGCTCATGCCACCCAGCCCGGAGGAGGAGAAGTGAGTAAGG	acaccucuucuccccuua	0	0	1	1	0	1	0	0	1	2	1	0	2	0	0.377001	0	2.41709	0	0	3.67067	3.31125	1.26903	0	1.3487	0	1.39657	0.634516	0.674352	0	0	1
rno-miR-novel-106-3p	chr1|206258251|206258316|+	chr1	206258284	206258316	+	chr1	199235998	199236030	right	22	TTGCCTCCAGGATGGCAGAGCAGTAACTACTGATAGATTGCAACTGCTCTGACTTCCTCTTGCAGA	ugcucugacuuccucuugcaga	1	0	0	1	1	0	1	0	0	0	0	0	3	0	0.377001	2.32078	0	4.76279	0	0	0	0	0	2.02306	0	1.0658	0	1.01153	0	0	1
rno-miR-novel-106-5p	chr1|206258251|206258316|+	chr1	206258251	206258283	+	chr1	199235965	199235997	left	18	TTGCCTCCAGGATGGCAGAGCAGTAACTACTGATAGATTGCAACTGCTCTGACTTCCTCTTGCAGA	cuccaggauggcagagca	1	0	0	2	0	0	1	0	0	0	1	0	0	4	0.754003	0	0	4.76279	0	0	0	1.26903	0	0	2.55095	0.788113	0.634516	1.27548	0	0	1
rno-miR-novel-107-3p	chr1|197794819|197794880|+	chr1	197794850	197794880	+	chr1	190868718	190868748	right	18	ATTCGGGGTGAGGCGGAGTCAGCAGAGTCCACAGAGCCTCTGACACCTCTTCTCCCCTTACA	acaccucuucuccccuua	0	0	1	1	0	1	0	0	1	2	1	0	2	0	0.377001	0	2.41709	0	0	3.67067	3.31125	1.26903	0	1.3487	0	1.39657	0.634516	0.674352	0	0	1
rno-miR-novel-107-5p	chr1|197794819|197794880|+	chr1	197794819	197794849	+	chr1	190868687	190868717	left	20	ATTCGGGGTGAGGCGGAGTCAGCAGAGTCCACAGAGCCTCTGACACCTCTTCTCCCCTTACA	uucggggugaggcggaguca	0	0	1	0	0	0	0	0	0	1	0	0	0	1	0	0	0	0	0	0	1.65562	0	0	0	0.637738	0.236518	0	0.318869	0	0	1
rno-miR-novel-124-5p	chr7|122885874|122885935|+	chr7	122885874	122885904	+	chr7	122911378	122911408	left	22	ACAGCAGGGATACAGGACTGGGTAACTGAAGCAGACGCACGCCTTCTTGTGTCCCTGCAGAT	acagcagggauacaggacuggg	0	0	1	1	0	0	0	0	0	0	1	0	0	1	0.377001	0	0	0	0	0	0	1.26903	0	0	0.637738	0.0538573	0.634516	0.318869	0	0	1
rno-miR-novel-131-5p	chr8|112096658|112096719|-	chr8	112096689	112096719	-	chr8	112710499	112710529	right	23	ATAACCCTTACCACAGAACCTGTCAGCAGGATGTCACAGGACCTGGGTGAATGGGTTGTGCC	auaacccuuaccacagaaccugu	0	0	1	2	0	0	0	0	1	1	1	0	1	0	0.754003	0	0	0	0	3.67067	1.65562	1.26903	0	0.674352	0	0.868613	0.634516	0.337176	0	0	1
rno-miR-novel-134-5p	chr2|259462489|259462540|-	chr2	259462515	259462540	-	chr2	240907699	240907724	right	19	TGAAAGGCATTTTCTGAGTTAGTGATCAAGGCTGAGAGAGACCATTGTGGGT	ugaaaggcauuuucugagu	0	0	1	3	2	0	0	0	0	0	0	0	0	1	1.131	4.64157	0	0	0	0	0	0	0	0	0.637738	0.824653	0	0.318869	0	0	1
rno-miR-novel-165-3p	chr3|180669426|180669479|+	chr3	180669453	180669479	+	chr3	176959168	176959194	right	23	GGCCCCGCCCCCCGCTCCGGCGGCTGGGCGCAGCGGGCTGGCCGGGGCCGAGTG	cagcgggcuggccggggccgagu	0	0	1	3	0	0	0	0	0	0	0	0	1	0	1.131	0	0	0	0	0	0	0	0	0.674352	0	0.161572	0	0.337176	0	0	1
rno-miR-novel-16-5p	chr1|246706941|246707001|+	chr1	246706941	246706970	+	chr1	239418918	239418947	left	22	TGTCCGAACCTGGGATTTAGCTGCTAGATGTACACAGAAGGTCTTGGCTTCGGTTGATGAA	uguccgaaccugggauuuagcu	1	0	0	1	1	0	0	1	1	1	0	1	3	0	0.377001	2.32078	0	0	3.94129	3.67067	1.65562	0	5.41512	2.02306	0	1.70934	2.70756	1.01153	0	0	1
rno-miR-novel-191-3p	chr8|107056720|107056786|-	chr8	107056720	107056752	-	chr8	107631020	107631052	left	24	AAGTGTCCCTGTTTGCTCTCAGACTGTGTGTTGCCGTGCCTCTGACACAAACATAGGGACATGTTCA	ugacacaaacauagggacauguuc	0	0	1	0	0	0	0	0	0	0	1	0	2	0	0	0	0	0	0	0	0	1.26903	0	1.3487	0	0	0.634516	0.674352	0	0	1
rno-miR-novel-191-5p	chr8|107056720|107056786|-	chr8	107056753	107056786	-	chr8	107631053	107631086	right	23	AAGTGTCCCTGTTTGCTCTCAGACTGTGTGTTGCCGTGCCTCTGACACAAACATAGGGACATGTTCA	aagugucccuguuugcucucaga	0	0	1	0	0	0	0	0	1	0	0	0	1	0	0	0	0	0	0	3.67067	0	0	0	0.674352	0	0.524381	0	0.337176	0	0	1
rno-miR-novel-193-5p	chr1|227796840|227796897|-	chr1	227796869	227796897	-	chr1	220867548	220867576	right	23	TGTTTGCCCCAACCCGCTCTTCGTTCGTTGGCTAACCGAGTGGCGGGACGAGGCAGCC	uguuugccccaacccgcucuucg	0	0	1	1	0	0	0	0	0	0	1	0	1	0	0.377001	0	0	0	0	0	0	1.26903	0	0.674352	0	0.0538573	0.634516	0.337176	0	0	1
rno-miR-novel-197-3p	chr2|230690499|230690554|-	chr2	230690499	230690526	-	chr2	211220533	211220560	left	22	TTGGGAGGAGCAGCTGAGGGATGCCTTTAACTTTCCCTGTGGAATCTGCTCTTCCC	ucccuguggaaucugcucuucc	0	0	1	1	0	0	0	0	0	0	0	0	0	1	0.377001	0	0	0	0	0	0	0	0	0	0.637738	0.0538573	0	0.318869	0	0	1
rno-miR-novel-210-3p	chr1|173274160|173274225|-	chr1	173274160	173274192	-	chr1	167085314	167085346	left	22	TGTGAGGTGCCGGCAAGCCTGTTCAGCTTCCTTGGTCTTCAGCCCTGCCTGCTGCAGCTCACGGCC	ccugccugcugcagcucacggc	0	0	1	0	0	0	0	1	0	0	0	0	1	0	0	0	0	0	3.94129	0	0	0	0	0.674352	0	0.563042	0	0.337176	0	0	1
rno-miR-novel-215-5p	chr7|140636192|140636250|+	chr7	140636192	140636220	+	chr7	142835563	142835591	left	23	TCTTCAGCTCAGTTCTGACTAGTTGGAATCATTAGTAACAGTCTGTGCTGAAGTGCTGG	ucuucagcucaguucugacuagu	0	0	1	0	1	0	0	0	0	0	0	0	0	1	0	2.32078	0	0	0	0	0	0	0	0	0.637738	0.33154	0	0.318869	0	0	1
rno-miR-novel-38-3p	chr1|143222830|143222889|-	chr1	143222830	143222859	-	chr1	142269833	142269862	left	21	AGTTGGTTCAGGATCCGTCTGATGGTAATACCAAGTCCACAGAAGGATCCTGCCACCGTG	acagaaggauccugccaccgu	1	0	1	6	0	1	1	0	0	1	1	0	2	0	2.26201	0	2.41709	4.76279	0	0	1.65562	1.26903	0	1.3487	0	1.58536	0.634516	0.674352	0	0	1
rno-miR-novel-39-3p	chr1|143222792|143222924|-	chr1	143222792	143222857	-	chr1	142269795	142269860	left	20	GTGGACAAACTATCAGCACGCAAGGGTCTGCTTGCAGTTGGTTCAGGATCCGTCTGATGGTAATACCAAGTCCACAGAAGGATCCTGCCACCGTGAGCGGGATCTTCTACCTTTTTGGATCTGAATAGAATCG	cagaaggauccugccaccgu	0	1	0	6	0	1	1	0	0	1	1	0	2	0	2.26201	0	2.41709	4.76279	0	0	1.65562	1.26903	0	1.3487	0	1.58536	0.634516	0.674352	0	0	1
rno-miR-novel-48-3p	chr6|139045122|139045202|+	chr6	139045162	139045202	+	chr6	129849432	129849472	right	24	CCTCCTGAGTTTGAGGCTACATGGTGAGGGGCTGTCTCAAACAAACGCACGCTAAATTCCTGTGATGTAAGCTGAGGATGC	uuccugugauguaagcugaggaug	0	0	1	6	2	1	2	1	2	3	5	0	1	0	2.26201	4.64157	2.41709	9.52558	3.94129	7.34134	4.96687	6.34516	0	0.674352	0	5.01368	3.17258	0.337176	0	0	0.956522
rno-miR-novel-77-5p	chr4|147671203|147671335|-	chr4	147671269	147671335	-	chr4	83005834	83005900	right	24	GAAACAGTAACGGCTTTCTGATTGCATCTCTGGGATGTGATCTTCCCGTTCATCTGCTCTGTGCTTCATTGCCGAGACATGTGCCGGAAGACTGCATACCACTGACGTTTCTGACGACATGGAGTCTTGCTGC	ugaucuucccguucaucugcucug	0	1	0	1	0	0	0	0	0	1	0	0	1	0	0.377001	0	0	0	0	0	1.65562	0	0	0.674352	0	0.290375	0	0.337176	0	0	1
rno-miR-novel-78-5p	chr4|147671240|147671298|-	chr4	147671269	147671298	-	chr4	83005834	83005863	right	23	TGATCTTCCCGTTCATCTGCTCTGTGCTTCATTGCCGAGACATGTGCCGGAAGACTGCA	ugaucuucccguucaucugcucu	0	0	1	1	0	0	0	0	0	1	0	0	1	0	0.377001	0	0	0	0	0	1.65562	0	0	0.674352	0	0.290375	0	0.337176	0	0	1
rno-miR-novel-89-5p	chr1|288661345|288661429|-	chr1	288661387	288661429	-	chr1	281307684	281307726	right	22	ATGTAAGTGTGTATGTATATGTGTATGTATGTGTATATGTATGCATGTATGTATGTGTGTATGTGTGTGTATGAATGTGTGTATG	auguaaguguguauguauaugu	0	0	1	1	0	0	0	0	0	3	2	1	3	0	0.377001	0	0	0	0	0	4.96687	2.53806	5.41512	2.02306	0	0.76341	3.97659	1.01153	0	0	1
rno-miR-novel-90-3p	chr4|224253958|224254023|+	chr4	224253991	224254023	+	chr4	157236395	157236427	right	22	CATCTTTACCAGACAGTGTTAGGAGCTTCGTACTTCAACCATCCAACACTGCACTGGAAGATGGAC	caacacugcacuggaagaugga	0	0	1	2	1	0	0	0	1	1	3	1	1	0	0.754003	2.32078	0	0	0	3.67067	1.65562	3.8071	5.41512	0.674352	0	1.20015	4.61111	0.337176	0	0	1
rno-miR-novel-95-5p	chr5|166836700|166836781|-	chr5	166836741	166836781	-	chr5	163158130	163158170	right	25	AGGTCTGTGATGTCTCCTGAGACCAGGCCTGTGAAGAGCTGGGTACTGCACATGGCTTGGGGAGTTGTCTAAAGAATCCAGG	aggucugugaugucuccugagacca	0	0	1	3	0	0	0	2	1	2	0	0	1	0	1.131	0	0	0	7.88258	3.67067	3.31125	0	0	0.674352	0	2.28507	0	0.337176	0	0	1
rno-miR-novel-144	chr15|109410442|109410482|-	chr15	109410442	109410482	-	chr15	106011177	106011217	whole	18	GGTACCATAGGCTTGGGAGGAGTCCCATCTGGGGTGCCACA	gucccaucuggggugcca	0	0	1	2	0	0	0	0	0	1	1	0	0	1	0.754003	0	0	0	0	0	1.65562	1.26903	0	0	0.637738	0.344232	0.634516	0.318869	0	0	1
rno-miR-novel-195	chr10|109585773|109585820|-	chr10	109585773	109585820	-	chr10	109994457	109994504	whole	22	CTTGCTTTCTTTCCCCTCAGACAAGCCCGAGGAGCAGACAGCACATGC	cuugcuuucuuuccccucagac	0	0	1	1	0	0	0	0	0	0	1	0	1	0	0.377001	0	0	0	0	0	0	1.26903	0	0.674352	0	0.0538573	0.634516	0.337176	0	0	1
rno-miR-novel-52-3p	chr10|109585796|109585870|-	chr10	109585796	109585832	-	chr10	109994480	109994516	left	22	GTGAGGTGGCAGGGGAACAAGGAGCTGGCCAGGTAGGCCCCTGTGGCATCCTTGCTTTCTTTCCCCTCAGACAAG	cuugcuuucuuuccccucagac	0	0	1	1	0	0	0	0	0	0	1	0	1	0	0.377001	0	0	0	0	0	0	1.26903	0	0.674352	0	0.0538573	0.634516	0.337176	0	0	1
rno-miR-novel-60-3p	chr12|23741404|23741461|-;chr12|23998093|23998150|-	chr12	23741404;23998093	23741432;23998121	-	chr12	21720536;21981045	21720564;21981073	left	21	CCCAGCGCGAAGGGTGGCGTTGTTGTTATCGTCAATGCCACCTTTCGCGTTGTGGATT;CCCAGCGCGAAGGGTGGCGTTGTTGTTATCGTCAATGCCACCTTTCGCGTTGTGGATT	ugccaccuuucgcguugugga	0;0	0;0	1;1	12	0	0	1	0	0	1	0	0	0	1	4.52402	0	0	4.76279	0	0	1.65562	0	0	0	0.637738	1.5632	0	0.318869	0	0	1
rno-miR-novel-231	chr17|637056|637093|+	chr17	637056	637093	+	chr17	642894	642931	whole	19	TGCTTCCATTTTGTGTGTGTGCACATGTGGGTGTGGGT	ugcuuccauuuugugugug	0	0	1	1	0	0	0	0	0	0	0	0	0	0	0.377001	0	0	0	0	0	0	0	0	0	0	0.0538573	0	0	0	0	1
rno-miR-novel-113-3p	chr3|2577085|2577143|+	chr3	2577114	2577143	+	chr3	2595701	2595730	right	23	TTGAGTGGGCTCCCCTCTAGGCTCCGAGCGGAAAGTTGAGGGGAACAGGACTGCCAGGT	uugaggggaacaggacugccagg	0	0	1	2	0	0	1	0	1	1	2	0	0	0	0.754003	0	0	4.76279	0	3.67067	1.65562	2.53806	0	0	0	1.54901	1.26903	0	0	0	1
rno-miR-novel-143-5p	chr4|6649215|6649274|-	chr4	6649245	6649274	-	chr4	6632144	6632173	right	23	TAGATGTCACCATGTCTGACGGCTTTGCCGCTGGCCGGGGGCAGGATGGACATCACAGAG	uagaugucaccaugucugacggc	0	0	1	0	0	1	0	0	0	2	1	1	0	0	0	0	2.41709	0	0	0	3.31125	1.26903	5.41512	0	0	0.818334	3.34208	0	0	0	1
rno-miR-novel-187-3p	chrX|2197051|2197118|-	chrX	2197051	2197084	-	chrX	1381860	1381893	left	23	TTGGGGAGGTGGGAGGGAGAGCTGAAATAGTCTCCAGATAATTCACTACCCACTTCCATCTCCACAGC	acuacccacuuccaucuccacag	0	0	1	1	0	0	0	0	0	0	2	0	0	0	0.377001	0	0	0	0	0	0	2.53806	0	0	0	0.0538573	1.26903	0	0	0	1
rno-miR-novel-203-3p	chr19|9745968|9746043|+	chr19	9746006	9746043	+	chr19	9760928	9760965	right	24	AAAGGGGCAAAGGAGGCACAGTTGTGAGGCATTTGCTTTTTATGTGTTAACTGACTCTTCTCTACCCCTTTTTAGG	ugacucuucucuaccccuuuuuag	0	0	1	0	1	0	0	0	0	1	0	0	0	0	0	2.32078	0	0	0	0	1.65562	0	0	0	0	0.568058	0	0	0	0	1
rno-miR-novel-228-3p	chr10|9903949|9904016|+	chr10	9903983	9904016	+	chr10	11138625	11138658	right	22	CAGCGGGGCTGTCTGTCTGAGGAGGTGGGGCCCAGGCACCTCTTTTCCTGGGACCAGCCCTCTTGCTT	uccugggaccagcccucuugcu	0	0	1	0	0	0	0	0	0	1	0	0	0	0	0	0	0	0	0	0	1.65562	0	0	0	0	0.236518	0	0	0	0	1
rno-miR-novel-26-3p	chr20|7204480|7204538|+	chr20	7204509	7204538	+	chr20	5131250	5131279	right	22	TTGGGGATGGTAGGGTCTCTGAGGACAGCCTCCACTCAGTGCCCTGGTGTCTCCACAGC	cagugcccuggugucuccacag	0	0	1	0	0	0	0	0	0	1	0	0	0	0	0	0	0	0	0	0	1.65562	0	0	0	0	0.236518	0	0	0	0	1
rno-miR-novel-51	chr10|2721984|2722030|+	chr10	2721984	2722030	+	chr10	3853444	3853490	whole	20	AGGGTTGGGTGTAGGCTAACAACCTCAGGCGTTGCTCAGTGCCTCCT	aggguuggguguaggcuaac	0	0	1	10	4	1	0	0	3	0	0	2	0	0	3.77001	9.28313	2.41709	0	0	11.012	0	0	10.8302	0	0	3.78318	5.41512	0	0	0	1
rno-miR-novel-81-3p	chr17|9247471|9247532|+	chr17	9247502	9247532	+	chr17	7057389	7057419	right	22	AAGATCCTGTCAGTTCTTCTCCTGTGACTAAGTATCTAGGAGGGAAACTGCAAGGTCTTTGC	gagggaaacugcaaggucuuug	0	0	1	0	0	0	0	0	0	1	0	0	0	0	0	0	0	0	0	0	1.65562	0	0	0	0	0.236518	0	0	0	0	1
rno-miR-novel-81-5p	chr17|9247471|9247532|+	chr17	9247471	9247501	+	chr17	7057358	7057388	left	23	AAGATCCTGTCAGTTCTTCTCCTGTGACTAAGTATCTAGGAGGGAAACTGCAAGGTCTTTGC	aagauccugucaguucuucuccu	0	0	1	0	0	0	1	1	1	5	3	0	0	0	0	0	0	4.76279	3.94129	3.67067	8.27812	3.8071	0	0	0	2.95041	1.90355	0	0	0	1
rno-miR-novel-88-3p	chr12|7708791|7708846|-	chr12	7708791	7708818	-	chr12	5599474	5599501	left	22	CTTCTCGGCCATCCTTGCGGCCTTCCAGCCGGTCTCCTGTGATGACGCTGAGGAAG	cuccugugaugacgcugaggaa	0	0	1	4	1	0	1	0	0	0	3	1	0	0	1.50801	2.32078	0	4.76279	0	0	0	3.8071	5.41512	0	0	1.22737	4.61111	0	0	0	1
rno-miR-novel-100-5p	chr9|53086002|53086063|+	chr9	53086002	53086032	+	chr9	53419608	53419638	left	22	AGGGCTAGTTAACAGTTTAGGTTAACACCTAGGACCTAAGCTGTTAACTAGCGCCCATGCCC	agggcuaguuaacaguuuaggu	0	0	1	2	0	0	1	0	0	4	0	1	0	0	0.754003	0	0	4.76279	0	0	6.62249	0	5.41512	0	0	1.73418	2.70756	0	0	0	1
rno-miR-novel-110-3p	chr1|53428705|53428764|-	chr1	53428705	53428734	-	chr1	52170732	52170761	left	22	GATCTTTTGTCCCTTGTGACCTCTGGTCTGATGGGAGCTCATAGGTGACAGAAGTCTGAC	gcucauaggugacagaagucug	0	0	1	1	0	0	0	2	0	2	2	0	0	0	0.377001	0	0	0	7.88258	0	3.31125	2.53806	0	0	0	1.65298	1.26903	0	0	0	1
rno-miR-novel-110-5p	chr1|53428705|53428764|-	chr1	53428735	53428764	-	chr1	52170762	52170791	right	23	GATCTTTTGTCCCTTGTGACCTCTGGTCTGATGGGAGCTCATAGGTGACAGAAGTCTGAC	gaucuuuugucccuugugaccuc	0	0	1	1	1	0	0	0	1	1	3	0	0	0	0.377001	2.32078	0	0	0	3.67067	1.65562	3.8071	0	0	0	1.1463	1.90355	0	0	0	1
rno-miR-novel-122-5p	chr5|74574501|74574557|+	chr5	74574501	74574528	+	chr5	70415880	70415907	left	24	TATAATCACGTCTGGTTCCTTCTTCTGGCCTGCAGGCAGAAAGCTGTATGACGTATA	uauaaucacgucugguuccuucuu	0	0	1	1	0	1	0	0	0	4	0	0	0	0	0.377001	0	2.41709	0	0	0	6.62249	0	0	0	0	1.34523	0	0	0	0	1
rno-miR-novel-126-5p	chr7|12509050|12509112|-	chr7	12509081	12509112	-	chr7	12339381	12339412	right	22	TAGCATTGCCACAGCCCTGAGTTCCATGGCACAGGGTTAGACCTGAGGGCTAGTCACCTGGGC	uagcauugccacagcccugagu	0	0	1	2	1	2	0	0	0	1	0	0	0	0	0.754003	2.32078	4.83418	0	0	0	1.65562	0	0	0	0	1.36637	0	0	0	0	1
rno-miR-novel-128-3p	chr7|12509090|12509144|-	chr7	12509090	12509116	-	chr7	12339390	12339416	left	22	GCAGGGCTGTGGCTCTGTGTAGAGAACTTGTCTAGCATTGCCACAGCCCTGAGTT	uagcauugccacagcccugagu	0	0	1	2	1	2	0	0	0	1	0	0	0	0	0.754003	2.32078	4.83418	0	0	0	1.65562	0	0	0	0	1.36637	0	0	0	0	1
rno-miR-novel-160-3p	chrX|55115227|55115286|-	chrX	55115227	55115256	-	chrX	54911417	54911446	left	21	GTCCTGCTCCTTTCTGCTCCTGCTGAGGTTGACTAGGCAATGGCAAGGGGTGCAGGGGAG	aauggcaaggggugcagggga	0	0	1	0	2	0	0	2	0	0	0	0	0	0	0	4.64157	0	0	7.88258	0	0	0	0	0	0	1.78916	0	0	0	0	1
rno-miR-novel-160-5p	chrX|55115227|55115286|-	chrX	55115257	55115286	-	chrX	54911447	54911476	right	22	GTCCTGCTCCTTTCTGCTCCTGCTGAGGTTGACTAGGCAATGGCAAGGGGTGCAGGGGAG	guccugcuccuuucugcuccug	0	0	1	0	0	0	0	1	0	0	1	0	0	0	0	0	0	0	3.94129	0	0	1.26903	0	0	0	0.563042	0.634516	0	0	0	1
rno-miR-novel-162-5p	chr3|16905979|16906033|-	chr3	16906006	16906033	-	chr3	11555331	11555358	right	23	TGTGGCTGGCCCAAGCTCTCAATCGTATGACTGCCACAAGGGCCAGCTCGCACCC	uguggcuggcccaagcucucaau	0	0	1	3	0	0	0	0	0	0	0	1	0	0	1.131	0	0	0	0	0	0	0	5.41512	0	0	0.161572	2.70756	0	0	0	1
rno-miR-novel-172-3p	chrX|68082709|68082793|-	chrX	68082709	68082750	-	chrX	67261773	67261814	left	18	CAGAGAAATCTCTTAGGCTACTTCATAAGCCACTCCCTATGGCGATGCCATTACTGTGCACCAAAGTAGCCAGTTTTCTCTGATT	uagccaguuuucucugau	0	0	1	2	0	0	0	0	0	0	0	1	0	0	0.754003	0	0	0	0	0	0	0	5.41512	0	0	0.107715	2.70756	0	0	0	0.666667
rno-miR-novel-180-3p	chr1|91577097|91577159|+	chr1	91577128	91577159	+	chr1	90437497	90437528	right	22	GGTCAGTGGGGAGGGGGTGGAGTGGAATGTGCTTTTCCCCTTCCGCCCTCCTCTCCATTCCCA	uuccgcccuccucuccauuccc	0	0	1	1	0	0	0	0	0	1	1	0	0	0	0.377001	0	0	0	0	0	1.65562	1.26903	0	0	0	0.290375	0.634516	0	0	0	1
rno-miR-novel-181-3p	chr1|89273587|89273654|+	chr1	89273621	89273654	+	chr1	88098468	88098501	right	22	TCCGCGGCTCCACCCGCCGTCCACCCAGCATTTCACGCACCGTGGCCGGCGCCGAGAACCGCGGTGCC	ccggcgccgagaaccgcggugc	0	0	1	0	0	1	1	0	0	1	0	0	0	0	0	0	2.41709	4.76279	0	0	1.65562	0	0	0	0	1.26221	0	0	0	0	1
rno-miR-novel-182-3p	chr5|26508585|26508664|-	chr5	26508585	26508624	-	chr5	21756918	21756957	left	22	AAGAGCTGGGTGTGTAACTCAGTGGGTAGCGTGCTTGCCTAGCATGCACAAGCCCTGAGTTCGACTCCCAGCTCTACTTA	aguucgacucccagcucuacuu	0	0	1	0	0	1	0	0	0	0	0	0	0	0	0	0	2.41709	0	0	0	0	0	0	0	0	0.345298	0	0	0	0	1
rno-miR-novel-182-5p	chr5|26508585|26508664|-	chr5	26508625	26508664	-	chr5	21756958	21756997	right	21	AAGAGCTGGGTGTGTAACTCAGTGGGTAGCGTGCTTGCCTAGCATGCACAAGCCCTGAGTTCGACTCCCAGCTCTACTTA	aagagcuggguguguaacuca	0	0	1	0	1	0	0	1	1	0	0	0	0	0	0	2.32078	0	0	3.94129	3.67067	0	0	0	0	0	1.41896	0	0	0	0	1
rno-miR-novel-201-3p	chr6|71385901|71385962|-	chr6	71385901	71385931	-	chr6	61804401	61804431	left	18	GCCGAGAGGCAGAAAGGAAGAGGAGACCAACTTCTCCTTAACCAATGACATCTGCTTTCCTC	aaugacaucugcuuuccu	0	0	1	2	0	0	0	0	0	0	0	0	0	0	0.754003	0	0	0	0	0	0	0	0	0	0	0.107715	0	0	0	0	0.5
rno-miR-novel-204-3p	chr3|13604986|13605047|+	chr3	13605017	13605047	+	chr3	8260529	8260559	right	22	AGGCCCAGGGTACTCAGGAACCTCTGTTCTGACCACAAGAGGCTGCTGGCCCTGCACCTGCT	aggcugcuggcccugcaccugc	0	0	1	0	0	0	0	0	0	1	0	0	0	0	0	0	0	0	0	0	1.65562	0	0	0	0	0.236518	0	0	0	0	1
rno-miR-novel-204-5p	chr3|13604986|13605047|+	chr3	13604986	13605016	+	chr3	8260498	8260528	left	25	AGGCCCAGGGTACTCAGGAACCTCTGTTCTGACCACAAGAGGCTGCTGGCCCTGCACCTGCT	aggcccaggguacucaggaaccucu	0	0	1	1	0	0	1	0	0	0	0	0	0	0	0.377001	0	0	4.76279	0	0	0	0	0	0	0	0.734256	0	0	0	0	1
rno-miR-novel-212-3p	chr4|24554462|24554517|+	chr4	24554490	24554517	+	chr4	24630988	24631015	right	22	ACCCCATAGGATTTTAACAGAACTGTGAAGCAGTCTGTTGGATCCTGTGAGGACAG	ucuguuggauccugugaggaca	0	0	1	0	0	0	0	0	0	0	0	1	0	0	0	0	0	0	0	0	0	0	5.41512	0	0	0	2.70756	0	0	0	1
rno-miR-novel-222-5p	chr5|63848095|63848160|+	chr5	63848095	63848127	+	chr5	59324521	59324553	left	18	GTGCTGTGTGGAAGAAGGACTGACTGCCATGGGGATGGGGTTTCAGGTGAGGCTACAAGAAGCACA	ugcuguguggaagaagga	0	0	1	0	1	0	0	0	0	0	0	0	0	0	0	2.32078	0	0	0	0	0	0	0	0	0	0.33154	0	0	0	0	1
rno-miR-novel-223	chr8|85019627|85019667|-	chr8	85019627	85019667	-	chr8	85454637	85454677	whole	20	TGTAATGGGACCTTTTCTTGTGGGTCTGGAGACAGTGACAG	aucuguaaugggaccuuuuc	0	0	1	1	0	0	0	0	0	0	0	0	0	0	0.377001	0	0	0	0	0	0	0	0	0	0	0.0538573	0	0	0	0	1
rno-miR-novel-224-5p	chr8|76253032|76253095|+	chr8	76253032	76253063	+	chr8	76828852	76828883	left	19	TGGGGGTGTAGCTCAGTGCTAAAGCATTTGCTTAGCACGTGCAAGGTCTGGGCTCTATCCCCAA	ggggguguagcucagugcu	0	0	1	1	0	0	0	0	0	0	0	0	0	0	0.377001	0	0	0	0	0	0	0	0	0	0	0.0538573	0	0	0	0	1
rno-miR-novel-229-5p	chr4|65669461|65669527|-	chr4	65669494	65669527	-	chr4	65852323	65852356	right	19	TTCGATCCCCAGCACCTCCGTGGTGACTCTCGACCATCTGTAACTCCAGTGCCAGGGGATCCAATGC	uucgauccccagcaccucc	0	0	1	0	0	0	0	0	0	0	1	0	0	0	0	0	0	0	0	0	0	1.26903	0	0	0	0	0.634516	0	0	0	1
rno-miR-novel-230	chr8|29316722|29316758|+	chr8	29316722	29316758	+	chr8	29303917	29303953	whole	19	CTGAGCACTGTGGCAGCATACACAGAACTCTCAGAAA	uacacagaacucucagaaa	0	0	1	0	0	0	0	0	0	0	0	1	0	0	0	0	0	0	0	0	0	0	5.41512	0	0	0	2.70756	0	0	0	1
rno-miR-novel-35	chr3|89885257|89885300|+	chr3	89885257	89885300	+	chr3	83184562	83184605	whole	19	GAACGCCGTCTGAGTGGCTTCCAGCCCCTCAGACCTCAATCACA	gaacgccgucugaguggcu	0	0	1	33	0	0	0	0	0	0	0	0	0	0	12.441	0	0	0	0	0	0	0	0	0	0	1.77729	0	0	0	0	0.909091
rno-miR-novel-44-3p	chr9|43828352|43828402|-	chr9	43828352	43828376	-	chr9	44126890	44126914	left	21	CGGCCGGCGGCGGCGGAGGCGGCTCCAGCTGCGTCGCCGGCGGCCGCGGTA	ugcgucgccggcggccgcggu	0	0	1	13	4	1	2	1	2	2	0	1	0	0	4.90102	9.28313	2.41709	9.52558	3.94129	7.34134	3.31125	0	5.41512	0	0	5.81724	2.70756	0	0	0	1
rno-miR-novel-45-5p	chr3|87341837|87341903|-	chr3	87341870	87341903	-	chr3	80643988	80644021	right	23	TATAATGGGACCCGATGCACTTTTCTGGTAGGTCTGAAGACAGAGACAGTGTACTACTCATATACAT	uauaaugggacccgaugcacuuu	0	0	1	6	0	1	2	2	4	7	3	0	0	0	2.26201	0	2.41709	9.52558	7.88258	14.6827	11.5894	3.8071	0	0	0	6.90847	1.90355	0	0	0	1
rno-miR-novel-101-5p	chr19|48982094|48982160|-	chr19	48982127	48982160	-	chr19	38115374	38115407	right	21	CAGGAGAGGATGGTCTTGGTCTAGGCTGAAGATGGGATGTATGACTAAGTTCCTTTCTCTCCTACCC	caggagaggauggucuugguc	0	0	1	4	0	0	0	1	0	0	2	1	0	0	1.50801	0	0	0	3.94129	0	0	2.53806	5.41512	0	0	0.778471	3.97659	0	0	0	1
rno-miR-novel-111-3p	chr14|87249634|87249691|+	chr14	87249663	87249691	+	chr14	79093508	79093536	right	21	AGGGTGGGAGTGAGACAGTGAGTCAGCAACCAAGTCTCACTGCAGCTCCCACTCTGTT	ucacugcagcucccacucugu	0	0	1	3	1	1	1	0	0	0	1	0	0	0	1.131	2.32078	2.41709	4.76279	0	0	0	1.26903	0	0	0	1.51881	0.634516	0	0	0	1
rno-miR-novel-114-3p	chr17|72080629|72080682|-	chr17	72080629	72080655	-	chr17	70376495	70376521	left	23	ACAGTGTTCTTAGCTGTGGGCACTCTGCTGCACACAGATCTCTGGACGCTGTTC	cacacagaucucuggacgcuguu	0	0	1	2	4	0	0	0	0	0	0	1	0	0	0.754003	9.28313	0	0	0	0	0	0	5.41512	0	0	1.43388	2.70756	0	0	0	1
rno-miR-novel-123-3p	chr19|36367039|36367095|+	chr19	36367067	36367095	+	chr19	25390889	25390917	right	22	TGTTACAGCCCTACTGCGTGTGTGCCTCTGACATCACTCTGGAGGTCTGTTACAGCC	cacucuggaggucuguuacagc	0	0	1	2	0	0	0	1	0	0	0	0	0	0	0.754003	0	0	0	3.94129	0	0	0	0	0	0	0.670756	0	0	0	0	0.666667
rno-miR-novel-123-5p	chr19|36367039|36367095|+	chr19	36367039	36367066	+	chr19	25390861	25390888	left	23	TGTTACAGCCCTACTGCGTGTGTGCCTCTGACATCACTCTGGAGGTCTGTTACAGCC	uguuacagcccuacugcgugugu	0	0	1	2	1	1	0	0	2	0	0	0	0	0	0.754003	2.32078	2.41709	0	0	7.34134	0	0	0	0	0	1.83332	0	0	0	0	1
rno-miR-novel-127-5p	chr10|14905677|14905745|-	chr10	14905711	14905745	-	chr10	15092990	15093024	right	23	TGGAGGGGTCAGAGGGTCAGGACCTAGCTGCTCCTGCAGGGATTCCTGGCCTGCTCACTCCTCCTAGGG	uggaggggucagagggucaggac	0	0	1	3	0	1	0	0	0	1	1	0	0	0	1.131	0	2.41709	0	0	0	1.65562	1.26903	0	0	0	0.743388	0.634516	0	0	0	1
rno-miR-novel-129-3p	chr19|35765434|35765488|-	chr19	35765434	35765460	-	chr19	24786278	24786304	left	22	TGAGAGGTCAGGGAGAGGCCGGAGGGCAACCTCAAGCCTCGCTTCCCTCTCAGAA	caagccucgcuucccucucaga	0	0	1	4	2	0	0	0	0	0	0	0	0	0	1.50801	4.64157	0	0	0	0	0	0	0	0	0	0.87851	0	0	0	0	1
rno-miR-novel-139-5p	chr20|14238442|14238532|+	chr20	14238442	14238486	+	chr20	12074345	12074389	left	21	GTCCTGTGATGCTGTCTGAGTGGGTCCCACTCTCCCAGGATGCTCAGTCCTGAACTAGAGCGGACTAACTCACACACACACACACACACAC	guccugugaugcugucugagu	0	0	1	2	0	0	0	0	1	0	2	0	0	0	0.754003	0	0	0	0	3.67067	0	2.53806	0	0	0	0.632096	1.26903	0	0	0	0.8
rno-miR-novel-140-3p	chr15|92465514|92465568|-	chr15	92465514	92465540	-	chr15	88970271	88970297	left	18	GCTTGCTCTATTTTTCCTTTGAAAGTCTTAGACTTGAAGAAAGATTGCAAGAAAC	aagaaagauugcaagaaa	0	0	1	2	0	0	0	0	0	2	1	0	0	0	0.754003	0	0	0	0	0	3.31125	1.26903	0	0	0	0.58075	0.634516	0	0	0	1
rno-miR-novel-142-3p	chr19|66962964|66963032|+	chr19	66962998	66963032	+	chr19	56252391	56252425	right	24	TGCAGGAGAAGGTGGGCGTGACCAGTCCTAGCTCTGCAAGCTGGTCACTCAACTGCCTGCCCTGTAGGT	ucacucaacugccugcccuguagg	0	0	1	2	0	0	0	0	0	2	1	0	0	0	0.754003	0	0	0	0	0	3.31125	1.26903	0	0	0	0.58075	0.634516	0	0	0	1
rno-miR-novel-142-5p	chr19|66962964|66963032|+	chr19	66962964	66962997	+	chr19	56252357	56252390	left	23	TGCAGGAGAAGGTGGGCGTGACCAGTCCTAGCTCTGCAAGCTGGTCACTCAACTGCCTGCCCTGTAGGT	ugcaggagaaggugggcgugacc	0	0	1	1	0	0	0	0	0	0	0	0	0	0	0.377001	0	0	0	0	0	0	0	0	0	0	0.0538573	0	0	0	0	1
rno-miR-novel-153	chr14|16368293|16368331|-	chr14	16368293	16368331	-	chr14	16442301	16442339	whole	18	TCAAATGGTCTCTGTACTCGGCCAGAGGCTGTTTCTGAA	ccagaggcuguuucugaa	0	0	1	0	2	0	0	1	0	0	0	1	0	0	0	4.64157	0	0	3.94129	0	0	0	5.41512	0	0	1.22612	2.70756	0	0	0	0.5
rno-miR-novel-155-3p	chr17|37777198|37777287|+	chr17	37777243	37777287	+	chr17	36469025	36469069	right	21	GAAGCTTATCAACCACAGTTCACTTGTGCATCTTGTGCCTTAGGCATGGTGTAAGGCAGAGGTGCAGGCTGTAATGATGAAGGCTGAACT	cuguaaugaugaaggcugaac	0	0	1	2	0	1	0	0	0	0	1	0	0	0	0.754003	0	2.41709	0	0	0	0	1.26903	0	0	0	0.453013	0.634516	0	0	0	1
rno-miR-novel-156-3p	chr20|10550560|10550635|+	chr20	10550598	10550635	+	chr20	8350782	8350819	right	23	GGTGTTGCTCCTGTCTGCAGTGTTGCGCTCTCCAGGATACAAGCAAGGCACATTGTGGTGAGGGAACAGCCCTGAG	uuguggugagggaacagcccuga	0	0	1	2	0	0	0	0	0	0	0	0	0	0	0.754003	0	0	0	0	0	0	0	0	0	0	0.107715	0	0	0	0	1
rno-miR-novel-156-5p	chr20|10550560|10550635|+	chr20	10550560	10550597	+	chr20	8350744	8350781	left	22	GGTGTTGCTCCTGTCTGCAGTGTTGCGCTCTCCAGGATACAAGCAAGGCACATTGTGGTGAGGGAACAGCCCTGAG	gguguugcuccugucugcagug	0	0	1	0	0	0	1	1	2	0	0	0	0	0	0	0	0	4.76279	3.94129	7.34134	0	0	0	0	0	2.2922	0	0	0	0	1
rno-miR-novel-159-5p	chr16|23039087|23039145|-	chr16	23039116	23039145	-	chr16	23151191	23151220	right	18	GGGGGTGTAACTCAGTGGTAGAGTACATGCCTCACACACATGACGTTCTCATTTCCATC	ggggguguaacucagugg	0	0	1	3	0	0	0	0	0	0	1	0	0	0	1.131	0	0	0	0	0	0	1.26903	0	0	0	0.161572	0.634516	0	0	0	1
rno-miR-novel-161-3p	chr13|57185385|57185446|-	chr13	57185385	57185415	-	chr13	52135854	52135884	left	22	GTGCATAGGGAGGAGGTCCGGTGCCCGGCTTGGTGGAGCTTTGGAACCTCCTCCCTAGGGCA	uuuggaaccuccucccuagggc	0	0	1	1	0	0	1	0	0	2	0	0	0	0	0.377001	0	0	4.76279	0	0	3.31125	0	0	0	0	1.20729	0	0	0	0	1
rno-miR-novel-169-5p	chr20|32113977|32114038|-	chr20	32114008	32114038	-	chr20	30303799	30303829	right	23	CTGTAGACAGCACTGGGGCTGGAGATGCGCATCCTTTCCCACCTCCCTGCCTGTCTCATCAT	cuguagacagcacuggggcugga	0	0	1	2	0	0	0	0	0	0	0	0	0	0	0.754003	0	0	0	0	0	0	0	0	0	0	0.107715	0	0	0	0	1
rno-miR-novel-170-3p	chr19|36367086|36367142|+	chr19	36367114	36367142	+	chr19	25390936	25390964	right	22	TGTTACAGCCCTACTGTGTGTGTGCCTCTGACATCACTCTGGAGGTCTGTTACAGCT	cacucuggaggucuguuacagc	0	0	1	1	1	0	0	1	0	0	0	0	0	0	0.377001	2.32078	0	0	3.94129	0	0	0	0	0	0	0.948439	0	0	0	0	0.666667
rno-miR-novel-170-5p	chr19|36367086|36367142|+	chr19	36367086	36367113	+	chr19	25390908	25390935	left	23	TGTTACAGCCCTACTGTGTGTGTGCCTCTGACATCACTCTGGAGGTCTGTTACAGCT	uguuacagcccuacugugugugu	0	0	1	2	0	0	0	1	0	0	0	0	0	0	0.754003	0	0	0	3.94129	0	0	0	0	0	0	0.670756	0	0	0	0	0.666667
rno-miR-novel-171-5p	chr18|31965961|31966034|+	chr18	31965961	31965997	+	chr18	32288359	32288395	left	18	CCTCCAGGAACGGTGCTCTGGTCCAGGAGTTTTAAACCTTTAAGGTCCATAAAGAACCCGATTCCTGTTGGGCT	ccuccaggaacggugcuc	0	0	1	2	0	0	0	0	0	1	0	0	0	0	0.754003	0	0	0	0	0	1.65562	0	0	0	0	0.344232	0	0	0	0	0.666667
rno-miR-novel-173-3p	chr12|33249593|33249647|-	chr12	33249593	33249619	-	chr12	31323158	31323184	left	21	CGTGGGGATGGCGCGGGTAGTGCATGGCTGACCCTGCCGCCTTGTCCCCGCAGCC	cugccgccuuguccccgcagc	0	0	1	2	0	0	0	0	0	0	1	0	0	0	0.754003	0	0	0	0	0	0	1.26903	0	0	0	0.107715	0.634516	0	0	0	0.666667
rno-miR-novel-173-5p	chr12|33249593|33249647|-	chr12	33249620	33249647	-	chr12	31323185	31323212	right	21	CGTGGGGATGGCGCGGGTAGTGCATGGCTGACCCTGCCGCCTTGTCCCCGCAGCC	cguggggauggcgcggguagu	0	0	1	0	1	0	0	0	1	0	0	0	0	0	0	2.32078	0	0	0	3.67067	0	0	0	0	0	0.855922	0	0	0	0	1
rno-miR-novel-175-3p	chr18|73079000|73079062|-	chr18	73079000	73079030	-	chr18	73403043	73403073	left	22	CACAGCGGAGCTGGGCACTGGCGTCACGCAGTCCTTGTTGCCACCCCTGGCTCTGCTGGATCT	ccaccccuggcucugcuggauc	0	0	1	0	0	0	0	0	0	1	0	0	0	0	0	0	0	0	0	0	1.65562	0	0	0	0	0.236518	0	0	0	0	1
rno-miR-novel-175-5p	chr18|73079000|73079062|-	chr18	73079031	73079062	-	chr18	73403074	73403105	right	24	CACAGCGGAGCTGGGCACTGGCGTCACGCAGTCCTTGTTGCCACCCCTGGCTCTGCTGGATCT	cacagcggagcugggcacuggcgu	0	0	1	1	0	0	0	0	0	1	1	0	0	0	0.377001	0	0	0	0	0	1.65562	1.26903	0	0	0	0.290375	0.634516	0	0	0	1
rno-miR-novel-176-3p	chr20|14711475|14711535|+	chr20	14711505	14711535	+	chr20	12551921	12551951	right	22	ACCCACATGGAGAAGCGAGAAGTAATTCCCACAAGTTTTCTGACCTCTCCATGTGAGCCTT	ucugaccucuccaugugagccu	0	0	1	1	0	1	0	0	0	0	1	0	0	0	0.377001	0	2.41709	0	0	0	0	1.26903	0	0	0	0.399156	0.634516	0	0	0	1
rno-miR-novel-177-3p	chr17|15556668|15556730|+	chr17	15556699	15556730	+	chr17	13482444	13482475	right	21	AGTTTTCTGCCTTTCGCTCTGTGGCGTGTGGATGCTGGTTCCCAGAGGGCAGGTGGAACTGTG	ccagagggcagguggaacugu	0	0	1	2	0	0	0	0	0	0	0	0	0	0	0.754003	0	0	0	0	0	0	0	0	0	0	0.107715	0	0	0	0	1
rno-miR-novel-177-5p	chr17|15556668|15556730|+	chr17	15556668	15556698	+	chr17	13482413	13482443	left	24	AGTTTTCTGCCTTTCGCTCTGTGGCGTGTGGATGCTGGTTCCCAGAGGGCAGGTGGAACTGTG	aguuuucugccuuucgcucugugg	0	0	1	1	0	1	0	0	0	1	0	0	0	0	0.377001	0	2.41709	0	0	0	1.65562	0	0	0	0	0.635673	0	0	0	0	1
rno-miR-novel-178-3p	chr10|66600873|66600942|+	chr10	66600908	66600942	+	chr10	65025337	65025371	right	23	CTGGAGCCCATGCCTTGGGGATAAGCTGTTCTTGGTTTTCCTGATGTCCCCTGGGTCTGTGCTCTGCAGT	uccccugggucugugcucugcag	0	0	1	2	0	0	0	0	0	0	1	0	0	0	0.754003	0	0	0	0	0	0	1.26903	0	0	0	0.107715	0.634516	0	0	0	1
rno-miR-novel-179-3p	chr13|55586790|55586859|+	chr13	55586825	55586859	+	chr13	50533966	50534000	right	22	GGGAGGGGAGGAGAGGGAGGGGAGGTGGGGAGGTTGGTGATCCAGACTTCTGCCTCTCATCCCTCTAGTA	uucugccucucaucccucuagu	0	0	1	0	2	0	0	0	0	0	0	1	0	0	0	4.64157	0	0	0	0	0	0	5.41512	0	0	0.663081	2.70756	0	0	0	1
rno-miR-novel-183-3p	chr13|93136595|93136652|-	chr13	93136595	93136623	-	chr13	88510669	88510697	left	23	AGTCTCTTTCAGCTCCTGAGGGAATGACAACCTCCTTCCTGGAGTGAAAGTGACTGAG	cuuccuggagugaaagugacuga	0	0	1	1	0	1	1	0	0	0	0	0	0	0	0.377001	0	2.41709	4.76279	0	0	0	0	0	0	0	1.07955	0	0	0	0	1
rno-miR-novel-184-3p	chr19|37116772|37116840|-	chr19	37116772	37116805	-	chr19	26141149	26141182	left	21	ATGCAGGACGAAAATAAGTCAGGCTTCCAGCCTGCACAGGGTTGTAGCAGACTTATTTCCCCTGCAGGT	cagacuuauuuccccugcagg	0	0	1	1	0	0	0	0	0	2	0	0	0	0	0.377001	0	0	0	0	0	3.31125	0	0	0	0	0.526893	0	0	0	0	1
rno-miR-novel-184-5p	chr19|37116772|37116840|-	chr19	37116806	37116840	-	chr19	26141183	26141217	right	24	ATGCAGGACGAAAATAAGTCAGGCTTCCAGCCTGCACAGGGTTGTAGCAGACTTATTTCCCCTGCAGGT	augcaggacgaaaauaagucaggc	0	0	1	0	0	0	0	0	0	1	0	0	0	0	0	0	0	0	0	0	1.65562	0	0	0	0	0.236518	0	0	0	0	1
rno-miR-novel-186-5p	chr12|13644051|13644141|-	chr12	13644096	13644141	-	chr12	11579574	11579619	right	21	TGCTGGTCCTGTGTCTGCAGGTGTACTACCCGGTGCGGCACCACTTGGTACAGCACATGGTCAGTGCCATGCAGAGGCTGGGCTTCACACC	ugcugguccugugucugcagg	0	0	1	3	0	0	0	0	0	0	0	0	0	0	1.131	0	0	0	0	0	0	0	0	0	0	0.161572	0	0	0	0	1
rno-miR-novel-198-3p	chr10|20464441|20464549|-	chr10	20464441	20464494	-	chr10	20590805	20590858	left	21	GTAGCAAGCCGTGGGCGGTCTTGGCAATTCCCGGGTTCTGATCTGGTCGCTGCTGAAATAGAGGGGTTATGAACTCTGAGGGCACTGTCATGGCTGTCACACAGTAGCA	gagggcacugucauggcuguc	0	1	0	1	1	0	0	0	0	0	0	0	0	0	0.377001	2.32078	0	0	0	0	0	0	0	0	0	0.385398	0	0	0	0	0.5
rno-miR-novel-198-5p	chr10|20464441|20464549|-	chr10	20464495	20464549	-	chr10	20590859	20590913	right	23	GTAGCAAGCCGTGGGCGGTCTTGGCAATTCCCGGGTTCTGATCTGGTCGCTGCTGAAATAGAGGGGTTATGAACTCTGAGGGCACTGTCATGGCTGTCACACAGTAGCA	aauucccggguucugaucugguc	0	1	0	0	0	0	0	0	0	0	1	0	0	0	0	0	0	0	0	0	0	1.26903	0	0	0	0	0.634516	0	0	0	1
rno-miR-novel-199-3p	chr19|26899897|26899981|-	chr19	26899897	26899938	-	chr19	15820729	15820770	left	19	GCCAGGCTTGGTGGCTTAGGTTTAATCCCTTCCTACTCAGGAGACTGAGGCAGGAGGATCACACATTCAAACATGCCTGGGCTAC	uucaaacaugccugggcua	0	0	1	0	0	1	0	1	0	0	0	0	0	0	0	0	2.41709	0	3.94129	0	0	0	0	0	0	0.90834	0	0	0	0	0.5
rno-miR-novel-200	chr10|91151280|91151326|+	chr10	91151280	91151326	+	chr10	91385332	91385378	whole	23	AAGGAAGTACTTGCCAGTAGAATGAGCTGAGCAAGTGATTCCTTCTT	aaggaaguacuugccaguagaau	0	0	1	2	0	0	0	0	0	0	0	0	0	0	0.754003	0	0	0	0	0	0	0	0	0	0	0.107715	0	0	0	0	0.5
rno-miR-novel-206-5p	chr14|14665255|14665315|-	chr14	14665285	14665315	-	chr14	14724963	14724993	right	21	ATGGCCGTGGACAAGCCCTTGCCACAGAATTAGGGACAAAGGCTTTCCTCCTGGCCAAACA	auggccguggacaagcccuug	0	0	1	1	0	0	0	0	0	1	0	0	0	0	0.377001	0	0	0	0	0	1.65562	0	0	0	0	0.290375	0	0	0	0	1
rno-miR-novel-208-3p	chr10|83599646|83599704|-	chr10	83599646	83599674	-	chr10	83794458	83794486	left	23	TGAGGTGGCAGCTGTCTGGGCTGTGAACAACAGGCTCTGTCCGGCTGACCACCTCACTC	ucuguccggcugaccaccucacu	0	0	1	1	0	0	0	0	0	0	1	0	0	0	0.377001	0	0	0	0	0	0	1.26903	0	0	0	0.0538573	0.634516	0	0	0	1
rno-miR-novel-209-5p	chr18|47124539|47124614|-	chr18	47124577	47124614	-	chr18	47910171	47910208	right	22	TGTGATGTGTGCATGTATATGTGTGTGCGTGTGTGTGTGTGCATACGCATGCACACTTCCAGGCATTCATGCATGC	ugugaugugugcauguauaugu	0	0	1	0	0	1	0	0	0	0	1	0	0	0	0	0	2.41709	0	0	0	0	1.26903	0	0	0	0.345298	0.634516	0	0	0	1
rno-miR-novel-211-5p	chr10|14322929|14322997|+	chr10	14322929	14322962	+	chr10	14507452	14507485	left	24	TTGGGCGATGGCAGTGGATAAGCTGCCCTATGACCTTGGTGGCACTTTAGCCCTGCTATTTGCCTTCCA	ugggcgauggcaguggauaagcug	0	0	1	0	0	0	0	0	0	0	1	0	0	0	0	0	0	0	0	0	0	1.26903	0	0	0	0	0.634516	0	0	0	1
rno-miR-novel-21-3p	chr19|44982947|44983027|-	chr19	44982947	44982986	-	chr19	34101533	34101572	left	18	AGTGTAAAGCTCCGGCTTCCACTCACAGCACAGAAAAAAAAATGTGTAAAACTAGAGTGTATGGCTGGAGAAGTAGCTCAG	ggagaaguagcucaguua	0	0	1	55	11	0	0	0	0	1	4	3	0	0	20.7351	25.5286	0	0	0	0	1.65562	5.07613	16.2454	0	0	6.84562	10.6607	0	0	0	0.986486
rno-miR-novel-226-3p	chr10|43276935|43277005|+	chr10	43276970	43277005	+	chr10	43479736	43479771	right	22	AGGGGGAAGGAAAAAGCCATGTCTGAGGGGCCTGCCATGCCTCTCTGACATGCTTATGCCGTCCCTCAGGG	caugcuuaugccgucccucagg	0	0	1	0	0	0	0	0	0	1	0	0	0	0	0	0	0	0	0	0	1.65562	0	0	0	0	0.236518	0	0	0	0	1
rno-miR-novel-227-3p	chr11|36650234|36650289|+	chr11	36650262	36650289	+	chr11	33053779	33053806	right	19	ATTAAAGGAGCCTGCAGCAGTGCTCAGATGAGCTTGCTGCTCTGGGAGTCTGTGTC	cugcucugggagucugugu	0	0	1	0	0	0	0	1	0	0	0	0	0	0	0	0	0	0	3.94129	0	0	0	0	0	0	0.563042	0	0	0	0	1
rno-miR-novel-232-5p	chr10|16680789|16680846|-	chr10	16680818	16680846	-	chr10	16788708	16788736	right	22	ACTCTGCCTCCATCTCCCCAGCCTGCTTCAACCCGGTGGGGAGATCAAGGCAGAAATC	acucugccuccaucuccccagc	0	0	1	1	0	0	0	0	0	0	0	0	0	0	0.377001	0	0	0	0	0	0	0	0	0	0	0.0538573	0	0	0	0	1
rno-miR-novel-23-3p	chr14|84033737|84033804|+	chr14	84033771	84033804	+	chr14	83346764	83346797	right	20	GGCTCCCTCTAGTCCTCTTGGTTGTGGCTGCCAAGGGATCTTTCCACACAAGAGCATGAGGGTCTTCA	caagagcaugagggucuuca	0	0	1	2	0	1	0	0	0	0	0	0	0	0	0.754003	0	2.41709	0	0	0	0	0	0	0	0	0.453013	0	0	0	0	1
rno-miR-novel-234-3p	chr10|13884176|13884238|-	chr10	13884176	13884206	-	chr10	14067953	14067983	left	22	GGGATGAGGCAGGGGAAAGGACAGACAGCACTTGGGCTTGTCTGACCCTGATTTTATCCCAGG	ucugacccugauuuuaucccag	0	0	1	0	1	0	0	0	0	0	0	0	0	0	0	2.32078	0	0	0	0	0	0	0	0	0	0.33154	0	0	0	0	1
rno-miR-novel-29	chr16|16849224|16849262|-	chr16	16849224	16849262	-	chr16	16963735	16963773	whole	18	GCAGCAGGTCTCCAAGGAGGTAAGCAGATCTGTAGCCTG	gcagcaggucuccaagga	0	0	1	23	4	0	0	0	1	2	5	3	0	0	8.67103	9.28313	0	0	0	3.67067	3.31125	6.34516	16.2454	0	0	3.5623	11.2953	0	0	0	0.868421
rno-miR-novel-36	chr19|35236369|35236408|+	chr19	35236369	35236408	+	chr19	24257752	24257791	whole	18	GAAGGAGCTGGAGAAGCTAAGGACTCAAAGTCCCTTCCAA	aaggagcuggagaagcua	0	0	1	21	7	0	0	0	0	0	0	3	0	0	7.91703	16.2455	0	0	0	0	0	0	16.2454	0	0	3.45179	8.12269	0	0	0	1
rno-miR-novel-49-3p	chr14|92242150|92242211|-	chr14	92242150	92242180	-	chr14	92445355	92445385	left	22	AGCGTTAGAAACACATGTAACAATGTAGCTTAAAGGTGGTTATCTGTGCTTCTGAGCTGCTG	uuaucugugcuucugagcugcu	0	0	1	12	0	0	0	0	1	4	4	0	0	0	4.52402	0	0	0	0	3.67067	6.62249	5.07613	0	0	0	2.11674	2.53806	0	0	0	1
rno-miR-novel-49-5p	chr14|92242150|92242211|-	chr14	92242181	92242211	-	chr14	92445386	92445416	right	22	AGCGTTAGAAACACATGTAACAATGTAGCTTAAAGGTGGTTATCTGTGCTTCTGAGCTGCTG	agcguuagaaacacauguaaca	0	0	1	0	1	0	0	0	0	1	0	0	0	0	0	2.32078	0	0	0	0	1.65562	0	0	0	0	0.568058	0	0	0	0	1
rno-miR-novel-56-3p	chr16|19859428|19859490|+	chr16	19859459	19859490	+	chr16	19999031	19999062	right	23	GCAGGCCCTGGTTGGCTTCCTCCCAAGGAGAGCTGTGGGAAGGTCGGCCAAGCAGGGCAGAAA	aaggucggccaagcagggcagaa	0	0	1	6	2	5	1	1	0	0	0	2	0	0	2.26201	4.64157	12.0854	4.76279	3.94129	0	0	0	10.8302	0	0	3.95616	5.41512	0	0	0	1
rno-miR-novel-57-3p	chr20|25164029|25164112|+	chr20	25164071	25164112	+	chr20	23076119	23076160	right	23	GAGAACTCGGCATAGGCCTGCGAGGTTCAAGAAAAAAACACATCCTCCGGGCATCGCAGGCCTATGCTGGGTTCTTGGTACCAT	ccuaugcuggguucuugguacca	0	0	1	2	0	0	1	1	0	11	2	0	0	0	0.754003	0	0	4.76279	3.94129	0	18.2119	2.53806	0	0	0	3.95285	1.26903	0	0	0	1
rno-miR-novel-57-5p	chr20|25164029|25164112|+	chr20	25164029	25164070	+	chr20	23076077	23076118	left	22	GAGAACTCGGCATAGGCCTGCGAGGTTCAAGAAAAAAACACATCCTCCGGGCATCGCAGGCCTATGCTGGGTTCTTGGTACCAT	gagaacucggcauaggccugcg	0	0	1	0	0	0	0	0	1	0	0	0	0	0	0	0	0	0	0	3.67067	0	0	0	0	0	0.524381	0	0	0	0	1
rno-miR-novel-63-5p	chr10|66670534|66670595|+	chr10	66670534	66670564	+	chr10	64955148	64955178	left	19	ACCCAAACTGTGTGACACCAGGCATTTCATGATTGCCTGTCTGTCAACATTTGCTGGACAGA	acccaaacugugugacacc	0	0	1	4	3	0	0	0	1	4	2	0	0	0	1.50801	6.96235	0	0	0	3.67067	6.62249	2.53806	0	0	0	2.6805	1.26903	0	0	0	0.928571
rno-miR-novel-74-3p	chr14|80148936|80149003|+	chr14	80148970	80149003	+	chr14	80523166	80523199	right	19	AGGTGTCCAGACAGGTTGGTGAACTGCCCCTCTATGGGGTGGCAGGCCAGATCCAACTCTGACCTCAT	agauccaacucugaccuca	0	0	1	8	2	1	0	1	0	0	1	0	0	0	3.01601	4.64157	2.41709	0	3.94129	0	0	1.26903	0	0	0	2.00228	0.634516	0	0	0	0.923077
rno-miR-novel-82-5p	chr14|42230322|42230382|+	chr14	42230322	42230351	+	chr14	42434466	42434495	left	24	AATGACAGGAGGACCTGAACGCCTCAGCCCAGTCAGGTGTTCATTTTTCCTGCCTGTTTAT	aaugacaggaggaccugaacgccu	0	0	1	5	0	0	0	1	0	2	2	1	0	0	1.88501	0	0	0	3.94129	0	3.31125	2.53806	5.41512	0	0	1.30536	3.97659	0	0	0	1
rno-miR-novel-93-3p	chr16|21238296|21238354|-	chr16	21238296	21238324	-	chr16	21322480	21322508	left	23	TTGTATTGCTCAACATGGGAACAGAGTTTGTGTTGTCCTCTGTAAGAGCAGTGCAGTAT	uccucuguaagagcagugcagua	0	0	1	7	1	0	0	0	0	0	0	1	0	0	2.63901	2.32078	0	0	0	0	0	0	5.41512	0	0	0.708542	2.70756	0	0	0	1
rno-miR-novel-9-3p	chr14|26226537|26226594|+	chr14	26226566	26226594	+	chr14	26397845	26397873	right	22	TGCTTGCCTGGATTACAGTGAAGGTATTCATGTTTCACTGCACTCTAGACAGGCATTA	cacugcacucuagacaggcauu	1	0	1	5	0	3	1	3	1	9	1	1	0	0	1.88501	0	7.25126	4.76279	11.8239	3.67067	14.9006	1.26903	5.41512	0	0	6.32774	3.34208	0	0	0	1
rno-miR-novel-109-3p	chr2|215694064|215694131|-	chr2	215694064	215694097	-	chr2	196199380	196199413	left	24	CTGGGCTGGGGAGTAGTGACAGCCCTGTGGAATATGTACTAGGTCTATCCTGCTCTTCTGTCTTTGCC	ucuauccugcucuucugucuuugc	0	0	1	4	1	0	0	0	0	1	1	0	0	0	1.50801	2.32078	0	0	0	0	1.65562	1.26903	0	0	0	0.783488	0.634516	0	0	0	0.714286
rno-miR-novel-112-3p	chr1|228670770|228670841|+	chr1	228670806	228670841	+	chr1	221683044	221683079	right	24	GTGAGGGCATGGTCAGATACTACAGGAGTGGAGTTCATTCAGAGGCCTGTGGTGAGCCATTGCCCTCTTCCC	uguggugagccauugcccucuucc	0	0	1	2	1	0	0	0	1	0	0	1	0	0	0.754003	2.32078	0	0	0	3.67067	0	0	5.41512	0	0	0.963636	2.70756	0	0	0	1
rno-miR-novel-112-5p	chr1|228670770|228670841|+	chr1	228670770	228670805	+	chr1	221683008	221683043	left	24	GTGAGGGCATGGTCAGATACTACAGGAGTGGAGTTCATTCAGAGGCCTGTGGTGAGCCATTGCCCTCTTCCC	gugagggcauggucagauacuaca	0	0	1	4	0	0	0	2	0	1	0	0	0	0	1.50801	0	0	0	7.88258	0	1.65562	0	0	0	0	1.57803	0	0	0	0	1
rno-miR-novel-116-3p	chr7|117500553|117500615|+	chr7	117500584	117500615	+	chr7	117512953	117512984	right	23	CAGCCATGGTCAGTGGACTGGATGATGGTGATGAACCACACAGTCTAGTGGCCTTGGAAGCCA	cacagucuaguggccuuggaagc	0	0	1	2	0	0	0	0	0	2	0	1	0	0	0.754003	0	0	0	0	0	3.31125	0	5.41512	0	0	0.58075	2.70756	0	0	0	1
rno-miR-novel-120-5p	chr1|181479818|181479892|-	chr1	181479855	181479892	-	chr1	174495329	174495366	right	18	GCGGGCGGGGCCGGGGGTGTCCGCGGGCGCAGAAGCCGGGAGCCCGCACACGCCTCCCCGCGCCGCTACCGCCGC	cgggcggggccgggggug	0	0	1	5	1	0	0	0	0	0	0	0	0	0	1.88501	2.32078	0	0	0	0	0	0	0	0	0	0.600827	0	0	0	0	0.833333
rno-miR-novel-121-5p	chr7|120526107|120526164|+	chr7	120526107	120526135	+	chr7	120532965	120532993	left	18	GCTCAGGATGAACGCTGGCTTCCGGGCTCGGGAGACGGGCATGAGGTCCTGAAGCTCT	gcucaggaugaacgcugg	0	0	1	3	0	0	0	1	0	1	0	1	0	0	1.131	0	0	0	3.94129	0	1.65562	0	5.41512	0	0	0.961131	2.70756	0	0	0	0.833333
rno-miR-novel-124-3p	chr7|122885874|122885935|+	chr7	122885905	122885935	+	chr7	122911409	122911439	right	22	ACAGCAGGGATACAGGACTGGGTAACTGAAGCAGACGCACGCCTTCTTGTGTCCCTGCAGAT	cgccuucuugugucccugcaga	0	0	1	5	0	0	0	0	0	0	1	0	0	0	1.88501	0	0	0	0	0	0	1.26903	0	0	0	0.269287	0.634516	0	0	0	1
rno-miR-novel-138	chr4|236425782|236425827|+	chr4	236425782	236425827	+	chr4	172172858	172172903	whole	22	CAGAGGCCCTGAGTTTTATGGACAATGAGCCTTTTAACCCTGAGAA	augagccuuuuaacccugagaa	0	0	1	3	1	0	0	0	0	0	1	0	0	0	1.131	2.32078	0	0	0	0	0	1.26903	0	0	0	0.493113	0.634516	0	0	0	0.8
rno-miR-novel-141-3p	chr3|180401903|180401959|+	chr3	180401931	180401959	+	chr3	176691749	176691777	right	22	GTGGGGGTGCATGGAGAGGGACAGGACCCTATCGTGACCCTCCTTTGCTCCTCAGGT	ugacccuccuuugcuccucagg	0	0	1	2	0	0	0	0	0	2	1	0	0	0	0.754003	0	0	0	0	0	3.31125	1.26903	0	0	0	0.58075	0.634516	0	0	0	1
rno-miR-novel-154-3p	chr4|225270517|225270573|+	chr4	225270545	225270573	+	chr4	158260951	158260979	right	22	AGAGGGGCTGGCTTAGTGACAGAATCCTGCATCCTGTCCTTTCCCAGTTCCTCCTTA	uguccuuucccaguuccuccuu	0	0	1	2	0	0	0	0	0	0	0	0	0	0	0.754003	0	0	0	0	0	0	0	0	0	0	0.107715	0	0	0	0	1
rno-miR-novel-154-5p	chr4|225270517|225270573|+	chr4	225270517	225270544	+	chr4	158260923	158260950	left	23	AGAGGGGCTGGCTTAGTGACAGAATCCTGCATCCTGTCCTTTCCCAGTTCCTCCTTA	agaggggcuggcuuagugacaga	0	0	1	2	1	0	0	0	1	0	0	0	0	0	0.754003	2.32078	0	0	0	3.67067	0	0	0	0	0	0.963636	0	0	0	0	1
rno-miR-novel-157-3p	chr4|224840758|224840830|-	chr4	224840758	224840793	-	chr4	157823715	157823750	left	23	AATGGGAGGAGGGCTGGGAGGAAAGGAGAGAGTTCTGGAAGCATCCTCTCATTCCACCTTCCCTCCCACAGGT	cauuccaccuucccucccacagg	0	0	1	1	0	0	0	1	0	0	1	1	0	0	0.377001	0	0	0	3.94129	0	0	1.26903	5.41512	0	0	0.616899	3.34208	0	0	0	1
rno-miR-novel-158-3p	chr2|198027945|198028000|-	chr2	198027945	198027972	-	chr2	178616960	178616987	left	21	CTGGGAGGGTGTCCCGAGCCTCCGCCTGGGAGGGACTCCGGTCTCTCTTCCAGATG	acuccggucucucuuccagau	0	0	1	3	1	0	0	0	0	0	0	0	0	0	1.131	2.32078	0	0	0	0	0	0	0	0	0	0.493113	0	0	0	0	1
rno-miR-novel-174-3p	chr6|112776667|112776781|-	chr6	112776667	112776723	-	chr6	104611463	104611519	left	22	GCGCGTTCGCAGCACAAAATGGCGACGGCCGAGTCTGCGGCGGGGGAGGAGCGAGCGAGCCGAGCTCCCCCCTCAGCCGCGGGCAAACCGGGCCCTGGGCGCCGAGCCTGCAGGC	uccccccucagccgcgggcaaa	0	1	0	1	1	1	0	0	0	0	0	0	0	0	0.377001	2.32078	2.41709	0	0	0	0	0	0	0	0	0.730696	0	0	0	0	1
rno-miR-novel-185-3p	chr7|129826069|129826131|-	chr7	129826069	129826099	-	chr7	130140454	130140484	left	23	TAAGGGTAGCAAGAGTAGGTGGCCAGGGAACGCCCCACCTTGACTTGCATTCCCTTCTCAGAC	uugacuugcauucccuucucaga	0	0	1	3	0	0	0	0	0	0	0	0	0	0	1.131	0	0	0	0	0	0	0	0	0	0	0.161572	0	0	0	0	1
rno-miR-novel-188-3p	chr5|173315783|173315835|-	chr5	173315783	173315808	-	chr5	169762107	169762132	left	22	CGGGGTCGGGAGGCGGGAGGTTAGAACTCCTCCCTCTGCACCGACCCACAGCA	ucccucugcaccgacccacagc	0	0	1	1	1	0	0	0	0	1	0	0	0	0	0.377001	2.32078	0	0	0	0	1.65562	0	0	0	0	0.621915	0	0	0	0	1
rno-miR-novel-205-3p	chr3|128436599|128436665|+	chr3	128436632	128436665	+	chr3	121577809	121577842	right	21	GCAGGACCCGAGGCAGGGACTGTGGAGAGGAGCCTCTTACAAGCCTGCTCTCTGTGGCTCCCTCAGC	ugcucucuguggcucccucag	0	0	1	1	0	0	0	1	0	0	0	0	0	0	0.377001	0	0	0	3.94129	0	0	0	0	0	0	0.616899	0	0	0	0	1
rno-miR-novel-207-3p	chr7|126584064|126584122|-	chr7	126584064	126584092	-	chr7	126873204	126873232	left	23	GAGGCACTGTGGATACTCGGTCCCCCAGCATGTGATGGAGTGTCTGTGAGTGCTCTCTC	uggagugucugugagugcucucu	0	0	1	2	0	0	0	0	0	0	0	0	0	0	0.754003	0	0	0	0	0	0	0	0	0	0	0.107715	0	0	0	0	1
rno-miR-novel-215-3p	chr7|140636192|140636250|+	chr7	140636221	140636250	+	chr7	142835592	142835621	right	20	TCTTCAGCTCAGTTCTGACTAGTTGGAATCATTAGTAACAGTCTGTGCTGAAGTGCTGG	cagucugugcugaagugcug	0	0	1	1	0	0	0	0	0	0	0	0	0	0	0.377001	0	0	0	0	0	0	0	0	0	0	0.0538573	0	0	0	0	1
rno-miR-novel-221-3p	chr5|102591799|102591857|-	chr5	102591799	102591827	-	chr5	98548424	98548452	left	23	GCCAGAGTGGGAAGTAGCCAGGGACACCTGTCTCTCCTGCCCTGTCCCACTCTGCAGGC	cugcccugucccacucugcaggc	0	0	1	0	1	0	0	0	0	0	0	0	0	0	0	2.32078	0	0	0	0	0	0	0	0	0	0.33154	0	0	0	0	1
rno-miR-novel-225-3p	chr5|152839301|152839365|+	chr5	152839333	152839365	+	chr5	149137651	149137683	right	22	ACAGGGCTTGGCTTGCTGACACACCAAGCTGTGCAATGCTTGTGAGTCTCAAGTCTTCCCTGATC	ugagucucaagucuucccugau	0	0	1	1	0	0	0	0	0	0	0	0	0	0	0.377001	0	0	0	0	0	0	0	0	0	0	0.0538573	0	0	0	0	1
rno-miR-novel-233-3p	chr3|167542538|167542609|-	chr3	167542538	167542573	-	chr3	161357918	161357953	left	22	CAGGGTGGGGTTTAGAGGAAGGCTGCAGCCTTATAGGAAGGATTACTGGCCAGCTTCTCTCTATCTCTAGGT	ccagcuucucucuaucucuagg	0	0	1	0	0	0	1	0	0	0	0	0	0	0	0	0	0	4.76279	0	0	0	0	0	0	0	0.680398	0	0	0	0	1
rno-miR-novel-27-5p	chr7|114258951|114259017|+	chr7	114258951	114258983	+	chr7	114323980	114324012	left	23	TAAGTGCGGCTGCGCGAGTTGACCAGTGAGGAGGGCGTACTGTCTACTTCTTTTCTGTCGCTGACTT	uaagugcggcugcgcgaguugac	0	0	1	28	5	3	1	1	0	0	0	1	0	0	10.556	11.6039	7.25126	4.76279	3.94129	0	0	0	5.41512	0	0	5.44504	2.70756	0	0	0	0.871795
rno-miR-novel-28-3p	chr7|114258896|114258974|+	chr7	114258935	114258974	+	chr7	114323964	114324003	right	23	TCTCTGCGTTCCGCCTACCGCGTCACTCCCGCCCTGCTTCGCACGCGTGAGGAGCTAAGTGCGGCTGCGCGAGTTGACC	uaagugcggcugcgcgaguugac	0	0	1	28	5	3	1	1	0	0	0	1	0	0	10.556	11.6039	7.25126	4.76279	3.94129	0	0	0	5.41512	0	0	5.44504	2.70756	0	0	0	0.871795
rno-miR-novel-43-5p	chr6|142148247|142148307|+	chr6	142148247	142148276	+	chr6	132977737	132977766	left	19	ACTCAAACTGTGGGCTCTGCTAACCTCCCTGTCCTTGAGAAGCTCCTGCAGTTTTTGTTGG	acucaaacugugggcucug	0	0	1	7	2	0	0	4	1	3	10	0	0	0	2.63901	4.64157	0	0	15.7652	3.67067	4.96687	12.6903	0	0	0	4.52618	6.34516	0	0	0	1
rno-miR-novel-64-3p	chr7|109071191|109071263|-	chr7	109071191	109071226	-	chr7	109128362	109128397	left	25	CAATGAGCCTGTGTCAGAAGTCCCAGTTGGAGCCTTCCAGGAGTTGGCTGGGATGATGCACTGCTGACCATGC	cugggaugaugcacugcugaccaug	0	0	1	12	2	0	0	0	0	0	0	0	0	0	4.52402	4.64157	0	0	0	0	0	0	0	0	0	1.30937	0	0	0	0	1
rno-miR-novel-65-5p	chr7|109071153|109071216|-	chr7	109071185	109071216	-	chr7	109128356	109128387	right	25	CTGGGATGATGCACTGCTGACCATGCTGAGGGCCATGTTGGGGGCTGCCCACAACTCCTACCAC	cugggaugaugcacugcugaccaug	0	0	1	12	2	0	0	0	0	0	0	0	0	0	4.52402	4.64157	0	0	0	0	0	0	0	0	0	1.30937	0	0	0	0	1
rno-miR-novel-7-3p	chr2|217974496|217974551|+	chr2	217974524	217974551	+	chr2	198486687	198486714	right	22	ATTGCCTGGTTTAGTCTCTGCTACTTGCAAGTACCAGGTCACTAAAACAGGCAGGG	ccaggucacuaaaacaggcagg	0	0	1	0	1	0	0	0	0	1	0	0	0	0	0	2.32078	0	0	0	0	1.65562	0	0	0	0	0.568058	0	0	0	0	0.5
rno-miR-novel-75-5p	chr8|106934501|106934572|-	chr8	106934537	106934572	-	chr8	107508833	107508868	right	18	CTGGAGCTGGAGTCGGTGATTGGGAGCTCTATAATGTAGGTACTAGGAACTGAACTCAGGTCCTCTAGAAAA	cuggagcuggagucggug	0	0	1	6	0	0	0	0	0	0	0	7	0	0	2.26201	0	0	0	0	0	0	0	37.9059	0	0	0.323144	18.9529	0	0	0	1
rno-miR-novel-76-5p	chr4|246734527|246734583|+	chr4	246734527	246734554	+	chr4	182600093	182600120	left	22	GAAAGGGGCGTGGCTACGTGGAAACGAAGTGAAACCACGAGGCATGTCCCTTTCTAG	gaaaggggcguggcuacgugga	0	0	1	6	1	5	0	0	0	0	0	0	0	0	2.26201	2.32078	12.0854	0	0	0	0	0	0	0	0	2.38118	0	0	0	0	1
rno-miR-novel-86-3p	chr9|115657134|115657196|-	chr9	115657134	115657164	-	chr9	116167625	116167655	left	23	ATGACAGAGAATCTCCTGACGCTTGTTTCTTTCTGCCGCTGAGGATGCTCTCTGTCTCCTTCC	ugaggaugcucucugucuccuuc	0	0	1	0	0	0	0	0	0	0	1	0	0	0	0	0	0	0	0	0	0	1.26903	0	0	0	0	0.634516	0	0	0	1
rno-miR-novel-94-3p	chr3|128342030|128342083|+	chr3	128342057	128342083	+	chr3	121673471	121673497	right	22	CAGGGGAAAGAGAGAGGAGCACTAATTCCCATCTCTCTCTGCCCCCTGACTGCA	ucucucucugcccccugacugc	0	0	1	5	1	1	0	0	0	2	0	0	0	0	1.88501	2.32078	2.41709	0	0	0	3.31125	0	0	0	0	1.41916	0	0	0	0	1
rno-miR-novel-94-5p	chr3|128342030|128342083|+	chr3	128342030	128342056	+	chr3	121673498	121673524	left	23	CAGGGGAAAGAGAGAGGAGCACTAATTCCCATCTCTCTCTGCCCCCTGACTGCA	caggggaaagagagaggagcacu	0	0	1	0	0	0	0	0	0	1	0	0	0	0	0	0	0	0	0	0	1.65562	0	0	0	0	0.236518	0	0	0	0	1
rno-miR-novel-125-5p	chr14|110167836|110167912|+	chr14	110167836	110167873	+	chr14	110468138	110468175	left	19	TGTGGGTTGAGCAATTGCAAGTTCCTAACCTTTGCAGAATGAGATAGTCACTGTAGAAATGCTCCAACTTTTCAGGG	uguggguugagcaauugca	0	0	1	1	0	0	0	0	0	1	0	4	0	0	0.377001	0	0	0	0	0	1.65562	0	21.6605	0	0	0.290375	10.8302	0	0	0	1
rno-miR-novel-33-3p	chr5|27996623|27996743|+;chr5|27996653|27996715|+	chr5	27996683;27996684	27996743;27996715	+	chr5	23267131;23267132	23267191;23267163	right	22	GCTGCTCTAGTCAAGACGTGTAAAGCTGTTCCGACAAAATAATACACTGAGTGCAAACAGTTGTGTGTCACACAGTATACTGTTTTGTTCAGACGGCTTTACATGCAAATAGCCATTGCAA;CCGACAAAATAATACACTGAGTGCAAACAGTTGTGTGTCACACAGTATACTGTTTTGTTCAGA	cacaguauacuguuuuguucag	0;0	1;0	0;1	0	2	0	0	0	0	0	0	0	0	0	0	4.64157	0	0	0	0	0	0	0	0	0	0.663081	0	0	0	0	1
rno-miR-novel-33-5p	chr5|27996623|27996743|+;chr5|27996653|27996715|+	chr5	27996623;27996653	27996682;27996683	+	chr5	23267071;23267101	23267130;23267131	left	22	GCTGCTCTAGTCAAGACGTGTAAAGCTGTTCCGACAAAATAATACACTGAGTGCAAACAGTTGTGTGTCACACAGTATACTGTTTTGTTCAGACGGCTTTACATGCAAATAGCCATTGCAA;CCGACAAAATAATACACTGAGTGCAAACAGTTGTGTGTCACACAGTATACTGTTTTGTTCAGA	cgacaaaauaauacacugagug	0;0	1;0	0;1	12	0	4	2	2	2	6	4	2	0	0	4.52402	0	9.66835	9.52558	7.88258	7.34134	9.93374	5.07613	10.8302	0	0	6.98223	7.95319	0	0	0	1
rno-miR-novel-67-3p	chr7|63712784|63712842|-;chr7|65846111|65846169|-	chr7	63712784;65846111	63712812;65846139	-	chr7	63488894;65638170	63488922;65638198	left	18	GCGTTTCTCAAGTGGGTTCTGAGAAACAAACTCAGCTTCTCCTGCTTATGTGGCACTTA;GCGTTTCTCAAGTGGGTTCTGAGAAACAAACTCAGCTTCTCCTGCTTATGTGGCACTTA	ccugcuuauguggcacuu	0;0	0;0	1;1	11	0	0	0	0	2	0	1	0	0	0	4.14702	0	0	0	0	7.34134	0	1.26903	0	0	0	1.64119	0.634516	0	0	0	1
rno-miR-novel-202-3p	chr11|77330924|77330981|-;chr11|77622184|77622241|-	chr11	77330924;77622184	77330952;77622212	-	chr11	74281279;74578745	74281307;74578773	left	22	AGCAGAGCAACGCCTGCTGGGGACCACATGCATCCCCAAGGGCGGGTGCTTTGCTTTG;AGCAGAGCAACGCCTGCTGGGGACCACATGCATCCCCAAGGGCGGGTGCTTTGCTTTG	ccaagggcgggugcuuugcuuu	0;0	0;0	1;1	0	1	0	0	0	0	0	0	1	0	0	0	2.32078	0	0	0	0	0	0	5.41512	0	0	0.33154	2.70756	0	0	0	1
rno-miR-novel-60-5p	chr12|23741404|23741461|-;chr12|23998093|23998150|-	chr12	23741433;23998122	23741461;23998150	-	chr12	21720565;21981074	21720593;21981102	right	22	CCCAGCGCGAAGGGTGGCGTTGTTGTTATCGTCAATGCCACCTTTCGCGTTGTGGATT;CCCAGCGCGAAGGGTGGCGTTGTTGTTATCGTCAATGCCACCTTTCGCGTTGTGGATT	cccagcgcgaaggguggcguug	0;0	0;0	1;1	4	0	0	1	0	0	0	0	0	0	0	1.50801	0	0	4.76279	0	0	0	0	0	0	0	0.895828	0	0	0	0	1
rno-miR-novel-66-3p	chr18|29526546|29526603|+;chr18|29648496|29648553|+	chr18	29526575;29648525	29526603;29648553	+	chr18	29827391;29951275	29827419;29951303	right	19	GGACCTGGGGCTGGAGTTGGCGGAGCTGGTACCCCGCTTGTTCAGACTGGCGTCCAAG;GGACCTGGGGCTGGAGTTGGCGGAGCTGGTACCCCGCTTGTTCAGACTGGCGTCCAAG	uguucagacuggcguccaa	0;0	0;0	1;1	6	0	2	1	2	0	1	1	1	0	0	2.26201	0	4.83418	4.76279	7.88258	0	1.65562	1.26903	5.41512	0	0	3.05674	3.34208	0	0	0	1
rno-miR-novel-87-3p	chr19|64855521|64855623|+;chr19|64855538|64855603|+	chr19	64855572;64855571	64855623;64855603	+	chr19	54132055;54132054	54132106;54132086	right	25	GGCCGGGAGCCAGGCGCCAGCCTCACTAATTGGCAGCGCCTTGTGAGGTATTGATCCCAAGGCTCTCGCTGGTGAGCGCTGGCCTCTGCCTTCCACCTCCAAC;CAGCCTCACTAATTGGCAGCGCCTTGTGAGGTATTGATCCCAAGGCTCTCGCTGGTGAGCGCTGGC	aggcucucgcuggugagcgcuggcc	0;0	1;0	0;1	6	0	0	0	0	0	2	2	0	0	0	2.26201	0	0	0	0	0	3.31125	2.53806	0	0	0	0.796179	1.26903	0	0	0	1
rno-miR-novel-87-5p	chr19|64855521|64855623|+;chr19|64855538|64855603|+	chr19	64855521;64855538	64855571;64855570	+	chr19	54132004;54132021	54132054;54132053	left	25	GGCCGGGAGCCAGGCGCCAGCCTCACTAATTGGCAGCGCCTTGTGAGGTATTGATCCCAAGGCTCTCGCTGGTGAGCGCTGGCCTCTGCCTTCCACCTCCAAC;CAGCCTCACTAATTGGCAGCGCCTTGTGAGGTATTGATCCCAAGGCTCTCGCTGGTGAGCGCTGGC	cagccucacuaauuggcagcgccuu	0;0	1;0	0;1	0	2	0	0	2	0	0	0	0	0	0	0	4.64157	0	0	7.88258	0	0	0	0	0	0	1.78916	0	0	0	0	0.5
rno-miR-novel-135-5p	chr6|4349751|4349812|-	chr6	4349782	4349812	-	chr6	4388803	4388833	right	25	TTCTCAGTCTTGTCTCCCGTCCTGGCTGCCCTCATAGCAGGTGAGAGAACACTGAGTGAGTT	uucucagucuugucucccguccugg	1	0	1	0	0	0	0	0	0	0	0	0	4	0	0	0	0	0	0	0	0	0	0	2.69741	0	0	0	1.3487	0	0	1
rno-miR-novel-218-5p	chr20|7450616|7450690|-	chr20	7450653	7450690	-	chr20	5390509	5390546	right	18	ATCTCGGTGGGACCTCCAGATGTCGGTGCCTGCACCAACAGTGTGTGAGTATCAGGCGTAGGTCTGCGGGATTGA	aucucggugggaccucca	0	0	1	0	0	0	0	0	0	0	0	0	1	0	0	0	0	0	0	0	0	0	0	0.674352	0	0	0	0.337176	0	0	1
rno-miR-novel-220-3p	chr20|7450672|7450723|-	chr20	7450672	7450697	-	chr20	5390528	5390553	left	18	GAACGATCCCGTCAGTTGGTCCTCTCTTTCCGGATCTCGGTGGGACCTCCAG	aucucggugggaccucca	0	0	1	0	0	0	0	0	0	0	0	0	1	0	0	0	0	0	0	0	0	0	0	0.674352	0	0	0	0.337176	0	0	1
rno-miR-novel-151-3p	chr8|36689161|36689225|+	chr8	36689193	36689225	+	chr8	36672708	36672740	right	22	GTGGCCAAAGCCTGAGGCAGTGTGAAGTGGAAGAACCAGGACTTCCTGAGGCTTAGGCTGACACG	uuccugaggcuuaggcugacac	0	0	1	0	0	0	0	0	0	0	0	0	0	4	0	0	0	0	0	0	0	0	0	0	2.55095	0	0	1.27548	0	0	1
rno-miR-novel-161-5p	chr13|57185385|57185446|-	chr13	57185416	57185446	-	chr13	52135885	52135915	right	23	GTGCATAGGGAGGAGGTCCGGTGCCCGGCTTGGTGGAGCTTTGGAACCTCCTCCCTAGGGCA	gugcauagggaggagguccggug	0	0	1	0	0	0	0	0	0	0	0	0	1	0	0	0	0	0	0	0	0	0	0	0.674352	0	0	0	0.337176	0	0	1
rno-miR-novel-176-5p	chr20|14711475|14711535|+	chr20	14711475	14711504	+	chr20	12551891	12551920	left	20	ACCCACATGGAGAAGCGAGAAGTAATTCCCACAAGTTTTCTGACCTCTCCATGTGAGCCTT	acccacauggagaagcgaga	0	0	1	0	0	0	0	0	0	0	0	0	2	0	0	0	0	0	0	0	0	0	0	1.3487	0	0	0	0.674352	0	0	1
rno-miR-novel-1-5p	chr5|152026199|152026277|+	chr5	152026199	152026237	+	chr5	148307741	148307779	left	24	AAGGGGCAGGTTGCTGATACATTGTGACATAGACTTGGAAACAGTTGGTAATAGTGTACTGTGACCTGTCCTAGGGTGA	aggggcagguugcugauacauugu	0	0	1	0	0	0	0	0	0	0	0	0	1	0	0	0	0	0	0	0	0	0	0	0.674352	0	0	0	0.337176	0	0	1
rno-miR-novel-174-5p	chr6|112776667|112776781|-	chr6	112776724	112776781	-	chr6	104611520	104611577	right	23	GCGCGTTCGCAGCACAAAATGGCGACGGCCGAGTCTGCGGCGGGGGAGGAGCGAGCGAGCCGAGCTCCCCCCTCAGCCGCGGGCAAACCGGGCCCTGGGCGCCGAGCCTGCAGGC	agucugcggcgggggaggagcga	0	1	0	0	0	0	0	0	0	0	0	0	0	1	0	0	0	0	0	0	0	0	0	0	0.637738	0	0	0.318869	0	0	1
rno-miR-novel-217-3p	chr2|100267712|100267775|-	chr2	100267712	100267743	-	chr2	80601269	80601300	left	24	ACTACAACAACAACAACTACTACTACTACTACTACTAGTTGTAGTTGTTATTGTTGTTGCTGTT	uguaguuguuauuguuguugcugu	0	0	1	0	0	0	0	0	0	0	0	0	1	0	0	0	0	0	0	0	0	0	0	0.674352	0	0	0	0.337176	0	0	1
rno-miR-novel-219-3p	chr5|131464717|131464782|-	chr5	131464717	131464749	-	chr5	127617107	127617139	left	19	TAGCTGGAAAGTCACCTTTGTGTGGAGGTATTATTACTAGTGTTACTGAGGTAGTTTGTGCTGTCC	ugagguaguuugugcuguc	0	0	1	0	0	0	0	0	0	0	0	0	0	1	0	0	0	0	0	0	0	0	0	0	0.637738	0	0	0.318869	0	0	1
rno-miR-novel-27-3p	chr7|114258951|114259017|+	chr7	114258984	114259017	+	chr7	114324013	114324046	right	23	TAAGTGCGGCTGCGCGAGTTGACCAGTGAGGAGGGCGTACTGTCTACTTCTTTTCTGTCGCTGACTT	cuacuucuuuucugucgcugacu	0	0	1	0	0	0	0	0	0	0	0	0	0	1	0	0	0	0	0	0	0	0	0	0	0.637738	0	0	0.318869	0	0	1
rno-miR-novel-79-5p	chr5|159637763|159637849|+	chr5	159637763	159637805	+	chr5	155881264	155881306	left	24	TGAGACCGGCTGTCCTGGGTGAGGAGGACAAGGGCCAGTCCCAGGGTGTGCTGACCCATGTCTCCCCACCAGGGGGTCCCAGTGGCC	gggugaggaggacaagggccaguc	0	1	0	0	0	0	0	0	0	0	0	0	0	1	0	0	0	0	0	0	0	0	0	0	0.637738	0	0	0.318869	0	0	1
rno-miR-novel-61-3p	chr11|36551315|36551425|+;chr11|36551340|36551399|+	chr11	36551370;36551370	36551425;36551399	+	chr11	32951146;32951146	32951201;32951175	right	22	TTGGATTCCACCGCCTCCTGCCATTCCAGGTCCACTCTGCTGAGCACTGTGACATCACCCACTGCTTTCGGAGTGTTCCTGTGCCTGGCTTGGGGACCTCTCCTCTCTTCC;CCAGGTCCACTCTGCTGAGCACTGTGACATCACCCACTGCTTTCGGAGTGTTCCTGTGCC	ugcuuucggaguguuccugugc	0;0	1;0	0;1	0	0	0	0	0	0	0	0	0	2	0	0	0	0	0	0	0	0	0	0	1.3487	0	0	0	0.674352	0	0	1
rno-miR-novel-150-5p	chr5|159765502|159765592|+;chr5|159765517|159765579|+	chr5	159765502;159765517	159765546;159765547	+	chr5	156009518;156009533	156009562;156009563	left	24	CTGCCCATCCTGACCCACAGCGGAGCTGGGCACTGGCGTCACGCAGTCCTTGTTGCCACCCCTGGCTCTGCTGGATCTCAGGGCTGGTGCC;CACAGCGGAGCTGGGCACTGGCGTCACGCAGTCCTTGTTGCCACCCCTGGCTCTGCTGGATCT	cacagcggagcugggcacuggcgu	0;0	1;0	0;1	0	0	0	0	0	0	0	0	0	4	0	0	0	0	0	0	0	0	0	0	2.69741	0	0	0	1.3487	0	0	1
rno-homolog-miR-3063-3p	chr10|83585007|83585071|-	chr10	83585007	83585038	-	chr10	83780157	83780188	left	TBD	TGGAGATCAGGTTTGCACACTGTCTTGAGAAAAATGTTCCAGTGAGGAATCCTGATCTCTCGCCC	TBD	1	0	1	4	1	1	1	1	0	2	3	0	5	0	1.50801	2.32078	2.41709	4.76279	3.94129	0	3.31125	3.8071	0	3.37176	0	2.60874	1.90355	1.68588	0	0	0.944444
rno-homolog-miR-297-5p	chr17|73491979|73492037|-;chr17|73493403|73493461|-;chr17|73496963|73497021|-;chr17|73748022|73748080|-	chr17	73492008;73493432;73496992;73748051	73492037;73493461;73497021;73748080	-	chr17	71800336;71801760;71805320;72062809	71800365;71801789;71805349;72062838	right	TBD	TGTGTGTATGTTATGTGTGTATGTGAATATACATGTACATACCGACATACACACAGACA;TGTGTGTATGTTATGTGTGTATGTGAATATACATGTACATACCGACATACACACAGACA;TGTGTGTATGTTATGTGTGTATGTGAATATACATGTACATACCGACATACACACAGACA;TGTGTGTATGTTATGTGTGTATGTGAATATACATGTACATACCGACATACACACAGACA	TBD	0;0;0;0	0;0;0;0	1;1;1;1	5	0	2	0	2	0	2	1	0	0	4	1.88501	0	4.83418	0	7.88258	0	3.31125	1.26903	0	0	2.55095	2.559	0.634516	1.27548	0	0	0.875
rno-homolog-miR-3074	chr19|36295073|36295129|-	chr19	36295101	36295129	-	chr19	25318913	25318941	right	TBD	TTCCTGCTGAACTGAGCCAGTGCACTGGAATCAACTGTTTCAGCTCAGTAGGCACAG	TBD	0	0	1	3	0	0	0	1	0	1	1	0	3	0	1.131	0	0	0	3.94129	0	1.65562	1.26903	0	2.02306	0	0.961131	0.634516	1.01153	0	0	1
rno-homolog-miR-365-5p	chr14|30139894|30139956|-	chr14	30139925	30139956	-	chr14	30326697	30326728	right	TBD	GGGACTTTTGGGGGCAGATGTGTTTCCATTCCACTATCATAATGCCCCTAAAAATCCTTATTG	TBD	1	0	0	0	0	0	0	0	0	0	0	0	3	0	0	0	0	0	0	0	0	0	0	2.02306	0	0	0	1.01153	0	0	1
rno-homolog-miR-3184	chr10|62796759|62796818|-	chr10	62796789	62796818	-	chr10	63098403	63098432	right	TBD	TGAGGGGCCTCAGACCGAGCTTTTGGAAAATAGAAAAGTCTCGCTCTCTGCCCCTCAGCC	TBD	0	0	1	1	0	0	0	0	0	1	0	0	2	0	0.377001	0	0	0	0	0	1.65562	0	0	1.3487	0	0.290375	0	0.674352	0	0	1
rno-homolog-miR-297-3p	chr17|73465211|73465272|-	chr17	73465211	73465241	-	chr17	71775526	71775556	left	TBD	ATGTAAGTGTGTATGTATATGTGTTTATATGAATATACATATACATACTCACGCACACATAC	TBD	0	0	1	3	2	0	1	0	1	4	2	0	1	0	1.131	4.64157	0	4.76279	0	3.67067	6.62249	2.53806	0	0.674352	0	2.9755	1.26903	0.337176	0	0	1
rno-homolog-miR-3082	chr10|15011408|15011472|-	chr10	15011408	15011439	-	chr10	15198465	15198496	left	TBD	ACAGAGTGTGTGTGTCTGTGTGGAGGAGACAGGAGTTGCCCACACATGGCGCTCAACTCTGCAGG	TBD	0	0	1	2	1	1	0	1	2	1	1	0	1	0	0.754003	2.32078	2.41709	0	3.94129	7.34134	1.65562	1.26903	0	0.674352	0	2.63287	0.634516	0.337176	0	0	1
rno-homolog-miR-219-3p	chr20|5895518|5895578|+	chr20	5895548	5895578	+	chr20	3816217	3816247	right	TBD	GGACGTCCAGACGCAACTCTCGGCCGGAGCCAGAGACTCGAGAATTGCGTTTGGACAATCA	TBD	0	0	1	0	1	0	0	0	0	1	0	0	1	0	0	2.32078	0	0	0	0	1.65562	0	0	0.674352	0	0.568058	0	0.337176	0	0	1
rno-homolog-miR-669-5p	chr17|73484702|73484766|-;chr17|73497163|73497227|-;chr17|73748222|73748286|-	chr17	73484734;73497195;73748254	73484766;73497227;73748286	-	chr17	71794039;71805523;72063012	71794071;71805555;72063044	right	TBD	ATGTGTGTGTATGTCCATTTGTGTATATGAAAATACATATACATAAGCACATACTCACACAAACA;ATGTGTGTGTATGTCCATTTGTGTATATGAATATACATATACATAAACACATATACACACAAGCA;ATGTGTGTGTATGTCCATTTGTGTATATGAATATACATATACATAAACACATATACACACAAGCA	TBD	0;0;0	0;0;0	1;1;1	7	1	4	0	4	1	6	3	0	1	0	2.63901	2.32078	9.66835	0	15.7652	3.67067	9.93374	3.8071	0	0.674352	0	6.28539	1.90355	0.337176	0	0	0.814815
rno-homolog-miR-6540	chr11|62814502|62814565|+	chr11	62814502	62814533	+	chr11	58661267	58661298	left	TBD	CTAAGGCAGGCAGACTTCAGTGTTGCCCATTTCTCAGTTCTCTGAAGCTTGCTTACCTCCAAAG	TBD	0	0	1	0	0	0	0	0	0	0	0	0	0	1	0	0	0	0	0	0	0	0	0	0	0.637738	0	0	0.318869	0	0	1
rno-homolog-miR-367-3p	chr2|251221043|251221103|+	chr2	251221073	251221103	+	chr2	231875492	231875522	right	TBD	CACTGCTGCTAATCTGCAACTCTGTTGAGCACACACTGGAATTGCACTTTAGCAATGGTGA	TBD	0	0	1	6	0	0	0	1	2	0	2	1	0	0	2.26201	0	0	0	3.94129	7.34134	0	2.53806	5.41512	0	0	1.93495	3.97659	0	0	0	0.916667
rno-homolog-miR-18-3p	chrX|140167582|140167645|-	chrX	140167582	140167613	-	chrX	140117735	140117766	left	TBD	TAAGGTGCATCTAGTGCTGTTAGTGAAGCAGCTTATAATCTACTGCCCTAAATGCCCCTTCTCG	TBD	1	0	0	8	0	2	0	0	1	0	2	1	0	0	3.01601	0	4.83418	0	0	3.67067	0	2.53806	5.41512	0	0	1.64584	3.97659	0	0	0	1
rno-homolog-miR-302-5p	chr2|251220815|251220873|+	chr2	251220815	251220843	+	chr2	231875234	231875262	left	TBD	TAAACGTGGTTGTCCTTGCTTTGGAACGAAGAAAGTAAGTGCTTCCATGTTTGGGTGAT	TBD	1	0	1	12	3	2	2	3	6	4	6	0	0	0	4.52402	6.96235	4.83418	9.52558	11.8239	22.024	6.62249	7.61419	0	0	0	9.47378	3.8071	0	0	0	0.947368
rno-homolog-miR-367-5p	chr2|251221043|251221103|+	chr2	251221043	251221072	+	chr2	231875462	231875491	left	TBD	CACTGCTGCTAATCTGCAACTCTGTTGAGCACACACTGGAATTGCACTTTAGCAATGGTGA	TBD	0	0	1	2	0	0	0	0	0	0	0	1	0	0	0.754003	0	0	0	0	0	0	0	5.41512	0	0	0.107715	2.70756	0	0	0	1
rno-homolog-miR-7687-5p	chr19|64834978|64835037|+	chr19	64834978	64835007	+	chr19	54111461	54111490	left	TBD	AGGCGGGGAACCTGAGGCGCAGGCTGTGTCTGACTCAGCCGCTCAGTCGCCCCGCCACAG	TBD	0	0	1	6	0	2	1	2	1	2	1	0	0	0	2.26201	0	4.83418	4.76279	7.88258	3.67067	3.31125	1.26903	0	0	0	3.81764	0.634516	0	0	0	0.933333
rno-homolog-miR-669-3p	chr17|73484702|73484766|-;chr17|73497163|73497227|-;chr17|73748222|73748286|-	chr17	73484702;73497163;73748222	73484733;73497194;73748253	-	chr17	71794007;71805491;72062980	71794038;71805522;72063011	left	TBD	ATGTGTGTGTATGTCCATTTGTGTATATGAAAATACATATACATAAGCACATACTCACACAAACA;ATGTGTGTGTATGTCCATTTGTGTATATGAATATACATATACATAAACACATATACACACAAGCA;ATGTGTGTGTATGTCCATTTGTGTATATGAATATACATATACATAAACACATATACACACAAGCA	TBD	0;0;0	0;0;0	1;1;1	3	0	2	0	0	0	1	0	0	0	0	1.131	0	4.83418	0	0	0	1.65562	0	0	0	0	1.08869	0	0	0	0	0.333333
rno-homolog-miR-147-3p	chr1|148620388|148620445|+	chr1	148620417	148620445	+	chrX	152889612	152889640	right	TBD	GTGGAAACACTTCTGCACAAACTCGATTTTGATGCCAGTGTGCAGAAATGCTTCTGCT	TBD	0	0	1	2	0	0	0	1	0	0	0	0	0	0	0.754003	0	0	0	3.94129	0	0	0	0	0	0	0.670756	0	0	0	0	0.333333
rno-homolog-miR-7687-3p	chr19|64834978|64835037|+	chr19	64835008	64835037	+	chr19	54111491	54111520	right	TBD	AGGCGGGGAACCTGAGGCGCAGGCTGTGTCTGACTCAGCCGCTCAGTCGCCCCGCCACAG	TBD	0	0	1	2	0	0	0	0	0	0	0	0	0	0	0.754003	0	0	0	0	0	0	0	0	0	0	0.107715	0	0	0	0	1
rno-homolog-miR-302-5p	chr2|251220563|251220625|+	chr2	251220563	251220593	+	chr2	231874982	231875012	left	TBD	CCACTTTAACATGGGAATGCTTTCTGTCACATTGAAGAGTAAGTGCTGCCATGTTTTAGTAGA	TBD	0	0	1	1	0	0	0	0	0	0	0	0	0	0	0.377001	0	0	0	0	0	0	0	0	0	0	0.0538573	0	0	0	0	1
rno-homolog-miR-6953-3p	chr7|117291943|117291996|+	chr7	117291970	117291996	+	chr7	117306267	117306293	right	TBD	GACCCAGCCTCTCTGTCCCCAGCACCTCAGCATGGGAACTACCAGGAGGAAGGG	TBD	0	0	1	1	0	0	0	0	0	0	0	0	0	0	0.377001	0	0	0	0	0	0	0	0	0	0	0.0538573	0	0	0	0	0
