# Supplementary material for: Genome-wide profiling and differential expression of microRNA in rat pluripotent stem cells
Source: Sci Rep. 2017 Jun 5;7:2787. doi: 10.1038/s41598-017-02632-0 (PMC5459850; doi:10.1038/s41598-017-02632-0)
Supplement: Supplementary file 5 — Supplementary Table S4 [file 41598_2017_2632_MOESM5_ESM.zip › Supplementary Table S4.xlsx]

## Sheet: All
Supplementary Table S4: novel rat miRNAs, Tier 2													informative reads ->	2652510	430889	413721	209961	253724	272430	604002	788002	184668	1482905	1568042	2652510	430889	413721	209961	253724	272430	604002	788002	184668	1482905	1568042
														raw counts, sense strand											norm (RPM), sense strand
Extremum fold change > 2		Half of pre-miRNA intervals									Method of discovery			iPSC							ESC		EF		iPSC							ESC		EF		Average expression			Extremums ratio
Novel miRNA ID	Pre-miRNA ID	chr (rn5)	start (rn5)	end (rn5)	strand	chr (rn6)	start (rn6)	end (rn6)	Part of pre-miRNA interval	pre-miRNA sequence	peak2mirna (1 - yes, 0 - no)	mirAnalyzer (1 - yes, 0 - no)	mirDeep2 (1 - yes, 0 - no)	SU3.1.1	SU3.1.2	SU3.2	SU3.3	NF13	NF21	QV8	RES27	dB50	RNFM1	RNFF1	SU3.1.1	SU3.1.2	SU3.2	SU3.3	NF13	NF21	QV8	RES27	dB50	RNFM1	RNFF1	iPSC	ESC	EF	PSC>FB	FB>PSC	Ratio "Informative reads" / "All reads"	Ratio m/(l+r)	snoRNA, rRNA homology
rno-miR-sno-7-3p	chr15|31563076|31563148|-	chr15	31563076	31563111	-	chr15	27730651	27730686	left	TTGCTATGATGAGATGCATGTGAAGTCCGTGTTTCAGCTGATCACACTGATTACACACATGTGCTGAGCAGAC	1	0	0	7378	1290	1181	460	302	423	1080	832	367	30	29	2781.52	2993.81	2854.58	2190.88	1190.27	1552.69	1788.07	1055.83	1987.35	20.2306	18.4944	2193.12	1521.59	19.3625	0.9812	0.00613962	0.26391	0.00112518	SNORD126
rno-miR-sno-7-5p	chr15|31563076|31563148|-	chr15	31563112	31563148	-	chr15	27730687	27730723	right	TTGCTATGATGAGATGCATGTGAAGTCCGTGTTTCAGCTGATCACACTGATTACACACATGTGCTGAGCAGAC	1	0	0	5321	932	937	324	234	331	909	608	239	26	25	2006.02	2162.97	2264.81	1543.14	922.262	1214.99	1504.96	771.572	1294.21	17.5332	15.9435	1659.88	1032.89	16.7383	0.977781	0.00699043	0.00262998	0.00112518	SNORD126
rno-miR-sno-86	chr7|59990928|59990976|-	chr7	59990928	59990976	-	chr7	59989975	59990023	whole	CCGTGTGTGTGTGTGTGTGTGTGTGTGCGCGCGCGCGCGCGGGCGGGCG	0	0	1	944	155	2	5	2	8	48	47	78	0	1	355.889	359.721	4.83418	23.8139	7.88258	29.3653	79.4699	59.6445	422.38	0	0.637738	122.997	241.012	0.318869	0.883452	0	0.243411	0
rno-miR-sno-87	chr19|43658565|43658603|-	chr19	43658565	43658603	-	chr19	32764056	32764094	whole	TGGGCTACACATTTATTTATATAGAGTTAAGTCGCAGAG	0	0	1	34	8	6	4	7	4	14	11	8	5	2	12.818	18.5663	14.5025	19.0512	27.589	14.6827	23.1787	13.9594	43.321	3.37176	1.27548	18.6269	28.6402	2.32362	0.791736	0.0286004	0.038835	0
rno-miR-sno-24-3p	chr5|157675520|157675569|-	chr5	157675520	157675544	-	chr5	153909153	153909177	left	ACGCGTTAGACTGCCGAGTTGGGCGATGCAAATCGGAGTCTGAGCCGACT	0	0	1	326	57	19	19	9	5	24	31	13	9	8	122.902	132.285	45.9247	90.493	35.4716	18.3533	39.735	39.34	70.3966	6.06917	5.1019	69.3092	54.8683	5.58554	0.751493	0.0371354	0.901923	0.00212766	SNORND104
rno-miR-sno-4-5p	chr10|61475649|61475728|+	chr10	61475649	61475688	+	chr10	61753913	61753952	left	AGTCAATGATGGTTAAGCCCAAGATGTCTGAACCTGTCTGAAGCATCTTTGTGATGCAGTCTGTGTGGTTCTGAGACTTC	1	0	0	3875	689	723	284	402	361	1034	901	239	197	763	1460.88	1599.02	1747.55	1352.63	1584.4	1325.11	1711.91	1143.4	1294.21	132.847	486.594	1540.22	1218.81	309.721	0.701475	0.0706484	0.0143642	0.0189155	SNORD91
rno-miR-sno-4-3p	chr10|61475649|61475728|+	chr10	61475689	61475728	+	chr10	61753953	61753992	right	AGTCAATGATGGTTAAGCCCAAGATGTCTGAACCTGTCTGAAGCATCTTTGTGATGCAGTCTGTGTGGTTCTGAGACTTC	1	0	0	4321	766	768	296	412	386	1076	974	252	280	856	1629.02	1777.72	1856.32	1409.79	1623.81	1416.88	1781.45	1236.04	1364.61	188.819	545.904	1642.14	1300.32	367.361	0.693647	0.0923254	0.0632521	0.0189155	SNORD91
rno-miR-sno-6-5p	chr14|2863836|2863909|-	chr14	2863873	2863909	-	chr14	2863658	2863694	right	GTGCAAACTCGATCACTAGCTCTGCATGATGTGGCAGCAGCTAAGGGAACCAGGTTTGCTAGAGTAACTGTGGT	1	0	0	1344	229	197	95	67	92	226	200	76	63	181	506.69	531.459	476.166	452.465	264.066	337.701	374.171	253.806	411.549	42.4842	115.431	420.388	332.678	78.9574	0.687381	0.0740215	0.162094	0	SNORA66
rno-miR-sno-22-5p	chr4|7829288|7829359|-	chr4	7829324	7829359	-	chr4	7821189	7821224	right	TGGCCAAGGATGAGAACTCTAACCTGACTGGATATGCTGCTGTGATGGGTTAAAGGATTTACCTGAGGCCAA	1	0	0	4377	733	432	199	125	225	403	494	153	226	364	1650.14	1701.13	1044.18	947.795	492.661	825.9	667.216	626.902	828.514	152.404	232.137	1047	727.708	192.27	0.679722	0.0822231	0.330488	0.0385093	SNORD93
rno-miR-sno-70-3p	chr5|74786911|74786965|+	chr5	74786938	74786965	+	chr5	70611102	70611129	right	CGTCTAGGCTCTGCAGTGCTAGTCATAATATGGCGCACAGCAGGCACAGACAGAG	0	0	1	0	0	0	0	0	1	0	0	0	31	16	0	0	0	0	0	3.67067	0	0	0	20.9049	10.2038	0.524381	0	15.5544	0	0.735437	0.833333	0
rno-miR-sno-71-5p	chr5|74786946|74786997|+	chr5	74786946	74786971	+	chr5	70611110	70611135	left	CACAGCAGGCACAGACAGAGCCAGAGGGAAGGTACGGTTTCGCCTGGTGTGC	0	0	1	0	0	0	0	0	1	0	0	0	31	16	0	0	0	0	0	3.67067	0	0	0	20.9049	10.2038	0.524381	0	15.5544	0	0.735437	0.833333	0
Extremum fold change < 2		Half of pre-miRNA intervals									Method of discovery			iPSC							ESC		EF		iPSC							ESC		EF		Average expression			Extremums ratio
Novel miRNA ID	Pre-miRNA ID	chr (rn5)	start (rn5)	end (rn5)	strand	chr (rn6)	start (rn6)	end (rn6)	Part of pre-miRNA interval	pre-miRNA sequence	peak2mirna (1 - yes, 0 - no)	mirAnalyzer (1 - yes, 0 - no)	mirDeep2 (1 - yes, 0 - no)	SU3.1.1	SU3.1.2	SU3.2	SU3.3	NF13	NF21	QV8	RES27	dB50	RNFM1	RNFF1	SU3.1.1	SU3.1.2	SU3.2	SU3.3	NF13	NF21	QV8	RES27	dB50	RNFM1	RNFF1	iPSC	ESC	EF	PSC>FB	FB>PSC	Ratio "Informative reads" / "All reads"	Ratio m/(l+r)	snoRNA, rRNA homology
rno-miR-sno-47-3p	chr11|90780666|90780721|+	chr11	90780694	90780721	+	chr11	87728285	87728312	right	GGCGGAAGGGCGAAGCGGAGCTCCATCCGGCCCAGCTTCCTGACCCTTCCGTAGGT	0	0	1	0	0	0	0	0	0	1	0	0	2	3	0	0	0	0	0	0	1.65562	0	0	1.3487	1.91321	0.236518	0	1.63096	0	0.44892	1	0.142857
rno-miR-sno-19-5p	chr3|26892297|26892380|-	chr3	26892339	26892380	-	chr3	21653119	21653160	right	GTCTAGTGATGAATTTCATAGGGCAGATTCTGAGGTGAAAATTTAATTCATCATTGATTGTCCTATTATGAAATCTGAAGACAC	1	0	0	1133	200	130	84	84	109	209	197	110	624	1742	427.143	464.157	314.221	400.074	331.068	400.103	346.025	249.999	595.664	420.796	1110.94	383.256	422.831	765.868	0.183696	0.413982	0.0118996	0.0060241	SNORD90
rno-miR-sno-19-3p	chr3|26892297|26892380|-	chr3	26892297	26892338	-	chr3	21653077	21653118	left	GTCTAGTGATGAATTTCATAGGGCAGATTCTGAGGTGAAAATTTAATTCATCATTGATTGTCCTATTATGAAATCTGAAGACAC	1	0	0	1163	211	137	88	77	117	216	214	116	657	1802	438.453	489.685	331.141	419.125	303.479	429.468	357.615	271.573	628.154	443.049	1149.2	395.567	449.864	796.127	0.191144	0.4136	0.0231346	0.0060241	SNORD90
rno-miR-sno-15-3p	chr20|34176011|34176077|-;chr20|35646222|35646288|-	chr20	34176011;35646222	34176043;35646254	-	chr20	32392105;33885944	32392137;33885976	left	GAGTTATGATGTGTAAATCCTATTCCATTGCTGAAATGCAGTGTGGAACATGATGAACTGAACTCTC;GAGTTATGATGTGTAAATCCTATTCCATTGCTGAAATGCAGTGTGGAACATGATGAACTGAACTCTC	1;1	0;0	0;0	7636	1350	1293	491	582	701	1614	1498	506	2255	5075	2878.78	3133.06	3125.29	2338.53	2293.83	2573.14	2672.18	1901.01	2740.05	1520.66	3236.52	2716.4	2320.53	2378.59	0.370024	0.326763	0.00965175	0;0.00746268699999997	SNORD98
rno-miR-sno-15-5p	chr20|34176011|34176077|-;chr20|35646222|35646288|-	chr20	34176044;35646255	34176077;35646288	-	chr20	32392138;33885977	32392171;33886010	right	GAGTTATGATGTGTAAATCCTATTCCATTGCTGAAATGCAGTGTGGAACATGATGAACTGAACTCTC;GAGTTATGATGTGTAAATCCTATTCCATTGCTGAAATGCAGTGTGGAACATGATGAACTGAACTCTC	1;1	0;0	0;0	7543	1321	1278	486	575	695	1597	1472	502	2194	5019	2843.72	3065.75	3089.04	2314.72	2266.24	2551.11	2644.03	1868.02	2718.39	1479.53	3200.81	2682.09	2293.2	2340.17	0.36853	0.32385	0.00304206	0;0.00746268699999997	SNORD98
rno-miR-sno-93	chr5|127821984|127822032|+	chr5	127821984	127822032	+	chr5	123961592	123961640	whole	TCAGGTTGTGCCCCTGAGTGGTAGACTGGGAGAGGCATTTGTCTGAGAC	0	0	1	4	0	0	0	0	0	0	0	0	1	1	1.50801	0	0	0	0	0	0	0	0	0.674352	0.637738	0.215429	0	0.656045	0	0.297211	0.333333	0
rno-miR-sno-27-3p	chr6|142935858|142935935|+	chr6	142935897	142935935	+	chr6	133773727	133773765	right	GATCAATGATGACTGTGGGTGCTGTATGAGTCATGTATGAGTCATGATCATGACAACAAGTCTGCGAGTCTGAGGTTC	1	0	0	681	141	281	102	46	87	523	139	93	505	1005	256.738	327.23	679.202	485.805	181.299	319.348	865.891	176.395	503.606	340.548	640.927	445.073	340.001	490.737	0.215821	0.282275	0.0627255	0.00304878	SNORD113
rno-miR-sno-11-5p	chr19|54229238|54229308|+	chr19	54229238	54229272	+	chr19	43396388	43396422	left	CTGAAGTGATGATTCACAATCATGTCTCTTCTCTGAAGAATTCTTGGAGATTCTGTGTATCTGATCAGGCC	1	0	0	15152	2547	2211	870	930	1226	2748	2089	889	3383	8182	5712.33	5911.04	5344.18	4143.63	3665.4	4500.24	4549.65	2651.01	4814.04	2281.33	5217.97	4832.35	3732.53	3749.65	0.336893	0.278471	0.00725881	0.013065	SNORD111
rno-miR-sno-27-5p	chr6|142935858|142935935|+	chr6	142935858	142935896	+	chr6	133773688	133773726	left	GATCAATGATGACTGTGGGTGCTGTATGAGTCATGTATGAGTCATGATCATGACAACAAGTCTGCGAGTCTGAGGTTC	1	0	0	667	113	266	88	44	78	520	129	90	492	1004	251.46	262.249	642.945	419.125	173.417	286.312	860.924	163.705	487.361	331.781	640.289	413.776	325.533	486.035	0.203615	0.278175	0.029218	0.00304878	SNORD113
rno-miR-sno-11-3p	chr19|54229238|54229308|+	chr19	54229273	54229308	+	chr19	43396423	43396458	right	CTGAAGTGATGATTCACAATCATGTCTCTTCTCTGAAGAATTCTTGGAGATTCTGTGTATCTGATCAGGCC	1	0	0	16651	2813	2392	958	1015	1303	2868	2357	980	3656	8423	6277.45	6528.36	5781.67	4562.75	4000.41	4782.88	4748.33	2991.11	5306.82	2465.43	5371.67	5240.27	4148.97	3918.55	0.357669	0.274126	0.0585038	0.013065	SNORD111
rno-miR-sno-10-5p	chr19|52649563|52649638|-	chr19	52649601	52649638	-	chr19	41824880	41824917	right	GCTGGAGGATGAAGCAAGGAGTGATCCATCGGCTAAGTGTTTACCACTGTGCTGAAACTCACATTGCTGACAGCGC	1	0	0	514	87	75	23	43	30	81	101	31	107	133	193.779	201.908	181.282	109.544	169.475	110.12	134.106	128.172	167.869	72.1557	84.8192	157.173	148.021	78.4874	0.563605	0.263281	0.0677551	0.00595238	SNORD71
rno-miR-sno-10-3p	chr19|52649563|52649638|-	chr19	52649563	52649600	-	chr19	41824842	41824879	left	GCTGGAGGATGAAGCAAGGAGTGATCCATCGGCTAAGTGTTTACCACTGTGCTGAAACTCACATTGCTGACAGCGC	1	0	0	668	112	93	26	38	36	96	114	36	136	179	251.837	259.928	224.789	123.833	149.769	132.144	158.94	144.67	194.944	91.7119	114.155	185.891	169.807	102.933	0.520332	0.260812	0.0554107	0.00595238	SNORD71
rno-miR-sno-31-3p	chr8|13810056|13810125|+	chr8	13810091	13810125	+	chr8	13870526	13870560	right	ATGTTGTGATGATGGGCAAAATGTTCAACTGCTCTGAATGGGCTGAATGAAAGTAGCCTTTCTGAACATC	1	0	0	1710	284	254	99	69	75	237	298	52	336	563	644.672	659.102	613.94	471.516	271.949	275.3	392.383	378.172	281.586	226.582	359.047	475.552	329.879	292.814	0.430984	0.255827	0.259744	0.0135579	snoZ40
rno-miR-sno-35-5p	chr8|68831628|68831699|+	chr8	68831628	68831663	+	chr8	69125392	69125427	left	ATTTTGTGGAAGTTCTGATTCCTATGTGAGTGAGTTCCATCCACCATGATGACTAGAGCTTCTAAGTGATGT	0	0	1	30107	5145	5390	2278	2637	2685	5777	7450	1641	6562	10672	11350.4	11940.4	13028.1	10849.6	10393.2	9855.74	9564.54	9454.29	8886.22	4425.1	6805.94	10997.4	9170.25	5615.52	0.566284	0.253541	0.598128	0	SNORD18
rno-miR-sno-83-3p	chrX|119173351|119173414|+	chrX	119173383	119173414	+	chrX	119030459	119030490	right	GGGGCAGAAGTTGTCTGAGAGCTTGGTCGGAAGCAGTAGGGCCAGATCAGCGACTCTGCGACTT	0	0	1	13	1	4	1	1	0	3	2	1	10	5	4.90102	2.32078	9.66835	4.76279	3.94129	0	4.96687	2.53806	5.41512	6.74352	3.18869	4.36587	3.97659	4.96611	0	0.248011	0.97561	0.0888889
rno-miR-sno-17-5p	chr20|6953598|6953663|-	chr20	6953631	6953663	-	chr20	4873231	4873263	right	CGGTAATGATGACTTCTGGTGATTCTGAGTGTCTTCGCTGACGCCATCACCGCAGCGCGCTGACCG	1	0	0	6335	1121	1169	512	635	609	1499	1272	308	1312	2316	2388.3	2601.6	2825.58	2438.55	2502.72	2235.44	2481.78	1614.21	1667.86	884.75	1477	2496.28	1641.03	1180.88	0.522193	0.238456	0.0223549	0.018018	SNORD48
rno-miR-sno-28-3p	chr6|142983699|142983769|+	chr6	142983734	142983769	+	chr6	133821563	133821598	right	GACCGGTGATGAGATCTGGTGGTGTTTGAGTGATATTCCATGACCGCCAAGTATCCAGATATCTGAGGTCA	1	0	0	21	3	7	1	2	4	12	5	3	9	19	7.91703	6.96235	16.9196	4.76279	7.88258	14.6827	19.8675	6.34516	16.2454	6.06917	12.117	11.2849	11.2953	9.0931	0.282159	0.234	0.186047	0	SNORD113
rno-miR-sno-69-3p	chr5|148353022|148353077|+	chr5	148353050	148353077	+	chr5	144581700	144581727	right	GCCGGAGCGCCGAGCCGAAAGGACTACAGTTCCCGGCGTGCACCGCTCTGAGACCA	0	0	1	42	3	7	5	8	3	7	7	0	14	16	15.8341	6.96235	16.9196	23.8139	31.5303	11.012	11.5894	8.88323	0	9.44093	10.2038	16.8088	4.44161	9.82237	0	0.230428	0.651786	0
rno-miR-sno-54-5p	chr15|37051531|37051589|+	chr15	37051531	37051559	+	chr15	33166299	33166327	left	TTGGGACTGGTACTCCTTTATTTGCATCCCTTGCTAATCTAATCATCTCCCAATGTTGC	0	0	1	955	167	134	68	64	68	191	244	40	171	231	360.036	387.571	323.89	323.87	252.243	249.605	316.224	309.644	216.605	115.314	147.317	316.206	263.124	131.316	0.595195	0.229305	0.847835	0
rno-miR-sno-26-3p	chr5|62072692|62072756|-	chr5	62072692	62072723	-	chr5	57542049	57542080	left	AGGCGATGATGTTTCCAAGCACATATCCGATGCCTATGTGTGGATGATGATATCACTGAGTCTTT	1	0	0	1375	261	173	87	94	97	329	231	68	267	540	518.377	605.724	418.156	414.363	370.481	356.055	544.7	293.146	368.228	180.052	344.379	461.122	330.687	262.215	0.45982	0.229139	0.102215	0.0181818	SNORD121A
rno-miR-sno-17-3p	chr20|6953598|6953663|-	chr20	6953598	6953630	-	chr20	4873198	4873230	left	CGGTAATGATGACTTCTGGTGATTCTGAGTGTCTTCGCTGACGCCATCACCGCAGCGCGCTGACCG	1	0	0	6085	1076	1148	508	613	594	1456	1181	307	1219	2207	2294.05	2497.16	2774.82	2419.5	2416.01	2180.38	2410.59	1498.73	1662.44	822.035	1407.49	2427.5	1580.59	1114.76	0.515697	0.228543	0.030865	0.018018	SNORD48
rno-miR-sno-26-5p	chr5|62072692|62072756|-	chr5	62072724	62072756	-	chr5	57542081	57542113	right	AGGCGATGATGTTTCCAAGCACATATCCGATGCCTATGTGTGGATGATGATATCACTGAGTCTTT	1	0	0	1201	222	144	76	82	88	291	192	59	226	512	452.779	515.214	348.061	361.972	323.186	323.019	481.786	243.654	319.492	152.404	326.522	400.859	281.573	239.463	0.427332	0.22828	0.0258649	0.0181818	SNORD121A
rno-miR-sno-61-3p	chr20|6954143|6954218|-	chr20	6954143	6954180	-	chr20	4873743	4873780	left	CCGGGTAGGATGACTCACATTTACAGACTAGAGTTTCTGATGTCCACGTGACGCCACCCCTTGTAACTGACCCAGC	1	0	0	32712	5761	4509	1874	1869	2395	5886	5676	1727	5761	13598	12332.5	13370	10898.6	8925.47	7366.27	8791.25	9745	7203.03	9351.92	3884.94	8671.96	10204.2	8277.47	6278.45	0.453734	0.225149	0.0101996	0.014937
rno-miR-sno-28-5p	chr6|142983699|142983769|+	chr6	142983699	142983733	+	chr6	133821528	133821562	left	GACCGGTGATGAGATCTGGTGGTGTTTGAGTGATATTCCATGACCGCCAAGTATCCAGATATCTGAGGTCA	1	0	0	43	10	14	9	3	13	19	9	6	20	31	16.2111	23.2078	33.8392	42.8651	11.8239	47.7187	31.4568	11.4213	32.4907	13.487	19.7699	29.5889	21.956	16.6285	0.366171	0.220356	0.423729	0	SNORD113
rno-miR-sno-61-5p	chr20|6954143|6954218|-	chr20	6954181	6954218	-	chr20	4873781	4873818	right	CCGGGTAGGATGACTCACATTTACAGACTAGAGTTTCTGATGTCCACGTGACGCCACCCCTTGTAACTGACCCAGC	1	0	0	36365	6384	4733	2011	1977	2548	6191	6186	1845	6096	14038	13709.7	14815.9	11440.1	9577.97	7791.93	9352.86	10250	7850.23	9990.9	4110.85	8952.57	10991.2	8920.57	6531.71	0.465343	0.217198	0.0488945	0.014937
rno-miR-sno-40-3p	chr1|216557289|216557342|-	chr1	216557289	216557315	-	chr1	209633056	209633082	left	GCTGGGGCTACAGAAATCAATGTAATTGTATTTGTTTCGGTGGCCATGGAAGTC	0	0	1	0	1	0	0	0	0	1	1	0	2	1	0	2.32078	0	0	0	0	1.65562	1.26903	0	1.3487	0.637738	0.568058	0.634516	0.993221	0	0.21556	0.5	0
rno-miR-sno-34-5p	chr8|68830397|68830466|+	chr8	68830397	68830431	+	chr8	69124161	69124195	left	TCAAAATGATGAAACTCCACTTAATGGTCCGTGTTTCTGAAACACATGATATTAGTGGAAATTCTGATTT	1	0	0	3053	460	348	200	277	308	695	501	150	462	1427	1150.99	1067.56	841.147	952.558	1091.74	1130.57	1150.66	635.785	812.269	311.551	910.052	1055.03	724.027	610.801	0.411289	0.213021	0.0227129	0.00723327	SNORD18
rno-miR-sno-34-3p	chr8|68830397|68830466|+	chr8	68830432	68830466	+	chr8	69124196	69124230	right	TCAAAATGATGAAACTCCACTTAATGGTCCGTGTTTCTGAAACACATGATATTAGTGGAAATTCTGATTT	1	0	0	3163	487	352	208	276	311	697	523	153	474	1457	1192.46	1130.22	850.815	990.66	1087.8	1141.58	1153.97	663.704	828.514	319.643	929.184	1078.21	746.109	624.414	0.416667	0.21139	0.0461671	0.00723327	SNORD18
rno-miR-sno-78-3p	chr8|39687598|39687658|-	chr8	39687598	39687627	-	chr8	39687045	39687074	left	TAGCTTCTCGCAGTCCGGGCTAGAGATTGCTCCGTCTGGTCTAGACTGTGGAGAGCTGTTC	0	0	1	6	0	0	1	0	0	0	1	0	2	2	2.26201	0	0	4.76279	0	0	0	1.26903	0	1.3487	1.27548	1.00354	0.634516	1.31209	0	0.211232	1	0.0714286
rno-miR-sno-2-5p	chr10|33936190|33936256|+	chr10	33936190	33936222	+	chr10	34152287	34152319	left	AACAGTGATGACCACAACATGCCATCTGAGTTGCTTTGCTGAAATCCAGAGGCTGTTTCTGAGCTGT	1	0	0	76239	13091	11292	3359	3898	4486	11990	12680	3551	11840	29157	28742.2	30381.4	27293.8	15998.2	15363.2	16466.6	19850.9	16091.3	19229.1	7984.33	18594.5	22013.7	17660.2	13289.4	0.452421	0.208111	0.00345847	0.0282455	SNORD95
rno-miR-sno-29-5p	chr6|142988687|142988758|+;chr6|142991833|142991904|+	chr6	142988687;142991833	142988722;142991868	+	chr6	133826516;133829662	133826551;133829697	left	GACCGATGATGAGATCTGGTGGCGTTTGAGTGATATTCCATGAACGCCAAGTAACCAGACATCTGAGGTCAA;GACCGATGATGAGATCTGGTGGCGTTTGAGTGATATTCCATGAACGCCAAGTAACCAGACATCTGAGGTCAA	1;1	0;0	0;0	85	18	26	7	4	10	50	13	10	48	34	32.0451	41.7741	62.8443	33.3395	15.7652	36.7067	82.7812	16.4974	54.1512	32.3689	21.6831	43.608	35.3243	27.026	0.327526	0.207565	0.229508	0;0	SNORD113
rno-miR-sno-2-3p	chr10|33936190|33936256|+	chr10	33936223	33936256	+	chr10	34152320	34152353	right	AACAGTGATGACCACAACATGCCATCTGAGTTGCTTTGCTGAAATCCAGAGGCTGTTTCTGAGCTGT	1	0	0	77032	13280	11400	3414	3932	4555	12107	12849	3626	11926	29272	29041.2	30820	27554.8	16260.2	15497.2	16719.9	20044.6	16305.8	19635.2	8042.32	18667.9	22276.8	17970.5	13355.1	0.453597	0.206944	0.00661421	0.0282455	SNORD95
rno-miR-sno-9-3p	chr19|37140100|37140169|+	chr19	37140135	37140169	+	chr19	26164512	26164546	right	GGGAAATGATGATGCCTATGACTGCTGACAAGACTCTGATCACTGTCGTATTCGTACTGGCTGATCCTGG	1	0	0	15703	2777	2803	841	920	1121	4830	5282	1163	2809	5629	5920.05	6444.82	6775.1	4005.51	3625.99	4114.82	7996.66	6703.03	6297.79	1894.25	3589.83	5554.71	6500.41	2742.04	0.502506	0.191515	0.0121017	0.0182208	SNORD41
rno-miR-sno-9-5p	chr19|37140100|37140169|+	chr19	37140100	37140134	+	chr19	26164477	26164511	left	GGGAAATGATGATGCCTATGACTGCTGACAAGACTCTGATCACTGTCGTATTCGTACTGGCTGATCCTGG	1	0	0	15817	2778	2826	866	939	1142	4879	5384	1178	2835	5691	5963.03	6447.14	6830.69	4124.58	3700.87	4191.9	8077.79	6832.47	6379.02	1911.79	3629.37	5619.43	6605.74	2770.58	0.504877	0.191378	0.00906733	0.0182208	SNORD41
rno-miR-sno-18-3p	chr3|10223722|10223803|+;chr3|10822362|10822443|+	chr3	10223763;10822403	10223803;10822443	+	chr3	4868566;5460493	4868606;5460533	right	GTGCAATGATGTGTGAATTTCTTCACCTGAAATCACCGTGAAGAGTAATTTAAGTAATCGAGCTTTTTAACCCTGAGTCACA;GTGCAATGATGTGTGAATTTCTTCACCTGAAATCACCGTGAAGAGTAATTTAAGTAATCGAGCTTTTTAACCCTGAGTCACA	1;1	0;0	0;0	30048	5146	5176	2281	2087	2456	6940	6164	2047	4378	12282	11328.1	11942.8	12510.8	10863.9	8225.47	9015.16	11490	7822.32	11084.8	2952.31	7832.7	10768	9453.54	5392.51	0.499668	0.190926	0.127751	0.00395937300000004;0.00561033700000002	SNORD36
rno-miR-sno-29-3p	chr6|142988687|142988758|+;chr6|142991833|142991904|+	chr6	142988723;142991869	142988758;142991904	+	chr6	133826552;133829698	133826587;133829733	right	GACCGATGATGAGATCTGGTGGCGTTTGAGTGATATTCCATGAACGCCAAGTAACCAGACATCTGAGGTCAA;GACCGATGATGAGATCTGGTGGCGTTTGAGTGATATTCCATGAACGCCAAGTAACCAGACATCTGAGGTCAA	1;1	0;0	0;0	115	24	13	10	5	8	52	13	10	29	46	43.3552	55.6988	31.4221	47.6279	19.7065	29.3653	86.0924	16.4974	54.1512	19.5562	29.3359	44.7526	35.3243	24.4461	0.359943	0.185106	0.529231	0;0	SNORD113
rno-miR-sno-18-5p	chr3|10223722|10223803|+;chr3|10822362|10822443|+	chr3	10223722;10822362	10223762;10822402	+	chr3	4868525;5460452	4868565;5460492	left	GTGCAATGATGTGTGAATTTCTTCACCTGAAATCACCGTGAAGAGTAATTTAAGTAATCGAGCTTTTTAACCCTGAGTCACA;GTGCAATGATGTGTGAATTTCTTCACCTGAAATCACCGTGAAGAGTAATTTAAGTAATCGAGCTTTTTAACCCTGAGTCACA	1;1	0;0	0;0	24065	4083	4145	1706	1639	1948	5189	4774	1594	3328	10689	9072.54	9475.76	10018.8	8125.32	6459.78	7150.46	8591.03	6058.36	8631.71	2244.24	6816.78	8413.39	7345.03	4530.51	0.470547	0.183008	0.0253008	0.00395937300000004;0.00561033700000002	SNORD36
rno-miR-sno-1-5p	chr1|231858895|231858960|+	chr1	231858895	231858927	+	chr1	224921639	224921671	left	GCCCTATGATGAGGACCTTTTCACAGACCTGTACTGATCTCTGTGAGGATAAGTAACTCTGAGGAG	1	0	0	29094	5107	4503	2096	1847	2698	5892	4368	1772	3935	9461	10968.5	11852.2	10884.1	9982.81	7279.56	9903.46	9754.93	5543.13	9595.6	2653.58	6033.64	10089.4	7569.37	4343.61	0.478815	0.182932	0.0069518	0.0393617	SNORD25
rno-miR-sno-30-5p	chr6|33324849|33324940|-	chr6	33324895	33324940	-	chr6	23458887	23458932	right	GGTGCTGTGATGACGTCTTAAAACTGTGGTTCTGACTCACTCACTGAGAGGAGTGTGAGGACCTACAATTCCTTGGCTGTGTCTGAGCACCA	1	0	0	3275	533	618	250	266	372	741	642	312	560	1320	1234.68	1236.98	1493.76	1190.7	1048.38	1365.49	1226.82	814.719	1689.52	377.637	841.814	1256.69	1252.12	609.726	0.491822	0.182684	0.0502869	0	SNORD53_SNORD92
rno-miR-sno-1-3p	chr1|231858895|231858960|+	chr1	231858928	231858960	+	chr1	224921672	224921704	right	GCCCTATGATGAGGACCTTTTCACAGACCTGTACTGATCTCTGTGAGGATAAGTAACTCTGAGGAG	1	0	0	31095	5471	4622	2155	1885	2779	6038	4560	1839	4186	9763	11722.9	12697	11171.8	10263.8	7429.33	10200.8	9996.66	5786.79	9958.41	2822.84	6226.24	10497.5	7872.6	4524.54	0.481709	0.181886	0.0312933	0.0393617	SNORD25
rno-miR-sno-32-5p	chr8|21964522|21964591|+	chr8	21964522	21964556	+	chr8	21908207	21908241	left	TGCATCTGATGAGAGCTTTGCTGCTGAGATTGTGTGATTGCTCAGACTCAAAGTAAACGCCCTGATGCAT	1	0	0	865	122	133	66	57	54	149	155	51	106	176	326.106	283.136	321.473	314.344	224.654	198.216	246.688	196.7	276.171	71.4813	112.242	273.517	236.436	91.8616	0.636689	0.179788	0.10393	0.015748	snoU105B
rno-miR-sno-31-5p	chr8|13810056|13810125|+	chr8	13810056	13810090	+	chr8	13870491	13870525	left	ATGTTGTGATGATGGGCAAAATGTTCAACTGCTCTGAATGGGCTGAATGAAAGTAGCCTTTCTGAACATC	1	0	0	2735	411	365	124	120	129	335	395	98	330	835	1031.1	953.842	882.237	590.586	472.955	473.516	554.634	501.268	530.682	222.536	532.511	708.41	515.975	377.524	0.470384	0.177513	0.238387	0.0135579	SNORD6
rno-miR-sno-23-3p	chr5|139814174|139814242|-	chr5	139814174	139814207	-	chr5	136021222	136021255	left	TCTCAGTGATGAGAACTTTGTCCAGTTCTGCTGCTGACTTCTAAGTGAGGATGAAGTGTATCTGAGGAG	1	0	0	9494	1487	2009	992	669	767	1863	1579	875	1510	2116	3579.25	3451	4855.93	4724.69	2636.72	2815.4	3084.43	2003.8	4738.23	1018.27	1349.45	3592.49	3371.02	1183.86	0.597569	0.173346	0.199007	0.0148322	SNORD38
rno-miR-sno-30-3p	chr6|33324849|33324940|-	chr6	33324849	33324894	-	chr6	23458841	23458886	left	GGTGCTGTGATGACGTCTTAAAACTGTGGTTCTGACTCACTCACTGAGAGGAGTGTGAGGACCTACAATTCCTTGGCTGTGTCTGAGCACCA	1	0	0	3552	578	657	264	266	373	787	674	338	565	1305	1339.11	1341.41	1588.03	1257.38	1048.38	1369.16	1302.98	855.328	1830.31	381.009	832.248	1320.92	1342.82	606.629	0.506838	0.172299	0.103216	0	SNORD53_SNORD92
rno-miR-sno-12-3p	chr2|204833761|204833836|-	chr2	204833761	204833798	-	chr2	185442986	185443023	left	AATGAGTGATGACAGGATGTTTCGGTCCCATATGAATCCTACTGATTTCACCGATAACATTTCTTGCTGACATTCC	1	0	0	19846	3455	2633	1481	1592	1648	4189	3902	1446	2379	6069	7481.97	8018.31	6364.19	7053.69	6274.53	6049.26	6935.41	4951.76	7830.27	1604.28	3870.43	6882.48	6391.02	2737.36	0.561285	0.166721	0.0215255	0.0136	SNORD73
rno-miR-sno-32-3p	chr8|21964522|21964591|+	chr8	21964557	21964591	+	chr8	21908242	21908276	right	TGCATCTGATGAGAGCTTTGCTGCTGAGATTGTGTGATTGCTCAGACTCAAAGTAAACGCCCTGATGCAT	1	0	0	783	116	114	57	39	44	134	130	47	85	138	295.192	269.211	275.548	271.479	153.71	161.509	221.854	164.974	254.511	57.3199	88.0078	235.5	209.742	72.6639	0.635907	0.162604	0.106698	0.015748	snoU105B
rno-miR-sno-12-5p	chr2|204833761|204833836|-	chr2	204833799	204833836	-	chr2	185443024	185443061	right	AATGAGTGATGACAGGATGTTTCGGTCCCATATGAATCCTACTGATTTCACCGATAACATTTCTTGCTGACATTCC	1	0	0	20342	3481	2692	1493	1618	1685	4338	3982	1538	2389	6111	7668.96	8078.65	6506.8	7110.84	6377.01	6185.08	7182.1	5053.29	8328.46	1611.03	3897.22	7015.63	6690.87	2754.12	0.564581	0.162084	0.0292537	0.0136	SNORD73
rno-miR-sno-23-5p	chr5|139814174|139814242|-	chr5	139814208	139814242	-	chr5	136021256	136021290	right	TCTCAGTGATGAGAACTTTGTCCAGTTCTGCTGCTGACTTCTAAGTGAGGATGAAGTGTATCTGAGGAG	1	0	0	5502	849	962	434	333	365	1052	873	414	646	1307	2074.26	1970.35	2325.24	2067.05	1312.45	1339.79	1741.72	1107.87	2241.86	435.631	833.524	1832.98	1674.86	634.578	0.570656	0.157788	0.137866	0.0148322	SNORD38
rno-miR-sno-3-3p	chr10|40656450|40656527|+	chr10	40656489	40656527	+	-	-	-	right	TGTCCCATTTGACTACCACATTTCCTACTGATAATAGATTTTGGTGGCTATGCTTATGGGATAGATTAAAGGTGCCAT	1	0	0	1523	259	293	118	119	148	164	214	120	194	518	574.173	601.083	708.207	562.009	469.014	543.259	271.522	271.573	649.815	130.824	330.348	532.752	460.694	230.586	0.451131	0.155923	0.0275204	0.015873	SNORA29
rno-miR-sno-88	chr9|11388144|11388184|-	chr9	11388144	11388184	-	chr9	12444513	12444553	whole	GGGGGGTGGGGGTCACGCTCAGATCCCGGACGAGCCCCCAA	0	0	1	6	0	0	0	0	1	1	1	0	1	2	2.26201	0	0	0	0	3.67067	1.65562	1.26903	0	0.674352	1.27548	1.08404	0.634516	0.974914	0	0.155201	0.666667	0
rno-miR-sno-37-3p	chrX|123842222|123842290|-	chrX	123842222	123842255	-	chrX	123705794	123705827	left	GCCATGTTGATGTTTCTGATTTTTGCATTTATTGGAGTAAAAATCATGACACTTGCATGGGGACAGTTC	1	0	0	120	19	8	6	10	12	13	24	8	12	25	45.2402	44.0949	19.3367	28.5767	39.4129	44.048	21.5231	30.4568	43.321	8.09222	15.9435	34.6046	36.8889	12.0178	0.54809	0.151732	0.322957	0	SNORA69
rno-miR-sno-73-3p	chr6|54876342|54876393|-	chr6	54876342	54876367	-	chr6	46163271	46163296	left	GATGTTCAGGTGGGTTCCCAGAGATCTGGACCACCACAATGATGACATCATC	0	0	1	164	24	23	21	11	16	35	31	12	41	28	61.8282	55.6988	55.593	100.019	43.3542	58.7307	57.9468	39.34	64.9815	27.6484	17.8567	61.8815	52.1607	22.7525	0.587266	0.151488	0.534483	0
rno-miR-sno-82-3p	chr9|66874657|66874738|-	chr9	66874657	66874697	-	chr9	67061191	67061231	left	GCGAGTCAGGAGGTGGAGGTGGGAGGGTAGCGCGCTGGAGGACACCGGGCCAATTTACCAACCATTATAAAGCTGAGGCTAG	0	0	1	12	3	3	3	0	1	0	2	2	6	4	4.52402	6.96235	7.25126	14.2884	0	3.67067	0	2.53806	10.8302	4.04611	2.55095	5.24238	6.68416	3.29853	0	0.151488	0.611111	0
rno-miR-sno-3-5p	chr10|40656450|40656527|+	chr10	40656450	40656488	+	-	-	-	left	TGTCCCATTTGACTACCACATTTCCTACTGATAATAGATTTTGGTGGCTATGCTTATGGGATAGATTAAAGGTGCCAT	1	0	0	1391	218	262	106	95	134	142	192	106	167	470	524.409	505.931	633.277	504.856	374.423	491.869	235.099	243.654	574.003	112.617	299.737	467.123	408.829	206.177	0.439572	0.150982	0.00761499	0.015873	SNORA29
rno-miR-sno-54-3p	chr15|37051531|37051589|+	chr15	37051560	37051589	+	chr15	33166328	33166357	right	TTGGGACTGGTACTCCTTTATTTGCATCCCTTGCTAATCTAATCATCTCCCAATGTTGC	0	0	1	90	16	16	8	5	5	15	5	2	10	22	33.9301	37.1325	38.6734	38.1023	19.7065	18.3533	24.8344	6.34516	10.8302	6.74352	14.0302	30.1046	8.5877	10.3869	0.311413	0.14848	0.108247	0
rno-miR-sno-25-5p	chr5|21486667|21486733|-	chr5	21486700	21486733	-	chr5	16706718	16706751	right	CGGCGATGAGGAGATACCTACTGTGTTGAATTATGGTGATATTTCTTATACGCTATTCTGAGCCGAT	1	0	0	29197	5060	2937	1835	1932	2197	3844	3964	1162	3019	7496	11007.3	11743.2	7098.99	8739.72	7614.57	8064.46	6364.22	5030.44	6292.37	2035.87	4780.48	8661.78	5661.41	3408.18	0.512739	0.147751	0.0196989	0.00820989	snoU54
rno-miR-sno-14-3p	chr2|73859169|73859240|+	chr2	73859205	73859240	+	chr2	54834362	54834397	right	TATCGATGATGTCCTAAAAGTAAATGTCTGAACATATGAATGCTATACTGATTTCAGCATTTAACTGAGATA	1	0	0	10610	1853	750	392	364	549	2138	2177	543	1100	3218	3999.98	4300.41	1812.82	1867.01	1434.63	2015.2	3539.72	2762.68	2940.41	741.787	2052.24	2709.97	2851.55	1397.01	0.411438	0.147116	0.003503	0.0627803	SNORD72
rno-miR-sno-13-5p	chr2|278778240|278778310|-	chr2	278778275	278778310	-	chr2	260114208	260114243	right	GGTCAGTGATGTCATGGCATGTATTAGCTGAATGCTAACTTGATGCAAGTTACAAATGGCACTGAGACCTG	1	0	0	1877	333	315	115	152	125	295	366	114	197	411	707.632	772.821	761.383	547.721	599.076	458.833	488.409	464.466	617.324	132.847	262.11	619.411	540.895	197.479	0.636434	0.146684	0.0195349	0.0059761	SNORD45
rno-miR-sno-25-3p	chr5|21486667|21486733|-	chr5	21486667	21486699	-	chr5	16706685	16706717	left	CGGCGATGAGGAGATACCTACTGTGTTGAATTATGGTGATATTTCTTATACGCTATTCTGAGCCGAT	1	0	0	30878	5380	3035	1895	1995	2273	3879	4180	1226	3181	7543	11641	12485.8	7335.86	9025.49	7862.87	8343.43	6422.16	5304.56	6638.94	2145.11	4810.46	9016.67	5971.75	3477.79	0.524424	0.146615	0.066738	0.00820989	snoU54
rno-miR-sno-14-5p	chr2|73859169|73859240|+	chr2	73859169	73859204	+	chr2	54834326	54834361	left	TATCGATGATGTCCTAAAAGTAAATGTCTGAACATATGAATGCTATACTGATTTCAGCATTTAACTGAGATA	1	0	0	11957	2081	851	420	400	578	2372	2468	589	1159	3338	4507.81	4829.55	2056.94	2000.37	1576.52	2121.65	3927.14	3131.97	3189.51	781.574	2128.77	3002.85	3160.74	1455.17	0.425478	0.13929	0.0138481	0.0627803	SNORD72
rno-miR-sno-48-5p	chr12|12759151|12759211|-	chr12	12759181	12759211	-	chr12	10655670	10655700	right	CGCGCTGAGTGCTCGTCACTCCATCGGTCCCTGGGAAGGTCTGAGACTGGGGCCTCCCGCG	1	0	0	21	2	2	1	1	1	5	0	1	2	2	7.91703	4.64157	4.83418	4.76279	3.94129	3.67067	8.27812	0	5.41512	1.3487	1.27548	5.43509	2.70756	1.31209	0	0.133507	0.631579	0.047619
rno-miR-sno-16-3p	chr20|47021845|47021907|-	chr20	47021845	47021875	-	chr20	45301890	45301920	left	TTGATGTTTCTGATTTTTGCATTTATTGGAGTAAAAATCATGACACTTGCATGGGGACAGTTC	1	0	0	93	22	9	3	14	18	3	24	7	14	24	35.0611	51.0572	21.7538	14.2884	55.1781	66.072	4.96687	30.4568	37.9059	9.44093	15.3057	35.4825	34.1813	12.3733	0.245004	0.125024	0.376623	0.00990099	SNORA69
rno-miR-sno-56-5p	chr17|52898017|52898085|-	chr17	52898051	52898085	-	chr17	55212830	55212864	right	TGGTATTGCAGTACCTCAGGGAGACTTAATGAATCAGGAGCTTCTAAGAGGTGACAAGGTACCTCAGGG	0	0	1	6	2	2	1	1	1	0	1	0	1	3	2.26201	4.64157	4.83418	4.76279	3.94129	3.67067	0	1.26903	0	0.674352	1.91321	3.44464	0.634516	1.29378	0	0.12242	0.555556	0
rno-miR-sno-75-3p	chr7|100666249|100666324|-	chr7	100666249	100666286	-	chr7	100086134	100086171	left	TGTTGAGCGTTTGTGTGTTTATGTGTGTGTGTCCATAAGCACACATGCAGCATATATGCACATGATGACAACTGTA	0	0	1	24	4	2	1	1	0	5	2	1	4	2	9.04803	9.28313	4.83418	4.76279	3.94129	0	8.27812	2.53806	5.41512	2.69741	1.27548	5.73536	3.97659	1.98644	0	0.1208	0.782609	0
rno-miR-sno-13-3p	chr2|278778240|278778310|-	chr2	278778240	278778274	-	chr2	260114173	260114207	left	GGTCAGTGATGTCATGGCATGTATTAGCTGAATGCTAACTTGATGCAAGTTACAAATGGCACTGAGACCTG	1	0	0	2387	443	345	134	161	144	314	446	125	205	434	899.902	1028.11	833.895	638.214	634.548	528.576	519.866	565.988	676.89	138.242	276.778	726.158	621.439	207.51	0.65257	0.118526	0.179058	0.0059761	SNORD45
rno-miR-sno-59-5p	chr2|254246375|254246443|+	chr2	254246375	254246408	+	chr2	235695299	235695332	left	ATTTTATTTCTGAGGTTATCGAAGATGCAGTCAGTGGGATTGATGCTTTGGTGCTGAGGACGAGATCCA	0	0	1	601	101	32	38	10	30	72	54	33	45	68	226.578	234.399	77.3468	180.986	39.4129	110.12	119.205	68.5277	178.699	30.3458	43.3662	141.15	123.613	36.856	0.476122	0.114623	0.759225	0
rno-miR-sno-58-5p	chr19|5826107|5826159|+	chr19	5826107	5826132	+	chr19	5836026	5836051	left	AGGGGAGGAGGGTGGCTGTACGACCTATTGGGACACAAGGAGGGGTTGGTGGC	1	0	0	16	4	5	9	4	5	6	2	1	8	11	6.03202	9.28313	12.0854	42.8651	15.7652	18.3533	9.93374	2.53806	5.41512	5.39482	7.01512	16.3311	3.97659	6.20497	0.265677	0.111787	0.126761	0
rno-miR-sno-58-3p	chr19|5826107|5826159|+	chr19	5826133	5826159	+	chr19	5836052	5836078	right	AGGGGAGGAGGGTGGCTGTACGACCTATTGGGACACAAGGAGGGGTTGGTGGC	1	0	0	21	3	5	9	4	5	5	4	0	8	13	7.91703	6.96235	12.0854	42.8651	15.7652	18.3533	8.27812	5.07613	0	5.39482	8.29059	16.0324	2.53806	6.84271	0	0.111787	0.207792	0
rno-miR-sno-72-3p	chr6|143003017|143003079|+	chr6	143003048	143003079	+	chr6	133840877	133840908	right	GGCTGATGATGTGAGTTGAATGCATCTGAGGGGGAATCCATGATCACGTTAAACAGCTGAGGT	1	0	0	57	6	16	6	4	6	19	12	8	8	23	21.4891	13.9247	38.6734	28.5767	15.7652	22.024	31.4568	15.2284	43.321	5.39482	14.668	24.5586	29.2747	10.0314	0.487002	0.110741	0.339394	0
rno-miR-sno-92	chr6|106030346|106030383|+	chr6	106030346	106030383	+	chr6	96599043	96599080	whole	TGCTCTGTGATGAACCCACTTCCCCACACCAAGGGCAA	0	0	1	559	90	54	24	69	75	43	131	21	69	52	210.744	208.87	130.523	114.307	271.949	275.3	71.1918	166.243	113.718	46.5303	33.1624	183.269	139.98	39.8463	0.604745	0.107509	0.0994103	0
rno-miR-sno-94	chr5|151409314|151409362|+	chr5	151409314	151409362	+	chr5	147688248	147688296	whole	AAGCCAGGGATTGTGGGGACAGCCTGGTCCAGTGGTCGCCTGGCTCAGT	0	0	1	3	0	0	0	1	0	0	4	1	2	1	1.131	0	0	0	3.94129	0	0	5.07613	5.41512	1.3487	0.637738	0.724614	5.24563	0.993221	0	0.105361	0.75	0
rno-miR-sno-20-5p	chr3|79396751|79396827|-	chr3	79396789	79396827	-	chr3	72885503	72885541	right	CTGCACTCAAATCTTTCCCAGGCCTGCTGCTTGGTGCCAGTCTGGGGACAGGCAGTGCAATAGTAGAGCAGAGGAAA	1	0	0	61	7	1	3	1	2	5	7	4	4	7	22.9971	16.2455	2.41709	14.2884	3.94129	7.34134	8.27812	8.88323	21.6605	2.69741	4.46417	10.787	15.2719	3.58079	0.351257	0.10498	0.323529	0	SNORA55
rno-miR-sno-74-5p	chr6|85159879|85159952|-	chr6	85159916	85159952	-	chr6	75620018	75620054	right	AGTGGTAGGCTTCTGGTAGTAGCTCACGTTGCGTTCTACGACCTTGGCTTCGCCCGAGAGAAACTTTGTGACAG	1	0	0	15	6	2	2	2	0	2	3	2	2	5	5.65502	13.9247	4.83418	9.52558	7.88258	0	3.31125	3.8071	10.8302	1.3487	3.18869	6.44761	7.31867	2.2687	0	0.0883041	0.756098	0.0980392
rno-miR-sno-37-5p	chrX|123842222|123842290|-	chrX	123842256	123842290	-	chrX	123705828	123705862	right	GCCATGTTGATGTTTCTGATTTTTGCATTTATTGGAGTAAAAATCATGACACTTGCATGGGGACAGTTC	1	0	0	62	7	6	2	6	4	7	15	7	5	18	23.3741	16.2455	14.5025	9.52558	23.6477	14.6827	11.5894	19.0355	37.9059	3.37176	11.4793	16.2239	28.4707	7.42552	0.453494	0.0816849	0.0791367	0	SNORA69
rno-miR-sno-16-5p	chr20|47021845|47021907|-	chr20	47021876	47021907	-	chr20	45301921	45301952	right	TTGATGTTTCTGATTTTTGCATTTATTGGAGTAAAAATCATGACACTTGCATGGGGACAGTTC	1	0	0	65	14	10	3	12	8	6	12	5	6	16	24.5051	32.491	24.1709	14.2884	47.2955	29.3653	9.93374	15.2284	27.0756	4.04611	10.2038	26.0071	21.152	7.12496	0.493294	0.0788077	0.089172	0.00990099	SNORA69
rno-miR-sno-5-3p	chr14|2861753|2861827|-	chr14	2861753	2861789	-	chr14	2861538	2861574	left	TGTGCAAACTCGATCACTAGCTCTGCATGATGTGGCAGCAGCTAAGGGAACCAGGTTTGCTAGAGTAACTGTGGT	1	0	0	831	126	151	51	55	56	150	112	83	55	197	313.288	292.419	364.98	242.902	216.771	205.557	248.344	142.132	449.455	37.0894	125.634	269.18	295.793	81.3619	0.530805	0.0762301	0.0739154	0.00167785	SNORA66
rno-miR-sno-6-3p	chr14|2863836|2863909|-	chr14	2863836	2863872	-	chr14	2863621	2863657	left	GTGCAAACTCGATCACTAGCTCTGCATGATGTGGCAGCAGCTAAGGGAACCAGGTTTGCTAGAGTAACTGTGGT	1	0	0	797	125	142	52	45	75	133	130	67	43	163	300.47	290.098	343.226	247.665	177.358	275.3	220.198	164.974	362.813	28.9971	103.951	264.902	263.894	66.4742	0.613457	0.0740081	0.0733634	0	SNORA66
rno-miR-sno-5-5p	chr14|2861753|2861827|-	chr14	2861790	2861827	-	chr14	2861575	2861612	right	TGTGCAAACTCGATCACTAGCTCTGCATGATGTGGCAGCAGCTAAGGGAACCAGGTTTGCTAGAGTAACTGTGGT	1	0	0	1347	219	199	76	69	86	242	158	115	71	220	507.821	508.252	481	361.972	271.949	315.677	400.661	200.507	622.739	47.879	140.302	406.762	411.623	94.0907	0.588326	0.0713953	0.163455	0.00167785	SNORA66
rno-miR-sno-72-5p	chr6|143003017|143003079|+	chr6	143003017	143003047	+	chr6	133840846	133840876	left	GGCTGATGATGTGAGTTGAATGCATCTGAGGGGGAATCCATGATCACGTTAAACAGCTGAGGT	1	0	0	27	4	7	3	2	2	13	4	5	3	13	10.179	9.28313	16.9196	14.2884	7.88258	7.34134	21.5231	5.07613	27.0756	2.02306	8.29059	12.4882	16.0759	5.15683	0.379759	0.069524	0.168675	0
rno-miR-sno-22-3p	chr4|7829288|7829359|-	chr4	7829288	7829323	-	chr4	7821153	7821188	left	TGGCCAAGGATGAGAACTCTAACCTGACTGGATATGCTGCTGTGATGGGTTAAAGGATTTACCTGAGGCCAA	1	0	0	1241	217	128	58	28	61	105	117	44	55	105	467.859	503.61	309.387	276.242	110.356	223.911	173.84	148.477	238.265	37.0894	66.9625	295.029	193.371	52.0259	0.622361	0.0685952	0.308013	0.0385093	SNORD93
rno-miR-sno-8-5p	chr15|31995920|31995980|+	chr15	31995920	31995949	+	chr15	28166402	28166431	left	CCGCCCTGTGGTTGCTGGAGGCTGTCTTGCTGGTACAGTTCTCCAGTGGATACAATGGGCT	0	0	1	18	5	2	4	0	2	9	4	1	2	3	6.78603	11.6039	4.83418	19.0512	0	7.34134	14.9006	5.07613	5.41512	1.3487	1.91321	9.21675	5.24563	1.63096	0	0.0661134	0.96	0	SNORA84
rno-miR-sno-50-5p	chr14|46823494|46823559|+	chr14	46823494	46823526	+	chr14	46645727	46645759	left	GTAGGGACGTCGGTCGTCCGCGGGAGGGCTTCCCGGTCCCTCCCCACGTCCGGCGCTCCCTCAGAC	1	0	0	37	7	2	1	1	4	4	7	5	6	3	13.9491	16.2455	4.83418	4.76279	3.94129	14.6827	6.62249	8.88323	27.0756	4.04611	1.91321	9.29114	17.9794	2.97966	0.493438	0.0659983	0.493506	0.0338983	45S pre-ribosomal RNA (Rn45s)
rno-miR-sno-21-3p	chr3|9451991|9452056|-	chr3	9451991	9452023	-	chr3	4092812	4092844	left	GCTATTTCTACGCTCAGTGTTCAGAAGCCAGTGAGCACTAAGAATGGTTTGTAGCCTGACATTTTG	1	0	0	390	72	67	36	24	23	77	52	17	17	54	147.031	167.096	161.945	171.46	94.591	84.4254	127.483	65.9897	92.0571	11.464	34.4379	136.29	79.0234	22.9509	0.657088	0.0626706	0.668275	0.00165837	SNORA43
rno-miR-sno-48-3p	chr12|12759151|12759211|-	chr12	12759151	12759180	-	chr12	10655640	10655669	left	CGCGCTGAGTGCTCGTCACTCCATCGGTCCCTGGGAAGGTCTGAGACTGGGGCCTCCCGCG	1	0	0	26	5	8	3	1	1	8	6	6	3	7	9.80204	11.6039	19.3367	14.2884	3.94129	3.67067	13.245	7.61419	32.4907	2.02306	4.46417	10.8411	20.0525	3.24361	0.451228	0.0586159	0.243243	0.047619
rno-miR-sno-51-5p	chr14|46858725|46858786|+	chr14	46858725	46858755	+	chr14	46683121	46683151	left	TCGCGGTGCTCTCTCGTGCGACGGGGTGCCTCTGCGCGCGCGCGGACGGGTGCCGGACCCCT	1	0	0	8	4	2	2	0	0	4	1	4	2	3	3.01601	9.28313	4.83418	9.52558	0	0	6.62249	1.26903	21.6605	1.3487	1.91321	4.75448	11.4648	1.63096	0	0.0586159	0.733333	0.0714286
rno-miR-sno-36-5p	chr9|93099360|93099441|-	chr9	93099401	93099441	-	chr9	93370639	93370679	right	CTGGATATGATGACTGATTACCTGAGAAATAACTGATGAAATCTCAAGAAAATTCCTCTAGATAGTCAAGTTCTGATCCAGC	1	0	0	6059	997	503	113	147	236	549	750	337	213	477	2284.25	2313.82	1215.8	538.195	579.37	866.278	908.937	951.774	1824.9	143.637	304.201	1243.81	1388.34	223.919	0.638886	0.0584494	0.23938	0.0661349	SNORD20
rno-miR-sno-21-5p	chr3|9451991|9452056|-	chr3	9452024	9452056	-	chr3	4092845	4092877	right	GCTATTTCTACGCTCAGTGTTCAGAAGCCAGTGAGCACTAAGAATGGTTTGTAGCCTGACATTTTG	1	0	0	162	26	32	9	14	6	37	15	11	7	32	61.0742	60.3404	77.3468	42.8651	55.1781	22.024	61.2581	19.0355	59.5664	4.72046	20.4076	54.2981	39.3009	12.564	0.482606	0.0575194	0.139601	0.00165837	SNORA43
rno-miR-sno-95	chrX|31524915|31524962|+	chrX	31524915	31524962	+	chrX	31145448	31145495	whole	ACCTTGGATGTCTGAGTGACGTGTTTGTATTCAAGACATGTGGAGAGA	0	0	1	18	2	4	0	2	3	3	9	1	2	1	6.78603	4.64157	9.66835	0	7.88258	11.012	4.96687	11.4213	5.41512	1.3487	0.637738	6.42249	8.41821	0.993221	0	0.0528847	0.844444	0
rno-miR-sno-36-3p	chr9|93099360|93099441|-	chr9	93099360	93099400	-	chr9	93370598	93370638	left	CTGGATATGATGACTGATTACCTGAGAAATAACTGATGAAATCTCAAGAAAATTCCTCTAGATAGTCAAGTTCTGATCCAGC	1	0	0	3203	585	436	92	106	174	467	534	289	123	392	1207.54	1357.66	1053.85	438.177	417.777	638.696	773.176	677.663	1564.97	82.9453	249.993	840.981	1121.32	166.469	0.62563	0.0503335	0.0818622	0.0661349	SNORD20
rno-miR-sno-20-3p	chr3|79396751|79396827|-	chr3	79396751	79396788	-	chr3	72885465	72885502	left	CTGCACTCAAATCTTTCCCAGGCCTGCTGCTTGGTGCCAGTCTGGGGACAGGCAGTGCAATAGTAGAGCAGAGGAAA	1	0	0	33	7	0	1	2	2	4	0	5	2	4	12.441	16.2455	0	4.76279	7.88258	7.34134	6.62249	0	27.0756	1.3487	2.55095	7.89939	13.5378	1.94983	0	0.0474489	0.65	0	SNORA55
rno-miR-sno-50-3p	chr14|46823494|46823559|+	chr14	46823527	46823559	+	chr14	46645760	46645792	right	GTAGGGACGTCGGTCGTCCGCGGGAGGGCTTCCCGGTCCCTCCCCACGTCCGGCGCTCCCTCAGAC	1	0	0	18	2	1	1	2	1	0	1	6	2	2	6.78603	4.64157	2.41709	4.76279	7.88258	3.67067	0	1.26903	32.4907	1.3487	1.27548	4.30867	16.8799	1.31209	0	0.0377737	0.583333	0.0338983	45S pre-ribosomal RNA (Rn45s)
rno-miR-sno-45-5p	chr10|83693419|83693494|-	chr10	83693457	83693494	-	chr10	83888587	83888624	right	GGCGGGCGGGGCCGGGGGACCCGGGAGCGGCCTGGCTCCGCTGCCAGGACTCCCGCCCTCGGCCGCTGCCCACGGG	0	0	1	25	3	0	5	3	4	3	2	1	1	2	9.42504	6.96235	0	23.8139	11.8239	14.6827	4.96687	2.53806	5.41512	0.674352	1.27548	10.2392	3.97659	0.974914	0	0.0275377	0.530612	0
rno-miR-sno-68-5p	chr5|118491367|118491439|+	chr5	118491367	118491402	+	chr5	114546621	114546656	left	CTGGGTGCTGTAGGCTTTGCCTCTCAGAATAAAGCTTACTGGGAGTGACAGACAGCTGAAATGTGCTCAGAGG	0	0	1	14	1	3	1	1	1	5	4	1	0	2	5.27802	2.32078	7.25126	4.76279	3.94129	3.67067	8.27812	5.07613	5.41512	0	1.27548	5.07185	5.24563	0.637738	0.645333	0	0.606061	0
rno-miR-sno-33-5p	chr8|56812140|56812206|+	chr8	56812140	56812172	+	chr8	58229812	58229844	left	AGTACACTGAAGCTGGCCTTGCAGCAATGCAGTCTGGTGTAGAGCAGCAGGCCAGATTCAAAAACTC	0	0	1	6	0	0	2	0	0	2	0	3	0	0	2.26201	0	0	9.52558	0	0	3.31125	0	16.2454	0	0	2.15698	8.12269	0	0	0	1	0	SNORA61
rno-miR-sno-8-3p	chr15|31995920|31995980|+	chr15	31995950	31995980	+	chr15	28166432	28166462	right	CCGCCCTGTGGTTGCTGGAGGCTGTCTTGCTGGTACAGTTCTCCAGTGGATACAATGGGCT	0	0	1	1	1	0	0	0	0	0	0	0	0	0	0.377001	2.32078	0	0	0	0	0	0	0	0	0	0.385398	0	0	0	0	0.5	0	SNORA84
rno-miR-sno-33-3p	chr8|56812140|56812206|+	chr8	56812173	56812206	+	chr8	58229845	58229878	right	AGTACACTGAAGCTGGCCTTGCAGCAATGCAGTCTGGTGTAGAGCAGCAGGCCAGATTCAAAAACTC	0	0	1	0	1	0	0	0	0	1	0	0	0	0	0	2.32078	0	0	0	0	1.65562	0	0	0	0	0.568058	0	0	0	0	0.5	0	SNORA61
rno-miR-sno-35-3p	chr8|68831628|68831699|+	chr8	68831664	68831699	+	chr8	69125428	69125463	right	ATTTTGTGGAAGTTCTGATTCCTATGTGAGTGAGTTCCATCCACCATGATGACTAGAGCTTCTAAGTGATGT	0	0	1	7	1	2	0	1	0	1	2	0	0	0	2.63901	2.32078	4.83418	0	3.94129	0	1.65562	2.53806	0	0	0	2.1987	1.26903	0	0	0	0.214286	0	SNORD18
rno-miR-sno-24-5p	chr5|157675520|157675569|-	chr5	157675545	157675569	-	chr5	153909178	153909202	right	ACGCGTTAGACTGCCGAGTTGGGCGATGCAAATCGGAGTCTGAGCCGACT	0	0	1	0	0	0	0	0	0	1	0	0	0	0	0	0	0	0	0	0	1.65562	0	0	0	0	0.236518	0	0	0	0	1	0.00212766	SNORND104
rno-miR-sno-38-3p	chr1|102278672|102278727|+	chr1	102278700	102278727	+	chr1	101213842	101213869	right	GCCCGCCCGCGGCTCCCCTGCCCAGGCCGGGAGGTAGGAAGGCGCCGGCGGGAATC	0	0	1	2	2	0	0	0	1	0	0	0	1	0	0.754003	4.64157	0	0	0	3.67067	0	0	0	0.674352	0	1.29518	0	0.337176	0	0	1	0.142857
rno-miR-sno-43-5p	chr10|39823970|39824023|-	chr10	39823997	39824023	-	chr10	40051249	40051275	right	ATCTCGCTGGGGCCTCCACATGCTATAGAAGTAATGTCTTCCCAGTGAGGAATA	0	0	1	3	0	0	0	1	1	0	0	0	3	0	1.131	0	0	0	3.94129	3.67067	0	0	0	2.02306	0	1.24899	0	1.01153	0	0	0.125	0
rno-miR-sno-60-3p	chr20|16276308|16276364|-	chr20	16276308	16276335	-	chr20	14090974	14091001	left	AGGGCAAGTCTGGAAGCAGCATTCTTCTGTAGTCTCTGCTTCAGTTCTTGCCAACTT	0	0	1	1	0	0	0	0	0	0	1	0	2	0	0.377001	0	0	0	0	0	0	1.26903	0	1.3487	0	0.0538573	0.634516	0.674352	0	0	0.75	0
rno-miR-sno-60-5p	chr20|16276308|16276364|-	chr20	16276336	16276364	-	chr20	14091002	14091030	right	AGGGCAAGTCTGGAAGCAGCATTCTTCTGTAGTCTCTGCTTCAGTTCTTGCCAACTT	0	0	1	9	3	1	0	1	0	1	1	1	2	0	3.39301	6.96235	2.41709	0	3.94129	0	1.65562	1.26903	5.41512	1.3487	0	2.62419	3.34208	0.674352	0	0	0.263158	0
rno-miR-sno-63-3p	chr3|13680051|13680116|+	chr3	13680084	13680116	+	chr3	8336895	8336927	right	ATAAAGATGCCCATGTGCTGCAGCTGGGCAGGAGAGGGGAAGGTGGAGCCTGGGGTCTGAGGGGTA	0	0	1	11	4	2	1	2	0	3	3	2	0	4	4.14702	9.28313	4.83418	4.76279	7.88258	0	4.96687	3.8071	10.8302	0	2.55095	5.12522	7.31867	1.27548	0	0	0.28125	0
rno-miR-sno-64-3p	chr3|2577119|2577188|+	chr3	2577154	2577188	+	chr3	2595741	2595775	right	GTTGAGGGGAACAGGACTGCCAGGTGCCGGGATTTCCTCATGACCTGGCATTCCCTGCTTCTCTTCCAGG	0	0	1	0	1	0	0	0	0	0	1	0	0	1	0	2.32078	0	0	0	0	0	1.26903	0	0	0.637738	0.33154	0.634516	0.318869	0	0	1	0.1
rno-miR-sno-66-5p	chr4|222580482|222580548|-;chr4|222780332|222780398|-	chr4	222580515;222780365	222580548;222780398	-	chr4	155559266;155759599	155559299;155759632	right	CCGGGGCTGCACGATGGGACCTTTTTAACTGCCAGAATTCCGAGGTGCCTCGGCCTGCCTCAGCCTG;CCGGGGCTGCACGATGGGACCTTTTTAACTGCCAGAATTCCGAGGTGCCTCGGCCTGCCTCAGCCTG	0;0	0;0	1;1	1	0	0	1	0	0	0	1	1	1	0	0.377001	0	0	4.76279	0	0	0	1.26903	5.41512	0.674352	0	0.734256	3.34208	0.337176	0	0	1	0.25;0
rno-miR-sno-67-5p	chr4|65965951|65966041|-	chr4	65965996	65966041	-	chr4	66153933	66153978	right	GAGTTCTACAGTCTGAGTGCCAGGGTAGCCAGGGTTACACAGAGAAACCCTGTCTTGAAAAGCCAAACAAACGGTTGGGGATTTAGCTCAG	0	0	1	10	2	3	3	0	4	3	2	0	0	1	3.77001	4.64157	7.25126	14.2884	0	14.6827	4.96687	2.53806	0	0	0.637738	7.08582	1.26903	0.318869	0	0	0.785714	0
rno-miR-sno-74-3p	chr6|85159879|85159952|-	chr6	85159879	85159915	-	chr6	75619981	75620017	left	AGTGGTAGGCTTCTGGTAGTAGCTCACGTTGCGTTCTACGACCTTGGCTTCGCCCGAGAGAAACTTTGTGACAG	1	0	0	13	3	5	2	0	1	2	1	1	1	0	4.90102	6.96235	12.0854	9.52558	0	3.67067	3.31125	1.26903	5.41512	0.674352	0	5.77947	3.34208	0.337176	0	0	0.689655	0.0980392
rno-miR-sno-76-5p	chr7|127994713|127994779|+	chr7	127994713	127994745	+	chr7	128298213	128298245	left	CAGGGAAGCCTCTCTTCAGTCTTGGGTCCCTCCCAGGGTCTCCACCTGCTGAAGCCAGCCCCATTGT	0	0	1	9	2	0	0	1	1	0	0	0	1	0	3.39301	4.64157	0	0	3.94129	3.67067	0	0	0	0.674352	0	2.23522	0	0.337176	0	0	0.642857	0
rno-miR-sno-77-3p	chr8|103988494|103988553|-	chr8	103988494	103988523	-	chr8	104542347	104542376	left	GAGGCGGGGCTAGAGCGAGGCTCGATCCGGCCTGGGCCTCGCTCCGGCTCCGCCTTGACG	0	0	1	3	0	0	0	0	0	0	1	0	0	2	1.131	0	0	0	0	0	0	1.26903	0	0	1.27548	0.161572	0.634516	0.637738	0	0	1	0.125
rno-miR-sno-78-5p	chr8|39687598|39687658|-	chr8	39687628	39687658	-	chr8	39687075	39687105	right	TAGCTTCTCGCAGTCCGGGCTAGAGATTGCTCCGTCTGGTCTAGACTGTGGAGAGCTGTTC	0	0	1	0	0	0	0	0	0	0	2	0	1	0	0	0	0	0	0	0	0	2.53806	0	0.674352	0	0	1.26903	0.337176	0	0	0.666667	0.0714286
rno-miR-sno-80-5p	chr8|60382572|60382646|+	chr8	60382572	60382608	+	chr8	61812432	61812468	left	GTGAGGGGACACGTCATGCTGGGGACTTCAGAGAGGGCTGCATGTCTTGTCCTGGGCTGACCTGTCCCCTACCCA	0	0	1	7	1	0	0	1	0	4	1	0	1	0	2.63901	2.32078	0	0	3.94129	0	6.62249	1.26903	0	0.674352	0	2.21765	0.634516	0.337176	0	0	0.8	0
rno-miR-sno-81-3p	chr9|50220562|50220616|+	chr9	50220589	50220616	+	chr9	50555950	50555977	right	TGTTCAAGCAAACACGTGATGGTGCCATGACTTCGAGTGTGCTGTGTCTGAGCAC	0	0	1	4	1	2	0	1	0	1	0	0	1	0	1.50801	2.32078	4.83418	0	3.94129	0	1.65562	0	0	0.674352	0	2.03713	0	0.337176	0	0	0.6	0
rno-miR-sno-83-5p	chrX|119173351|119173414|+	chrX	119173351	119173382	+	chrX	119030427	119030458	left	GGGGCAGAAGTTGTCTGAGAGCTTGGTCGGAAGCAGTAGGGCCAGATCAGCGACTCTGCGACTT	0	0	1	4	0	0	0	0	0	1	0	0	0	1	1.50801	0	0	0	0	0	1.65562	0	0	0	0.637738	0.451947	0	0.318869	0	0	0.833333	0.0888889
rno-miR-sno-89	chr1|194634169|194634201|-	chr1	194634169	194634201	-	chr1	187680035	187680067	whole	CAGCAGGTCTCCAAGGTACAAGATCTGTTGGAT	0	0	1	10	0	2	0	1	0	4	4	4	0	2	3.77001	0	4.83418	0	3.94129	0	6.62249	5.07613	21.6605	0	1.27548	2.73828	13.3683	0.637738	0	0	0.37037	0
rno-miR-sno-96	chr7|40981124|40981156|+	chr7	40981124	40981156	+	chr7	40940733	40940765	whole	GTACCAAAAGCTAGATTAGCCTAGCTTTTCACA	0	0	1	16	3	0	2	0	1	3	2	0	2	0	6.03202	6.96235	0	9.52558	0	3.67067	4.96687	2.53806	0	1.3487	0	4.45107	1.26903	0.674352	0	0	0.275862	0
rno-miR-sno-38-5p	chr1|102278672|102278727|+	chr1	102278672	102278699	+	chr1	101213814	101213841	left	GCCCGCCCGCGGCTCCCCTGCCCAGGCCGGGAGGTAGGAAGGCGCCGGCGGGAATC	0	0	1	1	0	0	0	0	0	0	0	0	0	0	0.377001	0	0	0	0	0	0	0	0	0	0	0.0538573	0	0	0	0	1	0.142857
rno-miR-sno-41-3p	chr1|262292459|262292511|-	chr1	262292459	262292484	-	chr1	255026781	255026806	left	TGAATGGAAGGCCCACCCCCAAAAGCTAACATGGTGTGGCTATTCTGATACTT	0	0	1	6	0	0	0	0	1	0	3	0	0	0	2.26201	0	0	0	0	3.67067	0	3.8071	0	0	0	0.847525	1.90355	0	0	0	0.7	0
rno-miR-sno-42-5p	chr1|51806326|51806375|-	chr1	51806351	51806375	-	chr1	47942850	47942874	right	GGGGGCCGGCGGCGGCGCGGCCTCGGCCTGTGTGACTGGCGGCGCCCGCG	0	0	1	6	0	0	0	0	1	0	0	0	0	0	2.26201	0	0	0	0	3.67067	0	0	0	0	0	0.847525	0	0	0	0	0.571429	0
rno-miR-sno-44-3p	chr10|56075588|56075650|-	chr10	56075588	56075618	-	chr10	56330188	56330218	left	CAAGTCTTTGCAGGTGATCACAACCATTAAATATTGATTTTAGGGGCTGGAGAGATGGCTCAG	0	0	1	2	0	1	0	0	0	0	1	0	0	0	0.754003	0	2.41709	0	0	0	0	1.26903	0	0	0	0.453013	0.634516	0	0	0	0.25	0
rno-miR-sno-44-5p	chr10|56075588|56075650|-	chr10	56075619	56075650	-	chr10	56330219	56330250	right	CAAGTCTTTGCAGGTGATCACAACCATTAAATATTGATTTTAGGGGCTGGAGAGATGGCTCAG	0	0	1	0	0	0	0	0	0	2	1	0	0	0	0	0	0	0	0	0	3.31125	1.26903	0	0	0	0.473035	0.634516	0	0	0	1	0
rno-miR-sno-46-3p	chr10|83734196|83734342|-	chr10	83734196	83734268	-	chr10	83930264	83930336	left	TGCTGAGCCCGAGGTCCCCTCTGCTCAGGCTGATGCTGAGCCCGAGGTCCCCTCAGCTCAGGCTGATGCTGAGCCCGAGGCCCCCTCAGCTCAGGCTGATGTTGAGCCCGAGGCCCCCTCAGCTCAGGCTGATGCTGAGCCCGAGGC	0	1	0	2	1	0	0	0	0	0	0	1	0	0	0.754003	2.32078	0	0	0	0	0	0	5.41512	0	0	0.439255	2.70756	0	0	0	0.25	0
rno-miR-sno-46-5p	chr10|83734196|83734342|-	chr10	83734269	83734342	-	chr10	83930337	83930410	right	TGCTGAGCCCGAGGTCCCCTCTGCTCAGGCTGATGCTGAGCCCGAGGTCCCCTCAGCTCAGGCTGATGCTGAGCCCGAGGCCCCCTCAGCTCAGGCTGATGTTGAGCCCGAGGCCCCCTCAGCTCAGGCTGATGCTGAGCCCGAGGC	0	1	0	2	1	0	0	1	0	5	3	2	0	0	0.754003	2.32078	0	0	3.94129	0	8.27812	3.8071	10.8302	0	0	2.18488	7.31867	0	0	0	0.714286	0
rno-miR-sno-47-5p	chr11|90780666|90780721|+	chr11	90780666	90780693	+	chr11	87728257	87728284	left	GGCGGAAGGGCGAAGCGGAGCTCCATCCGGCCCAGCTTCCTGACCCTTCCGTAGGT	0	0	1	0	0	0	0	0	0	1	0	0	0	0	0	0	0	0	0	0	1.65562	0	0	0	0	0.236518	0	0	0	0	1	0.142857
rno-miR-sno-49-3p	chr12|46478843|46478894|-	chr12	46478843	46478868	-	chr12	44655338	44655363	left	GCCCTGGAGGGACACGCCAGAAAAATCTGGTTGTGCTTCTTTGCAAGGTTAG	0	0	1	19	2	0	0	0	0	1	0	0	0	0	7.16303	4.64157	0	0	0	0	1.65562	0	0	0	0	1.92289	0	0	0	0	0.0909091	0
rno-miR-sno-51-3p	chr14|46858725|46858786|+	chr14	46858756	46858786	+	chr14	46683152	46683182	right	TCGCGGTGCTCTCTCGTGCGACGGGGTGCCTCTGCGCGCGCGCGGACGGGTGCCGGACCCCT	1	0	0	9	3	2	2	0	0	2	1	5	0	0	3.39301	6.96235	4.83418	9.52558	0	0	3.31125	1.26903	27.0756	0	0	4.00377	14.1723	0	0	0	0.833333	0.0714286
rno-miR-sno-52-5p	chr14|91568334|91568398|+	chr14	91568334	91568365	+	chr14	91783215	91783246	left	CCGGCGGCGGGCGCGGGGACGGGACGGTGTCTCCCTGTGCCCGGCTCCGCATCGCCGCCGGGGTC	0	0	1	16	1	0	0	1	0	1	0	2	0	0	6.03202	2.32078	0	0	3.94129	0	1.65562	0	10.8302	0	0	1.99282	5.41512	0	0	0	0.52381	0
rno-miR-sno-55-3p	chr15|50042867|50042936|-	chr15	50042867	50042901	-	chr15	46276923	46276957	left	CTGCTGGACAGTTAGGGGCTGCCTGTGTGACTGTGATGCTTCAAGCAGCCTCTTGACTGTCCAGCCATCT	0	0	1	4	0	3	1	1	0	0	6	1	0	0	1.50801	0	7.25126	4.76279	3.94129	0	0	7.61419	5.41512	0	0	2.49476	6.51466	0	0	0	1	0.0526316
rno-miR-sno-55-5p	chr15|50042867|50042936|-	chr15	50042902	50042936	-	chr15	46276958	46276992	right	CTGCTGGACAGTTAGGGGCTGCCTGTGTGACTGTGATGCTTCAAGCAGCCTCTTGACTGTCCAGCCATCT	0	0	1	2	1	0	0	0	0	0	0	0	0	0	0.754003	2.32078	0	0	0	0	0	0	0	0	0	0.439255	0	0	0	0	1	0.0526316
rno-miR-sno-57-3p	chr18|69422790|69422857|-	chr18	69422790	69422823	-	chr18	70281243	70281276	left	TCAAAAAGAAAAGAATGAGAGATGAGAAGGAGGAGAGAGAGGTTCAGATCTCTGTACCCCACCATTTT	1	0	0	11	0	15	4	2	1	12	8	3	0	0	4.14702	0	36.2563	19.0512	7.88258	3.67067	19.8675	10.1523	16.2454	0	0	12.9822	13.1988	0	0	0	0.696429	0
rno-miR-sno-57-5p	chr18|69422790|69422857|-	chr18	69422824	69422857	-	chr18	70281277	70281310	right	TCAAAAAGAAAAGAATGAGAGATGAGAAGGAGGAGAGAGAGGTTCAGATCTCTGTACCCCACCATTTT	1	0	0	4	0	1	1	4	1	2	2	1	0	0	1.50801	0	2.41709	4.76279	15.7652	3.67067	3.31125	2.53806	5.41512	0	0	4.49071	3.97659	0	0	0	0.5	0
rno-miR-sno-62-3p	chr20|8505857|8505918|+	chr20	8505888	8505918	+	chr20	6257363	6257393	right	CGGCGACGGCCGCGAGACACTCACCAGACCCAGGGGGGAGGGAAGCACGGGGCCGGCGGCGA	0	0	1	3	1	0	0	0	0	3	0	1	0	0	1.131	2.32078	0	0	0	0	4.96687	0	5.41512	0	0	1.20267	2.70756	0	0	0	0.625	0
rno-miR-sno-64-5p	chr3|2577119|2577188|+	chr3	2577119	2577153	+	chr3	2595706	2595740	left	GTTGAGGGGAACAGGACTGCCAGGTGCCGGGATTTCCTCATGACCTGGCATTCCCTGCTTCTCTTCCAGG	0	0	1	2	0	0	1	0	1	1	2	0	0	0	0.754003	0	0	4.76279	0	3.67067	1.65562	2.53806	0	0	0	1.54901	1.26903	0	0	0	1	0.1
rno-miR-sno-65-5p	chr4|136592652|136592717|+	chr4	136592652	136592684	+	chr4	71789645	71789677	left	CAAGGATGGGGTCGCAGGAGAGATGTGGTCAAGGACATTGCGTGGCTCTTGTGGCTATTTTCTCCT	0	0	1	16	0	0	0	0	0	2	1	4	0	0	6.03202	0	0	0	0	0	3.31125	1.26903	21.6605	0	0	1.33475	11.4648	0	0	0	0.782609	0
rno-miR-sno-66-3p	chr4|222580482|222580548|-;chr4|222780332|222780398|-	chr4	222580482;222780332	222580514;222780364	-	chr4	155559233;155759566	155559265;155759598	left	CCGGGGCTGCACGATGGGACCTTTTTAACTGCCAGAATTCCGAGGTGCCTCGGCCTGCCTCAGCCTG;CCGGGGCTGCACGATGGGACCTTTTTAACTGCCAGAATTCCGAGGTGCCTCGGCCTGCCTCAGCCTG	0;0	0;0	1;1	0	0	0	0	0	0	0	1	0	0	0	0	0	0	0	0	0	0	1.26903	0	0	0	0	0.634516	0	0	0	1	0.25;0
rno-miR-sno-77-5p	chr8|103988494|103988553|-	chr8	103988524	103988553	-	chr8	104542377	104542406	right	GAGGCGGGGCTAGAGCGAGGCTCGATCCGGCCTGGGCCTCGCTCCGGCTCCGCCTTGACG	0	0	1	0	0	1	0	0	0	0	1	0	0	0	0	0	2.41709	0	0	0	0	1.26903	0	0	0	0.345298	0.634516	0	0	0	1	0.125
rno-miR-sno-79-5p	chr8|52483435|52483505|+	chr8	52483435	52483469	+	chr8	53864334	53864368	left	GGCGGGGCCGGGGGTGGGCTGGTAGTTTGCATAGAACAAACTCACCCCAACAAACTCCCGATGCTGCCCTG	0	0	1	8	4	0	0	0	0	0	2	0	0	0	3.01601	9.28313	0	0	0	0	0	2.53806	0	0	0	1.75702	1.26903	0	0	0	0.142857	0
rno-miR-sno-83	chr1|273913495|273913531|-	chr1	273913495	273913531	-	chr1	266483233	266483269	whole	GGGGGCCGGCGGCGGCTAGTCTGGCCTGGCCTCTCCC	0	0	1	5	0	0	0	0	0	1	1	0	0	0	1.88501	0	0	0	0	0	1.65562	1.26903	0	0	0	0.505804	0.634516	0	0	0	0.571429	0
rno-miR-sno-84	chr2|217531263|217531308|-	chr2	217531263	217531308	-	chr2	198041349	198041394	whole	CGCCGTCGGGTCCCGGGATTCCGCTGCGGCCCCGGCCACGGCGCGC	0	0	1	20	2	1	1	1	0	0	2	0	0	0	7.54003	4.64157	2.41709	4.76279	3.94129	0	0	2.53806	0	0	0	3.32897	1.26903	0	0	0	0.592593	0
rno-miR-sno-85	chr1|55317770|55317814|-	chr1	55317770	55317814	-	chr1	54082883	54082927	whole	CCAGCCCCAGCCCTTCTGTGATGGTTTGAATGTGCTTGGCTGAGG	0	0	1	4	0	0	0	0	1	1	0	1	0	0	1.50801	0	0	0	0	3.67067	1.65562	0	5.41512	0	0	0.976328	2.70756	0	0	0	0.428571	0
rno-miR-sno-90	chr1|59224226|59224259|+	chr1	59224226	59224259	+	chr1	58296076	58296109	whole	GTGGGGGCGCGCGGGCGACGGCGAGCCCACCGCC	0	0	1	16	2	0	0	0	1	1	1	4	0	0	6.03202	4.64157	0	0	0	3.67067	1.65562	1.26903	21.6605	0	0	2.2857	11.4648	0	0	0	0.12	0
rno-miR-sno-91	chr14|56972066|56972098|+	chr14	56972066	56972098	+	chr14	56840136	56840168	whole	TTAAACCCAATGGCCACACCATACTGGGTAGAA	0	0	1	10	2	1	0	3	0	1	8	1	0	0	3.77001	4.64157	2.41709	0	11.8239	0	1.65562	10.1523	5.41512	0	0	3.47259	7.78369	0	0	0	0.230769	0
rno-miR-sno-53-3p	chr14|91914512|91914568|-	chr14	91914512	91914539	-	chr14	92117574	92117601	left	CGTGCCGGCGCGTGCCGGGCTCGCGTCGGCGCGTGCCGGGCTCGTGTGGGCGCGTGC	0	0	1	0	0	0	0	0	0	0	0	0	3	0	0	0	0	0	0	0	0	0	0	2.02306	0	0	0	1.01153	0	0	1	0.4
rno-miR-sno-53-5p	chr14|91914512|91914568|-	chr14	91914540	91914568	-	chr14	92117602	92117630	right	CGTGCCGGCGCGTGCCGGGCTCGCGTCGGCGCGTGCCGGGCTCGTGTGGGCGCGTGC	0	0	1	0	0	0	0	0	0	0	0	0	2	0	0	0	0	0	0	0	0	0	0	1.3487	0	0	0	0.674352	0	0	1	0.4
rno-miR-sno-39-3p	chr1|130685597|130685665|+	chr1	130685631	130685665	+	chr1	129626223	129626257	right	TTCTGGTTTGTTGTTTCTGTTGCTTTAGGCTTGTGTGGTGTTAGCATATCACAGCAGGCACAGACAGTG	0	0	1	0	0	0	0	0	0	0	0	0	11	2	0	0	0	0	0	0	0	0	0	7.41787	1.27548	0	0	4.34667	0	1	0.230769	0
