# Supplementary material for: Genome-wide profiling and differential expression of microRNA in rat pluripotent stem cells
Source: Sci Rep. 2017 Jun 5;7:2787. doi: 10.1038/s41598-017-02632-0 (PMC5459850; doi:10.1038/s41598-017-02632-0)
Supplement: Supplementary file 6 — Supplementary Table S5 [file 41598_2017_2632_MOESM6_ESM.zip › Supplementary Table S5.xlsx]

## Sheet: Sheet1
Supplementary Table S5: Published target genes of differentially expressed known miRNAs
DOWN** mRNAs of UP* miRNAs		UP mRNA of DOWN miRNAs		* "UP" mean PSC>EF
A2m		Adcy6		** "DOWN" mean EF>PSC
Abcc6		Arhgap29
Ablim2		Bcl2
Acsl1		Cast
Actr5		Cdh11
Acvr2b		Cpd
Adap1		Cyp1b1
Ahi1		Dclk1
Ank1		Dcx
Ankrd33b		Ddr2
Anp32b		Dpy19l1
Ap1s3		Dusp18
Apoe		Ednra
Aqp3		Efnb2
Arhgef15		Egr1
Arid3a		Egr2
Arid3b		Elf1
Arl4d		Epha7
Arl5c		Fam110b
Arrb2		Fkbp14
Asb16		Fn1
Atp7b		Foxc1
Aurka		Fut11
B4galnt3		Gli3
Baz2a		Gpx8
Bcam		Gulp1
Bcl3		Hook3
Bfsp1		Hspa13
Birc5		Irs1
Bmp7		Itga5
C3		Klhl23
Cacna1b		Lox
Camk4		Man2a1
Camkv		Msantd3
Camta1		Mylip
Car2		Nfic
Card10		Pak3
Cbs		Plag1
Cbx7		Ppm1l
Ccdc124		Ppp1r3d
Ccdc34		Ppp1r9b
Ccnb1		Prickle2
Ccnf		Prrx1
Cd55		Ptrf
Cd99l2		Rab13
Cdc34		Rabgap1l
Cdc45		Rin2
Cdca8		Rnd3
Cdcp1		Serpinh1
Cdh1		Sh3bp5
Cdkl1		Six2
Cdkn2aipnl		Slc35d2
Cdnf		Slc39a6
Cds1		Smad3
Cdx2		Snn
Cecr2		Snx7
Cenpm		Ssh3
Cenpq		St3gal2
Cep57l1		Tcf7l2
Chchd4		Timp2
Chd2		Ulk2
Chdh		Usp25
Chrna5		Vldlr
Chrnb1		Wipf1
Cisd3		Zeb2
Ckb		Zfp287
Cks2		Zfp709
Clca2		Zhx3
Cngb1		Zmiz1
Cnnm4
Coro2a
Csrnp3
Dapk1
Dars2
Dctd
Dctpp1
Ddc
Ddhd1
Ddx27
Ddx4
Dennd2c
Dlgap3
Dmkn
Dock9
Dph5
Dpysl5
Dqx1
Dusp10
Dusp22
Dusp4
Dyrk3
Egln3
En2
Epas1
Epb4.1l5
Espl1
Esrp2
Etnk2
F11r
Fads6
Fam136a
Fam71f2
Fam83b
Fbl
Fgf19
Fgfr4
Fry
Fsd2
Fut1
Fut2
Fut9
Fzd10
Fzd9
Gabrb3
Galnt6
Gbx2
Gca
Gdap2
Gins4
Glul
Gpr137b
Gria2
Grin2a
Gsg1
Gucy1a2
Haao
Hat1
Hdac11
Hecw2
Hey2
Hic2
Hist1h1d
Hk2
Hmga1
Hmgb2
Hmgn5
Hnf1a
Hnf4a
Hook1
Hormad2
Hoxa1
Hsp90aa1
Icam2
Ifnlr1
Ifrd2
Igf2bp1
Il17rd
Il1rn
Il27ra
Il2ra
Incenp
Ipcef1
Iqcg
Irf4
Itgal
Itpk1
Iyd
Jam2
Jph3
Kcna7
Kcnk5
Kif2c
Kifc1
Kit
Klf2
Klf5
Knop1
Kremen2
L3mbtl2
Lbr
Ldhb
Lefty1
Lias
Lifr
Lin28a
Lonrf3
Lrrc2
Lrtomt
Lsm4
Lypd3
Lzts1
Map3k9
Map7
Marcksl1
Marveld2
Mcm8
Mgat4a
Mitf
Msh2
Mt1a
Mt2A
Mtf2
Mtfp1
Muc1
Mycn
Mylk3
Mypn
Naa40
Nanog
Napepld
Nasp
Ncan
Ndrg1
Nell2
Nmt2
Nnat
Nol4
Nolc1
Npr1
Nr5a2
Nrcam
Nup210
Ocln
Odc1
Olr1
Osbp2
Pacsin1
Pald1
Pard6b
Parp1
Parvb
Pcdh15
Pctp
Pde11a
Pde4c
Pde6a
Pdgfb
Pfkfb3
Pfkl
Pgbd5
Pgk1
Pim1
Piwil2
Pkm
Pknox1
Pla2g2c
Plac8
Plcb3
Plcg2
Plcxd2
Plekhg5
Plekhh1
Pmpca
Pnma3
Pnpla3
Podxl
Pold2
Polm
Polr3g
Pou2f1
Pou5f1
Ppargc1b
Ppp1r9a
Ppp2r2c
Proser1
Prox1
Prss16
Psd4
Ptbp3
Ptges
Ptma
Ptpru
Pttg1
Rab11fip4
Rab15
Rab19
Rad51
Rad54l2
Rassf6
Rbm47
Rcc1
Rest
Rfc2
Rhbdf2
Rhov
Rhpn2
Rims3
Rims4
Rnf167
Rpl39l
Rps6ka1
Rrm2
Rufy3
Ruvbl2
S100a1
Sall1
Sall3
Satb1
Scarf1
Scg2
Scn8a
Scnn1a
Scrt2
Sdf2l1
Sdr42e1
Sec14l5
Sema4b
Sema4d
Sema4f
Sept4
Sgsm1
Shisa7
Shroom3
Slc15a1
Slc16a3
Slc19a3
Slc20a1
Slc22a23
Slc25a19
Slc25a23
Slc2a1
Slc2a3
Slc35g1
Slc38a1
Slc38a9
Slc43a2
Slc46a3
Slc4a8
Slc50a1
Slc9a3r1
Slco5a1
Smc3
Snrnp27
Snrpa1
Snx22
Sox13
Sox2
Spn
Sptbn2
Srcin1
Stk35
Stmn1
Ston2
Stxbp2
Suv39h2
Svip
Svop
Syt4
Syt7
Syt9
Tacstd2
Taf8
Tcl1a
Tdrd1
Tert
Tfap2c
Them6
Thumpd3
Tiam1
Timm13
Tlr5
Tm6sf2
Tmem106a
Tmem130
Tmem132b
Tmem170a
Tmem54
Tmem81
Tmem8a
Tnfrsf26
Tnfrsf9
Tns4
Top2a
Trim25
Trim28
Trim6
Trim71
Trim72
Ttyh1
Tubb2a
Txlng
Uck2
Ugt8
Uhrf1
Unc13b
Unc13d
Usp48
Usp54
Wdr55
Wee1
Whamm
Wnk2
Wnt3a
Xkr7
Zbtb10
Zbtb8b
Zc3hav1
Zswim5
