# Supplementary material for: Genome-wide profiling and differential expression of microRNA in rat pluripotent stem cells
Source: Sci Rep. 2017 Jun 5;7:2787. doi: 10.1038/s41598-017-02632-0 (PMC5459850; doi:10.1038/s41598-017-02632-0)
Supplement: Supplementary file 7 — Supplementary Table S6 [file 41598_2017_2632_MOESM7_ESM.zip › Supplementary Table S6.xlsx]

## Sheet: Targets
Supplementary Table S6: Putative targets of 304 novel miRNAs
Novel miRNA ID	Target	Gene Symbol	Target chrom	Target strand	Target start	Target end	targetsite start	targetsite end	microRNA start	microRNA end	targetsite	structure	energy	score	transcript	Tot Score	Tot Energy	Max Score	Max Energy	Strand	Len1	Len2	Positions	Gene_ID	MSA_start	MSA_end	UTR_start	UTR_end	Group_num	Site_type	ORF_overlap	Rat ensembl ID	Ensembl Gene Symbol	Ensembl RefSeq
rno-miR-novel-1-3p	NM_001003401	Enc1	chr2	+	27783566	28061023	2123	2176	0	23	CCCTGTGAAATGTCCCACACTTTGAAGCAAATACAATTCACAGCACAGTACAC	(((((.((...(((..............................(((((((((&))))))))))))...)).)))))	-21.61	0.999829	NM_001003401_utr3_3_0_chr2_28058620_f	157	-21.4	157	-21.4	2345	23	2404	2156	ENST00000302351.4	4292	4299	2196	2203	661006	8mer-1a	0	ENSRNOT00000022144	Enc1-201	NM_001003401
rno-miR-novel-1-3p	NM_001005873	Dhx40	chr10	-	74081441	74119032	252	278	0	22	CCTTAACTGGTATCAAACAGTGTCAC	(((..((.(((.....((((((.(((&))))))))).))).))...)))	-18.2	0.996715	NM_001005873_utr3_0_0_chr10_74081442_r	150	-19.54	150	-19.54	11997	23	366	182	ENST00000251241.4	639	647	439	445	180743	7mer-1a	0	ENSRNOT00000085712,ENSRNOT00000006926	Dhx40-201,Dhx40-202	NM_001005873
rno-miR-novel-1-3p	NM_001007662	Arcn1	chr8	-	49051256	49075861	403	432	0	22	CCTTTGCTTTCTGTTTTCTTTCAGTACAC	(((..((.....(((......((((((((&)))))))).)))..))...)))	-14.1	0.999705	NM_001007662_utr3_0_0_chr8_49051257_r	143	-16.21	143	-16.21	9201	23	1803	410	ENST00000534182.2	1912	1918	1097	1103	2631904	7mer-1a	0	ENSRNOT00000082687	Arcn1-201	NM_001007662
rno-miR-novel-1-3p	NM_001007731	Golga7	chr16	+	73564242	73579388	1168	1195	0	22	TCTGGGCCGTGTAGTGATTCAGTAAAC	((((((.((.((.......(((((.((&)).)))))..)).)).))))))	-14.1	0.995571	NM_001007731_utr3_4_0_chr16_73578056_f	140	-16.21	140	-16.21	15487	23	1333	642	ENST00000520817.1	1363	1371	673	680	2568746	8mer-1a	0	ENSRNOT00000030960	Golga7-201	NM_001007731
rno-miR-novel-1-3p	NM_001008337	Trmt10c	chr11	+	47047341	47052420	0	36	1	22	CCTAAGTGAGAAAGTAATAAGCAGGCTGGAAGTACG	((((.(..............((((((....((((((&))))))..).)))))).))))	-14.43	0.99976	NM_001008337_utr3_1_0_chr11_47051111_f	149	-19.94	149	-19.94	12674	23	1310	899	ENST00000309922.6	32	38	26	32	741093	7mer-1a	0	ENSRNOT00000002198	Trmt10c-201	NM_001008337
rno-miR-novel-1-3p	NM_001008374	Pgrmc2	chr2	-	127986105	128002005	416	444	0	22	CCAGATAGGTATTTGCTACTCAGTGTGC	((.(((((((..........(((((..(&)..)))))..)))))))...))	-18.7	0.995921	NM_001008374_utr3_0_0_chr2_127986106_r	146	-13.39	146	-13.39	2863	23	1169	799	ENST00000296425.5	2629	2637	1359	1366	593612	8mer-1a	0	ENSRNOT00000018796	Pgrmc2-201	NM_001008374
rno-miR-novel-1-3p	NM_001011952	Slc39a8	chr2	+	241029668	241092389	513	539	0	19	AGGAAATCAAAACAGTTCCAGTGCAT	((((........(((.((((((((((&)))))))).)).)))))))	-17.6	0.997051	NM_001011952_utr3_7_0_chr2_241090961_f	142	-17.27	142	-17.27	2585	23	1429	518	ENST00000424970.2	80	93	41	47	2221823	7mer-m8	0	ENSRNOT00000033413	Slc39a8-201	NM_001011952
rno-miR-novel-1-3p	NM_001013128	Dusp18	chr14	+	84150907	84157528	1501	1523	0	16	acaggttgctgtacttgtgggc	((((((..(.((((......((&)))))).)..))))))	-16.1	0.995172	NM_001013128_utr3_4_0_chr14_84154975_f	151	-19.53	151	-19.53	14464	23	2554	884	ENST00000403268.1	239	265	204	210	2074254	7mer-m8	0	ENSRNOT00000005516	Dusp18-201	NM_001013128
rno-miR-novel-1-3p	NM_001013860	Ptrh2	chr10	+	74002150	74012182	1440	1475	0	23	CTGTAGGCAGTCACCAAGTTAAATGCTTGGTGCAT	((.(((((((((((..............(((((((&)))))))))))).)).)))).))	-19.33	0.994381	NM_001013860_utr3_1_0_chr10_74009898_f	147	-21.51	147	-21.51	11996	23	2285	2216	ENST00000393038.2	5552	5557	1524	1529	1891952	6mer	0	ENSRNOT00000005661	Ptrh2-201	NM_001013860
rno-miR-novel-1-3p	NM_001014054	Tmem168	chr4	-	40006363	40041107	734	785	0	22	CCAGCTACAGATTCCTTTCAAGTAAATTGCCATTCTTTTCAAAAAGTACAC	((((..((((............................(((...(((((((&))))))).))).)))).)).))	-12.95	0.999511	NM_001014054_utr3_0_0_chr4_40006364_r	297	-32.47	157	-17.23	5107	23	1480	545 232	ENST00000312814.6	1318	1325	775	781	778309	7mer-m8	0	ENSRNOT00000084531	Tmem168-201	NM_001014054
rno-miR-novel-1-3p	NM_001014092	Paqr5	chr8	-	66899989	66975932	905	960	0	22	cctgacgacaggagttcgatccccaggacctgctgcaaagtattctgcagtacac	((((..((((((...((.............................(((((((((&))))))))))))))))).))))	-23.45	0.997427	NM_001014092_utr3_0_0_chr8_66899990_r	142	-16.72	142	-16.72	9348	23	2382	938	ENST00000395407.2	1605	1612	255	262	1949847	8mer-1a	0	ENSRNOT00000018988	Paqr5-201	NM_001014092
rno-miR-novel-1-3p	NM_001014150	Yipf5	chr18	-	33401103	33414236	51	93	1	22	CCTTGGACTCTTAAAATTGGACCAGCAAATTCCTGCAGTACA	(((.((((.........................(((((((((&)))))))))....)))).)))	-17.95	0.999616	NM_001014150_utr3_0_0_chr18_33401104_r	144	-13.33	144	-13.33	16337	23	822	71	ENST00000274496.5	3227	3256	1370	1376	446582	7mer-m8	0	ENSRNOT00000040877,ENSRNOT00000020385	Yipf5-201,Yipf5-202	NM_001014150
rno-miR-novel-1-3p	NM_001014772	Adam9	chr16	+	71810376	71887926	454	508	0	22	CTTAGGTCTCTTAGTACACAGAGAAGCAGGTACCTGGAAGGAGAATGCATACAC	((((((...................((((((...............((((((((&))))).))).))))))))))))	-18.29	0.999888	NM_001014772_utr3_22_0_chr16_71887398_f	140	-25.04	140	-25.04	15185	23	529	447	ENST00000487273.2	797	822	467	474	2465981	8mer-1a	0	ENSRNOT00000041330	Adam9-201	NM_001014772
rno-miR-novel-1-3p	NM_001015032	Galnt3	chr3	-	52175557	52199311	413	450	1	18	GGATCAATGAAGGTCAAGCCATTGGCCTTTCAGTACA	((((......((((((..............(((((((&)))))))))))))))))	-17.63	0.999903	NM_001015032_utr3_0_0_chr3_52175558_r	143	-15.37	143	-15.37	3956	23	735	429	ENST00000392701.3	155	162	63	68	1884470	6mer	0	ENSRNOT00000007615	Galnt3-201	NM_001015032
rno-miR-novel-1-3p	NM_001017502	Ccdc117	chr14	-	85763395	85772762	1074	1099	1	23	CCTCTGTGTAGGGGAAAACAGTAAA	(((..(..((((.....((((((.(&).))))))..))))..)..)))	-14.1	0.999671	NM_001017502_utr3_0_0_chr14_85763396_r	141	-26.11	141	-26.11	14490	23	1341	388	ENST00000249064.4	821	856	405	410	170209	6mer	0	ENSRNOT00000015627	Ccdc117-201	NM_001017502
rno-miR-novel-1-3p	NM_001024275	Rassf4	chr4	-	148769091	148803988	1127	1163	0	23	CTTTGGAGACAGAGTTCTATCCTCAATGCAGTGCAT	((((((.(((((.(((...........(((((((((&)))))))))))))))))))))))	-23.9	0.992411	NM_001024275_utr3_0_0_chr4_148769092_r	143	-19.47	143	-19.47	5530	23	1376	859	ENST00000340258.5	95	102	39	46	1070803	8mer-1a	0	ENSRNOT00000018101	Rassf4-201	NM_001024275
rno-miR-novel-1-3p	NM_001024332	Arl8b	chr4	+	140837744	140881866	1861	1895	0	22	CCTAACAGTTACTGAACTTTGTAAATACGTACAT	((((((((((((................((((((&)))))).))))).)))..))))	-13.33	0.995393	NM_001024332_utr3_6_0_chr4_140879882_f	158	-18.4	158	-18.4	5480	23	1985	1341	ENST00000419534.2	8722	8735	3051	3057	2186527	7mer-1a	0	ENSRNOT00000080663	Arl8b-201	NM_001024332
rno-miR-novel-1-3p	NM_001024340	Mcmdc2	chr5	-	8979959	9038594	955	999	0	19	AGGATGAGGTTTATTTTACTATGAGAATGGTGTTTTAAAGACAC	(((((.(((((...........................((((((&)))).))..))))))))))	-14.35	0.994656	NM_001024340_utr3_0_0_chr5_8979960_r	146	-15.67	146	-15.67	6085	23	1088	212	ENST00000396592.3	472	483	359	366	1984929	8mer-1a	0	ENSRNOT00000082023,ENSRNOT00000030053	Mcmdc2-202,Mcmdc2-201	NM_001024340
rno-miR-novel-1-3p	NM_001024787	Osgepl1	chr9	-	53084042	53097979	126	151	0	22	CCTAAGGATACTACTATCAGTACAC	(((.((((((.......((((((((&)))))))).....)))))))))	-22.6	0.997051	NM_001024787_utr3_1_0_chr9_53085266_r	150	-24.7	150	-24.7	9820	23	226	126	ENST00000519810.1	501	507	106	111	2564447	6mer	0	ENSRNOT00000005408	Osgepl1-201	NM_001024787
rno-miR-novel-1-3p	NM_001025275	Rad23b	chr5	+	72103703	72141701	139	167	0	23	CTATAGGGCAGGGATACATACAGTGCAT	((.(((((((((......((((((((((&)))))))))).))))))))).))	-27.2	0.993488	NM_001025275_utr3_9_0_chr5_72140482_f	146	-29.08	146	-29.08	6278	23	1220	140	ENST00000358015.3	1067	1072	666	671	1244006	6mer	0	ENSRNOT00000021629	Rad23b-201	NM_001025275
rno-miR-novel-1-3p	NM_001025747	Yipf6	chrX	+	68627328	68635593	1124	1157	0	23	CCCTTTAGATATGTACATTTTGCACATGTGCAT	((((...((((.((........((((.((((((&)))))))))))).))))..))))	-16.6	0.995548	NM_001025747_utr3_6_0_chrX_68633925_f	141	-16.04	141	-16.04	10763	23	1669	608	ENST00000462683.1	6122	6127	2864	2869	2413387	6mer	0	ENSRNOT00000076699,ENSRNOT00000076795,ENSRNOT00000008705,ENSRNOT00000090942	Yipf6-001,Yipf6-002,Yipf6-003,Yipf6-201	NM_001025747
rno-miR-novel-1-3p	NM_001034198	Tmem33	chr14	-	42537352	42559580	1539	1572	0	22	TCTGGAGTCTGCAGTTAGTGTTTCCATGTACAC	(((((.(...((((.....(((..((.((((((&)))))))).)))))))))))))	-13.9	0.992944	NM_001034198_utr3_0_0_chr14_42537353_r	149	-18.62	149	-18.62	14344	23	1721	1399	ENST00000504986.1	8446	8453	3384	3390	2510852	7mer-m8	0	ENSRNOT00000003128	Tmem33-201	NM_021671,NM_001034198
rno-miR-novel-1-3p	NM_001040176	Mon2	chr7	+	66717467	66794040	0	15	0	16	GCAGCTACAGTACAT	((((.((((((((((&))))))))))..))))	-16	0.995529	NM_001040176_utr3_33_0_chr7_66792295_f	154	-17.06	154	-17.06	8222	23	1746	1	ENST00000546600.1	3395	3402	2022	2027	2731335	6mer	0	ENSRNOT00000045130,ENSRNOT00000077878,ENSRNOT00000005654	Mon2-201,Mon2-203,Mon2-202	NM_001040176
rno-miR-novel-1-3p	NM_001047899	Fyttd1	chr11	-	71113930	71136673	2532	2555	1	23	CCCTCTTCTTACATCCCAGTACA	((((......(((((.(((((((&))))))).))..)))...))))	-14.5	0.999566	NM_001047899_utr3_0_0_chr11_71113931_r	309	-39.39	160	-26.52	12741	23	2650	874 2536	ENST00000241502.4	2369	2375	1053	1059	138910	7mer-1a	0	ENSRNOT00000042240,ENSRNOT00000080568,ENSRNOT00000050535	Fyttd1-201,Fyttd1-203,Fyttd1-202	NM_001047899
rno-miR-novel-1-3p	NM_001079890	Gprc5a	chr4	+	168832936	168851650	70	128	0	22	CCTAGGGCATCCTAGGGAAACTAACTGTACAGAGAGGCTTGCAACCTGCCCAGTACAC	((((((((..........................(((...........(.((((((((&)))))))).).)))))))))))	-23.06	0.995729	NM_001079890_utr3_3_0_chr4_168850781_f	143	-18.6	143	-18.6	5709	23	870	107	ENST00000014914.5	254	264	122	128	5293	7mer-m8	0	ENSRNOT00000011134	Gprc5a-201	NM_001079890
rno-miR-novel-1-3p	NM_001100470	Nup153	chr17	+	18358711	18411368	1149	1178	0	23	CCCCAGAGTTATTAGAGTTTGCAGTACAC	(((.((.(....(((.(.(..((((((((&))))))))..))))).))).)))	-21.4	0.998107	NM_001100470_utr3_21_0_chr17_18410103_f	161	-16.72	161	-16.72	15814	23	1266	1156	ENST00000262077.2	2007	2018	1162	1169	293727	8mer-1a	0	ENSRNOT00000001979	Nup153-201	NM_001100470
rno-miR-novel-1-3p	NM_001100479	Ptpn4	chr13	-	35678239	35858390	4593	4613	0	21	CTAGGTATGGTTCAGTGCAT	(((((...((((((((((((&)))))))).))))...)))))	-23.7	0.992727	NM_001100479_utr3_0_0_chr13_35678240_r	287	-41.87	147	-25.34	13428	23	7322	4592 437	ENST00000263708.2	9713	9719	4562	4568	327921	7mer-m8	0	ENSRNOT00000003568	Ptpn4-201	NM_001100479
rno-miR-novel-1-3p	NM_001100630	Ints2	chr10	-	73632808	73690887	527	569	0	19	AGGAAAAAAAAAAAGGCAGTTAagccaggtgtagcagagcat	((((.....................(((((...((((.((((&)))).)))).)))))))))	-16.49	0.999558	NM_001100630_utr3_0_0_chr10_73632809_r	146	-19.06	146	-19.06	11227	23	1971	1701	ENST00000444766.3	3398	3410	1612	1619	2334469	8mer-1a	0	ENSRNOT00000004876,ENSRNOT00000075843	Ints2-002,Ints2-001	NM_001100630
rno-miR-novel-1-3p	NM_001100692	Tnpo1	chr2	-	29056218	29121104	5121	5149	1	22	CTTAGTATTCATGTTAACATTGGGTGCA	(((((....((.((((......((((((&)))))).)))).))..)))))	-12.4	0.99714	NM_001100692_utr3_0_0_chr2_29056219_r	157	-22.64	157	-22.64	2347	23	5558	76	ENST00000337273.5	2613	2619	1668	1673	1032985	6mer	0	ENSRNOT00000020543	Tnpo1-201	NM_001100692
rno-miR-novel-1-3p	NM_001100697	Eif5a2	chr2	+	115337438	115354203	2515	2545	0	22	TCTGGGGATACATGCTTTTCACTAGTGCAC	((((((.......((...((((.(((((((&)))))))))))...))))))))	-20.71	0.994381	NM_001100697_utr3_4_0_chr2_115349914_f	142	-16.04	142	-16.04	2295	23	4290	1417	ENST00000474096.1	5181	5196	2229	2235	2438652	7mer-1a	0	ENSRNOT00000015779	Eif5a2-201	NM_001100697
rno-miR-novel-1-3p	NM_001100813	Cldn12	chr4	+	25686391	25692547	1969	2008	0	19	AGGgccaggtgtagtggcttttgactttaccaccagcac	((((.(((((....................(((..((((&))))...))))))))))))	-14.85	0.993516	NM_001100813_utr3_1_0_chr4_25689886_f	140	-13.42	140	-13.42	4777	23	2662	1719	ENST00000287916.4	2279	2285	1079	1084	529604	6mer	0	ENSRNOT00000061199	Cldn12-201	NM_001100813
rno-miR-novel-1-3p	NM_001100863	Galnt16	chr6	+	104071356	104250177	76	122	0	18	GGGCTATTTTCCATCTCCTCACATTTCTACTGGGTCATCGGTACAC	((((...........................((((((.((((((((&))))))))))))))))))	-23.92	0.999795	NM_001100863_utr3_14_0_chr6_104248157_f	142	-23.97	142	-23.97	7031	23	2021	99	ENST00000337827.4	1250	1255	682	687	1039726	6mer	0	ENSRNOT00000006460	Galnt16-201	NM_001100863
rno-miR-novel-1-3p	NM_001100895	Atf1	chr7	+	141882260	141924790	1192	1206	0	22	CCTACACAGTATGT	(((((((((((..(&)..)))))))........))))	-12.6	0.998816	NM_001100895_utr3_6_0_chr7_141923543_f	142	-15.98	142	-15.98	8656	23	1248	1112	ENST00000262053.3	1983	1988	783	788	292794	6mer	0	ENSRNOT00000087298,ENSRNOT00000079011	Atf1-201,Atf1-202	NM_001100895
rno-miR-novel-1-3p	NM_001103354	LOC100125362	chr8	-	57248619	57255263	4390	4417	0	22	CTTAGCTTTAACTGAGAGACAGTGCAT	(((((........((.(((((((((((&)))))))))...)).)))))))	-15.5	0.997631	NM_001103354_utr3_0_0_chr8_57248620_r	140	-33.55	140	-33.55	9265	23	4633	2183	ENST00000327419.6	5113	5123	2625	2630	915724	6mer	0	ENSRNOT00000028972	LOC100125362-201	NM_001103354
rno-miR-novel-1-3p	NM_001105758	Tmed7	chr18	-	40579181	40586260	2239	2278	0	23	CCTCTGGGCTCGATAATCGCCTTTGAAAATACAGTAGAC	(((..((((....................(((((((.((&)).)))))))....))))..)))	-16.25	0.999686	NM_001105758_utr3_0_0_chr18_40579182_r	299	-37.04	155	-19.26	16352	23	2515	1081 102	ENST00000456936.3	8374	8382	3695	3702	2395885	8mer-1a	0	ENSRNOT00000004942	Tmed7-201	NM_001105758
rno-miR-novel-1-3p	NM_001105948	Serpinb8	chr13	+	27889394	27912716	960	994	0	23	CCCTAAATGCATATGCATGCTAGCATCAGTACAT	(((((...(((............((.((((((((&))))))))))...)))..)))))	-15.56	0.997051	NM_001105948_utr3_6_0_chr13_27911122_f	143	-15.48	143	-15.48	13606	23	1595	973	ENST00000397985.2	2321	2329	1216	1222	2013294	7mer-m8	0	ENSRNOT00000079134,ENSRNOT00000003274	Serpinb8-201,Serpinb8-202	NM_001105948
rno-miR-novel-1-3p	NM_001105966	Creg1	chr13	+	83972225	83984675	984	1027	0	22	cagaggacccaagttcagtacccgcaaggggtcagacaggcac	(..(((((....................(((((..((((((((&)))).))))))))))))))..)	-20.55	0.992325	NM_001105966_utr3_3_0_chr13_83983271_f	145	-15.53	145	-15.53	13821	23	1405	1121	ENST00000370509.4	1521	1526	604	609	1481874	6mer	0	ENSRNOT00000004394	Creg1-201	NM_001105966
rno-miR-novel-1-3p	NM_001105988	Plxna2	chr13	+	113373568	113570774	3128	3155	0	23	CCCTCTTTCTTTATAGAGTGCAGTCAT	((((........((((..(((((((((&))).))))))..))))...))))	-12.4	0.996715	NM_001105988_utr3_31_0_chr13_113566904_f	147	-23.19	147	-23.19	13589	23	3871	206	ENST00000367033.3	500	509	226	232	1353148	7mer-m8	0	ENSRNOT00000009900	Plxna2-201	NM_001105988
rno-miR-novel-1-3p	NM_001106043	Dleu7	chr15	-	45360511	45376476	625	680	0	23	CCCTATCATTAGTAATTTACCACTGGGCAGGGAGAGCTGCTTCTAAACCTTGCAC	(((((...................(((((((...............((..(((((&)))))..))..))))))))))))	-19.63	0.995942	NM_001106043_utr3_0_0_chr15_45360512_r	142	-22.54	142	-22.54	14961	23	782	473	ENST00000504404.1	304	314	198	204	2506999	7mer-m8	0	ENSRNOT00000065838,ENSRNOT00000076969	Dleu7-201,Dleu7-001	NM_001106043
rno-miR-novel-1-3p	NM_001106190	Gins2	chr19	-	54151047	54163608	2701	2710	1	10	CACAGTACA	(((((((((&)))))))))	-14.3	0.999522	NM_001106190_utr3_0_0_chr19_54151048_r	582	-76.45	151	-25.61	16866	23	3345	2690 2490 1482 2034	ENST00000253462.3	3750	3757	148	154	194778	7mer-m8	0	ENSRNOT00000023709	Gins2-201	NM_001106190
rno-miR-novel-1-3p	NM_001106305	Rnf152	chr13	-	25186105	25262469	3224	3279	0	22	CCTGGTATATAAATTGTAATGACAAAGGCAAATTACTTCTGAATTTCAGTCACAC	(((((...............(((..(((((................((((.((((&)))))))))).)))))))))))	-14.55	0.998973	NM_001106305_utr3_0_0_chr13_25186106_r	159	-15.28	159	-15.28	13594	23	4282	2844	ENST00000312828.3	805	812	358	364	778420	7mer-1a	0	ENSRNOT00000019921	Rnf152-201	NM_001106305
rno-miR-novel-1-3p	NM_001106329	Map4k2	chr1	+	221710669	221725656	1099	1117	0	18	gggtaggtgACAGTTCAT	((..((((.(((((.(((&))).))))).))))..))	-21.8	0.997027	NM_001106329_utr3_30_0_chr1_221724180_f	142	-23.63	142	-23.63	1945	23	1477	1095	ENST00000294066.2	2861	2902	913	919	562435	7mer-1a	0	ENSRNOT00000064798	Map4k2-201	NM_001106329
rno-miR-novel-1-3p	NM_001106343	Zfp275	chrX	-	157457514	157474219	527	555	0	23	ccctttgtttctaagtcttgatgtgcat	((((..(...(...(((.....((((((&))))))...)))..).)..))))	-12.1	0.995005	NM_001106343_utr3_0_0_chrX_157457515_r	315	-35.41	164	-19.67	11024	23	4541	1649 134	ENST00000370251.3	575	582	345	351	1470944	7mer-m8	0	ENSRNOT00000079860	Zfp275-201	NM_001106343
rno-miR-novel-1-3p	NM_001106427	Spry1	chr2	+	124400688	124405331	326	351	0	23	CTCAAAGACAGTACACAAAGTACAT	(((...(((((..(((..(((((((&))))))))))..)))))...)))	-18.5	0.991101	NM_001106427_utr3_2_0_chr2_124404936_f	145	-17.75	145	-17.75	2859	23	396	320	ENST00000394339.2	2266	2273	973	980	1923993	8mer-1a	0	ENSRNOT00000058495,ENSRNOT00000067034	Spry1-202,Spry1-201	NM_001106427
rno-miR-novel-1-3p	NM_001106577	Phtf2	chr4	+	10823257	10938273	1743	1794	0	19	AGGTTGTTTTTAGGCACTATATTTTATAAACTTTTTCAAAATAAGGTACAT	(((.......(((((((...........................(((((((&)))))))))).)))).)))	-12.62	0.999946	NM_001106577_utr3_17_0_chr4_10935889_f	140	-22.27	140	-22.27	4762	23	2385	2001	ENST00000450574.1	1857	1863	671	677	2365876	7mer-m8	0	ENSRNOT00000066739	Phtf2-201	NM_001106577
rno-miR-novel-1-3p	NM_001106613	Ppp4r2	chr4	+	133285551	133323755	456	486	1	18	GGTTTCAGGTTTTTATTGTTGGACTGTACA	((...((((((...........((.(((((&))))).)))))))).))	-14.2	0.999826	NM_001106613_utr3_8_0_chr4_133320372_f	140	-19.25	140	-19.25	4909	23	3384	2604	ENST00000356692.5	2352	2362	1486	1492	1217010	7mer-1a	0	ENSRNOT00000029115,ENSRNOT00000084158	Ppp4r2-202,Ppp4r2-201	NM_001106613
rno-miR-novel-1-3p	NM_001106626	Aebp2	chr4	+	174810958	174863260	290	342	1	23	cccaggctacataatgagactctgcctcgacagacagacagacagacagaca	(((.((..............................(((((....(((((((&))).))))...))))))).)))	-12.81	0.994476	NM_001106626_utr3_7_0_chr4_174862303_f	142	-26.01	142	-26.01	4982	23	958	655	ENST00000360995.4	4726	4732	2429	2434	1299329	6mer	0	ENSRNOT00000035507	Aebp2-201	NM_001106626
rno-miR-novel-1-3p	NM_001106666	Bnc2	chr5	-	102415846	102743417	231	266	0	22	CTTGGGGTAAAAACAGAGTGTCCCTTTCAGTacac	((((((......((((...(((.....((((((((&)))))))).)))))))))))))	-22	0.992727	NM_001106666_utr3_0_0_chr5_102415847_r	143	-18.46	143	-18.46	5942	23	704	244	ENST00000380672.4	2908	2917	1463	1470	1790370	8mer-1a	0	ENSRNOT00000067389,ENSRNOT00000086635	Bnc2-202,Bnc2-201	NM_001106666
rno-miR-novel-1-3p	NM_001106753	Cpsf2	chr6	+	125870371	125898039	357	424	1	22	CCAAGGGCTCATTACTTGaagaagaagaaaaaggagaaacagacagacaaacaaaaggaaCAGTGCA	((.(((((.......................(((.........................((((((((&))))))))..)))))))).))	-16.53	0.999962	NM_001106753_utr3_14_0_chr6_125895676_f	149	-20.11	149	-20.11	7522	23	2364	649	ENST00000298875.4	5356	5361	2208	2213	622902	6mer	0	ENSRNOT00000008612,ENSRNOT00000091300	Cpsf2-201,Cpsf2-202	NM_001106753
rno-miR-novel-1-3p	NM_001106844	Fam46a	chr8	-	92938536	92942225	776	840	0	23	CCCAAGCAGAAGAGGTAGGATAGGATATATAAAGAGTTACTATATTTGTTACACACCAGTACAC	(((............(((((((((.............................((.((((((((&)))))))))).))))))))))))	-23.61	0.997839	NM_001106844_utr3_0_0_chr8_92938537_r	141	-17.7	141	-17.7	9445	23	847	817	ENST00000369754.3	1652	1663	834	841	1451288	8mer-1a	0	ENSRNOT00000056937	Fam46a-201	NM_001106844
rno-miR-novel-1-3p	NM_001106893	Cyp39a1	chr9	-	19804078	19880346	578	603	0	23	CTCTTGGGGATACTAATCAGTACAC	((((..((((((.....((((((((&)))))))).....))))))))))	-21.7	0.992727	NM_001106893_utr3_0_0_chr9_19804079_r	148	-21.68	148	-21.68	10064	23	1485	581	ENST00000275016.2	1271	1279	554	561	450467	8mer-1a	0	ENSRNOT00000014051	Cyp39a1-201	NM_001106893
rno-miR-novel-1-3p	NM_001106923	Cul3	chr9	-	86044484	86103158	942	987	0	23	CCCACACACAGTTTAAATATATATTTTGGTGAAGCTGTGGTACAC	(((....((((......................(..(..((((((&))))))..)..)))))....)))	-14.04	0.997324	NM_001106923_utr3_0_0_chr9_86044485_r	443	-57.4	152	-21.5	10314	23	2024	584 90 1780	ENST00000264414.4	1652	1658	982	987	347631	6mer	0	ENSRNOT00000021528	Cul3-201	NM_001106923
rno-miR-novel-1-3p	NM_001106924	Cab39	chr9	+	92834356	92895778	637	698	0	22	CCTGGATATGTTGAGGGGTGTTTGTTATTTTACTTTTGAAGGTGTTTTAAAGCAGTAGCGC	(((((.......((.((((.(..............................(((((.((((&)))))))))))))).)))))))	-16.12	0.997177	NM_001106924_utr3_7_0_chr9_92893417_f	148	-14.91	148	-14.91	10331	23	2362	1157	ENST00000258418.5	846	852	432	438	235916	7mer-1a	0	ENSRNOT00000066440,ENSRNOT00000085332	Cab39-202,Cab39-201	NM_001106924
rno-miR-novel-1-3p	NM_001106972	RGD1309748	chr10	-	6841070	6870011	2255	2299	1	23	CTCTAGTTCAGAATCTTTTGGAAGTTTTCATTAGTTACGATGCA	((((((..(((......................((((((.((((&)))).)))))))))..))))))	-16.84	0.992314	NM_001106972_utr3_0_0_chr10_6841071_r	435	-52.98	149	-20.32	11334	23	2781	604 2198 623	ENST00000327827.7	1095	1102	639	646	920271	8mer-1a	0	ENSRNOT00000003439	RGD1309748-201	NM_001106972
rno-miR-novel-1-3p	NM_001107001	Aff4	chr10	+	38692210	38773021	2935	2956	0	19	AGTTCAGAGTCGGGTGTACAT	((..(((.((((.(.((((((&))))))).)))))))..))	-17	0.994535	NM_001107001_utr3_20_0_chr10_38766620_f	283	-34.19	143	-19.68	11578	23	6402	201 3260	ENST00000265343.5	7430	7435	3736	3741	373792	6mer	0	ENSRNOT00000009440	Aff4-201	NM_001107001
rno-miR-novel-1-3p	NM_001107057	Dcaf7	chr10	+	94231584	94254046	3513	3546	0	22	CTTAGGCTAATGTGTCAGCCAGAAACAGTAGGC	(((((((....(.(((........((((((.((&)).)))))))))).).))))))	-17.4	0.994914	NM_001107057_utr3_6_0_chr10_94249741_f	306	-39.06	155	-23.34	11269	23	4306	2698 275	ENST00000431926.1	4156	4203	1671	1678	2264135	8mer-1a	0	ENSRNOT00000063858	Dcaf7-201	NM_001107057
rno-miR-novel-1-3p	NM_001107115	Arhgef18	chr12	+	1889330	1998127	1698	1724	0	23	CCCTTTATTATTTTCACAGTGATAAC	((((.........((((((((...((&)).))))))))........))))	-16.93	0.996796	NM_001107115_utr3_27_0_chr12_1996328_f	151	-28.36	151	-28.36	12895	23	1800	1488	ENST00000319670.9	4322	4332	1175	1181	845019	7mer-1a	0	ENSRNOT00000066281	Arhgef18-201	NM_001107115
rno-miR-novel-1-3p	NM_001107170	Tfcp2l1	chr13	+	34610688	34671617	2791	2823	0	20	TGGGAGAGGTCACATTCAAAACATGGATACAC	(((((.(((((((...........((.(((((&)))))))))))))).)))))	-24	0.995853	NM_001107170_utr3_15_0_chr13_34668120_f	141	-13.72	141	-13.72	13610	23	3498	1267	ENST00000263707.5	9461	9469	1175	1180	327661	6mer	0	ENSRNOT00000003280,ENSRNOT00000093019	Tfcp2l1-201,Tfcp2l1-001	NM_001107170
rno-miR-novel-1-3p	NM_001107171	Ccnt2	chr13	+	44475969	44515739	2716	2743	0	22	TTTAGATGTGAAATTTCACATGTGCAT	(((((....((....(((((.((((((&)))))))))))....)))))))	-13.7	0.998586	NM_001107171_utr3_8_0_chr13_44512291_f	300	-38.42	152	-19.98	13623	23	3449	380 2321	ENST00000295238.6	790	798	496	502	571414	7mer-m8	0	ENSRNOT00000091645,ENSRNOT00000024602	Ccnt2-202,Ccnt2-201	NM_001107171
rno-miR-novel-1-3p	NM_001107277	Lgi3	chr15	+	52220577	52227706	682	718	0	23	CCCTATGTGGCTAATAAGGATAATAACAGGAAGCAT	((((............((((((...((((...((((&)))).))))....))))))))))	-16.3	0.991141	NM_001107277_utr3_7_0_chr15_52226414_f	147	-18.48	147	-18.48	15006	23	1293	782	ENST00000306317.2	247	280	125	131	702849	7mer-1a	0	ENSRNOT00000015104	Lgi3-201	NM_001107277
rno-miR-novel-1-3p	NM_001107348	Rreb1	chr17	-	27539136	27665266	1301	1360	0	23	CCCTGGTGCACAAAGACAGGGTTCCTTTAGTTCCCCAATATTCTGTACAAACAGTAGAC	((((((........((((.((((...........................((((((.((&)).))))))))))))))))))))	-21.42	0.995548	NM_001107348_utr3_0_0_chr17_27539137_r	293	-31.35	151	-16.39	15620	23	2836	168 147	ENST00000379938.2	355	379	161	168	1773178	8mer-1a	0	ENSRNOT00000079298,ENSRNOT00000060218	Rreb1-202,Rreb1-201	NM_001107348
rno-miR-novel-1-3p	NM_001107381	Spire1	chr18	-	63226556	63357298	341	377	0	23	CGTTAGCACAGTTGTAAGCAGTAAGTCACACTGCAT	(.((((.((((.............((((((.(((((&))))).)))))))))).)))).)	-17.41	0.997472	NM_001107381_utr3_0_0_chr18_63226557_r	141	-30.55	141	-30.55	16187	23	3142	2924	ENST00000409402.4	1039	1046	553	558	2128158	6mer	0	ENSRNOT00000066103,ENSRNOT00000089408	Spire1-201,Spire1-202	NM_001107381
rno-miR-novel-1-3p	NM_001107399	Ammecr1l	chr18	+	24540658	24563576	2396	2434	0	22	CCTAACTGGAGCATAGTTATTAACAAGTCGAAGTACAC	((((...(((.............((.((((.(((((((&))))))).)))).)))))))))	-19.41	0.995853	NM_001107399_utr3_7_0_chr18_24560506_f	143	-16.95	143	-16.95	16261	23	3071	2281	ENST00000272647.5	4251	4279	2369	2376	432372	8mer-1a	0	ENSRNOT00000061074	Ammecr1l-201	NM_001107399
rno-miR-novel-1-3p	NM_001107518	Nipa2	chr1	-	114348037	114371897	163	196	0	22	CAATGGTAGCTCACTAAAATGACCTCAGTACAT	(...(((((.((((............(((((((&))))))))))).))).))...)	-14.1	0.999436	NM_001107518_utr3_0_0_chr1_114348038_r	147	-14	147	-14	1262	23	1297	175	ENST00000337451.3	3373	3379	1114	1120	1035179	7mer-1a	0	ENSRNOT00000018028	Nipa2-201	NM_001107518
rno-miR-novel-1-3p	NM_001107549	Tnrc6a	chr1	+	193076429	193146394	1039	1082	1	22	CTTAGTCAGAGAGACTAAACAAGGGTAAAGTTTTAACAGTACA	(((((.......(((.......((((.........((((((((&)))))))).))))))))))))	-16.02	0.998545	NM_001107549_utr3_24_0_chr1_193144424_f	151	-17.36	151	-17.36	1548	23	1971	1057	ENST00000395799.3	3260	3265	1567	1572	1959803	6mer	0	ENSRNOT00000017885,ENSRNOT00000086492	Tnrc6a-202,Tnrc6a-201	NM_001107549
rno-miR-novel-1-3p	NM_001107557	Edrf1	chr1	+	205706569	205743634	439	506	0	23	CCCTTTCCAAACTGTTGCACAGGAGGTTTCGAAGACTGAAAGTTGTGCAGGTCTCCTTTCAGTGCAT	((((................(((.......................(((((((......((((((((&)))))))).))))))))))))))	-22.69	0.999542	NM_001107557_utr3_23_0_chr1_205742180_f	146	-20.44	146	-20.44	1693	23	1455	382	ENST00000337623.3	723	730	401	408	1037895	8mer-1a	0	ENSRNOT00000023877,ENSRNOT00000089957	Edrf1-201,Edrf1-202	NM_001107557
rno-miR-novel-1-3p	NM_001107592	Loxl4	chr1	-	261835157	261853497	885	911	1	21	CTGCGATAGAGAAGTTGGTCAGTACA	(((.(((((....(((...(((((((&))))))).)))))))).)))	-16.3	0.998886	NM_001107592_utr3_0_0_chr1_261835158_r	292	-31.34	151	-15.84	2152	23	1406	889 1195	ENST00000260702.3	1843	1855	1116	1122	257301	7mer-1a	0	ENSRNOT00000021144	Loxl4-001	NM_001107592
rno-miR-novel-1-3p	NM_001107625	Rtkn2	chr20	-	21919485	22004279	988	1027	0	22	CCATAGGAGGTAatttccatagcaactaatcacagtgac	((.(((((((...................((((((((((&)).))))))))))..)))))))	-16.5	0.998015	NM_001107625_utr3_0_0_chr20_21919486_r	173	-23.13	173	-23.13	17339	23	626	210	ENST00000373789.3	2616	2625	1582	1588	1603640	7mer-m8	0	ENSRNOT00000068778,ENSRNOT00000086250	Rtkn2-201,Rtkn2-202	NM_001107625
rno-miR-novel-1-3p	NM_001107673	Slc7a11	chr2	-	139453773	139528162	5897	5919	1	22	TCTGTTGATGAGTTTCAGTACA	((((..(((..(((.(((((((&))))))).)))..))).))))	-16.3	0.997967	NM_001107673_utr3_0_0_chr2_139453774_r	297	-40.53	157	-22.29	2299	23	7255	5898 3660	ENST00000280612.5	6225	6271	2292	2298	476682	7mer-1a	0	ENSRNOT00000014317	Slc7a11-201	NM_001107673
rno-miR-novel-1-3p	NM_001107681	Ppm1l	chr2	+	165932239	166218774	7122	7180	0	23	CCCTTGGCAGTGTGTCCTTTCTACTTTAAACATCAGCTCGGGTTGTTTCTCAGAACAT	((((..............................((..((((((......(((.((((&)))).))).))))))..))))))	-14.11	0.999751	NM_001107681_utr3_3_0_chr2_166210983_f	313	-45.57	164	-27.47	2474	23	7792	690 2870	ENST00000498165.1	9456	9462	4459	4464	2488951	6mer	0	ENSRNOT00000074564	Ppm1l-201	NM_001107681
rno-miR-novel-1-3p	NM_001107712	Cttnbp2nl	chr2	-	207495055	207541642	1030	1049	1	22	CTTTGGAGTTTGCAGTACA	(((.((((.(..(((((((&)))))))..).)..))).)))	-16.7	0.998886	NM_001107712_utr3_0_0_chr2_207495056_r	155	-16.64	155	-16.64	3194	23	2732	1029	ENST00000271277.6	4110	4120	1867	1873	422514	7mer-m8	0	ENSRNOT00000019680	Cttnbp2nl-201	NM_001107712
rno-miR-novel-1-3p	NM_001107788	Gzf1	chr3	+	143003795	143015904	1659	1697	1	22	CCTGGCAATCTAGTTGTGTTTACAGACAAAAACAGACA	(((((...................((((...(((((((&))).))))....)))))))))	-14.1	0.998427	NM_001107788_utr3_5_0_chr3_143014017_f	142	-21.38	142	-21.38	4338	23	1888	614	ENST00000338121.5	655	680	307	314	1042897	8mer-1a	0	ENSRNOT00000006287	Gzf1-201	NM_001107788
rno-miR-novel-1-3p	NM_001107797	Chd6	chr3	-	156937745	157099306	581	624	0	23	CCCTCTTAAGCAAGAAGAAATACTGGCCAGCTAGGCAGTACAC	((((....................((.(((.(..(((((((((&))))))))).).))).)).))))	-19.8	0.998538	NM_001107797_utr3_0_0_chr3_156937746_r	154	-21.14	154	-21.14	3685	23	2265	602	ENST00000373233.3	1403	1461	618	624	1583912	7mer-m8	0	ENSRNOT00000089958,ENSRNOT00000022861	Chd6-202,Chd6-201	NM_001107797
rno-miR-novel-1-3p	NM_001107894	Etnk1	chr4	+	177402903	177447028	2752	2783	0	21	TTAGGATTTATTTATTTAGCCTCTCAGTGCC	(((((((..............((.(((((((&).)))))).))...)))))))	-14.03	0.999436	NM_001107894_utr3_7_0_chr4_177441977_f	294	-47.28	147	-24.3	5753	23	4193	2686 2833	ENST00000266517.4	5943	5949	2846	2852	389320	7mer-m8	0	ENSRNOT00000020042	Etnk1-201	NM_001107894
rno-miR-novel-1-3p	NM_001107923	Rngtt	chr5	+	48561338	48779214	480	504	0	17	GACAAGGTCAAGTATTATGTACAT	(((.((((((........((((((&))))))..)))))))))	-16.1	0.998544	NM_001107923_utr3_15_0_chr5_48776981_f	148	-19.18	148	-19.18	5864	23	2234	163	ENST00000369485.4	354	360	151	157	1441542	7mer-m8	0	ENSRNOT00000010614,ENSRNOT00000091827	Rngtt-202,Rngtt-201	NM_001107923
rno-miR-novel-1-3p	NM_001107950	RGD1564541	chrX	-	123460279	123486814	868	885	1	19	aggacatctccagtaca	((((((..(((((((((&))))))).))..))))))	-20.8	0.996961	NM_001107950_utr3_0_0_chrX_123460280_r	165	-22.07	165	-22.07	10558	23	2687	865	ENST00000320339.4	635	641	267	273	849800	7mer-m8	0	ENSRNOT00000092455,ENSRNOT00000092415,ENSRNOT00000016993	RGD1564541-001,RGD1564541-002,RGD1564541-201	NM_001107950
rno-miR-novel-1-3p	NM_001107982	Zmym4	chr5	-	144878211	144996431	1004	1035	1	20	TAGGGAAAGTCGTCATAGGTTTCCGTGTACA	((((..........(((((((.....(((((&)))))...)))))))))))	-14.7	0.995302	NM_001107982_utr3_0_0_chr5_144878212_r	145	-15.63	145	-15.63	6004	23	2278	1867	ENST00000314607.6	1287	1293	682	688	794384	7mer-1a	0	ENSRNOT00000016992	Zmym4-201	NM_001107982
rno-miR-novel-1-3p	NM_001108023	Fbxo33	chr6	-	80302295	80334522	152	190	0	22	CGTAGTCGGGTATTGGTTTTAGAAGTTCAAAGTGACAC	(.(((.((((................(((.(((.((((&))))))).)))))))..))).)	-13.59	0.998398	NM_001108023_utr3_0_0_chr6_80302296_r	141	-22.6	141	-22.6	7360	23	1747	1218	ENST00000298097.7	1603	1609	977	983	615208	7mer-1a	0	ENSRNOT00000059316	Fbxo33-201	NM_001108023
rno-miR-novel-1-3p	NM_001108031	L3hypdh	chr6	-	94824111	94834908	95	133	0	22	CCTATAGGCTAAATTTTGTACTTTCTAAAACAGTACAC	((((((((.....................(((((((((&)))))))))..)))))...)))	-18.3	0.999597	NM_001108031_utr3_0_0_chr6_94824112_r	145	-17.74	145	-17.74	7393	23	465	111	ENST00000247194.4	213	220	127	133	165059	7mer-m8	0	ENSRNOT00000006284	L3hypdh-201	NM_001108031
rno-miR-novel-1-3p	NM_001108113	Csrnp2	chr7	-	142116334	142132173	1599	1631	0	22	CTTGGTTCTTTTGTTGGGGTTCTTAAGTACAT	(((((..(........(((((....(((((((&)))))))..))))))..)))))	-15.2	0.994381	NM_001108113_utr3_0_0_chr7_142116335_r	153	-21.64	153	-21.64	8660	23	2391	96	ENST00000228515.1	3953	3961	1738	1744	93731	7mer-1a	0	ENSRNOT00000026613	Csrnp2-201	NM_001108113
rno-miR-novel-1-3p	NM_001108179	Stag1	chr8	+	108958098	109342731	744	773	0	20	TAGGATAGTGAGATTCAAATACAGTGCAT	((((((((...........((((((((((&))))))))))..))))))))	-19.82	0.994836	NM_001108179_utr3_30_0_chr8_109340747_f	160	-17.84	160	-17.84	8731	23	1985	233	ENST00000383202.2	1219	1231	726	731	1838211	6mer	0	ENSRNOT00000066917,ENSRNOT00000079618	Stag1-202,Stag1-201	NM_001108179
rno-miR-novel-1-3p	NM_001108251	Ubqln2	chrX	-	18723312	18726732	851	919	1	22	CCTGGTTTCTCTAAGTATACATTAATTGTACAGAAAACTTACAGTGTAACATTGTGTCAACAGTTGCA	(((((......................(.((((......................(((.((((.((((&)))))))))))))))))))))	-13.08	0.998973	NM_001108251_utr3_0_0_chrX_18723313_r	152	-18.02	152	-18.02	10676	23	1215	623	ENST00000338222.5	912	918	614	620	1044022	7mer-1a	0	ENSRNOT00000026214	Ubqln2-201	NM_001108251
rno-miR-novel-1-3p	NM_001108394	Zcchc24	chr16	-	1996539	2048292	3331	3355	1	22	CCTCACTACATTGTAGCCAGTGCA	(((....(((..((...(((((((&)))))))..)).)))...)))	-13.1	0.994391	NM_001108394_utr3_0_0_chr16_1996540_r	605	-94.61	158	-31.31	15204	23	3682	2566 286 1277 2163	ENST00000372336.3	767	773	295	301	1550661	7mer-m8	0	ENSRNOT00000061883	Zcchc24-201	NM_001108394
rno-miR-novel-1-3p	NM_001108503	Polr3e	chr1	+	190852984	190881108	595	649	0	22	CCTACTGTTTGCATAAAGGTGCAAATGGAACCAGGTAAGTGTGGAACAGTGTGT	((((......................(((..(((((.........((((((..(&)..)))))).))))))))))))	-17.04	0.997925	NM_001108503_utr3_20_0_chr1_190880392_f	147	-16.45	147	-16.45	1534	23	717	204	ENST00000299853.5	477	483	283	288	636086	6mer	0	ENSRNOT00000040963	Polr3e-201	NM_001108503
rno-miR-novel-1-3p	NM_001108633	Reep1	chr4	+	99618621	99735319	312	361	0	23	CCACAGTTGGATTGTCTTGTGGCCACAGTGTTTTTAGATATATAAGCAC	((......((((........((.((((((................((((&)))))))))).)).))))...))	-14.79	0.995624	NM_001108633_utr3_6_0_chr4_99732389_f	143	-18.9	143	-18.9	5328	23	2931	1986	ENST00000541910.1	5670	5677	2658	2664	2696421	7mer-m8	0	ENSRNOT00000064772	Reep1-201	NM_001108633
rno-miR-novel-1-3p	NM_001108709	Etv1	chr6	+	58467253	58558640	5060	5101	0	23	CCCGTGTTTTGGTTGGTTGCTTGGTCTTACCTTTGGAACAC	(((.......((..(((..(..............((.((((&)))).)))..)))...))..)))	-14.63	0.99342	NM_001108709_utr3_11_0_chr6_58553504_f	140	-16.27	140	-16.27	7319	23	5137	907	ENST00000430479.1	2634	2639	1577	1582	2257762	6mer	0	ENSRNOT00000091263,ENSRNOT00000065396	Etv1-201,Etv1-202	NM_001108709,NM_001163156
rno-miR-novel-1-3p	NM_001108798	Raph1	chr9	-	67290003	67370208	2050	2103	0	19	AGGGCAGATAACTTTGAAAACCAGTAATGCCAAAAAAATGAGAGAGCAGTAAC	(((((((................((....................((((((((&)).)))))).)))))))))	-12.09	0.999595	NM_001108798_utr3_0_0_chr9_67290004_r	442	-58.92	153	-22.48	10205	23	3305	793 576 1192	ENST00000319170.5	293	304	158	164	839648	7mer-1a	0	ENSRNOT00000036194	Raph1-201	NM_001108798
rno-miR-novel-1-3p	NM_001108810	Ing5	chr9	+	100932931	100950233	1213	1247	0	19	AGGAGAGGCTGGCTTTTTATATAATGACAGGCAC	((((.(((................(.((((((((&)))).)))).)))).))))	-17.09	0.998193	NM_001108810_utr3_7_0_chr9_100948621_f	146	-26.63	146	-26.63	10398	23	1613	316	ENST00000313552.6	5618	5624	2620	2626	785638	7mer-m8	0	ENSRNOT00000025683,ENSRNOT00000065058	Ing5-201,Ing5-202	NM_001108810
rno-miR-novel-1-3p	NM_001108831	Kctd11	chr10	-	56489551	56491715	393	446	0	23	CTCTACTGGACCTGTCACCTTATCCTACTGTGACCATTAAGAGGCCAGTACAC	(((((..((((..(((((............................(((((((&))))))))))))..)))))))))	-22.08	0.991313	NM_001108831_utr3_0_0_chr10_56489552_r	144	-19.74	144	-19.74	11757	23	701	426	ENST00000333751.3	922	928	439	445	984171	7mer-m8	0	ENSRNOT00000020970	Kctd11-201	NM_001108831
rno-miR-novel-1-3p	NM_001108848	Elavl1	chr12	+	2461501	2502432	963	1012	0	22	CCTAGCTTGAATGCACAATGACTGCTCTGTTTTTAATGACACAGAACAT	(((((..............(((.................(((((.((((&)))).)))))....))))))))	-12.93	0.998504	NM_001108848_utr3_5_0_chr12_2501127_f	153	-24.57	153	-24.57	12896	23	1306	797	ENST00000407627.2	8068	8073	3945	3950	2108699	6mer	0	ENSRNOT00000001415	Elavl1-201	NM_001108848
rno-miR-novel-1-3p	NM_001108881	Rnf144b	chr17	-	17818636	17947777	1112	1174	1	23	CCCTAACTTACGCAAGAGGGTAGACACACAAAAAAAATCTTTTAAAACAACCCCTCAGTGCA	((((............(((..((.(((.............................((((((&)))))))))..))..)))))))	-14.25	0.999679	NM_001108881_utr3_0_0_chr17_17818637_r	146	-20.9	146	-20.9	15571	23	2072	889	ENST00000259939.3	1731	1737	1085	1091	248716	7mer-m8	0	ENSRNOT00000082733,ENSRNOT00000036876	Rnf144b-201,Rnf144b-202	NM_001108881
rno-miR-novel-1-3p	NM_001108934	Mblac2	chr2	+	9578500	9621296	576	592	1	19	AGGAATGAACAGTACA	((((....((((((((&))))))))......))))	-16.2	0.999705	NM_001108934_utr3_1_0_chr2_9620464_f	151	-17.44	151	-17.44	2632	23	833	572	ENST00000316610.6	2856	2905	1432	1438	813686	7mer-1a	0	ENSRNOT00000021756	Mblac2-201	NM_001108934
rno-miR-novel-1-3p	NM_001108941	Tbl1xr1	chr2	+	107233053	107359229	2898	2934	0	19	AGGAGAGGGAAATGAATAGCACTGATTACAGTAGAC	((((.(((.................((((((((.((&)).))))))))))).))))	-20.02	0.998506	NM_001108941_utr3_15_0_chr2_107353244_f	140	-16.88	140	-16.88	2420	23	5986	2912	ENST00000430069.1	8719	8724	4331	4336	2254026	6mer	0	ENSRNOT00000015573	Tbl1xr1-201	NM_001108941
rno-miR-novel-1-3p	NM_001108994	Fam76b	chr8	+	12355766	12374689	2374	2417	0	16	GCTGGTCACATGTATAGATTAACAAAATACTGTACCTGTACAC	((.(((((((...........................((((((&))))))))))))).))	-17.42	0.999326	NM_001108994_utr3_10_0_chr8_12372197_f	297	-38.98	156	-20.75	9013	23	2493	1625 139	ENST00000358780.5	5074	5080	2320	2326	1258994	7mer-1a	0	ENSRNOT00000068445	Fam76b-201	NM_001108994
rno-miR-novel-1-3p	NM_001109010	Nudt12	chr9	-	105680669	105693357	1587	1612	0	23	CCAAAATAGGACCTACACAGAACAT	((....((((((...(((((.((((&)))).)))))....)))))).))	-19.2	0.995548	NM_001109010_utr3_0_0_chr9_105680670_r	143	-17.86	143	-17.86	10409	23	2386	798	ENST00000230792.2	3580	3588	821	828	104243	8mer-1a	0	ENSRNOT00000066968	Nudt12-201	NM_001109010
rno-miR-novel-1-3p	NM_001109029	Sgcd	chr10	-	32062945	32471454	221	234	1	14	AGGTTTCAGTACA	(((((.(((((((&))))))).)))))	-16.8	0.999117	NM_001109029_utr3_0_0_chr10_32062946_r	159	-17.06	159	-17.06	11136	23	486	212	ENST00000435422.3	8081	8093	4145	4151	2283763	7mer-1a	0	ENSRNOT00000003224	Sgcd-201	NM_001109029,NM_001134826
rno-miR-novel-1-3p	NM_001109081	Wdr26	chr13	-	99493119	99531959	3034	3085	0	21	CTAGGGAAACCGAAACAGTAATTCTGCAAGATTAGTCAATTAGGAGTGCAC	(((((.........((((................((((......(((((((&))))))).)))))))))))))	-16.89	0.999436	NM_001109081_utr3_0_0_chr13_99493120_r	148	-23.76	148	-23.76	13931	23	4525	878	ENST00000414423.2	4345	4350	2402	2407	2160666	6mer	0	ENSRNOT00000005059	Wdr26-201	NM_001109081
rno-miR-novel-1-3p	NM_001109082	Vash2	chr13	-	109521189	109552589	2399	2422	0	21	CTTGATGGTATTCCACAGAACAC	((.((((((....(((((.((((&)))).)))))))).)))..))	-15.2	0.992932	NM_001109082_utr3_0_0_chr13_109521190_r	140	-17.75	140	-17.75	13953	23	2509	400	ENST00000366968.4	5759	5764	1896	1901	1349109	6mer	0	ENSRNOT00000005095	Vash2-201	NM_001109082
rno-miR-novel-1-3p	NM_001109099	Naa30	chr15	+	26033790	26052753	1900	1937	0	22	CCTTGTCAGTGTGAAGGAAAGCAGCTAACCAGTACAC	(((...........(((...((((.....((((((((&))))))))....))))))))))	-17.6	0.999582	NM_001109099_utr3_3_0_chr15_26049335_f	588	-77.06	153	-25.21	14799	23	3419	1911 258 2919 2942	ENST00000556492.1	9193	9217	4131	4136	2764970	6mer	0	ENSRNOT00000020074	Naa30-201	NM_001109099
rno-miR-novel-1-3p	NM_001109111	Wwc2	chr16	+	47368767	47533816	2169	2190	1	17	GACTCAAGTGTTACAGGTACA	(((...((.((((((.(((((&))))))))))))))))	-14.8	0.997732	NM_001109111_utr3_22_0_chr16_47531254_f	144	-23.42	144	-23.42	15159	23	2563	643	ENST00000403733.3	2235	2250	542	547	2078695	6mer	0	ENSRNOT00000017966	Wwc2-201	NM_001109111
rno-miR-novel-1-3p	NM_001109118	Elovl2	chr17	+	21382460	21422410	2461	2498	0	23	CCAAAATGGGCAGAATAGCATTTTGTATGTCAGACAC	((.....((((((...........((....(((((((&)))).)))..))))))))...))	-15.1	0.999751	NM_001109118_utr3_7_0_chr17_21419697_f	140	-19.12	140	-19.12	15821	23	2714	2073	ENST00000354666.3	2627	2678	1188	1194	1179800	7mer-1a	0	ENSRNOT00000019756	Elovl2-201	NM_001109118
rno-miR-novel-1-3p	NM_001109271	Ldlrap1	chr5	-	152964293	152987286	2222	2271	0	22	cctggggttttatgagACCATTGCCCTTTAACACATGATTGGCAGTACC	((((((..........................(((.(..(.((((((((&).))))))).)).)))))))))	-16.06	0.99993	NM_001109271_utr3_0_0_chr5_152964294_r	149	-25.11	149	-25.11	6654	23	2297	1	ENST00000374338.4	35	41	16	22	1624724	7mer-m8	0	ENSRNOT00000000163	Ldlrap1-201	NM_001109271
rno-miR-novel-1-3p	NM_001109376	Lpgat1	chr13	+	110398799	110467834	1497	1551	0	23	CCCAGTTGTGCGGGAACCAAATAAACAGCAAATAAAAGCCCCTCACAGCTTCAT	(((....(..((((............................((((((...(((&)))..))))))))))..)..)))	-15.08	0.993622	NM_001109376_utr3_6_0_chr13_110465280_f	142	-18.15	142	-18.15	13965	23	2555	570	ENST00000366997.4	11103	11109	4989	4994	1350570	6mer	0	ENSRNOT00000064492,ENSRNOT00000005153	Lpgat1-201,LOC317456-201	NM_001109376,NM_001047894
rno-miR-novel-1-3p	NM_001109482	Ubxn2a	chr6	-	28969470	28997927	2131	2157	0	22	CCTTCATCACGACTCATTCAGTACAC	(((.....(((..(((..((((((((&)))))))))))..)))...)))	-16.2	0.998016	NM_001109482_utr3_1_0_chr6_28972326_r	144	-18.32	144	-18.32	7208	23	699	164	ENST00000309033.4	8090	8131	2030	2036	731360	7mer-m8	0	ENSRNOT00000006668	Ubxn2a-201	NM_001109482
rno-miR-novel-1-3p	NM_001109506	Elmod2	chr19	-	24467963	24487396	3483	3507	0	23	cctctggaagagcaatcagtactc	(((..(((((..((..((((((.(&).))))))))..)).)))..)))	-16.4	0.992223	NM_001109506_utr3_0_0_chr19_24467964_r	297	-30.21	156	-15.86	16670	23	3783	2458 2502	ENST00000323570.3	4253	4258	2024	2029	880174	6mer	0	ENSRNOT00000014916,ENSRNOT00000031614	LOC102554034-201,Elmod2-201	NM_001109506
rno-miR-novel-1-3p	NM_001113184	Gria4	chr8	-	1548144	2045817	595	648	0	23	CCAGTAGAGGACAACACAATTGTTTTTTCTAACCATCTTAGGGAACAATACAT	((.....(((((...........................(((..(((.(((((&))))).)))..))))))))..))	-16.12	0.99755	NM_001113184_utr3_0_0_chr8_1548145_r	144	-23.39	144	-23.39	8766	23	966	134	ENST00000393127.2	102	108	102	108	1894133	7mer-1a	1	ENSRNOT00000009542,ENSRNOT00000078765,ENSRNOT00000081171	Gria4-203,Gria4-202,Gria4-201	NM_017263,NM_001113185,NM_001113184
rno-miR-novel-1-3p	NM_001113542	Wtap	chr1	+	47942499	47967633	259	279	0	20	TGGGAATCTATAGCAGTGAC	(((((.......((((((((&)).))))))......)))))	-14.12	0.999554	NM_001113542_utr3_7_0_chr1_47966994_f	150	-23.42	150	-23.42	615	23	640	380	ENST00000337387.4	3310	3323	1845	1851	1034554	7mer-1a	0	ENSRNOT00000025936,ENSRNOT00000079312	Wtap-202,Wtap-201	NM_001113543,NM_001113542,NM_001113544
rno-miR-novel-1-3p	NM_001113543	Wtap	chr1	+	47942499	47959696	603	636	1	23	CCGTGAGACTATCACGTCATAGCTACCAGTACA	((.((.(((......((((.......(((((((&)))))))))))..))).)).))	-15.41	0.998273	NM_001113543_utr3_5_0_chr1_47958676_f	152	-13.72	152	-13.72	614	23	1021	615	ENST00000337387.4	3310	3323	1845	1851	1034554	7mer-1a	0	ENSRNOT00000025936,ENSRNOT00000079312	Wtap-202,Wtap-201	NM_001113543,NM_001113542,NM_001113544
rno-miR-novel-1-3p	NM_001113544	Wtap	chr1	+	47942799	47959696	603	636	1	23	CCGTGAGACTATCACGTCATAGCTACCAGTACA	((.((.(((......((((.......(((((((&)))))))))))..))).)).))	-15.41	0.998273	NM_001113544_utr3_5_0_chr1_47958676_f	152	-13.72	152	-13.72	616	23	1021	615	ENST00000337387.4	3310	3323	1845	1851	1034554	7mer-1a	0	ENSRNOT00000025936,ENSRNOT00000079312	Wtap-202,Wtap-201	NM_001113543,NM_001113542,NM_001113544
rno-miR-novel-1-3p	NM_001127600	Aida	chr13	+	101698095	101724928	974	995	0	21	CTTTGATAGCACACGGTGGAT	((..(((((..(((((((.((&)).)))))))..)))))..))	-16.7	0.991313	NM_001127600_utr3_9_0_chr13_101723316_f	163	-29.41	163	-29.41	13415	23	1613	1523	ENST00000340020.6	7150	7158	2842	2847	1066748	6mer	0	ENSRNOT00000089309	Aida-201	NM_001127600
rno-miR-novel-1-3p	NM_001128079	Ctdsp1	chr9	+	81672612	81677977	1290	1335	0	19	AGGATATGGTTGGCCGGGATTAGATGACCTTCCTAATTAAGTGCC	((((((.((((............................((((((&).)))))..))))))))))	-13.31	0.999327	NM_001128079_utr3_7_0_chr9_81676584_f	151	-18.41	151	-18.41	10265	23	1394	505	ENST00000273062.2	2071	2077	521	527	434790	7mer-m8	0	ENSRNOT00000085323,ENSRNOT00000080062,ENSRNOT00000020646,ENSRNOT00000090832,ENSRNOT00000081073,ENSRNOT00000086282	Ctdsp1-006,Ctdsp1-004,Ctdsp1-005,Ctdsp1-002,Ctdsp1-003,Ctdsp1-001	NM_001128079
rno-miR-novel-1-3p	NM_001130564	Efr3a	chr7	+	106535433	106616805	2004	2059	0	22	CTTGGGTTTTATAAACTGCTGGCTTGAGTTTTGTTGCTCTTAAACCACAGTACAT	((((((...........((.((.......................((((((((((&)))))))))).)).))))))))	-17.75	0.999225	NM_001130564_utr3_22_0_chr7_106614163_f	150	-18.54	150	-18.54	7813	23	2643	2037	ENST00000254624.5	4186	4193	1912	1918	202589	7mer-1a	0	ENSRNOT00000045357	Efr3a-201	NM_001130564
rno-miR-novel-1-3p	NM_001131012	Mier1	chr5	+	122647280	122693638	1990	2040	0	23	CCTTGTCACAGGTGATCTTTAAGTGATGCTATGCTTTTTAATCATTACAC	(((((..((((((.(...........................((.(((((&))))).))).))))))..)))))	-15.72	0.999554	NM_001131012_utr3_12_0_chr5_122690719_f	152	-21.54	152	-21.54	5802	23	2920	590	ENST00000371018.3	3514	3519	1420	1425	1502993	6mer	0	ENSRNOT00000066041,ENSRNOT00000086765	Mier1-201,Mier1-202	NM_001131012
rno-miR-novel-1-3p	NM_001134544	Zfp865	chr1	+	72356879	72361358	181	202	0	23	CCCAGATATGtcccagtacac	(((.((((.(((.((((((((&)))))))).))).))))...)))	-23.2	0.99898	NM_001134544_utr3_1_0_chr1_72360003_f	312	-46.7	165	-25.83	756	23	1356	180 796	ENST00000591479.1	2638	2643	1129	1134	2861357	6mer	0	ENSRNOT00000021917	Zfp865-201	NM_001134544
rno-miR-novel-1-3p	NM_001134548	RGD1305938	chr2	-	53813130	53827175	2672	2689	0	22	CCTTGTATTCAGTACAC	(((.((...((((((((&))))))))..)).......)))	-13.9	0.999731	NM_001134548_utr3_0_0_chr2_53813131_r	293	-35.89	150	-19.01	2744	23	3725	1823 2665	ENST00000381647.2	7238	7244	3129	3135	1813864	7mer-m8	0	ENSRNOT00000078158	RGD1305938-201	NM_001134548
rno-miR-novel-1-3p	NM_001134549	Zzz3	chr2	+	257633424	257670650	722	737	0	23	CCCTTTAAAGTACAC	(((((((.(((((((&))))))).)))........))))	-13.8	0.994381	NM_001134549_utr3_10_0_chr2_257667355_f	299	-35.96	151	-20.41	3369	23	3296	2542 748	ENST00000370801.3	1114	1127	731	738	1495236	8mer-1a	0	ENSRNOT00000080993,ENSRNOT00000071770	Zzz3-201,Zzz3-202	NM_001134549
rno-miR-novel-1-3p	NM_001134700	Fam19a4	chr4	-	129196657	129430251	1045	1083	0	21	CTGGCCCAGGTTTGAAATGAGACGTTATTCATGTACTC	((((..((((((.................((.((((.(&).)))))).))))))..))))	-16.57	0.997616	NM_001134700_utr3_0_0_chr4_129196658_r	148	-15.76	148	-15.76	4905	23	1356	1112	ENST00000295569.7	1234	1241	634	639	576072	6mer	0	ENSRNOT00000067881	Fam19a4-201	NM_001134700
rno-miR-novel-1-3p	NM_001134730	Lgalsl	chr14	-	105047914	105055421	363	386	0	22	CCTCAAAAACAACCACGGTACAC	(((.....(((..((((((((((&))))))))))...)))...)))	-18.3	0.991623	NM_001134730_utr3_0_0_chr14_105047915_r	146	-21.04	146	-21.04	14547	23	2810	1326	ENST00000409537.2	778	783	416	421	2131169	6mer	0	ENSRNOT00000008274	Lgalsl-201	NM_001134730
rno-miR-novel-1-3p	NM_001134781	Ankib1	chr4	+	27473476	27597206	2235	2267	0	23	CCCACTTTATATACAGTAGGATTCTACAGACC	(((.............((((((..((((((((&).)).)))))....)))))))))	-12.61	0.997254	NM_001134781_utr3_19_0_chr4_27594448_f	305	-40.98	162	-23.11	4778	23	2759	14 874	ENST00000265742.3	2203	2209	1362	1368	381661	7mer-m8	0	ENSRNOT00000079571,ENSRNOT00000067954,ENSRNOT00000007940	Ankib1-201,Ankib1-203,Ankib1-202	NM_001134781
rno-miR-novel-1-3p	NM_001134826	Sgcd	chr10	-	32062945	32471454	221	234	1	14	AGGTTTCAGTACA	(((((.(((((((&))))))).)))))	-16.8	0.999117	NM_001134826_utr3_0_0_chr10_32062946_r	159	-17.06	159	-17.06	11137	23	486	212	ENST00000435422.3	8081	8093	4145	4151	2283763	7mer-1a	0	ENSRNOT00000003224	Sgcd-201	NM_001109029,NM_001134826
rno-miR-novel-1-3p	NM_001135046	Arpp21	chr8	-	120439971	120446507	1042	1084	1	22	CCTTGTACTATATCAGTGTGGATGGAAGGTTTGTAACGGACA	(((................((((...(((((....(((((((&))).))))))))))))).)))	-13.73	0.997177	NM_001135046_utr3_0_0_chr8_120439972_r	157	-24.52	157	-24.52	9653	23	1869	1533	ENST00000428373.1	3161	3168	1543	1549	2244176	7mer-m8	0	ENSRNOT00000085161,ENSRNOT00000042854,ENSRNOT00000037199	Arpp21-201,Arpp21-203,Arpp21-202	NM_001135045,NM_001135046
rno-miR-novel-1-3p	NM_001135708	Urb2	chr19	+	56803707	56827017	100	121	0	22	CCATAGGacacacacagacac	((.(((((((..(((((((((&)))).)))))...)))))))))	-25	0.998054	NM_001135708_utr3_8_0_chr19_56825787_f	143	-17.01	143	-17.01	16906	23	1231	391	ENST00000258243.2	639	666	144	150	234255	7mer-m8	0	ENSRNOT00000036042	Urb2-201	NM_001135708
rno-miR-novel-1-3p	NM_001144851	B3galnt2	chr17	-	54027858	54070399	965	1018	0	23	CCCAACAAAACAACATCATTTGTGAGGGCAGAGGTTCTGTTTCTGGTGTACAC	(((.....................(((((((.......(((.(....((((((&)))))).).)))))))))).)))	-17.86	0.995302	NM_001144851_utr3_0_0_chr17_54027859_r	156	-20.76	156	-20.76	15950	23	2084	1252	ENST00000366600.3	2938	2989	1017	1023	1335449	7mer-1a	0	ENSRNOT00000022924,ENSRNOT00000085150	B3galnt2-201,B3galnt2-202	NM_001144851
rno-miR-novel-1-3p	NM_001163156	Etv1	chr6	+	58468190	58558640	5060	5101	0	23	CCCGTGTTTTGGTTGGTTGCTTGGTCTTACCTTTGGAACAC	(((.......((..(((..(..............((.((((&)))).)))..)))...))..)))	-14.63	0.99342	NM_001163156_utr3_12_0_chr6_58553504_f	140	-16.27	140	-16.27	7320	23	5137	907	ENST00000430479.1	2634	2639	1577	1582	2257762	6mer	0	ENSRNOT00000091263,ENSRNOT00000065396	Etv1-201,Etv1-202	NM_001108709,NM_001163156
rno-miR-novel-1-3p	NM_001163277	Jakmip3	chr1	+	211351433	211421022	1942	1978	0	23	CCCTTAAGTTGGGGTTGTGTGTTAAAACACAGTGAT	((((..((...((((............(((((((((&)).)))))))))))...))))))	-13.5	0.995853	NM_001163277_utr3_22_0_chr1_211418682_f	144	-13.55	144	-13.55	343	23	2341	1	ENST00000298622.4	1730	1749	726	733	621136	8mer-1a	0	ENSRNOT00000030461,ENSRNOT00000082751	Jakmip3-201,Jakmip3-202	NM_001163277
rno-miR-novel-1-3p	NM_001168000	Mier3	chr2	+	43271091	43294889	2899	2955	0	22	CCTTTTTAATTTTTAAAATTGAAGGTCACAAATATTTGAGATCAGACCTAGTAGAC	(((...................(((((((....................((((.((&)).))))))))))).....)))	-14.2	0.999067	NM_001168000_utr3_10_0_chr2_43291746_f	281	-45.32	141	-27.21	2715	23	3144	996 693	ENST00000381226.3	1176	1182	711	717	1803506	7mer-1a	0	ENSRNOT00000017571,ENSRNOT00000087031	Mier3-202,Mier3-201	NM_001168000
rno-miR-novel-1-3p	NM_001169120	Zfp91	chr1	-	229602498	229639187	2334	2384	0	22	CTTAGCTGCCATCTGTTGACAATAAGTTATTTTAGCAGTTTGCAGTAAAC	(((((.............................((((.(..(((((.((&)).)))))..).)))).)))))	-14.91	0.998504	NM_001169120_utr3_0_0_chr1_229602499_r	158	-24.77	158	-24.77	63	23	3143	13	ENST00000316059.6	3453	3459	1849	1854	807366	6mer	0	ENSRNOT00000016804	Zfp91-201	NM_001169120
rno-miR-novel-1-3p	NM_001191574	Dock7	chr5	-	117596135	117754571	197	239	0	22	CTTAGAAACAAAAAGTTTTAATGATTCAAAGGTACAGTACAC	(((((........................(((((((((((((&)))))))))).)))...)))))	-20.43	0.999548	NM_001191574_utr3_0_0_chr5_117596136_r	158	-20.14	158	-20.14	5958	23	402	218	ENST00000251157.5	519	538	233	240	180428	8mer-1a	0	ENSRNOT00000065112,ENSRNOT00000011405,ENSRNOT00000081971	Dock7-201,Dock7-202,Dock7-203	NM_001191574
rno-miR-novel-1-3p	NM_001191864	Cspp1	chr5	-	8761292	8864578	281	317	0	23	CCATAAGAGGTGGTGAATTAAAGTGAGACAGTACAC	((.....(((.(((.............(((((((((&))))))))).)))...)))..))	-17.14	0.99914	NM_001191864_utr3_0_0_chr5_8761293_r	147	-17.75	147	-17.75	5830	23	620	294	ENST00000262210.5	790	804	309	315	298842	7mer-m8	0	ENSRNOT00000008480	Cspp1-201	NM_001191864
rno-miR-novel-1-3p	NM_001191943	Dok6	chr18	-	86420360	86878142	73	96	1	22	CCTGGAAGACCAATTGCAGTACA	(((((..(((...(..(((((((&)))))))..)...))))))))	-21.3	0.998273	NM_001191943_utr3_0_0_chr18_86420361_r	156	-20.28	156	-20.28	16216	23	404	73	ENST00000382713.5	6733	6740	3845	3852	1834130	8mer-1a	0	ENSRNOT00000058139	Dok6-201	NM_001191943
rno-miR-novel-1-3p	NM_001191960	Tsc22d2	chr2	+	148608055	148655263	537	555	0	17	GACAGGATTACATTTAAT	((((((.(((((....((&))....)))))))))))	-13.1	0.998245	NM_001191960_utr3_3_0_chr2_148652971_f	151	-22.34	151	-22.34	2455	23	2293	183	ENST00000361875.3	308	314	200	206	1323500	7mer-m8	0	ENSRNOT00000015119,ENSRNOT00000088139	Tsc22d2-202,Tsc22d2-201	NM_001191960
rno-miR-novel-1-3p	NM_001192004	Rps6ka3	chrX	+	37469735	37571933	448	468	0	16	ACAGTTCATATACAGTACAT	((((.((....(((((((((&))))))))))).))))	-14.6	0.997288	NM_001192004_utr3_21_0_chrX_37571320_f	151	-17.14	151	-17.14	10501	23	614	442	ENST00000379565.3	8308	8313	4195	4200	1764604	6mer	0	ENSRNOT00000008938	Rps6ka3-201	NM_001192004
rno-miR-novel-1-3p	NM_001195488	Coa5	chr9	-	44011470	44024876	3348	3378	0	23	cccttggtgggaaaacatcccgctgtgcat	((((.((((((.........(((.((((((&)))))).))).)))).)).))))	-18.2	0.99694	NM_001195488_utr3_0_0_chr9_44011471_r	149	-17.73	149	-17.73	10124	23	3555	2376	ENST00000328709.3	208	243	115	121	930994	7mer-m8	0	ENSRNOT00000024366	Coa5-201	NM_001195488
rno-miR-novel-1-3p	NM_001270772	Slc8a1	chr6	-	4255698	4520638	1048	1087	0	22	TTTGGGACTGTTGTCGTGATTCCCCATTACACAGTGCAT	((((((((.((..................((((((((((&))))))))))))..))))))))	-21.26	0.996591	NM_001270772_utr3_0_0_chr6_4255699_r	150	-27.86	150	-27.86	6917	23	3292	2899	ENST00000406785.2	6510	6522	3413	3419	2099821	7mer-m8	0	ENSRNOT00000070918,ENSRNOT00000043870,ENSRNOT00000046246,ENSRNOT00000042230,ENSRNOT00000052367,ENSRNOT00000042251	Slc8a1-205,Slc8a1-204,Slc8a1-206,Slc8a1-201,Slc8a1-203,Slc8a1-202	NM_001270778,NM_001270779,NM_001270775,NM_001270774,NM_019268,NM_001270776,NM_001270777,NM_001270772
rno-miR-novel-1-3p	NM_001270774	Slc8a1	chr6	-	4255698	4520638	1048	1087	0	22	TTTGGGACTGTTGTCGTGATTCCCCATTACACAGTGCAT	((((((((.((..................((((((((((&))))))))))))..))))))))	-21.26	0.996591	NM_001270774_utr3_0_0_chr6_4255699_r	150	-27.86	150	-27.86	6919	23	3292	2899	ENST00000406785.2	6510	6522	3413	3419	2099821	7mer-m8	0	ENSRNOT00000070918,ENSRNOT00000043870,ENSRNOT00000046246,ENSRNOT00000042230,ENSRNOT00000052367,ENSRNOT00000042251	Slc8a1-205,Slc8a1-204,Slc8a1-206,Slc8a1-201,Slc8a1-203,Slc8a1-202	NM_001270778,NM_001270779,NM_001270775,NM_001270774,NM_019268,NM_001270776,NM_001270777,NM_001270772
rno-miR-novel-1-3p	NM_001270775	Slc8a1	chr6	-	4255698	4520638	1048	1087	0	22	TTTGGGACTGTTGTCGTGATTCCCCATTACACAGTGCAT	((((((((.((..................((((((((((&))))))))))))..))))))))	-21.26	0.996591	NM_001270775_utr3_0_0_chr6_4255699_r	150	-27.86	150	-27.86	6920	23	3292	2899	ENST00000406785.2	6510	6522	3413	3419	2099821	7mer-m8	0	ENSRNOT00000070918,ENSRNOT00000043870,ENSRNOT00000046246,ENSRNOT00000042230,ENSRNOT00000052367,ENSRNOT00000042251	Slc8a1-205,Slc8a1-204,Slc8a1-206,Slc8a1-201,Slc8a1-203,Slc8a1-202	NM_001270778,NM_001270779,NM_001270775,NM_001270774,NM_019268,NM_001270776,NM_001270777,NM_001270772
rno-miR-novel-1-3p	NM_001270776	Slc8a1	chr6	-	4255698	4520638	1048	1087	0	22	TTTGGGACTGTTGTCGTGATTCCCCATTACACAGTGCAT	((((((((.((..................((((((((((&))))))))))))..))))))))	-21.26	0.996591	NM_001270776_utr3_0_0_chr6_4255699_r	150	-27.86	150	-27.86	6921	23	3292	2899	ENST00000406785.2	6510	6522	3413	3419	2099821	7mer-m8	0	ENSRNOT00000070918,ENSRNOT00000043870,ENSRNOT00000046246,ENSRNOT00000042230,ENSRNOT00000052367,ENSRNOT00000042251	Slc8a1-205,Slc8a1-204,Slc8a1-206,Slc8a1-201,Slc8a1-203,Slc8a1-202	NM_001270778,NM_001270779,NM_001270775,NM_001270774,NM_019268,NM_001270776,NM_001270777,NM_001270772
rno-miR-novel-1-3p	NM_001270777	Slc8a1	chr6	-	4255698	4520638	1048	1087	0	22	TTTGGGACTGTTGTCGTGATTCCCCATTACACAGTGCAT	((((((((.((..................((((((((((&))))))))))))..))))))))	-21.26	0.996591	NM_001270777_utr3_0_0_chr6_4255699_r	150	-27.86	150	-27.86	6922	23	3292	2899	ENST00000406785.2	6510	6522	3413	3419	2099821	7mer-m8	0	ENSRNOT00000070918,ENSRNOT00000043870,ENSRNOT00000046246,ENSRNOT00000042230,ENSRNOT00000052367,ENSRNOT00000042251	Slc8a1-205,Slc8a1-204,Slc8a1-206,Slc8a1-201,Slc8a1-203,Slc8a1-202	NM_001270778,NM_001270779,NM_001270775,NM_001270774,NM_019268,NM_001270776,NM_001270777,NM_001270772
rno-miR-novel-1-3p	NM_001270778	Slc8a1	chr6	-	4255698	4520638	1048	1087	0	22	TTTGGGACTGTTGTCGTGATTCCCCATTACACAGTGCAT	((((((((.((..................((((((((((&))))))))))))..))))))))	-21.26	0.996591	NM_001270778_utr3_0_0_chr6_4255699_r	150	-27.86	150	-27.86	6923	23	3292	2899	ENST00000406785.2	6510	6522	3413	3419	2099821	7mer-m8	0	ENSRNOT00000070918,ENSRNOT00000043870,ENSRNOT00000046246,ENSRNOT00000042230,ENSRNOT00000052367,ENSRNOT00000042251	Slc8a1-205,Slc8a1-204,Slc8a1-206,Slc8a1-201,Slc8a1-203,Slc8a1-202	NM_001270778,NM_001270779,NM_001270775,NM_001270774,NM_019268,NM_001270776,NM_001270777,NM_001270772
rno-miR-novel-1-3p	NM_001270779	Slc8a1	chr6	-	4255698	4520638	1048	1087	0	22	TTTGGGACTGTTGTCGTGATTCCCCATTACACAGTGCAT	((((((((.((..................((((((((((&))))))))))))..))))))))	-21.26	0.996591	NM_001270779_utr3_0_0_chr6_4255699_r	150	-27.86	150	-27.86	6924	23	3292	2899	ENST00000406785.2	6510	6522	3413	3419	2099821	7mer-m8	0	ENSRNOT00000070918,ENSRNOT00000043870,ENSRNOT00000046246,ENSRNOT00000042230,ENSRNOT00000052367,ENSRNOT00000042251	Slc8a1-205,Slc8a1-204,Slc8a1-206,Slc8a1-201,Slc8a1-203,Slc8a1-202	NM_001270778,NM_001270779,NM_001270775,NM_001270774,NM_019268,NM_001270776,NM_001270777,NM_001270772
rno-miR-novel-1-3p	NM_001271134	Fam168b	chr9	-	41305569	41337498	3181	3231	0	23	CCCAGTTCTGGATTGGTTGTCGAGTGTCCTGCCTTCCCTCAGCCGTACAT	(((......((((.((((.......................((.((((((&)))))).)))))).))))..)))	-16.1	0.991224	NM_001271134_utr3_0_0_chr9_41305570_r	153	-13.62	153	-13.62	10107	23	3250	2523	ENST00000409185.1	8725	8736	3498	3504	2122192	7mer-1a	0	ENSRNOT00000039480	Fam168b-201	NM_001271134
rno-miR-novel-1-3p	NM_001287134	Ppp6r3	chr1	-	218695737	218810118	1991	2012	1	21	CTAACAGATGTCTACAGTACA	(((((((..(((.((((((((&)))))))))))))))..)))	-18.5	0.997495	NM_001287134_utr3_0_0_chr1_218695738_r	304	-38.77	164	-20.69	374	23	2069	1990 1433	ENST00000393800.2	2390	2398	1443	1449	1909525	7mer-1a	1	ENSRNOT00000065950,ENSRNOT00000020886	Ppp6r3-201,Ppp6r3-202	NM_001287134
rno-miR-novel-1-3p	NM_001289832	Clock	chr14	+	34455933	34502218	1933	1977	0	22	CCAGGAGTAGTTGTGAGAATACGTGTTTATGCAGGTGTGTACAC	(((((.........................((((((..((((((&))))))....))))))))).))	-19.21	0.996769	NM_001289832_utr3_18_0_chr14_34495517_f	309	-45.8	164	-27.79	14064	23	6702	573 5793	ENST00000309964.4	3833	3844	1956	1962	741806	7mer-1a	0	ENSRNOT00000002976,ENSRNOT00000002981,ENSRNOT00000085991	Clock-202,Clock-203,Clock-201	NM_001289832,NM_021856
rno-miR-novel-1-3p	NM_001309449	Tagap	chr1	-	47493989	47502020	643	673	1	21	CTGGGGAGTCTTGTATAAGTCTTCAGTGCA	((((((((..........(((..(((((((&))))))).))))).))))))	-18.3	0.999285	NM_001309449_utr3_0_0_chr1_47493990_r	144	-16.7	144	-16.7	612	23	723	651	ENST00000367066.3	2914	2923	1168	1173	1354243	6mer	0	ENSRNOT00000025580	Tagap-201	NM_001309449
rno-miR-novel-1-3p	NM_012508	Atp2b2	chr4	-	145704778	146016319	1780	1800	1	22	CCATAAACTTGTACAGTGCA	((....((...(((((((((&)))))))))....))....))	-13.9	0.999057	NM_012508_utr3_0_0_chr4_145704779_r	299	-45.77	151	-28.46	4735	23	2877	2183 2211	ENST00000352432.4	6241	6248	2701	2708	1162589	8mer-1a	0	ENSRNOT00000043476,ENSRNOT00000067931	Atp2b2-202,Atp2b2-201	NM_012508
rno-miR-novel-1-3p	NM_012587	Ibsp	chr14	-	6801199	6813945	621	657	0	23	CTCAGAGGATCCGGAAACACTCTTTATTCAGTACAT	(((..(((((..((..............((((((((&))))))))...)).))))).)))	-14.73	0.999705	NM_012587_utr3_0_0_chr14_6801200_r	140	-14	140	-14	14200	23	901	635	ENST00000226284.5	724	744	304	309	87719	6mer	0	ENSRNOT00000002938	Ibsp-201	NM_012587
rno-miR-novel-1-3p	NM_012800	P2ry1	chr2	+	151314817	151320312	810	830	0	23	CTCTATTTATTGCAGTGCAT	(((((....(..((((((((&))))))))..).......)))))	-15.4	0.997051	NM_012800_utr3_1_0_chr2_151318903_f	140	-12.59	140	-12.59	2910	23	1410	606	ENST00000305097.3	1099	1104	538	543	690574	6mer	0	ENSRNOT00000019305	P2ry1-201	NM_012800
rno-miR-novel-1-3p	NM_012815	Gclc	chr8	+	85059050	85097470	255	291	0	22	TCTAGGCAGTTTTGTAAATGTAATTGTACAATACAT	(((((((((.................((((.(((((&))))).))))..))).))))))	-15.51	0.999912	NM_012815_utr3_15_0_chr8_85096401_f	145	-20.02	145	-20.02	8888	23	1070	681	ENST00000514004.1	2685	2691	683	689	2544229	7mer-1a	0	ENSRNOT00000033196	Gclc-201	NM_012815
rno-miR-novel-1-3p	NM_012871	Oxtr	chr4	-	144399325	144416201	3782	3824	0	23	CCCTTTTTTGGGACAAATCTGAGCCATCATTTCAGGGAGCAC	((((.....((((((................(((.((.((((&)))).)).)))..))))))))))	-18.87	0.996297	NM_012871_utr3_0_0_chr4_144399326_r	141	-18.19	141	-18.19	5483	23	4053	1265	ENST00000316793.3	7400	7409	2148	2153	815618	6mer	0	ENSRNOT00000007724	Oxtr-201	NM_012871
rno-miR-novel-1-3p	NM_013153	Has2	chr7	-	96438045	96464049	224	286	0	23	CCCGACAGTTTTAGGACAGCGGGATGACGTCTTTGTTTATGCACTTTTCCCTTACTGTGCAT	(((........((((((((.(..............................((((.((((((&)))))).))))))))))))))))	-19.11	0.991583	NM_013153_utr3_0_0_chr7_96438046_r	143	-21.77	143	-21.77	8311	23	2008	1108	ENST00000303924.4	2624	2629	1170	1175	677610	6mer	0	ENSRNOT00000006517	Has2-201	NM_013153
rno-miR-novel-1-3p	NM_013193	Nf2	chr14	-	84996904	85088523	1680	1732	0	22	TCTGGTAGACAATTTTAGAGTCAAAGAAAGACATCTGAAGTCCACAGTGAGC	(((((..(((............................((..(((((((.((&)).)))))))..))))))))))	-14.18	0.999639	NM_013193_utr3_0_0_chr14_84996905_r	145	-21.95	145	-21.95	14128	23	2305	1164	ENST00000361452.4	4141	4146	1314	1319	1311529	6mer	0	ENSRNOT00000010690	Nf2-201	NM_013193
rno-miR-novel-1-3p	NM_017045	Rb1	chr15	-	55081581	55277612	161	186	0	22	CAATGGTATAGAATTGACAGTACAC	(...((.((((...(.(((((((((&))))))))).).))))))...)	-18.6	0.995137	NM_017045_utr3_0_0_chr15_55081582_r	307	-43.43	155	-23.95	14671	23	1755	162 823	ENST00000267163.4	392	399	180	187	394403	8mer-1a	0	ENSRNOT00000021752	Rb1-201	NM_017045
rno-miR-novel-1-3p	NM_017238	Vipr2	chr6	+	143937960	144007028	1455	1494	0	22	CCTAGGTCAGAAACACTTAAAAGAGCTGTTGGCAGTGAC	((((((.(((.................(((.((((((((&)).)))))))))))).))))))	-19.62	0.996715	NM_017238_utr3_12_0_chr6_144005097_f	141	-16.47	141	-16.47	7632	23	1932	964	ENST00000262178.2	3479	3486	1463	1470	298001	8mer-1a	0	ENSRNOT00000005876	Vipr2-201	NM_017238
rno-miR-novel-1-3p	NM_017263	Gria4	chr8	-	1548144	2045817	595	648	0	23	CCAGTAGAGGACAACACAATTGTTTTTTCTAACCATCTTAGGGAACAATACAT	((.....(((((...........................(((..(((.(((((&))))).)))..))))))))..))	-16.12	0.99755	NM_017263_utr3_0_0_chr8_1548145_r	144	-23.39	144	-23.39	8767	23	966	134	ENST00000393127.2	102	108	102	108	1894133	7mer-1a	1	ENSRNOT00000009542,ENSRNOT00000078765,ENSRNOT00000081171	Gria4-203,Gria4-202,Gria4-201	NM_017263,NM_001113185,NM_001113184
rno-miR-novel-1-3p	NM_019268	Slc8a1	chr6	-	4255698	4520638	1048	1087	0	22	TTTGGGACTGTTGTCGTGATTCCCCATTACACAGTGCAT	((((((((.((..................((((((((((&))))))))))))..))))))))	-21.26	0.996591	NM_019268_utr3_0_0_chr6_4255699_r	150	-27.86	150	-27.86	6925	23	3292	2899	ENST00000406785.2	6510	6522	3413	3419	2099821	7mer-m8	0	ENSRNOT00000070918,ENSRNOT00000043870,ENSRNOT00000046246,ENSRNOT00000042230,ENSRNOT00000052367,ENSRNOT00000042251	Slc8a1-205,Slc8a1-204,Slc8a1-206,Slc8a1-201,Slc8a1-203,Slc8a1-202	NM_001270778,NM_001270779,NM_001270775,NM_001270774,NM_019268,NM_001270776,NM_001270777,NM_001270772
rno-miR-novel-1-3p	NM_019276	Ugt8	chr2	-	229644478	229718672	1372	1427	0	22	CCAGGAGCCAGTCTCATGTACTTAGATATCACCAGTTTTTTAATGCACAGTGCAT	((((((..........................(((..........((((((((((&))))))))))..))))))).))	-18.16	0.999327	NM_019276_utr3_0_0_chr2_229644479_r	157	-23.18	157	-23.18	3293	23	1785	819	ENST00000310836.6	3379	3395	1465	1471	753593	7mer-1a	0	ENSRNOT00000012676	Ugt8-201	NM_019276
rno-miR-novel-1-3p	NM_019304	Dgkb	chr6	+	57517011	58277216	1912	1972	0	23	CTCTGGTTACAGGTAATAAATATTTCTTACACGAATTGATGAGATTTTTCTACAGTGGGC	((((((..(((((...........((.........................((((((.((&)).))))))))))))).))))))	-16.21	0.999554	NM_019304_utr3_26_0_chr6_58273706_f	142	-12.82	142	-12.82	6890	23	3511	1755	ENST00000403951.2	6380	6387	2976	2981	2079541	6mer	0	ENSRNOT00000063874	Dgkb-201	NM_019304
rno-miR-novel-1-3p	NM_021843	Kitlg	chr7	+	42269783	42351054	4243	4277	0	23	CCCTTTTGATACAGGTTTGAATTTGAAATTACAT	((((......(((((((............(((((&)))))....)))))))...))))	-13.59	0.998944	NM_021843_utr3_9_0_chr7_42346727_f	151	-16.96	151	-16.96	7746	23	4328	1570	ENST00000228280.5	5065	5081	2935	2941	91808	7mer-1a	0	ENSRNOT00000007231,ENSRNOT00000008471,ENSRNOT00000085097	Kitlg-203,Kitlg-202,Kitlg-201	NM_021844,NM_021843
rno-miR-novel-1-3p	NM_021844	Kitlg	chr7	+	42269783	42351054	4243	4277	0	23	CCCTTTTGATACAGGTTTGAATTTGAAATTACAT	((((......(((((((............(((((&)))))....)))))))...))))	-13.59	0.998944	NM_021844_utr3_8_0_chr7_42346727_f	151	-16.96	151	-16.96	7748	23	4328	1570	ENST00000228280.5	5065	5081	2935	2941	91808	7mer-1a	0	ENSRNOT00000007231,ENSRNOT00000008471,ENSRNOT00000085097	Kitlg-203,Kitlg-202,Kitlg-201	NM_021844,NM_021843
rno-miR-novel-1-3p	NM_021856	Clock	chr14	+	34455933	34502218	1933	1977	0	22	CCAGGAGTAGTTGTGAGAATACGTGTTTATGCAGGTGTGTACAC	(((((.........................((((((..((((((&))))))....))))))))).))	-19.21	0.996769	NM_021856_utr3_19_0_chr14_34495517_f	309	-45.8	164	-27.79	14065	23	6702	573 5793	ENST00000309964.4	3833	3844	1956	1962	741806	7mer-1a	0	ENSRNOT00000002976,ENSRNOT00000002981,ENSRNOT00000085991	Clock-202,Clock-203,Clock-201	NM_001289832,NM_021856
rno-miR-novel-1-3p	NM_022254	Gpr85	chr4	-	40381681	40385349	1158	1190	0	18	GGAAGGCACAGTCTTCTTTATACTTTCTGCAC	((((((((((((................((((&)))))))))).))).)))	-17.69	0.995049	NM_022254_utr3_0_0_chr4_40381682_r	145	-20.02	145	-20.02	5108	23	1342	475	ENST00000297146.3	4641	4647	2833	2839	607143	7mer-1a	0	ENSRNOT00000039005	Gpr85-201	NM_022254
rno-miR-novel-1-3p	NM_022599	Synj2bp	chr6	-	105224165	105261549	4761	4817	1	23	CCCTCATTACACGGGAGAAAGGGAGGGGAAGAGGACTAGTAAAGGCTTTCAGTGCA	((((...........................(((((......(((.((.(((((((&))))))).))))))))))))))	-19.32	0.994391	NM_022599_utr3_0_0_chr6_105224166_r	295	-40.92	152	-21.75	7033	23	5289	4795 4522	ENST00000256366.4	10344	10349	4361	4366	214893	6mer	0	ENSRNOT00000009122	Synj2bp-201	NM_022599
rno-miR-novel-1-3p	NM_024390	Hpgd	chr16	-	37457133	37495758	563	594	1	22	CCTGTTATTAACACTGGAAATTCACAGTTCA	((((...........(((...(((((((.((&)).)))))))....)))))))	-15.5	0.999436	NM_024390_utr3_0_0_chr16_37457134_r	145	-19.22	145	-19.22	15155	23	859	173	ENST00000542498.1	2738	2744	1332	1338	2700055	7mer-m8	0	ENSRNOT00000014229	Hpgd-201	NM_024390
rno-miR-novel-1-3p	NM_030586	Cyb5b	chr19	+	39357813	39391678	650	690	0	22	cctctgacttccacatgtgtgctgtggTCTTTGTGTacac	(((..(((.................((((.....((((((&))))))...)))).)))..)))	-18.47	0.999517	NM_030586_utr3_4_0_chr19_39389402_f	320	-47.39	171	-27.43	16802	23	2277	1610 306	ENST00000515314.1	2885	2891	1329	1335	2548494	7mer-m8	0	ENSRNOT00000015006,ENSRNOT00000086435	Cyb5b-202,Cyb5b-201	NM_030586
rno-miR-novel-1-3p	NM_031152	Rab11a	chr8	-	70192974	70215719	374	416	0	22	CCTCAGAGCAGCTTGTAAGACATTCTCTCTAATACAGTACAT	(((.((..(((.....................((((((((((&))))))))))..)))..)))))	-17.7	0.998949	NM_031152_utr3_0_0_chr8_70192975_r	146	-16.85	146	-16.85	9362	23	1546	394	ENST00000569896.1	2700	2707	1247	1253	2809849	7mer-1a	0	ENSRNOT00000015598	Rab11a-201	NM_031152
rno-miR-novel-1-3p	NM_031333	Cdh2	chr18	-	8146970	8366025	634	674	0	21	CTAGAATGTTAGACACATTTTGGTCTTAATCCATGTACAC	((((.......((((......((((......((.((((((&)))))))).))))))))))))	-15.91	0.995548	NM_031333_utr3_0_0_chr18_8146971_r	151	-15.02	151	-15.02	16074	23	1294	199	ENST00000269141.3	991	997	669	674	412786	6mer	0	ENSRNOT00000021170	Cdh2-201	NM_031333
rno-miR-novel-1-3p	NM_031525	Pdgfrb	chr18	+	56364676	56406381	246	289	0	23	CCAGAGGACTCAGTTTCCCCAAATATAAGAGGAAGAGTTGCAC	((..(((((....................(((.(.((.(((((&))))))).)..))))))))..))	-16.65	0.997177	NM_031525_utr3_22_0_chr18_56404672_f	152	-25.44	152	-25.44	16384	23	1710	1278	ENST00000261799.4	1267	1272	631	636	283518	6mer	0	ENSRNOT00000078764,ENSRNOT00000086033,ENSRNOT00000068535	Pdgfrb-201,Pdgfrb-202,Pdgfrb-203	NM_031525
rno-miR-novel-1-3p	NM_031597	Kcnq3	chr7	-	106714478	107009639	1692	1732	0	19	gggagaggctcctcagagATCGATTTCTTACAACCTACAT	((((.(((.((..(((...................(((((&)))))))).))))).))))	-15	0.991223	NM_031597_utr3_0_0_chr7_106714479_r	144	-18.15	144	-18.15	7669	23	2750	2650	ENST00000388996.4	4711	4718	2662	2668	1847878	7mer-m8	0	ENSRNOT00000074573,ENSRNOT00000006930	Kcnq3-201,Kcnq3-202	NM_031597
rno-miR-novel-1-3p	NM_031696	Gpr88	chr2	-	219258346	219262901	910	956	0	21	CTAGGGAGGATGACTCCTGTATTCTCTTTAAGATATCTCAATGCAC	(((((((((..........................((.((.(((((&))))).)).))))).))))))	-16.76	0.999613	NM_031696_utr3_0_0_chr2_219258347_r	147	-15.53	147	-15.53	3274	23	2551	1756	ENST00000315033.4	1049	1059	510	515	797174	6mer	0	ENSRNOT00000037068	Gpr88-201	NM_031696
rno-miR-novel-1-3p	NM_032106	Robo2	chr11	-	11062865	11585534	1983	2012	0	23	CCCTTTAACAACTTTCTACCATCAGTGCC	((((...(((....((......(((((((&).)))))).))..)))...))))	-12	0.999554	NM_032106_utr3_0_0_chr11_11062866_r	597	-66.23	159	-19.01	12458	23	3980	1099 1775 58 2371	ENST00000461745.1	2725	2732	1859	1865	2411849	7mer-m8	0	ENSRNOT00000088878,ENSRNOT00000066439,ENSRNOT00000090497,ENSRNOT00000065748	Robo2-202,Robo2-001,Robo2-002,Robo2-201	NM_032106
rno-miR-novel-1-3p	NM_053521	Slc5a7	chr9	-	5294378	5330822	2494	2534	0	21	CTGGAACGATATGTTAACAAGCTGTCAAATGCTCAGTGCC	((((...((((.((((.................(((((((&).)))))))))).))))))))	-12.72	0.99714	NM_053521_utr3_0_0_chr9_5294379_r	151	-20.89	151	-20.89	9941	23	2928	438	ENST00000264047.2	957	965	455	461	339127	7mer-m8	0	ENSRNOT00000078055,ENSRNOT00000014548	Slc5a7-202,Slc5a7-201	NM_053521
rno-miR-novel-1-3p	NM_053936	Lpar1	chr5	-	75557041	75676584	287	331	0	22	CCTAAGCCAGAAAAAAAAAAACAAATCTTCCAAATCAAGTACAC	((((.(.(((........................((((((((((&))))))).))).))).).))))	-15.01	0.999759	NM_053936_utr3_0_0_chr5_75557042_r	147	-12.88	147	-12.88	5908	23	2046	1632	ENST00000374431.3	733	750	325	332	1627802	8mer-1a	0	ENSRNOT00000044348	Lpar1-201	NM_053936
rno-miR-novel-1-3p	NM_130426	Tnfrsf1b	chr5	-	163136389	163167299	1339	1394	0	22	CCTGTATGCTGGACAGAATTCCTGCTTATAAATGCTTTTCGTTGCTGTTTTGCAC	((((......((((((........................((..(.((...((((&)))))).)..))))))))))))	-17.25	0.998056	NM_130426_utr3_0_0_chr5_163136390_r	140	-25.28	140	-25.28	6757	23	1400	528	ENST00000376259.3	1780	1787	590	597	1677212	8mer-1a	0	ENSRNOT00000022478	Tnfrsf1b-201	NM_130426
rno-miR-novel-1-3p	NM_131906	Slco1a2	chr4	-	175969548	176026163	1321	1388	0	23	ccctaagacaaaaggtgaatcactgagatgggttgaaagttaaaagcctcacctacttccagtacac	(((((.(((....................((((((........................((((((((&))))))))))))))))).)))))	-21	0.999832	NM_131906_utr3_0_0_chr4_175969549_r	143	-17.27	143	-17.27	5738	23	1518	1366	ENST00000307378.6	58	63	38	43	714988	6mer	0	ENSRNOT00000043374,ENSRNOT00000015112,ENSRNOT00000051461,ENSRNOT00000049569,ENSRNOT00000049154,ENSRNOT00000048367,ENSRNOT00000046598,ENSRNOT00000049303,ENSRNOT00000039877,ENSRNOT00000000026	Slco1a2-201,Slco1a6-201,Slco1a4-201,Slco1a1-201,Slco1a4-202,Slc21a4-202,Slc21a4-203,Slc21a4-201,Slc21a4-204,Slc21a4-205	NM_017111,NM_030837,NM_131906,NM_030838,NM_130736
rno-miR-novel-1-3p	NM_133568	Rasd2	chr19	+	14653197	14663914	601	622	0	22	CCTGTTCTGTTTGCAGTAGAC	((((..(.(.(..(((((.((&)).)))))..).).)..).)))	-16.1	0.995629	NM_133568_utr3_2_0_chr19_14662106_f	148	-14.19	148	-14.19	16640	23	1809	264	ENST00000216127.4	4042	4052	1694	1699	42369	6mer	0	ENSRNOT00000020017	Rasd2-201	NM_133568
rno-miR-novel-1-3p	NM_134355	Pou4f2	chr19	+	33160179	33163821	1311	1369	0	23	CCTTTTAGGATGTTTGTTTGTAGGGGAAAATTTTGGAACTATAAGAAAGACAGTGCAC	(((..((((((..........(((.........................(((((((((&)))))))))..))))))))))))	-19.03	0.999305	NM_134355_utr3_1_0_chr19_33162091_f	155	-25.47	155	-25.47	16532	23	1731	1100	ENST00000281321.3	3153	3159	1426	1432	482668	7mer-1a	0	ENSRNOT00000016422	Pou4f2-201	NM_134355
rno-miR-novel-1-3p	NM_138529	Nav2	chr1	+	104576588	104941552	3042	3088	1	23	CCCTATTTAATTCTCATGTGTCATCAGGTTTTTGGGTTTGAGAACA	((((.....................(((....((((((..((.(((&))).))..)))))).)))))))	-12.89	0.999186	NM_138529_utr3_37_0_chr1_104938366_f	156	-18.29	156	-18.29	33	23	3187	406	ENST00000360655.4	5089	5098	2126	2131	1292293	6mer	0	ENSRNOT00000078477,ENSRNOT00000046529	Nav2-202,Nav2-201	NM_138529
rno-miR-novel-1-3p	NM_138845	Tnrc6b	chr7	+	121930637	122147934	4839	4871	1	22	CCAGCATTTACAGGAATGAACTTAGCAGTACA	((((.....(((((..........((((((((&))))))))..))))).)).))	-15.7	0.999705	NM_138845_utr3_24_0_chr7_122136163_f	430	-50.34	145	-20.68	7840	23	11772	4851 8954 9399	ENST00000335727.9	351	358	282	289	1011758	8mer-1a	0	ENSRNOT00000033975,ENSRNOT00000091270	Tnrc6b-201,Tnrc6b-202	NM_138845
rno-miR-novel-1-3p	NM_145082	Cep104	chr5	+	171262277	171294560	1821	1860	0	22	CTGTTTGAGGGTTTATGTGCTAATTTGCCTTGTGTACAC	((......(((((....................((((((&))))))...)))))......))	-12	0.999466	NM_145082_utr3_23_0_chr5_171292680_f	155	-17.5	155	-17.5	6819	23	1881	123	ENST00000378230.3	5167	5172	430	435	1729092	6mer	0	ENSRNOT00000031138,ENSRNOT00000077307	Cep104-202,Cep104-201	NM_145082
rno-miR-novel-1-3p	NM_145777	Olfm3	chr2	+	217963375	218005243	2263	2284	1	22	CCATAGAGTCTAAGCAGTGCA	((((((.(((...((((((((&)))))))))))))))....))	-16.4	0.997154	NM_145777_utr3_5_0_chr2_218002865_f	140	-15.08	140	-15.08	2540	23	2379	1372	ENST00000536598.1	1693	1700	631	638	2649413	8mer-1a	1	ENSRNOT00000024243	Olfm3-201	NM_145777
rno-miR-novel-1-3p	NM_153310	St18	chr5	-	12439233	12563429	605	659	0	23	CCCACTAGTGGGAAATCAGCATTCAAAAGCACAGGATGTTAGCTAACAGTGCAC	(((.....(((((..................((((..........(((((((((&)))))))))..))))))))))))	-20.76	0.9945	NM_153310_utr3_0_0_chr5_12439234_r	143	-20.5	143	-20.5	5833	23	707	637	ENST00000276480.7	2746	2753	1479	1486	458928	8mer-1a	0	ENSRNOT00000059625,ENSRNOT00000092104,ENSRNOT00000091649	St18-203,St18-202,St18-201	NM_153310
rno-miR-novel-1-3p	NM_177933	Sel1l	chr6	-	115575134	115616857	147	204	0	22	CCTTTTCAGGGACGAGTAGCTCTCACCAGAGCTACAGTGAATGTTTGTTTCAGTGCC	(((.....(((((.((..............................(((.(((((((&).)))))).)))))))))))))	-15.51	0.999608	NM_177933_utr3_0_0_chr6_115575135_r	146	-24.15	146	-24.15	7056	23	1441	1012	ENST00000555824.1	1251	1256	257	262	2762373	6mer	0	ENSRNOT00000006143,ENSRNOT00000045870	Sel1l-202,Sel1l-201	NM_177933
rno-miR-novel-1-3p	NM_198731	Chdh	chr16	+	6078121	6109384	1298	1335	1	23	CCCTCTGAAGGGTTTTTTTAAAAAAAAAAAAAGTACA	((((..((.(((((.................((((((&))))))..))))).))..))))	-17.51	0.999086	NM_198731_utr3_7_0_chr16_6108029_f	142	-15.33	142	-15.33	15218	23	1356	42	ENST00000315251.6	9269	9285	2951	2957	799422	7mer-m8	0	ENSRNOT00000021407	Chdh-201	NM_198731
rno-miR-novel-1-3p	NM_201421	Fgfr1op2	chr4	+	180887187	180908121	700	745	1	22	CCTGGCTCTTCCTCCTCTCTACATGATGTTTAAGGATACAGGACA	(((((...........................(((.(((((.(((&))).))))).)))...)))))	-15.01	0.997971	NM_201421_utr3_6_0_chr4_180906359_f	308	-50.32	158	-27.84	5759	23	1763	845 1396	ENST00000327214.5	1917	1925	861	868	911951	8mer-1a	0	ENSRNOT00000002476,ENSRNOT00000042270	Fgfr1op2-202,Fgfr1op2-201	NM_201421
rno-miR-novel-1-3p	NM_203336	Esrrg	chr13	+	106121601	106681211	1246	1275	0	23	CCCTATCTGTAGAATTAGCACCAGTACAC	(((((......((.....((.((((((((&)))))))))).....)).)))))	-17.5	0.997825	NM_203336_utr3_7_0_chr13_106679686_f	289	-41.61	149	-23.92	13577	23	1526	1253 122	ENST00000361525.3	3900	3906	1776	1782	1313313	7mer-1a	0	ENSRNOT00000003489	Esrrg-201	NM_203336
rno-miR-novel-2-3p	NM_001002823	Wnk1	chr4	-	152452847	152578403	2037	2057	0	20	TTTGGTTTTGAGGTCTGTGC	((..(...((.(.(((((((&))))))).).))...)..))	-13.7	0.999355	NM_001002823_utr3_0_0_chr4_152452848_r	140	-11.65	140	-11.65	22434	22	2427	745	ENST00000315939.6	4880	4887	2286	2292	806727	7mer-1a	0	ENSRNOT00000013621,ENSRNOT00000079513,ENSRNOT00000013355,ENSRNOT00000080788	Wnk1-202,Wnk1-203,Wnk1-201,Wnk1-204	NM_001002823,NM_001199095,NM_053794
rno-miR-novel-2-3p	NM_001003404	Il22ra2	chr1	+	15093598	15106954	1724	1758	0	21	TCTTGATCATGTTAACAACATACTGTCTCTGTAC	(((..(.(((((............(.((((((((&)))))))))))))).)..)))	-19	0.999258	NM_001003404_utr3_4_0_chr1_15105171_f	294	-36.45	154	-19.52	18030	22	1784	1735 576	ENST00000349184.4	817	848	429	436	1154035	8mer-1a	0	ENSRNOT00000016354	Il22ra2-201	NM_001003404
rno-miR-novel-2-3p	NM_001004213	Saraf	chr16	-	61735190	61753438	622	655	1	22	CTCTCAGTAGCAAAAAGCATGGAGTTCTCTGTG	((((((.........((((((.....(((((((&)))))))..))))))))))))	-18.6	0.998891	NM_001004213_utr3_0_0_chr16_61735191_r	140	-17.94	140	-17.94	32929	22	734	632	ENST00000256255.6	371	377	252	258	214418	7mer-m8	0	ENSRNOT00000016792	Saraf-201	NM_001004213
rno-miR-novel-2-3p	NM_001004228	Emcn	chr2	+	242634398	242714184	420	440	1	19	TCATGCCATGTTTCTCTGTA	(((...(((((..(((((((&))))))).)))))..)))	-15.9	0.999285	NM_001004228_utr3_11_0_chr2_242713676_f	157	-17.23	157	-17.23	20820	22	509	418	ENST00000296420.4	945	951	531	536	593321	6mer	0	ENSRNOT00000035700	Emcn-201	NM_001004228
rno-miR-novel-2-3p	NM_001007235	Itpr1	chr4	+	140247334	140580749	1150	1177	0	21	TCTCGTTTTACTAGACCATCTCTGCAC	(((((....((........(((((.((&)).))))).....)).)))))	-10.62	0.997563	NM_001007235_utr3_61_0_chr4_140579478_f	143	-13.48	143	-13.48	22227	22	1272	375	ENST00000302640.8	32	37	19	24	665230	6mer	0	ENSRNOT00000040255,ENSRNOT00000082723,ENSRNOT00000064025,ENSRNOT00000041130,ENSRNOT00000043646	Itpr1-204,Itpr1-205,Itpr1-202,Itpr1-203,Itpr1-201	NM_001007235,NM_001270596,NM_001270597
rno-miR-novel-2-3p	NM_001007629	Nutf2	chr19	+	37830916	37852191	1398	1418	0	21	CCTCTTACTCCACCCTGTAT	((((..((.....(((((((&)))))).).....))..))))	-14.1	0.991224	NM_001007629_utr3_4_0_chr19_37850708_f	156	-18.48	156	-18.48	34269	22	1484	666	ENST00000219169.4	1680	1688	857	862	55057	6mer	0	ENSRNOT00000025608	Nutf2-201	NM_001007629
rno-miR-novel-2-3p	NM_001007673	Mmd	chr10	+	77755587	77783736	1434	1464	0	20	CTTATTTTGTATGTCTGTTGAAGCTCTGAT	((((.....(((((........((((((((&)).)))))))))))..))))	-10.6	0.998379	NM_001007673_utr3_6_0_chr10_77782001_f	143	-16.71	143	-16.71	29526	22	1736	1389	ENST00000262065.3	2515	2524	1406	1413	293551	8mer-1a	0	ENSRNOT00000087765,ENSRNOT00000086969,ENSRNOT00000003308	Mmd-201,Mmd-202,Mmd-203	NM_001007673
rno-miR-novel-2-3p	NM_001007683	Glt8d1	chr16	+	7082449	7097405	230	253	1	21	CCTAAGTTCATTAAGCTGCTGTA	(((.....(((...(((.(((((&))))))))..)))....)))	-13.5	0.997918	NM_001007683_utr3_9_0_chr16_7097080_f	160	-16.08	160	-16.08	32725	22	326	74	ENST00000478968.2	156	169	88	94	2449391	7mer-m8	0	ENSRNOT00000013291,ENSRNOT00000024624	Glt8d1-202,Glt8d1-201	NM_001007683
rno-miR-novel-2-3p	NM_001007720	Gorasp2	chr3	+	56966653	56995369	527	576	0	21	CCGGTTACATGCACACTGTTAATTGAACATCTTTTTATTCTGCCTGTAC	((....(((((.............................(((((((((&)))))).))))))))....))	-16.95	0.999764	NM_001007720_utr3_9_0_chr3_56994615_f	145	-11.55	145	-11.55	21464	22	755	673	ENST00000234160.4	821	832	571	577	116714	7mer-1a	0	ENSRNOT00000039065,ENSRNOT00000088097	Gorasp2-201,Gorasp2-202	NM_001007720
rno-miR-novel-2-3p	NM_001007738	Tmem252	chr1	+	242572557	242577817	1259	1277	1	21	TCTTTTCATCCCTCTGTA	((((..(((..(((((((&)))))))...)))...))))	-12.6	0.999285	NM_001007738_utr3_1_0_chr1_242576375_f	140	-13.98	140	-13.98	19571	22	1443	1257	ENST00000377311.3	1881	1886	1039	1044	1704582	6mer	0	ENSRNOT00000035123	Tmem252-001	NM_001007738
rno-miR-novel-2-3p	NM_001008313	Cbx3	chr4	+	81244497	81257898	764	790	0	21	CCTTTGTAGGACGTTAAAATCTGTAC	((((....((((((.....(((((((&)))))))....))))))))))	-16.5	0.994381	NM_001008313_utr3_5_0_chr4_81256802_f	141	-9.22	141	-9.22	22751	22	1097	753	ENST00000409747.1	1972	2009	762	768	2135651	7mer-m8	0	ENSRNOT00000015828,ENSRNOT00000044407,ENSRNOT00000086278,ENSRNOT00000090328	AABR07034940.2-201,AABR07018272.1-201,Cbx3-201,Cbx3-202	NM_001008313
rno-miR-novel-2-3p	NM_001008517	RGD1310553	chr9	+	49903084	49913754	425	457	1	22	CCTTCTCAGTGGCAAAAGCTGCTTTGTCTGTA	(((((...(((((.............((((((&)))))))).)))....)))))	-14.11	0.999308	NM_001008517_utr3_3_0_chr9_49911033_f	156	-15.56	156	-15.56	27653	22	2722	218	ENST00000258457.2	1723	1728	596	601	236994	6mer	0	ENSRNOT00000022601	RGD1310553-201	NM_001008517
rno-miR-novel-2-3p	NM_001008526	Bag5	chr6	-	136275710	136279362	314	340	0	21	CAGATCAAACTTTTCTAACTCTGGCC	(...((((((........(((((..(&)..))))).....)))))).)	-12.62	0.995856	NM_001008526_utr3_0_0_chr6_136275711_r	147	-25.17	147	-25.17	25097	22	529	198	ENST00000299204.4	2490	2540	970	975	628457	6mer	0	ENSRNOT00000085594,ENSRNOT00000015333	NEWGENE_1310847-201,Bag5-201	NM_001008526
rno-miR-novel-2-3p	NM_001008557	Zfp667	chr1	-	71270100	71290337	1369	1387	1	21	CCTTTTCCAGCCTCTGTA	((((...((..(((((((&)))))))....))...))))	-14.2	0.997796	NM_001008557_utr3_0_0_chr1_71270101_r	140	-15.89	140	-15.89	18244	22	1438	1367	ENST00000591790.1	4265	4271	2142	2148	2863391	7mer-1a	0	ENSRNOT00000063956	Zfp667-201	NM_001008557
rno-miR-novel-2-3p	NM_001009658	Thnsl2	chr4	-	98976558	98995543	152	167	1	21	cctctgacctctgta	((((.((((((((((&))))))).....))).))))	-16.6	0.992505	NM_001009658_utr3_0_0_chr4_98976559_r	151	-16.45	151	-16.45	22816	22	240	145	ENST00000449349.1	51	56	50	55	2358457	6mer	1	ENSRNOT00000008698	Thnsl2-201	NM_001009658
rno-miR-novel-2-3p	NM_001011974	Akap2	chr5	+	74942090	74985789	3885	3920	0	21	CAGCAATATTGTGTTTGACAAATTATACTCTGTAC	(..(((...((((..............((((((((&))))))))))))...)))..)	-15.43	0.999968	NM_001011974_utr3_3_0_chr5_74981745_f	312	-27.78	156	-16.64	23401	22	4045	1387 3900	ENST00000374525.1	8050	8077	3859	3865	1630191	7mer-m8	0	ENSRNOT00000015576,ENSRNOT00000076918	Akap2-001,Akap2-002	NM_001011974
rno-miR-novel-2-3p	NM_001012000	Plscr4	chr8	+	99880072	99917733	223	275	0	22	CCCTTAGTTCCCAACTTAACATACAGACATAACACGTCTTCTGTATCTGTCC	((((...................((((((............(((.(((((.(&).)))))..)))))))))))))	-11.6	0.994239	NM_001012000_utr3_8_0_chr8_99917184_f	149	-15.39	149	-15.39	26966	22	550	247	ENST00000354952.2	3363	3373	1415	1420	1185077	6mer	0	ENSRNOT00000081768,ENSRNOT00000010765	Plscr4-202,Plscr4-201	NM_001012000
rno-miR-novel-2-3p	NM_001012038	Mtmr3	chr14	-	84701558	84820415	1181	1208	0	21	CTTTGAATTGTTGGCATCTGTCTGTGC	(((..(((...((((.....(((((((&))))))))).)).)))..)))	-16.5	0.991313	NM_001012038_utr3_0_0_chr14_84701559_r	144	-9.84	144	-9.84	31623	22	1903	1718	ENST00000333027.3	3806	3812	1766	1772	976920	7mer-1a	0	ENSRNOT00000057501,ENSRNOT00000078838	Mtmr3-201,Mtmr3-202	NM_001012038
rno-miR-novel-2-3p	NM_001012062	Tab2	chr1	-	1999573	2073896	892	920	0	17	GAGCATTAATGAAGTGAAGAAACTGTGC	((((((.......(((......((((((&))))))..)))))))))	-11.61	0.996278	NM_001012062_utr3_1_0_chr1_2004233_r	142	-20.65	142	-20.65	18006	22	1045	266	ENST00000367456.1	979	994	541	548	1373620	8mer-1a	0	ENSRNOT00000021905,ENSRNOT00000061999	Tab2-201,Tab2-202	NM_001012062
rno-miR-novel-2-3p	NM_001012064	Nectin2	chr1	-	80631448	80666585	3	21	0	17	AGGCACAAGGGctctgac	(((((.....((((((((&)).))))))...)))))	-13	0.99976	NM_001012064_utr3_0_0_chr1_80631449_r	149	-19.15	149	-19.15	18381	22	842	224	ENST00000252483.5	409	416	235	241	187519	7mer-m8	0	ENSRNOT00000082125,ENSRNOT00000025388	Nectin2-201,Nectin2-202	NM_001012064
rno-miR-novel-2-3p	NM_001012080	Hfe2	chr2	+	198655436	198659317	230	261	0	21	CCCACTTGTAGTGAAATTCTACTCTCTGTAC	((((..(((.(((..........((((((((&))))))))))))))..)).))	-15.7	0.995434	NM_001012080_utr3_3_0_chr2_198658690_f	142	-14.1	142	-14.1	20623	22	628	239	ENST00000336751.5	599	609	255	262	1025869	8mer-1a	0	ENSRNOT00000028781	Hfe2-201	NM_001012080
rno-miR-novel-2-3p	NM_001012113	Ptdss1	chr7	+	71294139	71356153	816	861	0	21	TCTCATGTGAGGTGCTAGTGAGTATTAACTAACCTTCGTCTGTGC	(((((......((((.......................(((((((&))))))))))).....)))))	-17	0.999597	NM_001012113_utr3_14_0_chr7_71355209_f	147	-12.64	147	-12.64	25156	22	945	229	ENST00000522072.1	1945	1974	726	732	2575538	7mer-1a	0	ENSRNOT00000083959,ENSRNOT00000087143	Ptdss1-201,Ptdss1-202	NM_001012113
rno-miR-novel-2-3p	NM_001012116	Spag1	chr7	+	74994604	75054294	117	145	0	21	CCAGAACATGTATATTCTATAATCTGAT	((.((((((((...........((((((&)).))))..))))))))..))	-10.82	0.994654	NM_001012116_utr3_18_0_chr7_75053615_f	141	-14.94	141	-14.94	25773	22	680	154	ENST00000251809.3	476	486	168	174	183763	7mer-m8	0	ENSRNOT00000013801	Spag1-201	NM_001012116
rno-miR-novel-2-3p	NM_001012149	Uchl5	chr13	+	60568145	60848685	110	140	0	21	CTTTGAACAACATCCTAATTGACTCAGTGC	(((..((((..........((.(((.((((&)))).)))))..))))..)))	-13.9	0.997177	NM_001012149_utr3_11_0_chr13_60603196_f	150	-12.54	150	-12.54	30898	22	617	564	ENST00000367449.1	668	673	285	290	1373207	6mer	0	ENSRNOT00000004881,ENSRNOT00000077153	Uchl5-201,Uchl5-202	NM_001012149
rno-miR-novel-2-3p	NM_001012225	Mgat4a	chr9	-	44033433	44126919	5172	5193	0	22	CTTTCATAACTGTCTCTGTGC	((((((.((((((((((((((&)))))))).))).)))))))))	-20.9	0.998737	NM_001012225_utr3_0_0_chr9_44033434_r	143	-22.45	143	-22.45	27220	22	5280	5173	ENST00000414521.2	464	470	209	214	2161301	6mer	0	ENSRNOT00000024701	Mgat4a-201	NM_001160155,NM_001012225
rno-miR-novel-2-3p	NM_001012235	Impact	chr18	+	4325871	4346736	1	16	1	21	CCTTGAACCTCTGTA	(((..((((((((((&))))))).....)))..)))	-17.4	0.99907	NM_001012235_utr3_10_0_chr18_4344415_f	142	-15.88	142	-15.88	33732	22	2322	1	ENST00000284202.4	1384	1406	868	873	503387	6mer	0	ENSRNOT00000073771	Impact-201	NM_001012235
rno-miR-novel-2-3p	NM_001012468	Rab18	chr17	+	59844780	59876170	30	54	0	19	TCGGATAGTGATATCTCTCTGTAT	((((((((((......((((((((&))))))))))).)))))))	-16.5	0.996074	NM_001012468_utr3_6_0_chr17_59875090_f	150	-11.87	150	-11.87	33465	22	1081	34	ENST00000356940.6	1760	1771	1051	1057	1222554	7mer-1a	0	ENSRNOT00000025828	Rab18-201	NM_001012468
rno-miR-novel-2-3p	NM_001012740	Cbln2	chr18	+	83776476	83782930	1234	1265	0	21	TCTCAGCAGTTAAAGGTACTGGCTGCTGTAC	((((((((...........(((((.((((((&))))))))).)))))).))))	-16.4	0.994914	NM_001012740_utr3_3_0_chr18_83781429_f	144	-22.37	144	-22.37	33966	22	1502	422	ENST00000585159.1	2437	2442	1252	1257	2841441	6mer	0	ENSRNOT00000018682	Cbln2-201	NM_001012740
rno-miR-novel-2-3p	NM_001013033	Tspyl1	chr20	+	41083316	41085876	1313	1332	0	21	TGTCAGATTAGCACTGTAC	(.((((((..((.((((((&)))))).))....)))))).)	-15.7	0.998261	NM_001013033_utr3_0_0_chr20_41084488_f	154	-21.29	154	-21.29	34905	22	1389	583	ENST00000368608.3	2773	2780	1242	1247	1415936	6mer	0	ENSRNOT00000000660	Tspyl1-201	NM_001013033
rno-miR-novel-2-3p	NM_001013130	Sptbn1	chr14	-	114518810	114692764	54	79	0	20	CTCAGACCAACACATTACTCTGTGC	(((((((..........((((((((&)))))))).....)))))))	-17.86	0.999542	NM_001013130_utr3_0_0_chr14_114518811_r	143	-17.41	143	-17.41	31657	22	129	58	ENST00000356805.4	2040	2045	1034	1039	1219657	6mer	0	ENSRNOT00000084595,ENSRNOT00000083528,ENSRNOT00000008210	Sptbn1-203,Sptbn1-202,Sptbn1-201	NM_001013130
rno-miR-novel-2-3p	NM_001013191	Cbfb	chr19	+	37127507	37171071	1610	1632	0	20	TTCACATGTTTACACTCTGTGC	(((((((((.....((((((((&)))))))).))))))..)))	-16.3	0.994629	NM_001013191_utr3_5_0_chr19_37168996_f	422	-41.15	142	-14.59	34239	22	2076	706 1439 1766	ENST00000412916.2	3833	3840	1982	1988	2151186	7mer-1a	0	ENSRNOT00000019656	Cbfb-201	NM_001013191
rno-miR-novel-2-3p	NM_001013207	Rbm39	chr3	-	152226020	152259167	692	710	1	20	CTCTTTTTAAGCTCTGTG	(((.......((((((((&))))))))........)))	-14.96	0.999844	NM_001013207_utr3_0_0_chr3_152226021_r	150	-18.88	150	-18.88	21944	22	839	273	ENST00000253363.6	411	432	288	295	193716	8mer-1a	0	ENSRNOT00000065729,ENSRNOT00000026964	Rbm39-201,LOC100910882-201	NM_001013207
rno-miR-novel-2-3p	NM_001013231	Pea15	chr13	-	90579843	90589466	1644	1663	1	21	TCTCAGCAGTTTCTCTGTA	((((((((....(((((((&)))))))....)))).))))	-16.7	0.998891	NM_001013231_utr3_0_0_chr13_90579844_r	158	-18.83	158	-18.83	31376	22	1825	1644	ENST00000360472.4	3491	3497	1812	1817	1288152	6mer	0	ENSRNOT00000070812	Pea15-201	NM_001013231
rno-miR-novel-2-3p	NM_001013873	Desi2	chr13	+	96111799	96154689	784	825	0	21	CCTCATTTTTACTTTAGTACATTCTAAACTCCTCCCTGTAC	(((((.....................(((.....(((((((&)))))).).....))))))))	-12.99	0.999764	NM_001013873_utr3_4_0_chr13_96153626_f	145	-17.53	145	-17.53	31407	22	1064	375	ENST00000302550.11	784	791	384	391	664121	8mer-1a	0	ENSRNOT00000087964,ENSRNOT00000005967	Desi2-201,Desi2-202	NM_001013873
rno-miR-novel-2-3p	NM_001013896	Tmem135	chr1	-	152886978	153096180	699	730	1	18	CTGATATGTGCTGCAGTAAGGAATCTCTGTG	(.(((((((((..............((((((&))))))))))))))).)	-15.33	0.992638	NM_001013896_utr3_0_0_chr1_152886979_r	305	-31.22	154	-18.44	17540	22	1857	816 170	ENST00000340353.7	7794	7802	2672	2679	1072084	8mer-1a	0	ENSRNOT00000022578	Tmem135-201	NM_001013896
rno-miR-novel-2-3p	NM_001014139	Slain1	chr15	+	87862831	87906477	218	256	0	21	CCTTAGATCTAGGAAGTTTTTGTAGAACTGCTCTGTAC	((((((((....................((((((((((&))))))))))...))))))))	-21.6	0.999658	NM_001014139_utr3_9_0_chr15_87905563_f	156	-17.83	156	-17.83	32544	22	915	235	ENST00000418532.1	386	393	250	256	2180974	7mer-m8	0	ENSRNOT00000065710	Slain1-201	NM_001014139
rno-miR-novel-2-3p	NM_001014147	Tpgs2	chr18	-	17339032	17396886	209	233	0	21	CCTAGAGCTTTCTTATGTCTGTAC	(((.((((.......(((((((((&))))))).))...)))).)))	-14.9	0.994381	NM_001014147_utr3_0_0_chr18_17339033_r	288	-26.24	148	-13.92	33754	22	1462	143 938	ENST00000334295.4	614	628	204	210	991430	7mer-m8	0	ENSRNOT00000082963	Tpgs2-201	NM_001014147
rno-miR-novel-2-3p	NM_001014164	Cyb561a3	chr1	+	226620932	226642245	1718	1739	0	21	CCTCATGAATCTGACTCTTAT	(((((...((.((.(((((((&))).)))))).))...)))))	-13.1	0.992932	NM_001014164_utr3_5_0_chr1_226640487_f	286	-30.5	143	-19.25	17899	22	1759	141 806	ENST00000546151.1	4081	4090	1551	1556	2729272	6mer	0	ENSRNOT00000028094	Cyb561a3-201	NM_001014164
rno-miR-novel-2-3p	NM_001014256	Bhmt2	chr2	-	23272325	23289266	350	385	0	21	CCTTGGTGAATAACTCTGGTGTCTAAACTCTGTAC	(((..(......((....(((......((((((((&)))))))))))..)))..)))	-17.1	0.999542	NM_001014256_utr3_0_0_chr2_23272326_r	147	-17.69	147	-17.69	20153	22	853	362	ENST00000255192.3	591	597	378	384	208410	7mer-m8	0	ENSRNOT00000061708	Bhmt2-201	NM_001014256
rno-miR-novel-2-3p	NM_001015012	Rab30	chr1	+	157646172	157660008	434	452	1	21	CCAAGTACTGTCTCTGTA	((....((((((((((((&))))))).))).))....))	-14.5	0.998273	NM_001015012_utr3_2_0_chr1_157659312_f	159	-17.31	159	-17.31	18870	22	697	432	ENST00000534141.1	3009	3015	1648	1654	2631521	7mer-1a	0	ENSRNOT00000092066,ENSRNOT00000013851	Rab30-202,Rab30-201	NM_001015012
rno-miR-novel-2-3p	NM_001015030	Ubl3	chr12	+	7865937	7911526	1485	1508	0	21	CCTTTTCTTTCTGCAGCCTGTAC	((((.......(((...((((((&)))))).))).......))))	-14.74	0.998739	NM_001015030_utr3_4_0_chr12_7909973_f	590	-71.39	150	-22.72	30513	22	1554	103 589 1506 1255	ENST00000380680.4	2641	2646	1497	1502	1791504	6mer	0	ENSRNOT00000061229	Ubl3-201	NM_001015030
rno-miR-novel-2-3p	NM_001015031	Arl5b	chr17	+	82066011	82088843	536	551	1	21	CCTAGAAACTCtgtg	(((.(((.(((((((&)))))))......))).)))	-11.5	0.999451	NM_001015031_utr3_5_0_chr17_82086792_f	141	-9.72	141	-9.72	33517	22	2052	1276	ENST00000377275.3	165	170	135	140	1703582	6mer	0	ENSRNOT00000051349,ENSRNOT00000083034	Arl5b-202,Arl5b-201	NM_001015031
rno-miR-novel-2-3p	NM_001024263	Prkd3	chr6	-	1546018	1614851	510	531	1	21	CCTCTTTACATACGGTCTGTG	((((...((((..(.((((((&)))))).)..))))..))))	-17.7	0.993112	NM_001024263_utr3_0_0_chr6_1546019_r	444	-48.45	155	-19.53	24407	22	1657	634 1140 1323	ENST00000379066.1	4410	4415	2016	2021	1748699	6mer	0	ENSRNOT00000007492,ENSRNOT00000084528	Prkd3-202,Prkd3-201	NM_001024263
rno-miR-novel-2-3p	NM_001024275	Rassf4	chr4	-	148769091	148803988	1313	1335	0	21	CCTCGATTCTTTGGCACTGTAT	((((((.....((((.((((((&)))))).)).))...))))))	-17.8	0.998261	NM_001024275_utr3_0_0_chr4_148769092_r	145	-12.18	145	-12.18	23026	22	1376	834	ENST00000340258.5	3833	3839	1748	1753	1070950	6mer	0	ENSRNOT00000018101	Rassf4-201	NM_001024275
rno-miR-novel-2-3p	NM_001024757	Wwp1	chr5	-	33609132	33696487	58	90	0	18	CAGATAGTGTATATAAGCTGTTCACTCTGTAC	(((((((((...............((((((((&))))))))))).))))))	-17.26	0.997051	NM_001024757_utr3_0_0_chr5_33609133_r	147	-18.28	147	-18.28	23347	22	276	68	ENST00000517970.1	120	127	84	91	2555984	8mer-1a	0	ENSRNOT00000009047	Wwp1-201	NM_001024757
rno-miR-novel-2-3p	NM_001024966	Samd14	chr10	+	82820456	82835372	142	160	0	22	ccctccctccctcTGCCC	(((((.....(((((..(&)..))))).........)))))	-11.74	0.996946	NM_001024966_utr3_18_0_chr10_82834875_f	152	-18.46	152	-18.46	29558	22	498	78	ENST00000330175.4	4836	4844	588	594	945308	7mer-1a	0	ENSRNOT00000005519	Samd14-201	NM_001024966
rno-miR-novel-2-3p	NM_001025020	Syndig1	chr3	+	145032176	145199196	250	293	1	22	CCCTGGATAAAGTCTACTGGATGGATGACAAGCCAGCTCTGTA	((((........................(((((..((((((((&))))))))....)))))))))	-17.75	0.999603	NM_001025020_utr3_4_0_chr3_145198194_f	147	-16.56	147	-16.56	21154	22	1003	275	ENST00000376862.3	292	299	77	83	1690069	7mer-1a	0	ENSRNOT00000068210	Syndig1-201	NM_001025020
rno-miR-novel-2-3p	NM_001025034	Fam107b	chr17	-	78489666	78561613	556	581	0	21	CTTTGGTTGACAGTGAAGCTCTGAC	(((..(......(((..((((((((&)).)))))).)))..)..)))	-15.2	0.999308	NM_001025034_utr3_0_0_chr17_78489667_r	280	-31.85	140	-18.41	33178	22	2477	2171 2195	ENST00000378470.1	5500	5505	2843	2848	1733516	6mer	0	ENSRNOT00000079260,ENSRNOT00000020220	Fam107b-202,Fam107b-201	NM_001025034
rno-miR-novel-2-3p	NM_001025045	Ttc26	chr4	+	66090208	66147998	1086	1105	1	21	CCTGTTTATATGCTCTATA	((((..(((.((((((.((&)).)))))).)))..).)))	-12.3	0.997802	NM_001025045_utr3_17_0_chr4_66146523_f	144	-18.24	144	-18.24	22679	22	1476	774	ENST00000464848.1	2396	2402	1110	1116	2419491	7mer-1a	0	ENSRNOT00000078066,ENSRNOT00000031193	Ttc26-202,Ttc26-201	NM_001025045
rno-miR-novel-2-3p	NM_001025424	Usp3	chr8	-	72207969	72284871	497	555	0	21	CCTCAGGGTTGCTGTTTCTCAGCATTAAATAAATTTGTCAGTTCCGTTGCGTCTGTGC	(((((...............(((((....................(.(((.(((((((&)))))))))))))))))))))	-16.81	0.997804	NM_001025424_utr3_0_0_chr8_72207970_r	152	-19.17	152	-19.17	26358	22	559	296	ENST00000380324.3	551	568	310	316	1782839	7mer-m8	0	ENSRNOT00000080319,ENSRNOT00000057739	Usp3-202,Usp3-201	NM_001025424
rno-miR-novel-2-3p	NM_001025667	Rnf2	chr13	-	68830618	68858781	1154	1172	0	15	ATATGTATTCCTCTGTAC	((((((....((((((((&)))))))).))))))	-15.6	0.99926	NM_001025667_utr3_0_0_chr13_68830619_r	148	-16.93	148	-16.93	31239	22	1255	1148	ENST00000367510.3	1952	1963	723	730	1376679	8mer-1a	0	ENSRNOT00000092053,ENSRNOT00000065944	Rnf2-201,Rnf2-202	NM_001025667
rno-miR-novel-2-3p	NM_001025712	Itm2a	chrX	-	78490871	78496814	563	584	0	22	CTTTCTCACTGATATCTGTAT	(((((..((((...(((((((&)))))))...)).))..)))))	-12.5	0.998218	NM_001025712_utr3_0_0_chrX_78490872_r	140	-17.83	140	-17.83	28316	22	678	479	ENST00000373298.2	1442	1447	600	605	1586408	6mer	0	ENSRNOT00000003265	Itm2a-201	NM_001025712
rno-miR-novel-2-3p	NM_001025714	Bloc1s6	chr3	+	114869477	114880217	976	1005	1	22	CCCTCTCCTGTGTAGGAACTTACTCTGTA	(((((.(.((((..........(((((((&))))))))))).)...)))))	-18.9	0.998273	NM_001025714_utr3_4_0_chr3_114878739_f	287	-26.1	146	-15.39	21708	22	1479	985 705	ENST00000220531.3	1666	2099	617	624	62111	8mer-1a	0	ENSRNOT00000056083	Bloc1s6-201	NM_001025714
rno-miR-novel-2-3p	NM_001025720	Dhtkd1	chr17	+	76306584	76358058	564	601	0	22	CCCACATTCCTGATTGTATGATCTTCTAGCTCTGTAC	(((.((..(.((................(((((((((&))))))))).)).)..)).)))	-18.23	0.998538	NM_001025720_utr3_16_0_chr17_76356634_f	149	-17.83	149	-17.83	33498	22	1425	579	ENST00000263035.4	1028	1033	258	263	316517	6mer	0	ENSRNOT00000065978,ENSRNOT00000092510	Dhtkd1-001	NM_001025720
rno-miR-novel-2-3p	NM_001025760	Zkscan1	chr12	+	19231091	19247393	286	324	1	21	CCACACCATGTAGTTGATGAGTcaagattagctctgtg	((.((.(((((...................((((((((&)))))))))))))..)).))	-16.9	0.999873	NM_001025760_utr3_5_0_chr12_19246125_f	145	-16.78	145	-16.78	30612	22	1269	305	ENST00000324306.6	1979	1987	971	976	887067	6mer	0	ENSRNOT00000045379	Zkscan1-201	NM_001025760
rno-miR-novel-2-3p	NM_001030024	Slc19a2	chr13	+	82552585	82566586	448	487	0	21	CCTCATTTTGATTTCAGTGTTACTTGTGTGCACGTGTAT	(((((...................(((((((.(.(((((&)))))).)))))))..)))))	-17	0.995302	NM_001030024_utr3_6_0_chr13_82564783_f	153	-18.31	153	-18.31	31306	22	1804	1445	ENST00000236137.5	4011	4026	1699	1704	121679	6mer	0	ENSRNOT00000076752,ENSRNOT00000076722,ENSRNOT00000003817,ENSRNOT00000076186,ENSRNOT00000076607	Slc19a2-201,Slc19a2-004,Slc19a2-003,Slc19a2-002,Slc19a2-001	NM_001030024
rno-miR-novel-2-3p	NM_001033656	Man1a1	chr20	-	35258950	35449280	1106	1135	0	21	CTTCTAAAGAGTATTAAATGTGCTTGTTC	((((.............((((((((((.(&).))).)))))))....))))	-12.53	0.998515	NM_001033656_utr3_0_0_chr20_35258951_r	145	-21.34	145	-21.34	34508	22	1373	682	ENST00000368468.3	1380	1391	700	706	1411803	7mer-m8	0	ENSRNOT00000057422,ENSRNOT00000087342,ENSRNOT00000085465	Man1a1-201,Man1a1-202,Man1a1-203	NM_001033656
rno-miR-novel-2-3p	NM_001033705	Zfp451	chr9	+	38396373	38451585	511	536	0	20	TTCAAGTCAGCAAGGTTCTGTGTGC	((((((.((.....((.((.(((((&))))).)).)).))))))))	-14	0.995571	NM_001033705_utr3_14_0_chr9_38450981_f	289	-38.24	147	-19.84	27289	22	605	138 339	ENST00000370708.4	5295	5306	3147	3154	1490763	8mer-1a	0	ENSRNOT00000017022	Zfp451-201	NM_001033705
rno-miR-novel-2-3p	NM_001033757	Cdkn1c	chr1	-	216661066	216663720	143	179	0	21	CTGAAAACTGTGCAATGTATTGAGAACACTCTGTAC	((..(((((((((................(((((((&)))))))))))).))))..))	-17.99	0.994381	NM_001033757_utr3_0_0_chr1_216661067_r	140	-15.34	140	-15.34	17856	22	700	158	ENST00000414822.3	250	297	178	184	2162752	7mer-m8	0	ENSRNOT00000077409,ENSRNOT00000078944	Cdkn1c-201,Cdkn1c-202	NM_001033757,NM_001033758,NM_182735
rno-miR-novel-2-3p	NM_001033758	Cdkn1c	chr1	-	216661066	216663720	143	179	0	21	CTGAAAACTGTGCAATGTATTGAGAACACTCTGTAC	((..(((((((((................(((((((&)))))))))))).))))..))	-17.99	0.994381	NM_001033758_utr3_0_0_chr1_216661067_r	140	-15.34	140	-15.34	17858	22	700	158	ENST00000414822.3	250	297	178	184	2162752	7mer-m8	0	ENSRNOT00000077409,ENSRNOT00000078944	Cdkn1c-201,Cdkn1c-202	NM_001033757,NM_001033758,NM_182735
rno-miR-novel-2-3p	NM_001033852	Slc44a1	chr5	+	70245842	70374401	1362	1380	1	20	CTAAATACAGGCTCTGTa	((....(((.((((((((&))))))))...)))...))	-16.7	0.999766	NM_001033852_utr3_15_0_chr5_70371879_f	158	-18.82	158	-18.82	23286	22	2523	1360	ENST00000374724.1	1906	1923	1104	1109	1638153	6mer	0	ENSRNOT00000082108,ENSRNOT00000083983	Slc44a1-201,Slc44a1-202	NM_001033852,NM_053492
rno-miR-novel-2-3p	NM_001033867	Cdk12	chr10	+	86157741	86210657	813	855	0	21	cctccctTGTGTGTTCACTTCTATTATTCTCTTTCTCTGTAT	((((...((((((.....................((((((((&))))))))))))))...))))	-18.09	0.999919	NM_001033867_utr3_13_0_chr10_86209678_f	143	-13.64	143	-13.64	29614	22	980	834	ENST00000447079.4	6123	6130	3199	3205	2343928	7mer-m8	0	ENSRNOT00000082668,ENSRNOT00000008256	Cdk12-201,Cdk12-202	NM_001033867,NM_138916
rno-miR-novel-2-3p	NM_001033891	Mob1a	chr4	+	115024926	115041901	2654	2702	0	21	CCTTGGCCAATGATAGATTTATAAAAAATACTTACACTTCTCTTGTAC	(((..(...(((...........................(((.(((((&))))))))..)))..)..)))	-12.25	0.999262	NM_001033891_utr3_5_0_chr4_115038319_f	293	-34.21	148	-20.68	22883	22	3583	1667 3303	ENST00000396049.4	7276	7285	3053	3058	1969600	6mer	0	ENSRNOT00000090987	Mob1a-201	NM_001033891
rno-miR-novel-2-3p	NM_001034011	Sft2d2	chr13	-	83438634	83457899	3918	3956	1	22	CCCACGGCATCATAACAAATAGTGACAAATGCTCTGTG	(((.((.................((((..(((((((((&)))))))))..)))))).)))	-18.02	0.999062	NM_001034011_utr3_0_0_chr13_83438635_r	306	-30.53	162	-16.48	31313	22	4590	2824 3936	ENST00000271375.4	94	102	50	57	423853	8mer-1a	0	ENSRNOT00000004065,ENSRNOT00000076289	Sft2d2-201,Sft2d2-001	NM_001034011
rno-miR-novel-2-3p	NM_001034127	Alg8	chr1	+	162342060	162362139	177	228	1	22	CCCTCTCTAAGCAACAAAACACATTTGAGAAAGCTCTCACCTTCCTCTGTA	(((((...............((((.((.................(((((((&))))))))).))))..)))))	-14.15	0.99985	NM_001034127_utr3_12_0_chr1_162361749_f	297	-32.17	154	-17.1	18874	22	391	209 284	ENST00000376156.3	54	60	34	40	1674976	7mer-m8	1	ENSRNOT00000016478	Alg8-201	NM_001034127
rno-miR-novel-2-3p	NM_001034132	RGD1559786	chr5	+	127489417	127497294	238	259	0	22	CTTTCTAATCCTACTCTGTAC	(((((.(((....((((((((&)))))))).....))).)))))	-14.5	0.999041	NM_001034132_utr3_7_0_chr5_127496418_f	146	-17.05	146	-17.05	23879	22	877	239	ENST00000294360.4	136	141	93	98	563882	6mer	0	ENSRNOT00000065275	RGD1559786-201	NM_001034132
rno-miR-novel-2-3p	NM_001034147	Pex7	chr1	-	15311767	15374702	238	261	0	22	CTATTAAAATGTTATCTCTGTAC	((.(((((((((...((((((((&)))))))).)))).))))).))	-15.6	0.998608	NM_001034147_utr3_0_0_chr1_15311768_r	156	-16.8	156	-16.8	17595	22	400	240	ENST00000541292.1	630	641	480	486	2690389	7mer-m8	0	ENSRNOT00000016728	Pex7-201	NM_001034147
rno-miR-novel-2-3p	NM_001034922	Atad3a	chr5	-	173189589	173209768	66	94	1	22	CCCTTTCCTGTCTTCTTTGACCTCTGTA	(((((.(.(((..........(((((((&))))))).))).)...)))))	-13.6	0.999827	NM_001034922_utr3_0_0_chr5_173189590_r	284	-31.85	144	-17.09	24338	22	535	74 199	ENST00000536055.1	532	539	195	201	2644541	7mer-m8	0	ENSRNOT00000045053	Atad3a-201	NM_001034922
rno-miR-novel-2-3p	NM_001034942	Zbtb44	chr8	+	32165809	32217477	336	355	0	21	tttTGGAAAGTGCCTGTGC	(((..((..((((((((((&)))))).))))...))..)))	-18.1	0.993112	NM_001034942_utr3_5_0_chr8_32216298_f	142	-19.41	142	-19.41	26619	22	1180	812	ENST00000530205.1	9827	9851	3901	3907	2614188	7mer-m8	0	ENSRNOT00000007539,ENSRNOT00000081145	Zbtb44-201,Zbtb44-202	NM_001034942
rno-miR-novel-2-3p	NM_001034995	Rnf14	chr18	+	31444471	31468641	393	412	0	21	CCTGATCCATTCTCTGTAC	(((.(..(((.((((((((&))))))))...)))..).)))	-19.3	0.995434	NM_001034995_utr3_8_0_chr18_31467385_f	309	-38.79	161	-19.74	33545	22	1257	437 393	ENST00000394520.2	875	884	406	413	1926822	8mer-1a	0	ENSRNOT00000075159	Rnf14-201	NM_001034995
rno-miR-novel-2-3p	NM_001034998	Ctps2	chrX	-	33383086	33522836	1308	1326	1	21	cctctggcaacTCTTGTA	((((..(((.(((.((((&)))))))....)))..))))	-14.4	0.998719	NM_001034998_utr3_0_0_chrX_33383087_r	140	-17.72	140	-17.72	27990	22	1379	163	ENST00000443824.1	300	306	217	223	2330625	7mer-m8	0	ENSRNOT00000059031	Ctps2-201	NM_001034998
rno-miR-novel-2-3p	NM_001035007	Mbtps2	chrX	+	40258932	40306536	114	157	1	21	CCTCTTTGAGCTCCTAATATCTAGAGAATCCAAAAACTCTGTA	((((...((((.........................(((((((&))))))).....))))))))	-12.91	0.99992	NM_001035007_utr3_10_0_chrX_40306098_f	141	-13.89	141	-13.89	28225	22	439	141	ENST00000365779.2	1511	1518	418	424	1330856	7mer-1a	0	ENSRNOT00000033010,ENSRNOT00000087898	Mbtps2-201,Mbtps2-202	NM_001035007
rno-miR-novel-2-3p	NM_001037657	Rbm12	chr3	-	152175602	152192926	468	487	0	19	TTGAATAAAGTCTCTGTAT	(..((((..((((((((((&)))))))).)).))))..)	-13.5	0.999709	NM_001037657_utr3_0_0_chr3_152175603_r	152	-12.02	152	-12.02	21941	22	492	466	ENST00000374114.3	789	796	532	538	1614870	7mer-1a	0	ENSRNOT00000026700,ENSRNOT00000047246	Rbm12-201,LOC100910990-201	NM_001037657
rno-miR-novel-2-3p	NM_001038495	Atg12	chr18	-	40721798	40732126	923	942	0	20	CTCACTCTCATCTCTGTAT	((((..(....((((((((&)))))))).....)..))))	-14.5	0.999542	NM_001038495_utr3_0_0_chr18_40721799_r	146	-17.27	146	-17.27	33851	22	2126	922	ENST00000500945.2	5389	5397	2073	2080	2493033	8mer-1a	0	ENSRNOT00000000170	Atg12-201	NM_001038495
rno-miR-novel-2-3p	NM_001039036	Gabpb1	chr3	-	119091738	119135391	147	183	0	21	CCTTTTGTCCAGAAAGAATGCAGTCTTGAACTGTAC	((((...............(((....((..((((((&))))))..))..)))..))))	-13.23	0.998482	NM_001039036_utr3_0_0_chr3_119091739_r	292	-29.31	148	-16.19	21721	22	1432	1339 301	ENST00000380877.3	90	96	57	63	1797260	7mer-1a	0	ENSRNOT00000045443,ENSRNOT00000081052	Gabpb1l-201,Gabpb1-201	NM_001039036,NM_001135015
rno-miR-novel-2-3p	NM_001039101	Zdhhc15	chrX	-	75439776	75566481	1419	1458	1	21	CCTTAAGAGATGGTTGGGTTGACTAAATTATTCTCTGTA	(((((((..(((....................(((((((&)))))))..))).)))))))	-14.85	0.996598	NM_001039101_utr3_0_0_chrX_75439777_r	152	-11.47	152	-11.47	27931	22	1639	1439	ENST00000373367.3	2758	2764	1777	1783	1588962	7mer-1a	0	ENSRNOT00000003714	Zdhhc15-201	NM_001039101
rno-miR-novel-2-3p	NM_001039163	Tusc5	chr10	-	63471329	63491713	1488	1512	0	21	CCACACACACTAGTGACTCTGTAT	((.((.(((...(((.((((((((&))))))))))).))).)).))	-19	0.997154	NM_001039163_utr3_0_0_chr10_63471330_r	313	-36.44	159	-19.14	29358	22	1564	1490 1538	ENST00000333813.3	4514	4549	1859	1865	984713	7mer-1a	0	ENSRNOT00000082301,ENSRNOT00000063941	Tusc5-201,Tusc5-202	NM_001039163
rno-miR-novel-2-3p	NM_001039174	LOC654482	chr8	-	6218390	6235967	264	312	0	22	CCTTCTTTAAAAATTGtttttagttttttgaggtagtgtctcatgtac	(((((........................((.((.(((.(((.(((((&))))))))))))).)).)))))	-15.31	0.994921	NM_001039174_utr3_0_0_chr8_6218391_r	141	-24.5	141	-24.5	26501	22	504	31	ENST00000434758.2	508	533	197	203	2280536	7mer-m8	0	ENSRNOT00000068290	LOC654482-201	NM_001039174
rno-miR-novel-2-3p	NM_001039340	Zdhhc17	chr7	-	53653114	53714879	959	978	0	19	TGGAGCATGATCTCTGTAC	(.(((((((..((((((((&))))))))..))))))).)	-20.8	0.997154	NM_001039340_utr3_0_0_chr7_53653115_r	163	-21.05	163	-21.05	25678	22	1010	957	ENST00000426126.2	949	956	511	516	2231081	6mer	0	ENSRNOT00000005078	Zdhhc17-201	NM_001039340
rno-miR-novel-2-3p	NM_001039608	Mcmbp	chr1	-	200118225	200163106	111	159	1	22	CCCTGAAATCAAGTCTAGTGACACCTAAAGTTTATATGATTCTCTGTA	((((.((..........................(((((...(((((((&)))))))..))))))).))))	-15.06	0.999903	NM_001039608_utr3_0_0_chr1_200118226_r	154	-13.7	154	-13.7	17815	22	259	138	ENST00000360003.3	2880	2885	1280	1285	1278412	6mer	0	ENSRNOT00000027644	Mcmbp-201	NM_001039608
rno-miR-novel-2-3p	NM_001040155	Zmym3	chrX	-	71298736	71313529	1153	1202	1	22	CCCTTGTGTTGTAGTGAGAAACTGTTGTCACAACTAACTTGTCTCTGGA	((((((.............................(((.((((((((.(&).))))).))).)))))))))	-12.05	0.992841	NM_001040155_utr3_0_0_chrX_71298737_r	142	-15.29	142	-15.29	27944	22	1229	729	ENST00000314425.5	682	688	422	427	792957	6mer	0	ENSRNOT00000076004,ENSRNOT00000076709,ENSRNOT00000076008,ENSRNOT00000076042,ENSRNOT00000076246,ENSRNOT00000076993,ENSRNOT00000004972	Zmym3-002,Zmym3-003,Zmym3-001,Zmym3-006,Zmym3-004,Zmym3-005,Zmym3-201	NM_001040155
rno-miR-novel-2-3p	NM_001044252	Nadk2	chr2	+	58462587	58504728	1672	1734	1	22	CCTTTGGAAAGATATTAAAATTACTTACCATGCTGGGCTGACAGTCTAACTTCTGCTCTGTG	((((..((....................((((.....................(((((((((&)))))))))))))))..))))	-17.14	0.999475	NM_001044252_utr3_12_0_chr2_58502873_f	295	-32.3	155	-16.75	20253	22	1856	1714 607	ENST00000397338.1	691	703	299	305	1999842	7mer-1a	0	ENSRNOT00000080618,ENSRNOT00000083799	Nadk2-001,Nadk2-002	NM_001044252
rno-miR-novel-2-3p	NM_001048044	Cdc42ep3	chr6	-	1922499	1942972	570	588	0	21	TCTTATATATCTCTGTAT	(((((.((((((((((((&))))))))...)))).)))))	-14.4	0.998674	NM_001048044_utr3_0_0_chr6_1922500_r	154	-16.62	154	-16.62	24603	22	703	568	ENST00000295324.3	4499	4515	1669	1674	572250	6mer	0	ENSRNOT00000048711	Cdc42ep3-201	NM_001048044
rno-miR-novel-2-3p	NM_001077647	Ddx4	chr2	-	44447609	44504146	478	525	0	19	TCAGACATGTAATGAAAATGGTTCAGTTTGCAATGTGAGCTCTGTAC	((((((((((............................(((((((((&)))))))))))))))))))	-25.08	0.999325	NM_001077647_utr3_0_0_chr2_44447610_r	164	-19.36	164	-19.36	20213	22	604	504	ENST00000505374.1	914	922	234	240	2512460	7mer-m8	0	ENSRNOT00000013035	Ddx4-201	NM_001077647
rno-miR-novel-2-3p	NM_001077648	Prdm2	chr5	-	161770652	161879133	152	166	0	15	gtgtgtgctggtgc	(..((((((.((((&))))..))))))..)	-15.5	0.991977	NM_001077648_utr3_0_0_chr5_161770653_r	148	-23.87	148	-23.87	23539	22	850	252	ENST00000413440.1	188	193	140	145	2154398	6mer	0	ENSRNOT00000078237,ENSRNOT00000041175	Prdm2-202,Prdm2-201	NM_001077648
rno-miR-novel-2-3p	NM_001079936	Rab5b	chr7	-	3104533	3123297	1571	1611	1	21	CTTCTCTACATCCTACATTAGATGTTTGAGGGTGTCTGTG	((((...((((....................(((((((((&)))))).)))))))..))))	-13.15	0.999399	NM_001079936_utr3_0_0_chr7_3104534_r	150	-14.09	150	-14.09	25430	22	2353	1322	ENST00000553116.1	2252	2267	1334	1341	2749556	8mer-1a	0	ENSRNOT00000061878	Rab5b-201	NM_001079936
rno-miR-novel-2-3p	NM_001080150	Prr5l	chr3	-	91291869	91370167	795	817	0	20	CTTGAATTTGTAAAATGTGTAT	((..(((.(((....(.(((((&))))).)..))).)))..))	-11.3	0.99893	NM_001080150_utr3_0_0_chr3_91291870_r	147	-17.65	147	-17.65	21066	22	852	341	ENST00000527487.1	2170	2184	1140	1145	2600287	6mer	0	ENSRNOT00000006291	Prr5l-201	NM_001080150
rno-miR-novel-2-3p	NM_001083336	Stk38l	chr4	+	181027211	181087530	203	224	1	22	ctctctctctctctctctGTA	(((((...(.....(((((((&))))))).....)...)))))	-14.4	0.99998	NM_001083336_utr3_14_0_chr4_181086670_f	140	-15.91	140	-15.91	23258	22	861	204	ENST00000389032.3	843	849	517	523	1848849	7mer-m8	0	ENSRNOT00000086813,ENSRNOT00000002502	Stk38l-201,Stk38l-202	NM_001083336
rno-miR-novel-2-3p	NM_001083811	Gria2	chr2	-	179584305	179704629	3144	3181	0	21	CCTATTTACATGTTCTCCAAAATTATTCTAACATGAC	(((....((((((.(((................((((&)).))))).))))))...)))	-12.19	0.997867	NM_001083811_utr3_0_0_chr2_179584306_r	286	-29.57	144	-17.27	19977	22	3656	1499 1089	ENST00000296526.7	1552	1561	1108	1115	597496	8mer-1a	0	ENSRNOT00000083361,ENSRNOT00000077941	Gria2-201,Gria2-202	NM_001083811,NM_017261
rno-miR-novel-2-3p	NM_001100479	Ptpn4	chr13	-	35678239	35858390	6273	6317	0	21	CTTCAGCCAAGCTTGGTTGCTAAAACTGTTGATCTGCTCTGCAT	((((((.((.(.......................(((((((.((&)).)))))))).)).))))))	-12.9	0.999439	NM_001100479_utr3_0_0_chr13_35678240_r	467	-60.64	163	-22.25	30924	22	7322	3251 2676 1855	ENST00000263708.2	589	594	323	328	328146	6mer	0	ENSRNOT00000003568	Ptpn4-201	NM_001100479
rno-miR-novel-2-3p	NM_001100507	Zmiz2	chr14	+	86645931	86662419	909	948	0	21	cctgcaagcagggtgctggcctGTTGTGTCTGTCTGTGC	(((.((((((..((((................(((((((&))))))))))).)))))))))	-24.19	0.999744	NM_001100507_utr3_19_0_chr14_86661442_f	146	-19.45	146	-19.45	32004	22	978	401	ENST00000309315.4	1030	1050	415	421	735277	7mer-m8	0	ENSRNOT00000052002,ENSRNOT00000077428	Zmiz2-201,LOC103693776-201	NM_001100507
rno-miR-novel-2-3p	NM_001100509	Psmc6	chr15	+	19667452	19688916	80	113	0	18	CATGCATTTGTGTCTTCCAAGAAATCTCTGTAC	((.(((..((((.............((((((((&))))))))))))))).))	-15.11	0.999731	NM_001100509_utr3_14_0_chr15_19688356_f	150	-17.36	150	-17.36	32273	22	561	93	ENST00000445930.2	1345	1351	576	582	2339643	7mer-m8	0	ENSRNOT00000009649	Psmc6-201	NM_001100509
rno-miR-novel-2-3p	NM_001100518	Hs2st1	chr2	-	250467427	250600517	2254	2294	0	21	TCTCGTTAAAGACCagagtgcataagtcagggctctgtgc	(((((......................((..(((((((((&)))))))))...))..)))))	-18.85	0.999891	NM_001100518_utr3_0_0_chr2_250467428_r	426	-46.88	144	-18.36	20094	22	2767	2698 27 2273	ENST00000370550.5	2328	2333	1342	1347	1483814	6mer	0	ENSRNOT00000016872	Hs2st1-201	NM_001100518
rno-miR-novel-2-3p	NM_001100527	Frzb	chr3	-	67635604	67668772	980	1018	0	21	ctttgggcttgtgattttggtttttggtGTGTCTGTAT	(((..(((..................((((((((((((&))))))).))))))))..)))	-17.26	0.999898	NM_001100527_utr3_0_0_chr3_67635605_r	148	-21.91	148	-21.91	21506	22	1385	289	ENST00000295113.4	638	652	303	309	569542	7mer-m8	0	ENSRNOT00000010247	Frzb-201	NM_001100527
rno-miR-novel-2-3p	NM_001100529	Tmx4	chr3	-	127528430	127569093	2267	2317	0	22	CCCTCCATTGCCATACCTGCTATTTAATTGTAGATTGCTATTTTCTGTAT	(((((......(((...(((.......................(((((((&)))))))))).)))...)))))	-13.4	0.999511	NM_001100529_utr3_0_0_chr3_127528431_r	323	-45.3	164	-27.62	21136	22	3802	2641 589	ENST00000246024.2	8348	8357	3680	3685	160606	6mer	0	ENSRNOT00000034567	Tmx4-201	NM_001100529
rno-miR-novel-2-3p	NM_001100564	Lin54	chr14	+	10786398	10828108	1438	1471	0	21	CCTCAGTCTAGAGTGTTTGAGTCAACTCTGTAT	((((((.(....(((..........((((((((&)))))))))))..).))))))	-18	0.995434	NM_001100564_utr3_11_0_chr14_10826078_f	292	-24.64	152	-12.6	31714	22	2031	902 1450	ENST00000340417.3	76	136	26	32	1073203	7mer-1a	0	ENSRNOT00000003006	Lin54-201	NM_001100564
rno-miR-novel-2-3p	NM_001100570	Kat6a	chr16	-	73942668	74020750	2582	2618	0	22	CCCTTTCTAGCAAGTACTTTCAAAAGAACTCTGTAC	(((((...((((.((.............((((((((&)))))))).)).)))).)))))	-19.34	0.999258	NM_001100570_utr3_0_0_chr16_73942669_r	444	-53.77	152	-19.51	32987	22	2659	2599 1755 1786	ENST00000265713.2	4920	4972	2593	2600	379823	8mer-1a	0	ENSRNOT00000037389,ENSRNOT00000078743	Kat6a-202,Kat6a-201	NM_001100570
rno-miR-novel-2-3p	NM_001100574	Zfp192	chr17	+	45078555	45097013	6605	6627	1	20	ctcattactaccttgctctgca	((((..((.....(((((((.(&).)))))))...)).))))	-14.1	0.999613	NM_001100574_utr3_5_0_chr17_45090218_f	154	-13.08	154	-13.08	33070	22	6796	5683	ENST00000330236.6	7272	7288	2924	2929	946120	6mer	0	ENSRNOT00000088280	Zfp192-201	NM_001100574
rno-miR-novel-2-3p	NM_001100671	Atl2	chr6	+	2569014	2610430	969	1020	0	22	CCCCCAAGAGAATTCAATGGGAATGTTTTATTGTGACTTGTCCTCTGTTGC	(((.((............................(((.(((.(((((.(((&)))))))).))).))))).)))	-15.68	0.997192	NM_001100671_utr3_12_0_chr6_2609348_f	140	-12.91	140	-12.91	24605	22	1083	998	ENST00000406122.1	918	926	564	570	2094786	7mer-1a	0	ENSRNOT00000008988,ENSRNOT00000077543,ENSRNOT00000091063,ENSRNOT00000084673	Atl2-002,Atl2-003,Atl2-001,Atl2-004	NM_001100671
rno-miR-novel-2-3p	NM_001100692	Tnpo1	chr2	-	29056218	29121104	1952	1971	1	20	CTGAAgtgtgagctgtgtg	((.(((..((.(((.((((&)))).))).))..))).))	-17	0.994921	NM_001100692_utr3_0_0_chr2_29056219_r	280	-33.38	140	-17.58	19843	22	5558	1096 4695	ENST00000337273.5	9366	9385	4735	4742	1033200	8mer-1a	0	ENSRNOT00000020543	Tnpo1-201	NM_001100692
rno-miR-novel-2-3p	NM_001100697	Eif5a2	chr2	+	115337438	115354203	3017	3068	1	21	CTTCTGGCATGGACGCCAAAGAGAGCTTTGGACCTAGACATTGAATCTGTG	((((..(((((...((.............................((((((&)))))))).)))))..))))	-15.45	0.999399	NM_001100697_utr3_4_0_chr2_115349914_f	156	-27.69	156	-27.69	19791	22	4290	1558	ENST00000474096.1	8085	8090	3828	3833	2438785	6mer	0	ENSRNOT00000015779	Eif5a2-201	NM_001100697
rno-miR-novel-2-3p	NM_001100718	Dcaf5	chr6	-	103516585	103605256	854	915	0	22	CCCTCGCTCTAATAGAAGAATGCTAATGAGTTGTAGTGAAGAGCAGAATGTGGTACTGTAT	(((((............((((..........................(((((.(.((((((&))))))).))))))))))))))	-14.16	0.999554	NM_001100718_utr3_0_0_chr6_103516586_r	154	-18.35	154	-18.35	24526	22	2638	1615	ENST00000341516.5	4788	4798	2349	2355	1090061	7mer-1a	0	ENSRNOT00000006005	Dcaf5-201	NM_001100718
rno-miR-novel-2-3p	NM_001100722	Lingo1	chr8	-	61273991	61290240	308	323	1	18	CAAACTTCCTCTGTA	(((((...(((((((&))))))).....)))))	-13.7	0.999918	NM_001100722_utr3_0_0_chr8_61273992_r	154	-15.22	154	-15.22	26792	22	388	305	ENST00000355300.6	2059	2074	907	914	1191085	8mer-1a	0	ENSRNOT00000023084	Lingo1-201	NM_001100722
rno-miR-novel-2-3p	NM_001100749	Mxd1	chr4	-	118451751	118472150	747	788	1	21	CCACTGTCTGTGAGAGAAAGAGGCCACATTTCTTCTCTGTG	((.(...(((((......................(((((((&))))))))))).)...).))	-11.04	0.999876	NM_001100749_utr3_0_0_chr4_118451752_r	142	-15.73	142	-15.73	22912	22	1801	91	ENST00000264444.2	388	397	192	198	349545	7mer-1a	0	ENSRNOT00000023856	Mxd1-201	NM_001100749
rno-miR-novel-2-3p	NM_001100760	Fam134a	chr9	+	82345718	82351567	768	806	1	21	CCCAGCCAGGGTCTAAAGTGGATAGTAAGATCTCTGTA	(((((.((.........(((...........(((((((&)))))))))).)).))).))	-10.7	0.999957	NM_001100760_utr3_8_0_chr9_82350724_f	148	-9.72	148	-9.72	27781	22	844	786	ENST00000430297.2	954	959	605	610	2256292	6mer	0	ENSRNOT00000078260,ENSRNOT00000057330	Fam134a-202,Fam134a-201	NM_001100760
rno-miR-novel-2-3p	NM_001100903	Brd4	chr7	-	14222100	14303055	1890	1913	0	22	CCCTCCAAATAGGATCTCTGTAT	((((.((((((....((((((((&))))))))....))))))))))	-20.9	0.994991	NM_001100903_utr3_0_0_chr7_14222101_r	163	-23.18	163	-23.18	25195	22	2678	1891	ENST00000360016.5	619	627	205	210	1278845	6mer	0	ENSRNOT00000008963,ENSRNOT00000091368	Brd4-201,Brd4-202	NM_001100903
rno-miR-novel-2-3p	NM_001100969	Appbp2	chr10	-	72503346	72545141	2141	2171	0	21	CCTCAGTGATAAAGTAAAATGACCCTGTGC	((((((............(((..(((((((&)))))).)..)))..))))))	-14.34	0.999308	NM_001100969_utr3_0_0_chr10_72503347_r	147	-19.79	147	-19.79	29484	22	4353	2250	ENST00000083182.3	8861	8867	3841	3847	13954	7mer-m8	0	ENSRNOT00000033684	Appbp2-201	NM_001100969
rno-miR-novel-2-3p	NM_001100974	Arhgef37	chr18	-	56817985	56870839	1087	1131	1	22	cccggggcctggtaccatattgggtgcatggcaggtgctcagtg	(((.......................((.((((.((((((.(((&))).)))))).)))))).)))	-16.05	0.999694	NM_001100974_utr3_3_0_chr18_56828630_r	152	-19.36	152	-19.36	33890	22	713	340	ENST00000333677.6	3574	3579	1671	1676	983926	6mer	0	ENSRNOT00000087188,ENSRNOT00000032189	Arhgef37-201,Arhgef37-202	NM_001100974
rno-miR-novel-2-3p	NM_001100986	Hipk1	chr2	-	206224014	206274079	4054	4097	1	21	CTTTGGATTTGTTGTTGTCTTTGGTTTTACAAAGTAGCTTGTA	(((..(((.(((........................(((((((&)))).)))))).)))..)))	-10.35	0.999749	NM_001100986_utr3_0_0_chr2_206224015_r	291	-37.47	150	-19.64	20677	22	4173	3023 2800	ENST00000369558.1	6493	6505	2973	2979	1444484	7mer-1a	0	ENSRNOT00000056079	Hipk1-201	NM_001100986
rno-miR-novel-2-3p	NM_001100988	Spidr	chr11	-	89009930	89260332	151	169	0	20	TTCAAAATACCTCTGTTC	((((((....((((((.(&).))))))......))))))	-11.8	0.99978	NM_001100988_utr3_0_0_chr11_89009931_r	295	-26.81	151	-15.29	29973	22	446	347 44	ENST00000297423.4	2076	2096	702	708	611012	7mer-m8	0	ENSRNOT00000057502,ENSRNOT00000089517	Spidr-201,Spidr-202	NM_001100988
rno-miR-novel-2-3p	NM_001103354	LOC100125362	chr8	-	57248619	57255263	1799	1843	0	21	CCTCTCTTTAAATGTCAGATAAGTCCATCTATGTGACACTTTGC	((((.........................((((((.(.((.(((&))).)).)))))))...))))	-11.29	0.997324	NM_001103354_utr3_0_0_chr8_57248620_r	289	-34.79	147	-21.36	26761	22	4633	1333 1660	ENST00000327419.6	6322	6335	3276	3281	915887	6mer	0	ENSRNOT00000028972	LOC100125362-201	NM_001103354
rno-miR-novel-2-3p	NM_001104630	Sephs1	chr17	-	77312561	77340934	2307	2356	0	21	CCACAGCTGTGTTGAAGCAATAACATACTTGTTCTTTTTGGCTCAGTAT	((.(((..((((............................((((.((((&)))).))))))))..))).))	-11.48	0.99755	NM_001104630_utr3_0_0_chr17_77312562_r	144	-19.56	144	-19.56	33176	22	3702	1335	ENST00000545675.1	3298	3306	1894	1900	2724899	7mer-1a	0	ENSRNOT00000024697	Sephs1-201	NM_001104630
rno-miR-novel-2-3p	NM_001104633	Sema3d	chr4	-	19224377	19413519	1655	1674	0	19	TCAAACAATCTCTCTGTTC	(((((((....((((((.(&).))))))....)))))))	-15.5	0.995853	NM_001104633_utr3_0_0_chr4_19224378_r	144	-16.32	144	-16.32	22264	22	2043	1653	ENST00000444867.1	569	588	234	240	2335256	7mer-1a	0	ENSRNOT00000009489	Sema3d-201	NM_001104633
rno-miR-novel-2-3p	NM_001105668	Mdfic	chr4	+	42202837	42282497	2030	2064	0	20	CTTGTACGTGTAGGACTTTTCTTCAGCTCTCTAC	((((.((((((..............(((((.(((&))).))))))))))).))))	-15.63	0.995571	NM_001105668_utr3_4_0_chr4_42280197_f	301	-37.81	155	-23.75	22284	22	2301	758 1970	ENST00000393486.1	1802	1813	640	647	1903687	8mer-1a	0	ENSRNOT00000082453	Mdfic-201	NM_001105668
rno-miR-novel-2-3p	NM_001105719	Mip	chr7	+	2635742	2642995	1093	1116	0	22	CTTTGCAAATGGCGTCTCTGTAC	((((.((((((..((((((((((&)))))))).)).))))))))))	-18.2	0.996304	NM_001105719_utr3_3_0_chr7_2641391_f	151	-17.35	151	-17.35	25404	22	1458	1095	ENST00000257979.4	2554	2560	1110	1116	232383	7mer-m8	0	ENSRNOT00000004223	Mip-201	NM_001105719
rno-miR-novel-2-3p	NM_001105725	Ccng2	chr14	-	16267571	16276068	953	975	0	18	CGAAGATGTGTACACTCTGTAC	((((.(((((....((((((((&))))))))))))).))))	-21.5	0.991695	NM_001105725_utr3_0_0_chr14_16267572_r	157	-23.39	157	-23.39	31727	22	1254	950	ENST00000316355.5	715	755	325	331	809945	7mer-1a	0	ENSRNOT00000002876	Ccng2-201	NM_001105725
rno-miR-novel-2-3p	NM_001105827	Mtmr4	chr10	+	74886599	74909532	1901	1960	0	22	CCCTTTCAGAGCTGATGTGGGTGTAAGTGACATGATGCGGCCAAATATCCAAACTGTGC	(((((.......................((((((.(((...............((((((&)))))).))))))))).)))))	-19.34	0.998547	NM_001105827_utr3_18_0_chr10_74907497_f	285	-39.98	144	-24.01	29502	22	2036	453 439	ENST00000579925.1	655	665	452	458	2829729	7mer-m8	0	ENSRNOT00000009943	Mtmr4-201	NM_001105827
rno-miR-novel-2-3p	NM_001105862	Hic2	chr11	-	87988212	88016825	1168	1186	1	21	tctctgtgtgtgtctgtg	((((.(..((((((((((&)))))).))))..)..))))	-17.4	0.992223	NM_001105862_utr3_0_0_chr11_87988213_r	140	-16.81	140	-16.81	30355	22	1389	1157	ENST00000407464.2	9620	9627	3787	3792	2107022	6mer	0	ENSRNOT00000079595	Hic2-201	NM_001105862
rno-miR-novel-2-3p	NM_001105888	Senp7	chr11	-	46880927	47027667	1142	1171	0	22	CTCTTGGATTTACAATTATAACTGTGTAT	((((..(((............((.(((((&))))).)).....)))..))))	-10.93	0.998946	NM_001105888_utr3_0_0_chr11_46880928_r	292	-37.5	147	-21.52	30007	22	1627	474 274	ENST00000394095.2	678	688	290	296	1916392	7mer-m8	0	ENSRNOT00000044177	Senp7-201	NM_001105888
rno-miR-novel-2-3p	NM_001105909	Usp42	chr12	+	12859672	12878207	1353	1373	1	21	CCTATGGTTTGTGGTCTGTA	(((......((((.((((((&)))))).))))......)))	-18.8	0.99949	NM_001105909_utr3_16_0_chr12_12876468_f	142	-15.29	142	-15.29	30562	22	1740	189	ENST00000306177.5	213	219	98	104	702077	7mer-1a	0	ENSRNOT00000001404	Usp42-001	NM_001105909
rno-miR-novel-2-3p	NM_001105942	Neurod4	chr7	-	9699963	9711916	74	146	0	22	CTCTCAGAGAATTTCAAAGAACCTTGATAGACATCAACATAGTGGTCCCAGTTTGTTCAGAACTCTCTGTAT	((((((.............................(((((.(((....................((((((((&))))))))))))))))))))))	-16	0.998327	NM_001105942_utr3_0_0_chr7_9699964_r	144	-15.28	144	-15.28	25442	22	2237	128	ENST00000242994.3	3953	3958	2088	2093	144650	6mer	0	ENSRNOT00000011167	Neurod4-001	NM_001105942
rno-miR-novel-2-3p	NM_001105953	Tmem9	chr13	+	52854030	52871299	160	177	1	21	TCTCTAGTGTCTCTGTA	((((..(((((((((((&))))))).))))....))))	-17.5	0.997244	NM_001105953_utr3_5_0_chr13_52870479_f	151	-18.84	151	-18.84	31203	22	821	160	ENST00000367334.5	1597	1615	781	788	1369036	8mer-1a	0	ENSRNOT00000013738,ENSRNOT00000086004	Tmem9-201,Tmem9-202	NM_001277263,NM_001105953
rno-miR-novel-2-3p	NM_001105974	Grem2	chr13	-	92894430	92988137	2402	2438	0	21	CCTGGCATCATGTGCCATAAAAACTGAATTCTGCAC	(((.(...(((((((..............((((.((&)).)))))))))))..).)))	-16.93	0.994633	NM_001105974_utr3_0_0_chr13_92894431_r	283	-25.25	143	-14.51	31054	22	2966	1342 737	ENST00000318160.4	1581	1589	613	618	829282	6mer	0	ENSRNOT00000004803	Grem2-201	NM_001105974
rno-miR-novel-2-3p	NM_001106006	Ube2k	chr14	-	44289246	44348691	3866	3885	0	21	CTTCTTTAGGTCTCTGAAC	((((.....(((((((.((&)).))))).))......))))	-13.5	0.997192	NM_001106006_utr3_0_0_chr14_44289247_r	448	-54.51	157	-25.62	31576	22	4156	145 392 3187	ENST00000261427.5	6637	6672	2947	2953	270509	7mer-1a	0	ENSRNOT00000030485	Ube2k-201	NM_001106006
rno-miR-novel-2-3p	NM_001106042	Xpo4	chr15	-	37835579	37926715	1571	1598	0	22	CTCTGGAAATTTTGTGTAACTCTGTAT	((((.(((....((((...((((((((&))))))))))))..))).))))	-18.8	0.99883	NM_001106042_utr3_0_0_chr15_37835580_r	873	-99.52	150	-17.61	32131	22	5588	5196 1574 4228 4360 4496 4090	ENST00000400602.2	9433	9442	4240	4247	2055617	8mer-1a	0	ENSRNOT00000013901	Xpo4-201	NM_001106042
rno-miR-novel-2-3p	NM_001106088	Erlin2	chr16	-	69179880	69195022	1646	1691	0	21	CCTCCCACTTGTTGCTGCTAATCATTTGAAAGCAACATGCTGTAC	((((..((.((.((((.......................((((((&)))))))))))).))..))))	-16.6	0.995748	NM_001106088_utr3_0_0_chr16_69179881_r	294	-38.8	154	-20.62	32964	22	2112	753 1578	ENST00000276461.5	5775	5780	2519	2524	458722	6mer	0	ENSRNOT00000018973	Erlin2-201	NM_001106088
rno-miR-novel-2-3p	NM_001106196	Galnt2	chr19	+	57064907	57115120	599	628	0	22	CCCTCTTCTGTTGACATACTTTGCTGTAT	(((((.......(((((......((((((&)))))).....))))).)))))	-15.4	0.996278	NM_001106196_utr3_13_0_chr19_57112778_f	147	-26.42	147	-26.42	34404	22	2343	1449	ENST00000366672.4	5570	5576	2091	2097	1338161	7mer-1a	0	ENSRNOT00000065431,ENSRNOT00000080860	Galnt2-202,Galnt2-201	NM_001106196
rno-miR-novel-2-3p	NM_001106266	Tjp1	chr1	-	126146488	126211439	663	701	1	22	CCCTCATGGTTTTCATTCTTAGATCATTTCGCTCTGTA	((((((..................(((...((((((((&))))))))..)))..))))))	-20.35	0.999705	NM_001106266_utr3_0_0_chr1_126146489_r	313	-37.37	166	-20.04	18777	22	1401	679 227	ENST00000346128.6	2100	2105	1029	1034	1140900	6mer	0	ENSRNOT00000087332,ENSRNOT00000014988	Tjp1-202,Tjp1-201	NM_001106266
rno-miR-novel-2-3p	NM_001106272	Zfp592	chr1	+	142835217	142870995	957	982	0	21	cctgctgcccatgggaGCTCTGGGT	(((.(....((((...((((((..(&)..)))))).))))...))))	-15.2	0.999327	NM_001106272_utr3_8_0_chr1_142867707_f	299	-38.99	150	-21.2	17733	22	3289	2838 538	ENST00000299927.3	2672	2678	1566	1572	636513	7mer-1a	0	ENSRNOT00000091569	Zfp592-201	NM_001106272
rno-miR-novel-2-3p	NM_001106305	Rnf152	chr13	-	25186105	25262469	3318	3338	0	19	TTAAATTTCATGCTCTGCAT	((((((....(((((((.((&)).)))))))...))))))	-13.3	0.997953	NM_001106305_utr3_0_0_chr13_25186106_r	429	-49.29	149	-18	31090	22	4282	3569 340 816	ENST00000312828.3	9216	9239	4482	4487	778706	6mer	0	ENSRNOT00000019921	Rnf152-201	NM_001106305
rno-miR-novel-2-3p	NM_001106343	Zfp275	chrX	-	157457514	157474219	4340	4361	0	20	TTTGAACATGATCCTCAGTGC	((..((((((...(((.((((&)))).)))..))))))..))	-16.4	0.998261	NM_001106343_utr3_0_0_chrX_157457515_r	707	-83.9	145	-23.22	28520	22	4541	3257 1866 1638 2509 2849	ENST00000370251.3	7879	7887	4104	4109	1471117	6mer	0	ENSRNOT00000079860	Zfp275-201	NM_001106343
rno-miR-novel-2-3p	NM_001106346	Ubl4a	chrX	+	156340918	156343771	1427	1451	0	20	CTAAAGATGCATGTGAGATGTTTC	((......(((((((...(((..(&).)))...)))))))...))	-11.9	0.992828	NM_001106346_utr3_3_0_chrX_156341989_f	143	-11.77	143	-11.77	28489	22	1783	1701	ENST00000369660.4	1873	1889	997	1002	1446687	6mer	0	ENSRNOT00000091810	Ubl4a-201	NM_001106346
rno-miR-novel-2-3p	NM_001106378	Agpat3	chr20	+	11114163	11144806	917	951	0	22	CCTTTAGTGCTTGTTAGCATTAGAGTCTCTTTAC	((((((.........(((((....((((((.(((&))).)))).)))))))))))))	-11.7	0.995548	NM_001106378_utr3_8_0_chr20_11140325_f	427	-51.63	144	-18.99	34467	22	4482	3690 726 3948	ENST00000291572.8	8062	8070	3563	3568	551273	6mer	0	ENSRNOT00000001602	Agpat3-201	NM_001106378
rno-miR-novel-2-3p	NM_001106420	Adamts12	chr2	+	61039071	61340687	3464	3507	1	21	CCTCAGTATTAAAACCAGATTGTAATCACAGGCTGTCTCTGTG	((((((.........................((((((((((((&))))))).))).))))))))	-17.21	0.999957	NM_001106420_utr3_23_0_chr2_61337156_f	282	-39.06	142	-19.65	19891	22	3532	1632 3489	ENST00000504830.1	7134	7150	3289	3294	2509505	6mer	0	ENSRNOT00000025693	Adamts12-201	NM_001106420
rno-miR-novel-2-3p	NM_001106425	Armc1	chr2	-	103927155	103979597	813	837	0	21	CCTTACTCTGTGGTGACACTGTAT	(((((..(....(((.(.((((((&)))))).))))..)..)))))	-15.3	0.993112	NM_001106425_utr3_0_0_chr2_103927156_r	152	-23.75	152	-23.75	19913	22	1307	717	ENST00000276569.3	1223	1234	616	622	459278	7mer-1a	0	ENSRNOT00000018548	Armc1-201	NM_001106425
rno-miR-novel-2-3p	NM_001106466	Prmt6	chr2	-	213416648	213421878	1615	1632	1	19	TCgtctgtgtgtctgtg	(((..((((((((((((&)))))).))))))..)))	-14.8	0.998722	NM_001106466_utr3_0_0_chr2_213416649_r	300	-43.09	153	-23.91	20759	22	1778	1203 634	ENST00000370078.1	7159	7169	3069	3074	1464414	6mer	0	ENSRNOT00000075181,ENSRNOT00000023079	Prmt6-201,LOC100911617-201	NM_001106466
rno-miR-novel-2-3p	NM_001106502	Usp8	chr3	+	119173817	119222484	526	578	0	21	CCTTAGGGAAATGACAGGGCAAAATTATTTTTCTGTTGGCTTCCGGCTGTAT	(((((.......((((..((..........................((((((&)))))).))...)))))))))	-10.84	0.997338	NM_001106502_utr3_18_0_chr3_119221820_f	142	-15.25	142	-15.25	21722	22	665	448	ENST00000396444.3	838	844	441	447	1980816	7mer-1a	0	ENSRNOT00000015124	Usp8-201	NM_001106502
rno-miR-novel-2-3p	NM_001106544	Dpm1	chr3	-	164966636	164986180	1083	1101	1	21	cttccaacttactctgta	((((.(((...(((((((&))))))).....))).))))	-14.9	0.996961	NM_001106544_utr3_0_0_chr3_164966637_r	152	-15.61	152	-15.61	22063	22	1488	1083	ENST00000371588.5	1244	1262	559	564	1525399	6mer	0	ENSRNOT00000016150	Dpm1-201	NM_001106544
rno-miR-novel-2-3p	NM_001106571	Lhx2	chr3	+	22640544	22658446	376	396	0	22	CCCTCTTTTTCTCTCTGTAT	(((((.......((((((((&)))))))).........)))))	-17.59	0.999705	NM_001106571_utr3_4_0_chr3_22657824_f	140	-19.64	140	-19.64	21422	22	623	375	ENST00000373615.4	455	461	233	239	1597569	7mer-1a	0	ENSRNOT00000064507,ENSRNOT00000014452	Lhx2-202,Lhx2-201	NM_001106571
rno-miR-novel-2-3p	NM_001106572	Olfml2a	chr3	+	23231954	23259146	138	172	0	22	CCCAGTAGGTGACACTTGCACAGCAATGctgtgc	(((.......((((..(((.........((((((&)))))).)))..))))...)))	-13.8	0.997303	NM_001106572_utr3_6_0_chr3_23255525_f	291	-30.96	149	-15.57	21427	22	3622	1490 565	ENST00000288815.5	6142	6151	2521	2527	534792	7mer-1a	0	ENSRNOT00000018853	Olfml2a-201	NM_001106572
rno-miR-novel-2-3p	NM_001106578	Sema3c	chr4	-	14318275	14488225	606	657	0	21	CCATCAATGGTTGTTCTCTTGTTTTGGAAAGACAAAATGAATAGCCTGTAC	((.((((....(((.............................((((((((&)))))).)))))...))))))	-13.05	0.999613	NM_001106578_utr3_0_0_chr4_14318276_r	145	-19.86	145	-19.86	22261	22	2498	25	ENST00000265361.3	1098	1104	651	656	374937	6mer	0	ENSRNOT00000009132	Sema3c-201	NM_001106578
rno-miR-novel-2-3p	NM_001106581	Pdk3	chrX	-	62836130	62903554	506	574	0	22	CCCTTCCGTCTGACCGGATTCTCATTGGGAGGTGTGGTACTTGGGTGTTAGAACCTATTCATCTGTAT	(((((......................(((.(((((.........................(((((((&))))))).))))).))))))))	-15.01	0.999126	NM_001106581_utr3_0_0_chrX_62836131_r	151	-17.85	151	-17.85	28246	22	782	262	ENST00000441463.2	18669	18675	8960	8966	2315133	7mer-m8	0	ENSRNOT00000017370,ENSRNOT00000076652	Pdk3-001,Pdk3-201	NM_001106581
rno-miR-novel-2-3p	NM_001106609	Txnrd3	chr4	+	121612331	121650546	429	459	0	21	CCTCCTGCTAATAGGCCATATGCACTGTAT	((((........(((.(((.(((.((((((&)))))).))).))))))))))	-15.7	0.993112	NM_001106609_utr3_15_0_chr4_121649865_f	144	-17.17	144	-17.17	22220	22	682	21	ENST00000518740.1	78	190	36	42	2559373	7mer-m8	0	ENSRNOT00000077374,ENSRNOT00000084494	Txnrd3-201,Txnrd3-202	NM_001184712,NM_001106609
rno-miR-novel-2-3p	NM_001106630	Jph1	chr5	+	1417477	1511416	51	68	1	17	gagcaagtgcctctgtg	(((((.(((.(((((((&)))))))))).)))))	-18.1	0.992505	NM_001106630_utr3_5_0_chr5_1511148_f	146	-17.16	146	-17.16	23317	22	269	47	ENST00000342232.4	3684	3689	2084	2089	1100024	6mer	0	ENSRNOT00000008153,ENSRNOT00000085564	Jph1-202,Jph1-201	NM_001106630
rno-miR-novel-2-3p	NM_001106651	Snx30	chr5	+	77052483	77157915	697	766	1	22	CCCCAGAATGCAGCAGAGGAGAAGCTTTTTGGTGTGAACTGGATAAAAAAAGGTGCATTTTTCTCTGTG	(((((((........................(((((..........................(((((((&)))))))))))).)))).)))	-13.97	0.992889	NM_001106651_utr3_8_0_chr5_77156323_f	140	-19.36	140	-19.36	23408	22	1593	870	ENST00000374232.3	3475	3482	1660	1667	1619443	8mer-1a	0	ENSRNOT00000059419,ENSRNOT00000087254	Snx30-201,Snx30-202	NM_001106651
rno-miR-novel-2-3p	NM_001106668	Slc35d1	chr5	-	122700395	122746815	1620	1656	1	22	CCCATGGACAAATAAAGAGAGCCTAAAGCTCTCGTG	(((.(..(((.................(((((.(((&))))))))...)))..).)))	-12.45	0.997682	NM_001106668_utr3_0_0_chr5_122700396_r	290	-22.7	150	-14.29	23855	22	2017	836 197	ENST00000235345.5	1801	1808	819	826	120170	8mer-1a	0	ENSRNOT00000032126	Slc35d1-201	NM_001106668
rno-miR-novel-2-3p	NM_001106674	Coa7	chr5	+	127925725	127936516	1957	1985	0	21	CCTCAAAAagtcttagctctcagaaggc	(((((((..((....(((((......((&))..)))))))...)))))))	-14.8	0.994443	NM_001106674_utr3_2_0_chr5_127934463_f	146	-22.73	146	-22.73	23300	22	2054	982	ENST00000371538.3	2580	2590	730	736	1524199	7mer-m8	0	ENSRNOT00000014401	Coa7-201	NM_001106674
rno-miR-novel-2-3p	NM_001106686	Ago4	chr5	-	144504937	144556889	111	138	0	20	CTCAGAAAAGTTGCACTGAATCTGTAC	((((((...(.(((......(((((((&)))))))))))...))))))	-16.8	0.996808	NM_001106686_utr3_0_0_chr5_144504938_r	162	-15.56	162	-15.56	24025	22	1030	124	ENST00000373210.3	6459	6466	2983	2989	1582828	7mer-m8	0	ENSRNOT00000035373	Ago4-201	NM_001106686
rno-miR-novel-2-3p	NM_001106691	Zfp46	chr5	+	154650631	154655132	917	969	0	21	CTTTAACTGTTATGTAACTGACATGTTCTTGGTAACTAAACTCAGCTGTGTC	(((((..............(((((((..................(((.((((&).))).)))))))))))))))	-11.39	0.995302	NM_001106691_utr3_1_0_chr5_154652983_f	156	-22.09	156	-22.09	24179	22	2150	956	ENST00000314011.4	3130	3138	1717	1724	788947	8mer-1a	0	ENSRNOT00000072132	Zfp46-201	NM_001106691
rno-miR-novel-2-3p	NM_001106699	B3galt6	chr5	-	173423474	173425611	523	544	1	21	CTTAGAACTTTTGTCTCTGTG	(((.((((...((((((((((&))))))).))).)))).)))	-16.1	0.997244	NM_001106699_utr3_0_0_chr5_173423475_r	287	-29.98	146	-17.15	24355	22	1124	522 409	ENST00000379198.2	508	514	115	121	1752033	7mer-m8	0	ENSRNOT00000027060	B3galt6-201	NM_001106699
rno-miR-novel-2-3p	NM_001106722	Gpr22	chr6	-	51012420	51019407	159	218	0	21	CTTCATTATTTAATGTATTTGTTGCATGGCAGTTTGTTAAAAAATAATACCATGTGTAT	(((((..................(((((((......................(.(((((&))))).))).))))).)))))	-10.35	0.995024	NM_001106722_utr3_0_0_chr6_51012421_r	145	-15.17	145	-15.17	24772	22	1823	448	ENST00000304402.4	5157	5163	2050	2056	683173	7mer-m8	0	ENSRNOT00000011659,ENSRNOT00000082691	Gpr22-201,Gpr22-202	NM_001106722
rno-miR-novel-2-3p	NM_001106739	Six4	chr6	-	95984867	95998529	3111	3128	0	22	CCCTTAACTCTCTGTAT	((((((((.((((((((&)))))))).....))).)))))	-16.9	0.997613	NM_001106739_utr3_0_0_chr6_95984868_r	300	-37.06	160	-19.71	24896	22	3801	2835 3107	ENST00000216513.4	327	347	101	106	47677	6mer	0	ENSRNOT00000050138	Six4-201	NM_001106739
rno-miR-novel-2-3p	NM_001106740	Ppp2r5e	chr6	-	98417973	98566966	806	831	0	21	CCGAGAACATCCTTTTGGCTCCTAT	((..((((((.......((((.(((&)))..))))..))))))..))	-11.5	0.994239	NM_001106740_utr3_0_0_chr6_98417974_r	287	-44.96	147	-26.75	24391	22	4352	4294 2482	ENST00000337537.3	8180	8187	4284	4290	1037253	7mer-m8	0	ENSRNOT00000077715,ENSRNOT00000006755	Ppp2r5e-201,Ppp2r5e-202	NM_001106740
rno-miR-novel-2-3p	NM_001106750	Flrt2	chr6	+	119519713	119609296	100	133	1	22	CCCAGATGCATTTGTGCATTTGAATACTCTGTA	(((....(((..(((((..........((((((&))))))))))))))....)))	-16.5	0.999714	NM_001106750_utr3_1_0_chr6_119609144_f	147	-13.24	147	-13.24	24398	22	153	109	ENST00000330753.4	9108	9119	4542	4548	953092	7mer-m8	0	ENSRNOT00000004955	Flrt2-201	NM_001106750
rno-miR-novel-2-3p	NM_001106753	Cpsf2	chr6	+	125870371	125898039	1195	1221	0	22	CTCTTGATACAGCACAAACTCTGTTC	((((..(.(((.......((((((.(&).))))))....))))..))))	-14.2	0.999308	NM_001106753_utr3_14_0_chr6_125895676_f	151	-21.74	151	-21.74	25018	22	2364	202	ENST00000298875.4	5354	5360	2206	2212	623006	7mer-1a	0	ENSRNOT00000008612,ENSRNOT00000091300	Cpsf2-201,Cpsf2-202	NM_001106753
rno-miR-novel-2-3p	NM_001106792	Zfp641	chr7	-	139897573	139907624	506	521	1	18	CAGACATTCTCTGTG	(((((((.(((((((&)))))))...)))))))	-15.7	0.996851	NM_001106792_utr3_2_0_chr7_139899878_r	142	-17.4	142	-17.4	26112	22	636	503	ENST00000301042.3	133	139	77	82	647802	6mer	0	ENSRNOT00000045473	Zfp641-201	NM_001106792
rno-miR-novel-2-3p	NM_001106831	Hacd3	chr8	-	70471571	70509874	197	241	0	22	CCTTCTTAGGTATTTAATGACAAAGGTGGCCCTGTGGTCTGTGC	(((((.............((((..........((((.(((((((&))))))).)))))))).)))))	-20.04	0.995058	NM_001106831_utr3_0_0_chr8_70471572_r	152	-16.14	152	-16.14	26860	22	1633	1033	ENST00000261875.5	278	287	156	161	285760	6mer	0	ENSRNOT00000041915	Hacd3-201	NM_001106831
rno-miR-novel-2-3p	NM_001106892	Enpp4	chr9	+	19448268	19457946	1672	1709	0	21	CCTCATTGTTTTGGGGTTTCAAGAGGCATATCTGTAC	(((((...................(((((.(((((((&)))))))....))))))))))	-17.3	0.999126	NM_001106892_utr3_3_0_chr9_19454890_f	303	-32.28	153	-17.87	27558	22	3057	910 2548	ENST00000321037.4	4110	4138	1413	1420	856716	8mer-1a	0	ENSRNOT00000065048,ENSRNOT00000045937	Enpp4-202,Enpp4-201	NM_001106892
rno-miR-novel-2-3p	NM_001106923	Cul3	chr9	-	86044484	86103158	655	683	1	20	TTCTAAGATGATTAGGTTTTGCTCTGAG	(((.((.(((.........(((((((.(&).)))))))))).)).)))	-10.9	0.999436	NM_001106923_utr3_0_0_chr9_86044485_r	301	-46.27	156	-29.15	27810	22	2024	1152 356	ENST00000264414.4	60	68	32	37	347713	6mer	0	ENSRNOT00000021528	Cul3-201	NM_001106923
rno-miR-novel-2-3p	NM_001106950	Rap2c	chrX	-	138224038	138237157	1839	1860	1	20	CTCATCATTATTGGCTCTGTG	((((.(((.....((((((((&))))))))..)))..))))	-17.7	0.996631	NM_001106950_utr3_0_0_chrX_138224039_r	143	-20.46	143	-20.46	28447	22	2463	1838	ENST00000342983.2	1010	1017	650	656	1109785	7mer-1a	0	ENSRNOT00000003414	Rap2c-201	NM_001106950
rno-miR-novel-2-3p	NM_001106963	Eif1ax	chrX	+	37579958	37595300	1990	2013	0	22	CCTTCGTAATTAGACCTCTGTAC	((((((.(((.....((((((((&)))))))).....)))))))))	-18.3	0.997289	NM_001106963_utr3_6_0_chrX_37592890_f	147	-20.09	147	-20.09	28221	22	2411	1991	ENST00000379607.5	634	677	333	339	1765486	7mer-1a	0	ENSRNOT00000008509	Eif1ax-201	NM_001106963
rno-miR-novel-2-3p	NM_001106970	Mmgt1	chrX	-	158966693	158978995	2702	2725	1	21	CTTTGGTTTTgggtttctctgtg	(((..(...((.....(((((((&)))))))..))...)..)))	-12.7	0.999987	NM_001106970_utr3_0_0_chrX_158966694_r	140	-15.46	140	-15.46	28526	22	3570	1402	ENST00000305963.2	5465	5470	2734	2739	698458	6mer	0	ENSRNOT00000001179	Mmgt1-201	NM_001106970
rno-miR-novel-2-3p	NM_001106974	Rbfox1	chr10	-	8312960	8654892	960	995	0	22	CCAGTTAAAAATATGTATAAAATTTACATCTGTGC	((......((((((((............(((((((&)))))))..))))))))...))	-14.74	0.999491	NM_001106974_utr3_0_0_chr10_8312961_r	143	-26.77	143	-26.77	28538	22	2673	199	ENST00000547372.1	497	504	187	192	2733252	6mer	0	ENSRNOT00000066534,ENSRNOT00000082332	Rbfox1-202,Rbfox1-201	NM_001106974
rno-miR-novel-2-3p	NM_001106978	Glis2	chr10	-	11154657	11174861	687	729	0	22	CCTTCTTGGGAATGTGCAAGCAGGTTCAAAGGATCTCTGTAC	(((((......((((((..................(((((((&)))))))))))))....)))))	-20.76	0.999126	NM_001106978_utr3_0_0_chr10_11154658_r	149	-17.62	149	-17.62	28860	22	1654	710	ENST00000262366.3	4385	4390	1150	1155	302740	6mer	0	ENSRNOT00000006680	Glis2-201	NM_001106978
rno-miR-novel-2-3p	NM_001107001	Aff4	chr10	+	38692210	38773021	2594	2613	1	20	CTCAGTTCACTGCTCTGAA	(((((.....(((((((.(&).))))))).....)))))	-15.3	0.999126	NM_001107001_utr3_20_0_chr10_38766620_f	738	-87.15	151	-20.1	29074	22	6402	1919 5766 1300 5666 5607	ENST00000265343.5	8487	8496	4307	4313	373967	7mer-m8	0	ENSRNOT00000009440	Aff4-201	NM_001107001
rno-miR-novel-2-3p	NM_001107021	Hic1	chr10	-	62007149	62010774	728	754	0	22	CCCTTTGTATATTCTCTACTCTGTAC	(((((...((((......((((((((&))))))))...))))..)))))	-18.7	0.998107	NM_001107021_utr3_0_0_chr10_62007150_r	144	-16.17	144	-16.17	29340	22	825	733	ENST00000399849.3	1476	1486	737	744	2044277	8mer-1a	0	ENSRNOT00000079956,ENSRNOT00000004143	Hic1-201,LOC100912068-201	NM_001107021
rno-miR-novel-2-3p	NM_001107173	Elk4	chr13	+	48790508	48813265	2255	2293	1	22	CCCTTTTTTTTAAAGTTGGTATATAATCTTGCTGTGTG	(((((...................(((..((((.((((&)))).))))...))).)))))	-12.05	0.998791	NM_001107173_utr3_5_0_chr13_48804725_f	300	-44.33	150	-23.7	31146	22	8541	879 6147	ENST00000357992.4	5588	5594	2288	2293	1243376	6mer	0	ENSRNOT00000090233,ENSRNOT00000087504,ENSRNOT00000065094	Elk4-203,Elk4-202,Elk4-201	NM_001107173
rno-miR-novel-2-3p	NM_001107175	Ppp1r15b	chr13	+	49933154	49940961	1157	1189	1	22	CCTGTGCAAACTCCATTTAGAAGGCTTCTGTG	(((...(((((............((.((((((&))))))))....))))).)))	-13.89	0.999308	NM_001107175_utr3_1_0_chr13_49938146_f	311	-43.09	163	-27.21	30947	22	2816	2530 2519	ENST00000367188.4	5298	5316	1822	1829	1361220	8mer-1a	0	ENSRNOT00000037039	Ppp1r15b-201	NM_001107175
rno-miR-novel-2-3p	NM_001107183	Trove2	chr13	-	60546891	60567882	1929	1950	0	21	cctacgtagtgagactctgtc	(((.....(((.(.(((((((&).))))))).))).....)))	-14.5	0.99694	NM_001107183_utr3_0_0_chr13_60546892_r	428	-46.48	144	-19.3	30964	22	1973	642 977 765	ENST00000432079.1	2119	2138	770	776	2265938	7mer-m8	0	ENSRNOT00000004701	Trove2-201	NM_001107183
rno-miR-novel-2-3p	NM_001107194	Pogk	chr13	-	84603125	84619042	3588	3612	0	21	CCACTGACTTAAGGTGCTCTATAC	((.(.(((.....(((((((.(((&))).)))))))..))).).))	-17.6	0.991313	NM_001107194_utr3_0_0_chr13_84603126_r	285	-32.04	143	-16.26	31321	22	5013	3937 1683	ENST00000367876.4	2348	2362	1262	1268	1394991	7mer-m8	0	ENSRNOT00000089827,ENSRNOT00000045056	Pogk-201,Pogk-202	NM_001107194
rno-miR-novel-2-3p	NM_001107212	Adamts3	chr14	+	19866407	20071001	648	682	0	22	CTCTCCACAAAAGGTTTACTCATGTCCTCTGTAC	(((((...............(((((.((((((((&)))))))).)))))...)))))	-21.57	0.995434	NM_001107212_utr3_20_0_chr14_20070091_f	168	-22.48	168	-22.48	31495	22	911	661	ENST00000286657.4	960	966	477	483	521045	7mer-1a	0	ENSRNOT00000060465	Adamts3-201	NM_001107212
rno-miR-novel-2-3p	NM_001107213	Uba6	chr14	+	23507627	23571446	3079	3135	0	22	ccctggtatatattgcaaatctaaacagaacagtttagttttgcctgcttctgaac	((((.................((((((..................(((.((((.((&)).)))))))..))))))))))	-11.47	0.993495	NM_001107213_utr3_32_0_chr14_23568100_f	281	-38.24	141	-20.63	31804	22	3347	2047 1245	ENST00000322244.5	2391	2398	1263	1269	868107	7mer-m8	0	ENSRNOT00000037509	Uba6-201	NM_001107213
rno-miR-novel-2-3p	NM_001107214	Slain2	chr14	-	37802364	37871051	1123	1151	1	22	CTCTACTTTGCTAAATACTTGCTCTTTA	((((.......((((((..((((((.((&)).))))))..))))))))))	-11.71	0.997802	NM_001107214_utr3_0_0_chr14_37802365_r	144	-19.53	144	-19.53	31833	22	2726	1679	ENST00000264313.6	588	594	393	399	345510	7mer-1a	0	ENSRNOT00000003087	Slain2-201	NM_001107214
rno-miR-novel-2-3p	NM_001107248	Vcl	chr15	-	3455210	3544685	1177	1221	0	21	CCTATGTAAGGGAGAATAGCATTTGCAGAATATAATTCTGGTGC	(((..............(((((.(((..........(((.((((&)))))))))).)))))..)))	-11.49	0.997177	NM_001107248_utr3_0_0_chr15_3455211_r	143	-22.88	143	-22.88	32099	22	1981	287	ENST00000372755.3	432	437	200	205	1562159	6mer	0	ENSRNOT00000085126,ENSRNOT00000015179	Vcl-201,Vcl-202	NM_001107248
rno-miR-novel-2-3p	NM_001107269	Wdfy2	chr15	+	46008612	46134064	3615	3658	0	19	TCAGACAAGTTACTCTCTGGTCTTTTCCATCGAGGGCTCtgtc	(((((((.((.........................((((((((&).))))))))).)))))))	-16.01	0.999441	NM_001107269_utr3_10_0_chr15_46129375_f	294	-39.68	154	-21.93	32461	22	4690	2961 3638	ENST00000298125.5	7325	7332	2710	2716	615654	7mer-m8	0	ENSRNOT00000066864,ENSRNOT00000080537	Wdfy2-201,Wdfy2-202	NM_001107269
rno-miR-novel-2-3p	NM_001107271	Zfp395	chr15	+	48789319	48803025	1067	1087	0	21	TCTCTATTCCAACTCTGTGC	((((........((((((((&)))))))).........))))	-15.63	0.999603	NM_001107271_utr3_9_0_chr15_48801184_f	141	-17.45	141	-17.45	32474	22	1842	315	ENST00000344423.5	1626	1647	742	749	1128114	8mer-1a	0	ENSRNOT00000044562	Zfp395-201	NM_001107271
rno-miR-novel-2-3p	NM_001107284	Slitrk5	chr15	+	96821831	96826653	1608	1639	0	21	CTTCTAACACAGTTTTCTATTTGCTGTGTAT	((((.((((............((((.(((((&))))).))))..)))).))))	-14.44	0.991124	NM_001107284_utr3_0_0_chr15_96824726_f	319	-34.06	166	-18.42	32557	22	1928	1209 1159	ENST00000325089.6	2640	2647	1162	1168	894097	7mer-1a	0	ENSRNOT00000012785	Slitrk5-201	NM_001107284
rno-miR-novel-2-3p	NM_001107324	Atp11a	chr16	-	81990339	82100222	3410	3444	1	19	TCGGAGATGTATTTAACATGAATGGTTATCTGTA	(((((.((((..................((((((&))))))..)))).)))))	-11.95	0.999952	NM_001107324_utr3_0_0_chr16_81990340_r	144	-20.84	144	-20.84	32693	22	3592	2570	ENST00000487903.1	2500	2505	1072	1077	2467659	6mer	0	ENSRNOT00000089447,ENSRNOT00000023163	Atp11a-202,Atp11a-201	NM_001107324
rno-miR-novel-2-3p	NM_001107335	Dapk1	chr17	-	4297223	4454778	1130	1166	0	22	CCCGAGAAGCATGTAATGTTACCatatcatctgtac	(((...((((((((...............(((((((&)))))))..))))))))..)))	-19.83	0.995289	NM_001107335_utr3_0_0_chr17_4297224_r	146	-16.73	146	-16.73	33086	22	1311	232	ENST00000469640.2	801	815	426	431	2428942	6mer	0	ENSRNOT00000080750,ENSRNOT00000066950	Dapk1-202,Dapk1-201	NM_001107335
rno-miR-novel-2-3p	NM_001107350	Ripk1	chr17	-	31537590	31569904	1574	1591	0	21	CCTCTTAACCTCTGTTC	((((..(((((((((.(&).)))))).....))).))))	-13.2	0.993112	NM_001107350_utr3_0_0_chr17_31537591_r	144	-18.24	144	-18.24	33355	22	2191	1320	ENST00000380409.2	2982	2987	1097	1102	1783926	6mer	0	ENSRNOT00000023962	Ripk1-201	NM_001107350
rno-miR-novel-2-3p	NM_001107357	Arhgap12	chr17	+	54280850	54394634	1827	1871	0	20	CTTGAAGATGCCATTAATAACATAGTGTACTAGAGCTCTTGTAT	((..((.(((........................((((.(((((&))))))))).))).))..))	-13.51	0.999358	NM_001107357_utr3_18_0_chr17_54392515_f	140	-22.19	140	-22.19	33447	22	2120	1899	ENST00000311380.4	3159	3165	1507	1513	762748	7mer-m8	0	ENSRNOT00000084919,ENSRNOT00000024022	Arhgap12-201,Arhgap12-202	NM_001107357
rno-miR-novel-2-3p	NM_001107361	Larp4b	chr17	+	63236006	63317298	2616	2630	1	18	CAAATAGCTGTGTA	(((((((((.((((&)))).)))...))))))	-11.9	0.996715	NM_001107361_utr3_19_0_chr17_63313865_f	290	-39.11	146	-22.59	33148	22	3434	3171 853	ENST00000316157.3	5721	5731	2619	2625	808848	7mer-1a	0	ENSRNOT00000077471,ENSRNOT00000058548	Larp4b-202,Larp4b-201	NM_001107361
rno-miR-novel-2-3p	NM_001107395	Psd2	chr18	+	28781348	28832428	1763	1814	0	21	ccttaattgtataattctttatttgtaaattatatacatgtactactgtac	((((((.............................((((((.((.((((((&)))))))).))))))))))))	-19.25	0.99694	NM_001107395_utr3_14_0_chr18_28830533_f	140	-16.17	140	-16.17	33793	22	1896	1632	ENST00000274710.3	3184	3189	1808	1813	448001	6mer	0	ENSRNOT00000026112	Psd2-201	NM_001107395
rno-miR-novel-2-3p	NM_001107419	Smarca5	chr19	+	30936702	30969454	500	534	0	17	AGACATATTAATTTTCTGTGCATATTTCTGTTAC	(((((...........(((((.....((((.(((&)))))))))))))))))	-12.1	0.998786	NM_001107419_utr3_23_0_chr19_30968320_f	142	-21.03	142	-21.03	34228	22	1135	49	ENST00000283131.3	78	91	63	70	496531	8mer-1a	0	ENSRNOT00000024568,ENSRNOT00000031851	AABR07028349.1-201,Smarca5-201	NM_001107419
rno-miR-novel-2-3p	NM_001107425	Nfat5	chr19	-	38446058	38533735	2225	2274	0	21	TTTGAGGCAGTGTGTCAAATGGTGTTTGACAAGAATGAGCCACTCTGTC	(((.(((((.((((............................(((((((&).))))))))))))))).)))	-12.08	0.999308	NM_001107425_utr3_1_0_chr19_38449576_r	148	-13.95	148	-13.95	34286	22	4587	593	ENST00000354436.2	1591	1596	800	805	1175257	6mer	0	ENSRNOT00000077960,ENSRNOT00000017005	Nfat5-201,Nfat5-202	NM_001107425
rno-miR-novel-2-3p	NM_001107444	Nhlrc2	chr1	+	277355618	277415907	1446	1490	1	21	CCTTTGTTTCTAGAACCAACCAGAGCAGAGGATGTGCAGCTGTA	((((.......................(((.((((((..(((((&))))).)))))).)))))))	-16.9	0.995748	NM_001107444_utr3_10_0_chr1_277408454_f	150	-19.68	150	-19.68	19739	22	1870	1532	ENST00000369301.3	3087	3095	1153	1160	1435576	8mer-1a	0	ENSRNOT00000022788	Nhlrc2-201	NM_001107444
rno-miR-novel-2-3p	NM_001107506	Tshz3	chr1	-	92703193	92774963	1047	1066	0	20	CTCAAAGTAAACTCAGTGC	((((((.....(((.((((&)))).)))......))))))	-12.3	0.999308	NM_001107506_utr3_0_0_chr1_92703194_r	157	-18.55	157	-18.55	18624	22	1635	706	ENST00000240587.4	286	294	133	139	136626	7mer-1a	0	ENSRNOT00000018931	Tshz3-201	NM_001107506
rno-miR-novel-2-3p	NM_001107514	Heca	chr1	-	13036908	13050644	1129	1176	0	21	CCTCTGTTCAGTAGAGTGTGGAAATATGCTAAAGACATGGCCTGTGC	((((............................(((((((((((((((&)))))).)).)))))))))))	-22.08	0.999126	NM_001107514_utr3_0_0_chr1_13036909_r	142	-18.07	142	-18.07	18022	22	3433	2729	ENST00000367658.2	1023	1029	484	489	1384804	6mer	0	ENSRNOT00000081259	Heca-201	NM_001107514
rno-miR-novel-2-3p	NM_001107542	Usp47	chr1	+	176854652	176937763	861	883	0	21	CTTCAAGATCTTTTCTCTGTAC	(((((((.......((((((((&))))))))......)))))))	-19.32	0.999041	NM_001107542_utr3_27_0_chr1_176936521_f	299	-38.1	159	-21.41	18988	22	1243	861 955	ENST00000339865.5	2495	2514	1305	1311	1064783	7mer-m8	0	ENSRNOT00000065712,ENSRNOT00000087461	Usp47-202,Usp47-201	NM_001107542
rno-miR-novel-2-3p	NM_001107595	Entpd7	chr1	+	263448632	263490308	380	413	1	20	TTCCAGCAAGTGCAGTTGCCCGTTTTCTCTGTA	(((.((((.((((..............((((((&)))))))))).)))).)))	-15.03	0.99949	NM_001107595_utr3_11_0_chr1_263489759_f	151	-15.7	151	-15.7	17963	22	550	393	ENST00000370489.4	3896	3932	1813	1820	1481007	8mer-1a	0	ENSRNOT00000064510,ENSRNOT00000023111	Entpd7-201,Entpd7-202	NM_001107595
rno-miR-novel-2-3p	NM_001107596	Tmem2	chr1	+	239412883	239474931	1923	1965	1	21	CCTAAGTTAAATAAATAAAAATGTGTGTGCATGTAATCTGTG	(((.........................((((((..((((((&))))))..))))))...)))	-15.19	0.999898	NM_001107596_utr3_21_0_chr1_239472574_f	140	-17.33	140	-17.33	17914	22	2358	1494	ENST00000377044.4	890	910	422	429	1694353	8mer-1a	0	ENSRNOT00000087386,ENSRNOT00000067384	Tmem2-202,Tmem2-201	NM_001107596
rno-miR-novel-2-3p	NM_001107625	Rtkn2	chr20	-	21919485	22004279	40	58	0	17	AGgtgtgtgcgtgcgtgc	(((..(((((....((((&))))...)))))..)))	-15.2	0.991223	NM_001107625_utr3_1_0_chr20_21920949_r	140	-14.17	140	-14.17	34836	22	382	90	ENST00000373789.3	5563	5575	2624	2630	1603770	7mer-1a	0	ENSRNOT00000068778,ENSRNOT00000086250	Rtkn2-201,Rtkn2-202	NM_001107625
rno-miR-novel-2-3p	NM_001107637	Sec63	chr20	+	47494269	47563222	1003	1035	0	21	CCTCACTGTGGAAGTGACTGCTATCTCTGTAT	(((((.((((..............((((((((&))))))))))))....)))))	-17.83	0.995434	NM_001107637_utr3_19_0_chr20_47559782_f	579	-77.58	153	-25.02	34927	22	3441	31 2704 727 1014	ENST00000369002.4	7359	7365	2583	2589	1426305	7mer-1a	0	ENSRNOT00000036365,ENSRNOT00000087718	Sec63-202,Sec63-201	NM_001107637
rno-miR-novel-2-3p	NM_001107641	Sim1	chr20	+	55594675	55673995	3544	3563	1	20	ctctatctcttgctctgtg	(((...(...(((((((((&)))))))))...)...)))	-17.2	0.997427	NM_001107641_utr3_10_0_chr20_55669052_f	144	-18.49	144	-18.49	34939	22	4944	3543	ENST00000369208.3	6598	6609	3209	3215	1432228	7mer-m8	0	ENSRNOT00000057010	Sim1-201	NM_001107641
rno-miR-novel-2-3p	NM_001107645	Rhobtb3	chr2	-	2627654	2683305	1965	2004	0	22	CCTTTGATACTCTAAAGTAATTATGTTCACCCTCTGTAC	((((..(..............(((((.....((((((((&)))))))).))))).)..))))	-16.36	0.999782	NM_001107645_utr3_0_0_chr2_2627655_r	145	-16.3	145	-16.3	20121	22	2604	1979	ENST00000379982.3	4617	4637	1717	1723	1774905	7mer-m8	0	ENSRNOT00000016838	Rhobtb3-201	NM_001107645
rno-miR-novel-2-3p	NM_001107659	Sema5a	chr2	+	85377317	85808970	4873	4907	1	22	CCATCCAGACAATAAAGGACGCCTGTTATCTGTG	((...((((((............(((..((((((&))))))..)))))))))..))	-12.4	0.999308	NM_001107659_utr3_22_0_chr2_85802361_f	570	-72.57	146	-21.9	19904	22	6610	1717 2958 5236 5877	ENST00000382496.5	9898	9903	4467	4472	1831443	6mer	0	ENSRNOT00000016506,ENSRNOT00000085094	Sema5a-202,Sema5a-201	NM_001107659
rno-miR-novel-2-3p	NM_001107668	Dcun1d1	chr2	-	122476172	122520472	5	26	1	21	CTTCATCTGCATATCTCTGTA	(((((...((((..(((((((&)))))))...)))).)))))	-17.2	0.9994	NM_001107668_utr3_0_0_chr2_122476173_r	149	-14.9	149	-14.9	20342	22	660	7	ENST00000292782.4	34	41	31	38	557076	8mer-1a	0	ENSRNOT00000080100,ENSRNOT00000068334	Dcun1d1-201,Dcun1d1-202	NM_001107668
rno-miR-novel-2-3p	NM_001107670	Jade1	chr2	+	128461223	128514291	2795	2819	0	17	GAATTTGTGCCTTTTTGTCTGTAT	((((.(((((.......(((((((&)))))))))))).))))	-14.71	0.999301	NM_001107670_utr3_10_0_chr2_128511450_f	148	-14.82	148	-14.82	20360	22	2842	2262	ENST00000226319.6	5252	5258	2831	2837	87962	7mer-1a	0	ENSRNOT00000018872	Jade1-201	NM_001107670
rno-miR-novel-2-3p	NM_001107673	Slc7a11	chr2	-	139453773	139528162	7114	7135	0	21	CTTCCAGCTGCTTCTCTGTAT	((((.(((.....((((((((&)))))))).....))).))))	-16.5	0.998849	NM_001107673_utr3_0_0_chr2_139453774_r	442	-52.08	153	-18.14	19795	22	7255	7114 6501 333	ENST00000280612.5	708	716	339	346	476865	8mer-1a	0	ENSRNOT00000014317	Slc7a11-201	NM_001107673
rno-miR-novel-2-3p	NM_001107681	Ppm1l	chr2	+	165932239	166218774	7215	7260	0	20	CTCTTGACATGTTTAATGATCTCACAGATCAACCAGGCTTCTGAC	(((..(((((((........................((.((((((&)).))))))))))))).)))	-15.15	0.995326	NM_001107681_utr3_3_0_chr2_166210983_f	428	-53.09	146	-22.35	19970	22	7792	5929 4497 6692	ENST00000498165.1	921	928	566	572	2489190	7mer-1a	0	ENSRNOT00000074564	Ppm1l-201	NM_001107681
rno-miR-novel-2-3p	NM_001107694	Rfx5	chr2	+	196120579	196128095	1663	1707	0	21	cctctacgttgtgattgctataacttgttcatttccatctgtat	((((.(((.((((........................(((((((&))))))).)))))))..))))	-17.41	0.999012	NM_001107694_utr3_10_0_chr2_196126094_f	295	-38.27	155	-23.98	20578	22	2002	147 1598	ENST00000290524.4	288	297	165	171	544978	7mer-m8	0	ENSRNOT00000068528	Rfx5-201	NM_001107694
rno-miR-novel-2-3p	NM_001107699	Itga10	chr2	+	198772936	198792253	1106	1151	0	22	CCCTTGCTTGATTTCCATGTTGGAAATCGCATGTTAACTCTAAAC	(((((.......................((((((...((((..((&))..)))).))))))..)))))	-12.01	0.997616	NM_001107699_utr3_29_0_chr2_198790769_f	142	-19.28	142	-19.28	20629	22	1485	559	ENST00000369304.3	911	918	573	580	1436179	8mer-1a	0	ENSRNOT00000028812	Itga10-201	NM_001107699
rno-miR-novel-2-3p	NM_001107734	Tlk1	chr3	-	57318798	57419672	987	1016	0	22	CCTTCTGGCTCTATTGTAAACTACTGTAC	(((((..((.....(((...((.((((((&)))))))).))).))..)))))	-16.8	0.995548	NM_001107734_utr3_2_0_chr3_57324113_r	142	-22.34	142	-22.34	21029	22	112	5	ENST00000431350.2	2034	2040	1019	1025	2260943	7mer-1a	0	ENSRNOT00000076554,ENSRNOT00000083171,ENSRNOT00000064203,ENSRNOT00000076281	Tlk1-201,Tlk1-002,Tlk1-001,Tlk1-202	NM_001107734
rno-miR-novel-2-3p	NM_001107768	Sema6d	chr3	+	116899905	116958050	1049	1069	0	21	CCTCTCTTAAATCCTCTTAC	((((.........(((((((&))).)))).........))))	-10.67	0.997971	NM_001107768_utr3_15_0_chr3_116955640_f	143	-13.47	143	-13.47	21112	22	2411	109	ENST00000355997.3	358	363	349	354	1206168	6mer	1	ENSRNOT00000066101,ENSRNOT00000090802	Sema6d-202,Sema6d-201	NM_001107768
rno-miR-novel-2-3p	NM_001107771	Anapc1	chr3	-	121147546	121226125	2263	2296	1	20	CTCAAGATGTggggctagaggcatggctcagtg	(((((...............(((((((((.(((&))).)))).))))))))))	-16.66	0.999624	NM_001107771_utr3_0_0_chr3_121147547_r	430	-48.45	146	-21.68	21750	22	2808	2187 302 1868	ENST00000341068.3	816	842	319	325	1081180	7mer-m8	0	ENSRNOT00000055875	Anapc1-201	NM_001107771
rno-miR-novel-2-3p	NM_001107800	Stk4	chr3	+	160467551	160546540	3331	3354	1	21	TTTTGGAATCCATGCTCTCTGTG	(((..((...((((..(((((((&)))))))..))))))..)))	-14.5	0.998891	NM_001107800_utr3_10_0_chr3_160542829_f	281	-36.79	141	-18.82	22004	22	3712	52 390	ENST00000372806.3	922	929	405	412	1563493	8mer-1a	0	ENSRNOT00000066657	Stk4-201	NM_001107800
rno-miR-novel-2-3p	NM_001107834	Pbx3	chr3	-	13241476	13436022	803	850	1	21	CCTCATGCGAACTCATACAAACCAATAGAATCCCAACATGTTCTGTA	(((((.............................(((((((((((((&))))))..))))))))))))	-17.95	0.999638	NM_001107834_utr3_0_0_chr3_13241477_r	143	-18.35	143	-18.35	20970	22	968	832	ENST00000373487.4	2053	2059	1189	1195	1592809	7mer-1a	0	ENSRNOT00000029600,ENSRNOT00000082036	Pbx3-201,Pbx3-202	NM_001107834
rno-miR-novel-2-3p	NM_001107838	Rbm18	chr3	-	15444042	15463881	696	726	1	21	TTTTGAATATGAAGGACCTTGCCGTCTGTA	(((..((((((........(((..((((((&)))))))))))))))..)))	-14.5	0.995548	NM_001107838_utr3_0_0_chr3_15444043_r	143	-17.79	143	-17.79	21416	22	1749	48	ENST00000417201.3	85	91	57	63	2174933	7mer-m8	0	ENSRNOT00000009706	Rbm18-201	NM_001107838
rno-miR-novel-2-3p	NM_001107861	Kbtbd2	chr4	-	87088758	87111025	154	181	1	21	TGTCATACAGAAAGATATGCTTCTGTA	(.(((.(((........(((.((((((&)))))))))..))).))).)	-12.7	0.997802	NM_001107861_utr3_0_0_chr4_87088759_r	144	-15.11	144	-15.11	22792	22	1175	160	ENST00000304056.4	643	648	369	374	679554	6mer	0	ENSRNOT00000018442	Kbtbd2-201	NM_001107861
rno-miR-novel-2-3p	NM_001107879	Rybp	chr4	-	132689622	132740823	2237	2254	1	19	TTGGACACTGCTCTTTG	(..((((.((((((.((&)).))))))..))))..)	-13	0.998261	NM_001107879_utr3_0_0_chr4_132689623_r	140	-13.33	140	-13.33	22968	22	2305	706	ENST00000477973.2	785	791	433	439	2447021	7mer-m8	0	ENSRNOT00000007185	Rybp-201	NM_001107879
rno-miR-novel-2-3p	NM_001107882	2016-03-08	chr4	+	148286853	148398147	3069	3088	0	20	CTTGAACGACTCTCTGTAC	((..((((...((((((((&))))))))....))))..))	-19.6	0.998849	NM_001107882_utr3_7_0_chr4_148394995_f	298	-32.53	158	-19.51	22426	22	3153	3068 618	ENST00000453424.2	6507	6541	3025	3031	2378036	7mer-m8	0	ENSRNOT00000017294,ENSRNOT00000092477,ENSRNOT00000092296,ENSRNOT00000092732,ENSRNOT00000092294	March8-004,March8-005,March8-002,March8-003,March8-001	NM_001107882
rno-miR-novel-2-3p	NM_001107894	Etnk1	chr4	+	177402903	177447028	1599	1631	0	21	CCTTGAATGGAAAAGAACGACAAGCTCTTTAC	(((..((((..............(((((.(((&))).)))))...))))..)))	-15.43	0.99755	NM_001107894_utr3_7_0_chr4_177441977_f	437	-54.64	150	-20.37	23249	22	4193	1271 1197 2084	ENST00000266517.4	2611	2620	1285	1292	389502	8mer-1a	0	ENSRNOT00000020042	Etnk1-201	NM_001107894
rno-miR-novel-2-3p	NM_001107901	Rb1cc1	chr5	-	13033917	13097341	1162	1180	1	18	TAAATATGTAATCTAGTA	(((((((((..(((.(((&))))))..)))))))))	-12.4	0.991449	NM_001107901_utr3_0_0_chr5_13033918_r	145	-12.66	145	-12.66	23589	22	1975	902	ENST00000025008.5	1233	1246	636	642	6885	7mer-m8	0	ENSRNOT00000061884	Rb1cc1-201	NM_001107901
rno-miR-novel-2-3p	NM_001107904	Tgs1	chr5	+	16413355	16446881	993	1004	0	11	gtgcactgtac	((((.((((((&)))))).))))	-15.9	0.999034	NM_001107904_utr3_12_0_chr5_16445284_f	150	-21.16	150	-21.16	23597	22	1598	174	ENST00000260129.5	2235	2241	304	310	250854	7mer-1a	0	ENSRNOT00000010783	Tgs1-201	NM_001107904
rno-miR-novel-2-3p	NM_001107920	Map3k7	chr9	+	114022034	114079348	83	120	0	22	CTTTTTGGCGTGTTCTGAATGCCAAATGCCTCTTTGC	(((((..((((((..............(.((((.(((&))).)))))))))))..)))))	-12.73	0.996085	NM_001107920_utr3_16_0_chr9_114076777_f	147	-13.48	147	-13.48	27413	22	2317	314	ENST00000369332.3	394	399	251	256	1437265	6mer	0	ENSRNOT00000007654,ENSRNOT00000007657	LOC100910771-201,Map3k7-201	NM_001107920
rno-miR-novel-2-3p	NM_001107958	Tal1	chr5	+	133865330	133878604	2233	2253	0	22	CCCAAGAACAATATCTGTAC	(((..(((((...(((((((&))))))).....)))))..)))	-18.5	0.995853	NM_001107958_utr3_4_0_chr5_133875791_f	145	-22.07	145	-22.07	23901	22	2814	698	ENST00000371884.2	4525	4559	2209	2216	1534634	8mer-1a	0	ENSRNOT00000035409,ENSRNOT00000091977	Tal1-201,Tal1-202	NM_001107958
rno-miR-novel-2-3p	NM_001107971	Foxj3	chr5	+	138587967	138676948	1563	1580	1	17	GAATATGAATATCTGTG	(((((((....((((((&))))))...)))))))	-12	0.997579	NM_001107971_utr3_12_0_chr5_138674243_f	281	-31.77	141	-16.26	23488	22	2706	186 2490	ENST00000372571.1	1007	1012	634	639	1557892	6mer	0	ENSRNOT00000083754	Foxj3-201	NM_001107971
rno-miR-novel-2-3p	NM_001107995	Phf13	chr5	-	169161411	169167831	1880	1900	1	19	TCGTTTACATGTTCTGTGTA	(((...((((((.((.((((&)))).)).)))))).)))	-14.8	0.998878	NM_001107995_utr3_0_0_chr5_169161412_r	144	-25.53	144	-25.53	24298	22	1976	1110	ENST00000377648.4	241	249	142	148	1711296	7mer-1a	0	ENSRNOT00000012407	Phf13-201	NM_001107995
rno-miR-novel-2-3p	NM_001108009	Rasgrp3	chr6	-	21072633	21135880	1235	1273	0	21	CTGCCAGGCTGGTGTTTAAATACCTATAATCTCTGGAC	((..(((((..(((................(((((.((&)).))))))))..))))).))	-12.69	0.995629	NM_001108009_utr3_0_0_chr6_21072634_r	150	-17.51	150	-17.51	24440	22	2169	492	ENST00000402538.3	252	271	191	196	2066475	6mer	0	ENSRNOT00000051239,ENSRNOT00000079819	Rasgrp3-201,Rasgrp3-202	NM_001108009
rno-miR-novel-2-3p	NM_001108029	Arid4a	chr6	+	93461712	93532901	347	372	0	22	CCAGAGTATATGTTCAGCAGTGTGC	((.....((((((...((..(((((&)))))..)))))))).....))	-12.8	0.994239	NM_001108029_utr3_19_0_chr6_93531790_f	158	-11.86	158	-11.86	24880	22	1112	22	ENST00000431317.2	2147	2152	1222	1227	2260804	6mer	0	ENSRNOT00000089473,ENSRNOT00000031595	Arid4a-201,Arid4a-202	NM_001108029
rno-miR-novel-2-3p	NM_001108043	Mlh3	chr6	-	109059385	109095515	612	644	0	22	ccctgcttaaaataaataaaTATGCTACTGAC	((((............((((((((((.(((((&)).)))))))..))))))))))	-13.3	0.993307	NM_001108043_utr3_0_0_chr6_109059386_r	144	-17.51	144	-17.51	24981	22	970	715	ENST00000355774.2	2536	2542	1277	1283	1202113	7mer-1a	0	ENSRNOT00000033493	Mlh3-201	NM_001108043
rno-miR-novel-2-3p	NM_001108044	Cipc	chr6	+	110968060	110990912	840	881	0	22	ccctgaaccccatgatagaccgagggaacctactactgtaC	((((.((...((((..................((.((((((&))))))))..)))).)).))))	-14.15	0.99992	NM_001108044_utr3_3_0_chr6_110988335_f	150	-22.34	150	-22.34	24993	22	2578	2024	ENST00000361786.2	2059	2066	809	815	1321729	7mer-m8	0	ENSRNOT00000014980	Cipc-201	NM_001108044
rno-miR-novel-2-3p	NM_001108045	Tmem63c	chr6	+	111049558	111118873	443	471	0	22	CCCTACAGAGCATCTAGAAACTCTGTAC	((((...((((((.......((((((((&))))))))...)))))).))))	-20.4	0.996631	NM_001108045_utr3_24_0_chr6_111118252_f	144	-22.27	144	-22.27	24995	22	622	444	ENST00000298351.4	1192	1198	465	471	618393	7mer-m8	0	ENSRNOT00000015571,ENSRNOT00000089644	Tmem63c-202,Tmem63c-201	NM_001108045
rno-miR-novel-2-3p	NM_001108079	Chst11	chr7	-	26645421	26859716	119	181	1	21	CCTTTCGGGGGAGATGCTGCGAGCGGCATGGTAAGAATTATTTAAAAAAAAAATCCTCTGTG	((((....................((((((.........................(((((((&)))))))..)))))).))))	-12.33	0.999876	NM_001108079_utr3_0_0_chr7_26645422_r	172	-23.49	172	-23.49	25212	22	563	332	ENST00000549260.1	3029	3100	1521	1527	2738942	7mer-1a	0	ENSRNOT00000012017,ENSRNOT00000087536	Chst11-201,Chst11-202	NM_001108079
rno-miR-novel-2-3p	NM_001108082	Cdk17	chr7	+	34001505	34079616	1671	1708	1	22	CCTTCGTTTTGAAATTTATAATAACTAAATCTCTGTG	((((((................(((.....(((((((&))))))).....)))))))))	-12.89	0.99999	NM_001108082_utr3_16_0_chr7_34077884_f	140	-15.45	140	-15.45	25227	22	1733	978	ENST00000543119.2	149	158	133	140	2705649	8mer-1a	0	ENSRNOT00000005762	Cdk17-201	NM_001108082
rno-miR-novel-2-3p	NM_001108100	Dyrk2	chr7	-	61786308	61798729	3795	3834	0	21	CTGAAAAACATGTGAAATGGTTGAATGTGGACTGTGTAT	((...(((((((((.................((.(((((&))))).)))))))))))..))	-16.12	0.996942	NM_001108100_utr3_0_0_chr7_61786309_r	151	-15.16	151	-15.16	25704	22	4041	1877	ENST00000344096.3	9474	9479	4667	4672	1123546	6mer	0	ENSRNOT00000010283	Dyrk2-201	NM_001108100
rno-miR-novel-2-3p	NM_001108150	Hmg20a	chr8	+	61080102	61157611	2256	2310	1	21	CTTTAAGAAGTTGATGTGCTTGCTTGACATTTGTCTCATTAAAACTTTTCTGTG	(((((((......((((((.............................((((((&)))))))))))).)))))))	-13.25	0.996676	NM_001108150_utr3_9_0_chr8_61155299_f	305	-31.09	161	-19.55	26791	22	2313	161 923	ENST00000336216.4	4480	4487	2187	2194	1018932	8mer-1a	0	ENSRNOT00000022976	Hmg20a-201	NM_001108150
rno-miR-novel-2-3p	NM_001108153	Sema7a	chr8	+	62723787	62745868	596	613	1	20	TTCTGACTGCATCTGTA	(((.((((((.((((((&)))))))))...))).)))	-12.4	0.997225	NM_001108153_utr3_13_0_chr8_62745253_f	142	-16.03	142	-16.03	26821	22	616	382	ENST00000261918.4	758	766	397	403	289125	7mer-m8	0	ENSRNOT00000010620	Sema7a-201	NM_001108153
rno-miR-novel-2-3p	NM_001108170	Klhl31	chr8	+	84945443	84968811	1748	1814	1	22	CCTTCCGTACTACATGTGTGTTGTAGTTGTAATGGTCACGTCTAAGGCCcggtccccttgtctgtg	(((((......((((((.............................((............((((((&))))))))))))))..)))))	-11.45	0.999809	NM_001108170_utr3_2_0_chr8_84964635_f	143	-16.78	143	-16.78	26921	22	2567	1663	ENST00000370905.3	817	828	310	315	1498861	6mer	0	ENSRNOT00000008244	Klhl31-201	NM_001108170
rno-miR-novel-2-3p	NM_001108179	Stag1	chr8	+	108958098	109342731	1872	1901	1	21	CCTTGATTGGTTTTGCTAGTAATTCTGTA	(((..(.......(((.......((((((&))))))))).....)..)))	-12.21	0.99996	NM_001108179_utr3_30_0_chr8_109340747_f	143	-16.56	143	-16.56	26227	22	1985	600	ENST00000383202.2	1298	1305	791	798	1838266	8mer-1a	0	ENSRNOT00000066917,ENSRNOT00000079618	Stag1-202,Stag1-201	NM_001108179
rno-miR-novel-2-3p	NM_001108253	Phf8	chrX	+	21063544	21168701	2311	2332	0	21	CCTCATCCAGATTTCTCTGTT	(((((..((.....(((((((&).))))))....))..)))))	-15.7	0.998261	NM_001108253_utr3_21_0_chrX_21166318_f	141	-17.17	141	-17.17	27976	22	2384	268	ENST00000338946.6	1710	1717	1065	1072	1053737	8mer-1a	0	ENSRNOT00000045708,ENSRNOT00000036473	RGD1310212-201,Phf8-201	NM_001108253,NM_001106765
rno-miR-novel-2-3p	NM_001108272	Pank3	chr10	+	20591431	20615258	2048	2090	0	22	CCCAGTATGCATGCTGTCCTAAGTGGAGGTTGCTTCTAGTAT	(((.....(((((.................(((.(((.((((&)))))))))))))))....)))	-12.62	0.995629	NM_001108272_utr3_6_0_chr10_20609390_f	282	-32.74	142	-17.78	28997	22	5869	5658 1352	ENST00000239231.6	8066	8109	879	885	131832	7mer-1a	0	ENSRNOT00000059780	Pank3-201	NM_001108272
rno-miR-novel-2-3p	NM_001108290	Spag9	chr10	+	81693769	81827562	966	1020	0	22	CCCCATTTGCTGAATGCTGAATGATTAGAAAAGTTGGTTTGTTTTGCTCTGTAT	(((((...((...(((............................((((((((((&))))))))))))))).)).)))	-16.38	0.998949	NM_001108290_utr3_29_0_chr10_81824367_f	442	-51.4	152	-19.06	28577	22	3196	999 1287 3142	ENST00000262013.7	3902	3910	1500	1506	291095	7mer-1a	0	ENSRNOT00000003777,ENSRNOT00000085681	Spag9-202,Spag9-201	NM_001108290
rno-miR-novel-2-3p	NM_001108355	Cnot6l	chr14	+	15059386	15146586	2133	2159	0	21	CCTTTTTCTGTAATCAGCTACTGTAT	((((...((((.....(((.((((((&)))))))))))).)...))))	-14.6	0.998379	NM_001108355_utr3_11_0_chr14_15143922_f	149	-15.76	149	-15.76	31538	22	2665	1821	ENST00000504123.1	80	86	41	47	2504248	7mer-1a	0	ENSRNOT00000002843	Cnot6l-201	NM_001108355
rno-miR-novel-2-3p	NM_001108392	Zic2	chr15	+	108908365	108913812	804	849	1	18	TAAACGTTGTGCCGTTAGCTTTTTCCGAAATAACACCCTTCTGTA	((((((.(((((...........................((((((&)))))))))))))))))	-14.32	0.999714	NM_001108392_utr3_3_0_chr15_108912741_f	158	-14.51	158	-14.51	32570	22	1072	186	ENST00000376335.3	807	817	328	334	1679224	7mer-1a	0	ENSRNOT00000089455	Zic2-201	NM_001108392
rno-miR-novel-2-3p	NM_001108444	Gab1	chr19	+	30794289	30903819	49	74	1	22	CCAGCGAAGAAGCTTCCACTCTGTA	((..(((....((.....(((((((&))))))).....)))))..))	-11.6	0.991557	NM_001108444_utr3_10_0_chr19_30902009_f	149	-12.13	149	-12.13	34023	22	1811	54	ENST00000262995.4	4395	4400	2104	2109	315978	6mer	0	ENSRNOT00000024390,ENSRNOT00000083219	Gab1-202,Gab1-201	NM_001108444
rno-miR-novel-2-3p	NM_001108447	Nfatc3	chr19	+	38039728	38114003	2290	2338	0	22	CCTTCTGTTTACTAGAAAAATGTTTGGGTTCACATGTGGTGCTGCTGC	(((((..........................(((((((.(.(((.(((&))))))).)))))))..)))))	-16.19	0.995326	NM_001108447_utr3_10_0_chr19_38111340_f	146	-13.89	146	-13.89	34279	22	2664	2039	ENST00000346183.3	4067	4090	2122	2127	1142060	6mer	0	ENSRNOT00000087491,ENSRNOT00000089783	Nfatc3-202,Nfatc3-201	NM_001108447
rno-miR-novel-2-3p	NM_001108457	Ppil4	chr1	+	1897349	1930311	1905	1959	1	21	cctcattgctacttcataactgtaatcttggtgccattatggtaattatctgtg	(((((..((.....................((((..............((((((&))))))))))..)).)))))	-14.83	0.999438	NM_001108457_utr3_12_0_chr1_1928088_f	302	-38.98	155	-24.43	18004	22	2224	714 556	ENST00000340881.2	669	675	314	320	1079622	7mer-m8	0	ENSRNOT00000021437	Ppil4-201	NM_001108457
rno-miR-novel-2-3p	NM_001108473	Pnmal1	chr1	+	78893270	78895930	62	79	1	18	CGGACTTTTTCTCTGTG	(((((.....(((((((&))))))).....)))))	-13.2	0.999827	NM_001108473_utr3_2_0_chr1_78895575_f	282	-30.91	142	-15.85	18329	22	356	59 216	ENST00000438932.2	74	127	53	59	2302045	7mer-m8	0	ENSRNOT00000029825	Pnmal1-201	NM_001108473
rno-miR-novel-2-3p	NM_001108506	Ebf3	chr1	-	209523156	209641123	2364	2416	0	21	CCTCGATTTATTTTGTGTAAGGAAGGGTTTGACCTAAAAAGAGCTCATGTGC	((((((.......(((((........................((((.(((((&)))))))))))))).))))))	-17.35	0.999714	NM_001108506_utr3_0_0_chr1_209523157_r	153	-24.23	153	-24.23	17835	22	2643	392	ENST00000368648.3	587	594	407	413	1417321	7mer-m8	0	ENSRNOT00000021702	Ebf3-201	NM_001108506
rno-miR-novel-2-3p	NM_001108552	Trim2	chr2	-	183145095	183223819	3834	3900	0	21	CCTCCTCATGTGTTCTTTTATGAATTGAAATGCTGACTGCCTATTTAAATAGAACGGACGCTGTGC	((((..(((((....................(((..........................((((((&))))))))))))))...))))	-15.61	0.999327	NM_001108552_utr3_0_0_chr2_183145096_r	154	-12.95	154	-12.95	20451	22	4078	2783	ENST00000338700.5	4865	4878	2121	2126	1049163	6mer	0	ENSRNOT00000067618,ENSRNOT00000085382	Trim2-202,Trim2-201	NM_001108552
rno-miR-novel-2-3p	NM_001108606	Tp53rk	chr3	+	163552165	163555925	684	723	0	21	CCTTTATTTTGGGGGTAGGGGGAGGTGGCAtctctgtat	((((................(((.(((....((((((((&))))))))..))).)))))))	-15.19	0.999706	NM_001108606_utr3_1_0_chr3_163555092_f	284	-30.55	144	-16.76	22047	22	834	735 702	ENST00000372102.3	3059	3066	767	773	1541821	7mer-1a	0	ENSRNOT00000049468,ENSRNOT00000049082	LOC685619-201,Tp53rk-201	NM_001108606
rno-miR-novel-2-3p	NM_001108617	Cdk14	chr4	+	25825566	26419127	2813	2838	0	21	CTGTAAGAAGATGTTTAGGCTGTAC	((....(((.((((.....((((((&))))))...)))).)))..))	-13.9	0.997609	NM_001108617_utr3_12_0_chr4_26416081_f	446	-43.51	154	-16.5	22206	22	3047	871 850 2798	ENST00000380050.3	6301	6308	3301	3307	1776829	7mer-m8	0	ENSRNOT00000009417	Cdk14-201	NM_001108617
rno-miR-novel-2-3p	NM_001108624	Ndufb2	chr4	+	67378187	67385267	5	21	1	18	TAAACTCCTCTCTGTA	(((((....(((((((&))))))).....)))))	-11.6	0.999929	NM_001108624_utr3_2_0_chr4_67383986_f	148	-16.14	148	-16.14	22685	22	24	2	ENST00000482954.1	28	35	16	22	2459385	7mer-m8	0	ENSRNOT00000030892	Ndufb2-201	NM_001108624
rno-miR-novel-2-3p	NM_001108628	Znrf2	chr4	+	85009349	85090914	4263	4293	0	20	CTTACTAATGTGCATTTCTTAGCTCTGTCC	((((...((((..........(((((((.(&).)))))))))))...))))	-13.8	0.999638	NM_001108628_utr3_6_0_chr4_85085922_f	140	-15.05	140	-15.05	22355	22	4993	4709	ENST00000323037.4	7856	7865	3064	3069	876755	6mer	0	ENSRNOT00000072271	Znrf2-201	NM_001108628
rno-miR-novel-2-3p	NM_001108633	Reep1	chr4	+	99618621	99735319	2571	2595	1	22	CCTTTGATATATGTATTCTCTGTG	((((..(.((((((...(((((((&))))))).)))))))..))))	-18.9	0.999127	NM_001108633_utr3_6_0_chr4_99732389_f	140	-18.5	140	-18.5	22824	22	2931	2339	ENST00000541910.1	4876	4883	2181	2187	2696537	7mer-1a	0	ENSRNOT00000064772	Reep1-201	NM_001108633
rno-miR-novel-2-3p	NM_001108654	Tox	chr5	-	19892697	20189721	653	676	1	19	TCAGACAAAAGGAAGCTCTCGTG	(((((((...(...(((((.(((&)))))))).).)))))))	-14	0.991313	NM_001108654_utr3_0_0_chr5_19892698_r	142	-19.65	142	-19.65	23277	22	1305	846	ENST00000361421.1	4002	4013	2222	2228	1311117	7mer-1a	0	ENSRNOT00000014661	Tox-201	NM_001108654
rno-miR-novel-2-3p	NM_001108709	Etv1	chr6	+	58467253	58558640	4662	4706	1	21	CCTCTTAATGAGCTAAAGTTTGAATAATTTATGACTGAACTGTA	((((...(((.(((.........................(((((&)))))))).)))....))))	-13.71	0.995337	NM_001108709_utr3_11_0_chr6_58553504_f	288	-30.45	147	-17.13	24815	22	5137	295 1875	ENST00000430479.1	1753	1758	959	964	2257909	6mer	0	ENSRNOT00000091263,ENSRNOT00000065396	Etv1-201,Etv1-202	NM_001108709,NM_001163156
rno-miR-novel-2-3p	NM_001108721	Prima1	chr6	-	127075954	127127413	2592	2610	0	18	taaatatTGTACTCTGAT	((((((.(((.(((((((&)).))))).)))))))))	-10.5	0.998722	NM_001108721_utr3_0_0_chr6_127075955_r	288	-44.58	145	-23.68	25027	22	2880	94 824	ENST00000393140.1	5054	5061	2511	2518	1894559	8mer-1a	0	ENSRNOT00000011906	Prima1-201	NM_001108721
rno-miR-novel-2-3p	NM_001108772	Pgm3	chr8	-	94226144	94243215	248	280	0	21	CTTCAGAGGATATTCCTGTCCTTACTCTGTAC	(((((((.(.......(((.....((((((((&)))))))).)))).)))))))	-16.01	0.999046	NM_001108772_utr3_0_0_chr8_94226145_r	142	-17.42	142	-17.42	26399	22	307	259	ENST00000513973.1	2153	2159	916	922	2544087	7mer-1a	0	ENSRNOT00000084694,ENSRNOT00000067699	Pgm3-202,Pgm3-201	NM_001108772
rno-miR-novel-2-3p	NM_001108786	Csrnp1	chr8	-	128659883	128665988	871	889	1	20	TTTATTCATTTCTCTGTG	((((..(((..(((((((&)))))))...)))..))))	-11.8	0.999693	NM_001108786_utr3_0_0_chr8_128659884_r	156	-22.29	156	-22.29	27174	22	1016	599	ENST00000273153.5	681	688	304	310	435960	7mer-m8	0	ENSRNOT00000083004,ENSRNOT00000050543	Csrnp1-201,Csrnp1-202	NM_001108786
rno-miR-novel-2-3p	NM_001108791	Phf3	chr9	-	37073513	37144015	327	370	0	22	CCTTTATATAATGACTAATTTGGAAGTAATTTGTGCTCTGTAC	((((((.(((.....................((((((((((((&))))))))))))))).))))))	-24.39	0.998318	NM_001108791_utr3_0_0_chr9_37073514_r	168	-22.17	168	-22.17	27286	22	1454	349	ENST00000262043.3	627	636	364	371	292404	8mer-1a	0	ENSRNOT00000015638	Phf3-201	NM_001108791
rno-miR-novel-2-3p	NM_001108797	Fam117b	chr9	+	66716968	66784487	3096	3111	0	17	GAGCTTTCTCTGTAT	((((...((((((((&)))))))).....))))	-12	0.999827	NM_001108797_utr3_7_0_chr9_66780904_f	294	-32.89	150	-21.5	27697	22	3584	2588 3091	ENST00000392238.2	5170	5176	2469	2475	1873175	7mer-1a	0	ENSRNOT00000031261	Fam117b-201	NM_001108797
rno-miR-novel-2-3p	NM_001108870	Scara3	chr15	-	42605504	42638409	559	584	0	21	CCTCTCTTCAGTCTTACCTCTGTAT	((((....((.......((((((((&))))))))....))...))))	-15.4	0.999603	NM_001108870_utr3_0_0_chr15_42605505_r	148	-17.71	148	-17.71	32435	22	1294	563	ENST00000301904.3	259	277	148	153	654922	6mer	0	ENSRNOT00000022020	Scara3-201	NM_001108870
rno-miR-novel-2-3p	NM_001108871	Kctd9	chr15	+	44411864	44439236	1153	1175	1	21	TCTTGAGTCATTATTATCTGTG	(((..((.(((.....((((((&))))))....)))))..)))	-12.5	0.99978	NM_001108871_utr3_11_0_chr15_44437376_f	148	-13.95	148	-13.95	32147	22	1861	1341	ENST00000221200.4	2029	2034	1065	1070	66179	6mer	0	ENSRNOT00000017566	Kctd9-201	NM_001108871
rno-miR-novel-2-3p	NM_001108901	Samd5	chr1	-	3713749	3763392	245	270	0	20	CTCCATGTGGAAAGAAGTCTGATAC	(((((((((........((((.(((&))))))).))))))...)))	-12.7	0.993112	NM_001108901_utr3_0_0_chr1_3713750_r	143	-16.95	143	-16.95	18007	22	1680	1422	ENST00000367474.1	6456	6475	2822	2828	1374903	7mer-1a	0	ENSRNOT00000034744	Samd5-201	NM_001108901
rno-miR-novel-2-3p	NM_001108914	Kcna7	chr1	+	101397827	101403320	615	638	1	22	CCCCAAAACTACAGTTCTCTGTG	(((..((((....((.(((((((&))))))).))..))))..)))	-16.9	0.998273	NM_001108914_utr3_1_0_chr1_101401617_f	144	-22.95	144	-22.95	18700	22	1704	940	ENST00000221444.1	1609	1619	873	879	66634	7mer-1a	0	ENSRNOT00000028189	Kcna7-201	NM_001108914
rno-miR-novel-2-3p	NM_001108935	Col4a3bp	chr2	+	27365147	27469778	1461	1491	0	19	TCAGATAGAATGATATTTATTACTCTGTAC	(((((((...((..........((((((((&))))))))))..)))))))	-16	0.998731	NM_001108935_utr3_17_0_chr2_27466752_f	436	-55.31	151	-27.35	19839	22	3027	384 1471 1623	ENST00000380494.5	5604	5610	2835	2841	1784891	7mer-1a	0	ENSRNOT00000021549	Col4a3bp-201	NM_001108935
rno-miR-novel-2-3p	NM_001108941	Tbl1xr1	chr2	+	107233053	107359229	5774	5805	0	20	CTTGATTTTGTGGTGCTTTTCTCTGCTGTAC	((..(.......(((((........((((((&)))))))))))....)..))	-15	0.998956	NM_001108941_utr3_15_0_chr2_107353244_f	453	-59.91	159	-23.34	19916	22	5986	1771 2035 2027	ENST00000430069.1	235	240	157	162	2254242	6mer	0	ENSRNOT00000015573	Tbl1xr1-201	NM_001108941
rno-miR-novel-2-3p	NM_001108949	Hormad1	chr2	+	197681999	197719254	28	56	0	21	TCTCAACATTTAAACTAACATGCTGTAT	(((((...........((((((((((((&))))))....)))))))))))	-12	0.990977	NM_001108949_utr3_14_0_chr2_197718870_f	287	-30.24	147	-20.53	20602	22	385	57 81	ENST00000368995.4	821	831	311	316	1426200	6mer	0	ENSRNOT00000066821	Hormad1-201	NM_001108949
rno-miR-novel-2-3p	NM_001108958	Rtf1	chr3	+	111478381	111537941	2328	2349	1	21	cctggctcattgctgtctgta	(((.(..((((((..((((((&))))))))).)))..).)))	-15.5	0.992223	NM_001108958_utr3_16_0_chr3_111535448_f	154	-27.26	154	-27.26	21669	22	2494	1404	ENST00000389629.4	1464	1469	701	706	1856225	6mer	0	ENSRNOT00000056392	Rtf1-201	NM_001108958
rno-miR-novel-2-3p	NM_001108966	Rab22a	chr3	+	171743928	171790558	3476	3502	0	18	CAAACATTGGGGTTggcatctgctat	((((((.((......((.((((.(((&))))))))).))))))))	-12	0.999195	NM_001108966_utr3_5_0_chr3_171784396_f	426	-45.1	143	-17	22087	22	6163	146 2762 1772	ENST00000244040.3	9038	9044	3536	3542	150683	7mer-m8	0	ENSRNOT00000079113,ENSRNOT00000064400	Rab22a-202,Rab22a-201	NM_001108966
rno-miR-novel-2-3p	NM_001108991	Trhde	chr7	-	57253022	57679795	1304	1352	1	22	CCCCCGTTCTACCTAGGAATTTTGAAGAGTCAGTTCTATGGCTGTGTG	(((..........................((((...(((((((.((((&)))).))).)))).)))))))	-13.46	0.996205	NM_001108991_utr3_0_0_chr7_57253023_r	293	-32.18	152	-16.75	25154	22	2587	170 843	ENST00000261180.4	642	648	230	236	261659	7mer-1a	0	ENSRNOT00000007461	Trhde-201	NM_001108991
rno-miR-novel-2-3p	NM_001108994	Fam76b	chr8	+	12355766	12374689	2396	2415	0	18	CAAAATACTGTACCTGTAC	((((....(((.(((((((&)))))).).)))..))))	-12.4	0.998878	NM_001108994_utr3_10_0_chr8_12372197_f	292	-35.96	150	-20.86	26509	22	2493	139 2005	ENST00000358780.5	5072	5078	2318	2324	1259051	7mer-1a	0	ENSRNOT00000068445	Fam76b-201	NM_001108994
rno-miR-novel-2-3p	NM_001109010	Nudt12	chr9	-	105680669	105693357	1973	1991	1	18	CATTAAATGTACTCTGTG	((....((((.(((((((&))))))).))))...))	-13.8	0.999968	NM_001109010_utr3_0_0_chr9_105680670_r	287	-34.64	144	-18.81	27905	22	2386	1973 867	ENST00000230792.2	4457	4462	1249	1254	104282	6mer	0	ENSRNOT00000066968	Nudt12-201	NM_001109010
rno-miR-novel-2-3p	NM_001109014	Tmem164	chrX	+	113948674	114110062	3868	3906	0	22	CCCTCTTCGGGTGTTTTTGTAATGTGCTTTCTCTGTTT	(((((................((((((....(((((.(&).)))))))))))....)))))	-15.65	0.998547	NM_001109014_utr3_6_0_chrX_114105956_f	151	-19.13	151	-19.13	28048	22	4107	2523	ENST00000372073.1	1157	1168	721	728	1540913	8mer-1a	0	ENSRNOT00000068431	Tmem164-201	NM_001109014
rno-miR-novel-2-3p	NM_001109017	Zfx	chrX	-	63158975	63203643	732	780	1	21	CCTTTGATGAGCATGTCCTTGAAATTCATTTTTTCCTTTATCTCTGTA	((((....((((((((.........................(((((((&))))))).))))))))))))	-16.77	0.999855	NM_001109017_utr3_0_0_chrX_63158976_r	704	-70.59	143	-17.34	28007	22	1331	1013 299 337 760 1191	ENST00000383052.1	880	886	504	510	1837471	7mer-1a	0	ENSRNOT00000076175,ENSRNOT00000076613,ENSRNOT00000077708,ENSRNOT00000075866,ENSRNOT00000076974,ENSRNOT00000093043,ENSRNOT00000076765,ENSRNOT00000065194	LOC103694540-001,LOC103694540-201,Zfx-201,Zfx-001,Zfx-002,Zfx-003,Zfx-004,Zfx-005	NM_001109017
rno-miR-novel-2-3p	NM_001109018	Rab9b	chrX	-	107531403	107542510	2086	2116	0	21	CTACAATCATGTTAGGGTGAAAATCTGTAC	((.(((.(((((...........(((((((&)))))))..))))).))).))	-15.82	0.994381	NM_001109018_utr3_0_0_chrX_107531404_r	160	-14.98	160	-14.98	28369	22	2973	2246	ENST00000243298.2	3608	3620	1894	1900	146305	7mer-m8	0	ENSRNOT00000074140	Rab9b-201	NM_001109018
rno-miR-novel-2-3p	NM_001109053	Dtx3l	chr11	+	67758010	67767622	2393	2441	0	21	CTTCATGACATTTGGATTTCTTCTTTTGCAAGGCGGAATTATCTGTAT	(((((.(((((.((...........................(((((((&))))))).)).))))))))))	-13.99	0.999858	NM_001109053_utr3_4_0_chr11_67765154_f	141	-17.81	141	-17.81	30027	22	2469	879	ENST00000296161.4	3856	3862	618	624	588445	7mer-1a	0	ENSRNOT00000039215	Dtx3l-201	NM_001109053
rno-miR-novel-2-3p	NM_001109078	Slamf1	chr13	+	90184544	90219170	81	110	0	21	TCTCTGTGGCAGATACTGCACATCTGTAC	((((...((((.....(((...(((((((&))))))))))..)))).))))	-16.4	0.995058	NM_001109078_utr3_6_0_chr13_90217561_f	151	-27.1	151	-27.1	31370	22	1610	458	ENST00000302035.6	2411	2416	1188	1193	656574	6mer	0	ENSRNOT00000082393	Slamf1-201	NM_001109078
rno-miR-novel-2-3p	NM_001109079	Kif26b	chr13	-	96775355	97173469	254	272	0	21	CCTTGAAGAACTCTGTAC	(((..((.(.((((((((&))))))))....).))..)))	-19.4	0.995434	NM_001109079_utr3_0_0_chr13_96775356_r	144	-19.63	144	-19.63	31058	22	624	254	ENST00000366518.4	513	523	264	271	1332084	8mer-1a	0	ENSRNOT00000017784	Kif26b-201	NM_001109079
rno-miR-novel-2-3p	NM_001109081	Wdr26	chr13	-	99493119	99531959	2854	2876	0	22	CTAGTATTCATGCCAGCTGTAT	((..((..((((....((((((&))))))....))))..))..))	-12.4	0.996278	NM_001109081_utr3_0_0_chr13_99493120_r	152	-17.97	152	-17.97	31427	22	4525	727	ENST00000414423.2	2815	2827	1602	1607	2160813	6mer	0	ENSRNOT00000005059	Wdr26-201	NM_001109081
rno-miR-novel-2-3p	NM_001109086	RGD1562136	chr9	+	111327332	111347428	1395	1425	0	21	CCTGGAACAATCATAATTTTTCCTCTGTCC	(((.(((((.............((((((.(&).))))))....))))).)))	-14.33	0.999714	NM_001109086_utr3_2_0_chr9_111345613_f	290	-31.68	150	-16.36	27908	22	1816	57 392	ENST00000319933.2	204	211	73	80	846819	8mer-1a	0	ENSRNOT00000045749	RGD1562136-001	NM_001109086
rno-miR-novel-2-3p	NM_001109160	Flrt1	chr1	-	222344712	222350173	2149	2168	0	21	CCTATAACTTGCCCTGTAC	(((..(((.(((.((((((&)))))).)))...)))..)))	-16.7	0.993112	NM_001109160_utr3_0_0_chr1_222344713_r	143	-16.48	143	-16.48	19461	22	3436	1263	ENST00000246841.3	954	962	309	315	163787	7mer-1a	0	ENSRNOT00000030625	Flrt1-201	NM_001109160
rno-miR-novel-2-3p	NM_001109177	Lmbrd2	chr2	+	58534475	58590762	158	175	0	22	CCCTCTGTACTCTGTAT	((((((((.((((((((&)))))))).))).....)))))	-19.6	0.991289	NM_001109177_utr3_17_0_chr2_58589540_f	446	-65.26	152	-21.78	19885	22	1223	154 69 147	ENST00000296603.4	7301	7308	3191	3197	599762	7mer-1a	0	ENSRNOT00000077646	Lmbrd2-201	NM_001109177
rno-miR-novel-2-3p	NM_001109204	Rad51	chr3	+	110918242	110942917	544	620	0	21	CCTAAGCGAGTTTATTCTGCTGCTGCTAAGTAGTTGTGTGCAGTGGATGTGTTGTTTGCTGGAGATATTCTAGTGC	(((((((............................((((((...........................(((.((((&))))))))))))))))).)))	-13	0.999399	NM_001109204_utr3_9_0_chr3_110941988_f	306	-33.27	156	-16.78	21654	22	930	382 344	ENST00000423169.2	368	373	232	237	2213216	6mer	0	ENSRNOT00000056432	Rad51-201	NM_001109204
rno-miR-novel-2-3p	NM_001109232	Ccdc126	chr4	+	78982021	79003052	1162	1177	0	17	AAACAGCTACTGTAT	((((((((.((((((&)))))))))...)))))	-12.3	0.994572	NM_001109232_utr3_2_0_chr4_79001460_f	145	-16.83	145	-16.83	22743	22	1593	249	ENST00000307471.3	441	448	266	273	716071	8mer-1a	0	ENSRNOT00000012490	Ccdc126-201	NM_001109232
rno-miR-novel-2-3p	NM_001109253	Clec1a	chr4	-	163191502	163214678	974	993	0	21	TCTAAAACAGTCTCTGTAT	(((.(((((((((((((((&)))))))).)).))))).)))	-17.4	0.995099	NM_001109253_utr3_0_0_chr4_163191503_r	164	-19.79	164	-19.79	23148	22	2204	974	ENST00000315330.4	1244	1250	601	606	800758	6mer	0	ENSRNOT00000091602	Clec1a-201	NM_001109253
rno-miR-novel-2-3p	NM_001109295	Cplx3	chr8	-	62379501	62386264	1734	1755	1	22	ctctccatctctctctctGTG	(((((...(.....(((((((&))))))).....)...)))))	-13.2	0.99998	NM_001109295_utr3_0_0_chr8_62379502_r	288	-39.43	146	-23.65	26814	22	2530	783 1262	ENST00000395018.4	2377	2386	1194	1199	1939564	6mer	0	ENSRNOT00000026165	Cplx3-201	NM_001109295
rno-miR-novel-2-3p	NM_001109312	Vwc2	chr14	+	91201729	91348219	1852	1898	0	21	CCTCTTCTTTCCACATGAGACATGATGAATTACAACTGCAGTGTAT	((((.............(((((((............(((..(((((&)))))..))))))))))))))	-14.71	0.998816	NM_001109312_utr3_3_0_chr14_91346245_f	149	-15.44	149	-15.44	31503	22	1975	902	ENST00000340652.4	1933	1940	867	872	1076318	6mer	0	ENSRNOT00000071558	Vwc2-201	NM_001109312
rno-miR-novel-2-3p	NM_001109469	Lrrtm2	chr18	-	28012876	28017925	2458	2498	0	22	CCCATTTAGTTGGTATGTATTTGCATTGCGGTATCTGTGC	(((...................(((((((....(((((((&)))))))))).))))....)))	-13.9	0.999513	NM_001109469_utr3_0_0_chr18_28012877_r	151	-15.83	151	-15.83	33783	22	2773	2030	ENST00000274711.6	5459	5465	2856	2862	448233	7mer-m8	0	ENSRNOT00000075420	Lrrtm2-201	NM_001109469
rno-miR-novel-2-3p	NM_001109514	Pmp2	chr2	+	93827503	93831419	693	717	0	21	cctcatgcattcatttctctgtac	(((((.((((......((((((((&))))))))...)))).)))))	-22.2	0.994079	NM_001109514_utr3_3_0_chr2_93830517_f	155	-23.7	155	-23.7	20295	22	903	693	ENST00000519260.1	1702	1708	840	846	2561044	7mer-1a	0	ENSRNOT00000032059	Pmp2-201	NM_001109514
rno-miR-novel-2-3p	NM_001109552	Srsf1	chr10	+	75335145	75341197	3700	3736	1	21	CTTTTGTAGGGCTGGTGCTATTGTCAGCTTTCTGTG	((((....((((..((((............((((((&))))))))))..))))))))	-11.4	0.995571	NM_001109552_utr3_3_0_chr10_75336983_f	441	-57.58	150	-23.42	29510	22	4215	1176 837 2390	ENST00000585096.1	1221	1231	743	749	2841026	7mer-1a	0	ENSRNOT00000073005	Srsf1-201	NM_001109552
rno-miR-novel-2-3p	NM_001109572	Tmem179b	chr1	-	224972217	224974203	29	69	0	21	CCTCCAAGCCCAATTGCTTTTAATCTTCTTGTCTCTGTAC	(((.(((((....................(((((((((((&)))))))).))).))))))))	-20.5	0.995434	NM_001109572_utr3_0_0_chr1_224972218_r	150	-19.87	150	-19.87	19480	22	188	46	ENST00000533861.1	274	299	209	216	2630002	8mer-1a	0	ENSRNOT00000065694	Tmem179b-201	NM_001109572
rno-miR-novel-2-3p	NM_001109580	Sertm1	chr2	-	144303702	144323254	2090	2130	0	20	CTCAAAGATGGGAAACAGGCAACACCACTAAGCACTGTAC	((((((.(((.....................((.((((((&)))))).)).))).))))))	-19.05	0.999849	NM_001109580_utr3_0_0_chr2_144303703_r	297	-31.38	153	-19.24	19947	22	2211	20 369	ENST00000315190.3	98	107	37	43	798633	7mer-m8	0	ENSRNOT00000018780	Sertm1-201	NM_001109580
rno-miR-novel-2-3p	NM_001109601	Tcl1a	chr6	-	128888767	128894761	754	799	0	21	CCTTGACCAAGATGCCAAGAAATAAGAGAGAAGACTGCTCTGGGT	(((..(.((.(........................(((((((..(&)..)))))))).)).)..)))	-13.45	0.996639	NM_001109601_utr3_0_0_chr6_128888768_r	147	-18.62	147	-18.62	25050	22	912	54	ENST00000556450.1	237	242	111	116	2764860	6mer	0	ENSRNOT00000029346	Tcl1a-201	NM_001109601
rno-miR-novel-2-3p	NM_001109630	Slc12a6	chr3	+	103753237	103852686	2322	2358	1	21	CCTCACTCCTTACTGTGGATATTAAGTTACACTGTA	(((((......((((((............(.(((((&))))).))))).)).)))))	-11.4	0.998188	NM_001109630_utr3_24_0_chr3_103850036_f	147	-13.04	147	-13.04	20915	22	2651	1805	ENST00000397707.2	1474	1487	552	558	2007178	7mer-m8	0	ENSRNOT00000007144,ENSRNOT00000079727	Slc12a6-202,Slc12a6-201	NM_001109630
rno-miR-novel-2-3p	NM_001109668	Tollip	chr1	-	214823994	214844861	1465	1495	1	18	CAAGCACTTTTCTGTAGTTGTAGCTCTTTA	((((((............(((.(((((.((&)).))))))))))))))	-12.3	0.999554	NM_001109668_utr3_0_0_chr1_214823995_r	290	-32.67	150	-18.42	17849	22	2777	1806 1462	ENST00000527938.1	2126	2143	1262	1268	2602570	7mer-1a	0	ENSRNOT00000046344	Tollip-201	NM_001109668
rno-miR-novel-2-3p	NM_001110365	Wasl	chr4	-	51677722	51726212	2269	2294	1	21	CCTTTTATATCTTAAATGCTATGTG	((((..((((......((((.((((&)))).)))).))))..))))	-12.1	0.992252	NM_001110365_utr3_0_0_chr4_51677723_r	140	-16.22	140	-16.22	22627	22	2483	1694	ENST00000223023.4	488	495	359	365	73987	7mer-m8	0	ENSRNOT00000009261	Wasl-201	NM_001110365
rno-miR-novel-2-3p	NM_001111055	Adarb1	chr20	+	11972380	12101022	3731	3749	0	21	CCTCAGTGTTCTCTGTAT	(((((((((.((((((((&)))))))).))))...)))))	-21.4	0.996121	NM_001111055_utr3_10_0_chr20_12097136_f	156	-22.97	156	-22.97	34470	22	3887	3731	ENST00000437626.1	794	799	674	679	2296007	6mer	1	ENSRNOT00000001642,ENSRNOT00000083851	Adarb1-202,Adarb1-201	NM_001111055,NM_001111057,NM_001111056,NM_012894
rno-miR-novel-2-3p	NM_001111056	Adarb1	chr20	+	11972380	12101022	3731	3749	0	21	CCTCAGTGTTCTCTGTAT	(((((((((.((((((((&)))))))).))))...)))))	-21.4	0.996121	NM_001111056_utr3_10_0_chr20_12097136_f	156	-22.97	156	-22.97	34471	22	3887	3731	ENST00000437626.1	794	799	674	679	2296007	6mer	1	ENSRNOT00000001642,ENSRNOT00000083851	Adarb1-202,Adarb1-201	NM_001111055,NM_001111057,NM_001111056,NM_012894
rno-miR-novel-2-3p	NM_001111057	Adarb1	chr20	+	11972380	12101022	3731	3749	0	21	CCTCAGTGTTCTCTGTAT	(((((((((.((((((((&)))))))).))))...)))))	-21.4	0.996121	NM_001111057_utr3_10_0_chr20_12097136_f	156	-22.97	156	-22.97	34472	22	3887	3731	ENST00000437626.1	794	799	674	679	2296007	6mer	1	ENSRNOT00000001642,ENSRNOT00000083851	Adarb1-202,Adarb1-201	NM_001111055,NM_001111057,NM_001111056,NM_012894
rno-miR-novel-2-3p	NM_001114330	Grm1	chr1	-	4753143	5165856	3348	3392	0	21	CTTGAAGCAGTTACATCCGTCTTTCATCATTACGGGACTCGTGC	(((.(((((.........................(..(((((((&)))).)))..).))))).)))	-13.17	0.997982	NM_001114330_utr3_0_0_chr1_4753144_r	147	-16.83	147	-16.83	17578	22	3778	536	ENST00000507907.1	753	759	542	548	2521949	7mer-m8	1	ENSRNOT00000044325,ENSRNOT00000019319	Grm1-201,Grm1-202	NM_001114330,NM_017011
rno-miR-novel-2-3p	NM_001114599	Szrd1	chr5	-	159638258	159662754	101	139	1	20	CTTGAGCAGAGGGAATAACCTGACTTACTTGCACTGTG	((..((((.....................(((.(((((&))))).)))..))))..))	-14.2	0.998216	NM_001114599_utr3_0_0_chr5_159638259_r	144	-22.96	144	-22.96	23533	22	2779	1535	ENST00000401089.3	5678	5684	2614	2620	2058800	7mer-1a	0	ENSRNOT00000045226	Szrd1-201	NM_001114599
rno-miR-novel-2-3p	NM_001115027	Tsr2	chrX	-	20224118	20232636	3105	3122	1	18	caaatatactctctgtg	(((((((...(((((((&)))))))...)))))))	-14.2	0.999235	NM_001115027_utr3_0_0_chrX_20224119_r	146	-16.31	146	-16.31	28178	22	3225	3102	ENST00000375151.4	1642	1647	759	764	1649109	6mer	0	ENSRNOT00000003540,ENSRNOT00000072753	Tsr2-202,Tsr2-201	NM_001115027
rno-miR-novel-2-3p	NM_001126295	RGD1564379	chr3	-	3590782	3594475	140	156	1	20	CTGAGACTACTCTGTA	((.((((..(((((((&))))))).....)))).))	-13.7	0.99902	NM_001126295_utr3_0_0_chr3_3590783_r	148	-15.55	148	-15.55	21288	22	1583	139	ENST00000561457.1	2377	2384	864	869	2784424	6mer	0	ENSRNOT00000064861	RGD1564379-201	NM_001126295
rno-miR-novel-2-3p	NM_001127488	Snx33	chr8	-	61584655	61595032	1084	1107	1	21	TCTACAGAAATTACTGCTCTGTA	(((.((((......(((((((((&)))))))))....)))))))	-17	0.996579	NM_001127488_utr3_0_0_chr8_61584656_r	306	-38.88	158	-20.31	26795	22	1316	1084 646	ENST00000308527.5	9524	9531	4335	4341	727318	7mer-m8	0	ENSRNOT00000023428	Snx33-201	NM_001127488
rno-miR-novel-2-3p	NM_001127552	Lsm14a	chr1	-	90200952	90246243	1085	1142	0	22	CCTGTAAAACATCACTAACATAGTGTGTAGGCCTGCGGCCTACCGATGACTCTGTAC	(((...(((((............((((......................((((((((&)))))))))))))))))..)))	-17.04	0.999885	NM_001127552_utr3_0_0_chr1_90200953_r	143	-18.85	143	-18.85	18597	22	1191	1122	ENST00000544216.3	2194	2204	1153	1160	2714104	8mer-1a	0	ENSRNOT00000076255,ENSRNOT00000076967,ENSRNOT00000030186,ENSRNOT00000078585	Lsm14a-001,Lsm14a-003,Lsm14a-002,Lsm14a-201	NM_001127552
rno-miR-novel-2-3p	NM_001130536	Fzd6	chr7	+	77899321	77931029	1054	1125	0	22	CCCTTTCCTCCTGCGTGTTCGCAAATTAGCAGGTGAGATGTTAGTTCTTTACAAATTAGGCCACTCTGTTT	(((((......................((((.(((............................((((((.(&).))))))))).)))).)))))	-11.38	0.999399	NM_001130536_utr3_6_0_chr7_77929261_f	286	-28.84	144	-18.13	25786	22	1769	308 1746	ENST00000358755.4	102	123	25	31	1258177	7mer-1a	0	ENSRNOT00000006195	Fzd6-201	NM_001130536
rno-miR-novel-2-3p	NM_001130939	Tmem181	chr1	+	47162393	47202551	61	100	1	22	CCCTTTTCTTCTATCCGTCTGTGTCTGGACTCCTCTGTA	(((((..............((((.........(((((((&))))))))))).....)))))	-13.51	0.99985	NM_001130939_utr3_16_0_chr1_47202222_f	142	-13.22	142	-13.22	17516	22	330	80	ENST00000367090.3	1498	1519	729	736	1355648	8mer-1a	0	ENSRNOT00000068457	Tmem181-201	NM_001130939
rno-miR-novel-2-3p	NM_001131012	Mier1	chr5	+	122647280	122693638	2617	2639	0	20	ctcagatagaaaTGGCTCTGTT	((((((((......((((((((&).)))))))...))))))))	-18.2	0.998272	NM_001131012_utr3_12_0_chr5_122690719_f	140	-15.82	140	-15.82	23298	22	2920	2620	ENST00000371018.3	2856	2861	1161	1166	1503052	6mer	0	ENSRNOT00000066041,ENSRNOT00000086765	Mier1-201,Mier1-202	NM_001131012
rno-miR-novel-2-3p	NM_001134481	Plcxd2	chr11	+	57207655	57260001	4190	4244	1	22	CCCTCTTCTGCAGCTGCTTCCTCATAGGTGACACCATGGTTTCATTACTCAGTA	(((((....(((...............(((.................(((.(((&))).)))))).)))..)))))	-11.51	0.996857	NM_001134481_utr3_3_0_chr11_57254219_f	148	-20.01	148	-20.01	30180	22	5783	5085	ENST00000477665.1	795	802	389	395	2445924	7mer-m8	0	ENSRNOT00000085754,ENSRNOT00000038207	Plcxd2-201,Plcxd2-202	NM_001134481
rno-miR-novel-2-3p	NM_001134504	Klhl23	chr3	+	56057042	56070614	1623	1671	0	22	cccTAATTTACAGCTTTTTAAAAATCTTGCTTTTTGCTACTGATTTGC	((((.....(((......................((((.(((...(((&))))))))))..)))...))))	-11.45	0.993836	NM_001134504_utr3_4_0_chr3_56068826_f	154	-18.16	154	-18.16	21460	22	1789	31	ENST00000392647.2	1590	1595	775	780	1882518	6mer	0	ENSRNOT00000088351,ENSRNOT00000010508	Klhl23-202,Klhl23-201	NM_001134504
rno-miR-novel-2-3p	NM_001134527	Grhl2	chr7	+	76059450	76197350	604	631	0	22	CCTGACGACCATGTACATAATCTGTAC	(((..(((.(((((......(((((((&)))))))..))))).))).)))	-18.2	0.991313	NM_001134527_utr3_15_0_chr7_76194571_f	149	-19.43	149	-19.43	25283	22	2780	1895	ENST00000251808.3	1303	1310	624	631	183550	8mer-1a	0	ENSRNOT00000009337,ENSRNOT00000079692	Grhl2-202,Grhl2-201	NM_001134527
rno-miR-novel-2-3p	NM_001134546	RGD1307235	chr13	+	25656982	25752792	1441	1470	0	21	CCTTTCATGTCAAAATGTTGATCTGTTAT	((((.(((((...........((((.(((&)))))))..)))))...))))	-11.32	0.999106	NM_001134546_utr3_29_0_chr13_25751231_f	142	-20.24	142	-20.24	30918	22	1562	492	ENST00000398130.2	317	325	208	214	2015925	7mer-m8	0	ENSRNOT00000020892	RGD1307235-201	NM_001134546
rno-miR-novel-2-3p	NM_001134549	Zzz3	chr2	+	257633424	257670650	3175	3196	0	21	TCTTGGGTGTATCTCTGTCAC	(((..((..(..((((((.((&))))))))...)..))..)))	-14.9	0.998261	NM_001134549_utr3_10_0_chr2_257667355_f	143	-13.28	143	-13.28	20865	22	3296	1736	ENST00000370801.3	5400	5406	2653	2658	1495346	6mer	0	ENSRNOT00000080993,ENSRNOT00000071770	Zzz3-201,Zzz3-202	NM_001134549
rno-miR-novel-2-3p	NM_001134559	Gpatch2l	chr6	+	110093818	110227475	1094	1118	0	20	CTCAAGAGTGCTCTCTTTCTGTAT	((((((.((((......(((((((&)))))))))))...))))))	-17.1	0.994381	NM_001134559_utr3_9_0_chr6_110225982_f	281	-29.15	141	-15.83	24395	22	1494	842 13	ENST00000553588.1	4915	4936	1884	1889	2751229	6mer	0	ENSRNOT00000013602	Gpatch2l-201	NM_001134559
rno-miR-novel-2-3p	NM_001134577	Slc39a1	chr2	+	189609799	189615367	882	903	0	22	cccGCcagggtttctctgtat	(((..(((.((..((((((((&)))))))).))....))).)))	-15	0.999468	NM_001134577_utr3_3_0_chr2_189614007_f	446	-49.73	156	-18.24	20539	22	1361	1278 883 563	ENST00000356205.4	1781	1786	825	830	1209331	6mer	0	ENSRNOT00000089016	Slc39a1-201	NM_001134577
rno-miR-novel-2-3p	NM_001134629	RGD1561149	chr5	-	147403947	147412705	1049	1098	0	21	CCTTGCCATTAGCTTCTCTACTACCAAGAAGAGAGCGACATGCTCTCAC	((((............................(((((...((((((.((&))..))))))..)))))))))	-11.28	0.994998	NM_001134629_utr3_0_0_chr5_147403948_r	149	-14.19	149	-14.19	24057	22	1706	958	ENST00000401073.2	2252	2257	1207	1212	2058426	6mer	0	ENSRNOT00000010688	RGD1561149-201	NM_001134629
rno-miR-novel-2-3p	NM_001134711	Fam60a	chr4	-	183401315	183417667	617	660	1	22	CCCTTATCTTCACATTGATAAAAGACTTTATGTGGATCTCGTA	((((((......................((((((..(((.(((&)))))).))))))..))))))	-14.45	0.993304	NM_001134711_utr3_7_0_chr16_18456159_f	142	-13.94	142	-13.94	32768	22	1790	1664	ENST00000539409.1	1280	1286	519	524	2671681	6mer	0	ENSRNOT00000083310,ENSRNOT00000071930,ENSRNOT00000075027,ENSRNOT00000089160	Fam60a-204,Fam60a-201,Fam60a-202,Fam60a-203	NM_001134712,NM_001134711
rno-miR-novel-2-3p	NM_001134712	Fam60a	chr4	-	183401315	183426439	617	660	1	22	CCCTTATCTTCACATTGATAAAAGACTTTATGTGGATCTCGTA	((((((......................((((((..(((.(((&)))))).))))))..))))))	-14.45	0.993304	NM_001134712_utr3_0_0_chr4_183401316_r	142	-13.94	142	-13.94	23266	22	1089	963	ENST00000539409.1	1280	1286	519	524	2671681	6mer	0	ENSRNOT00000083310,ENSRNOT00000071930,ENSRNOT00000075027,ENSRNOT00000089160	Fam60a-204,Fam60a-201,Fam60a-202,Fam60a-203	NM_001134712,NM_001134711
rno-miR-novel-2-3p	NM_001134714	Tfcp2	chr7	-	142138842	142180794	1309	1331	1	22	ccaaaaataacatttctctgtg	((......(((((..(((((((&)))))))...)))))....))	-12.4	0.999822	NM_001134714_utr3_0_0_chr7_142138843_r	142	-13.15	142	-13.15	26157	22	1598	1312	ENST00000257915.5	2183	2190	1105	1111	231577	7mer-m8	0	ENSRNOT00000037447,ENSRNOT00000087632	Tfcp2-202,Tfcp2-201	NM_001134714
rno-miR-novel-2-3p	NM_001134762	Tbc1d5	chr9	+	1145699	1746397	876	923	0	21	CCTCAGAGAGCAGCTGAGCCCCTGTTAATAGGATTGTAACTCTGTAC	(((((((.(.........................(((..((((((((&)))))))).)))).)))))))	-19.91	0.999851	NM_001134762_utr3_21_0_chr9_1745065_f	310	-42.14	165	-26.66	27248	22	1333	1128 901	ENST00000253692.7	3144	3232	937	942	195884	6mer	0	ENSRNOT00000083387,ENSRNOT00000014171	Tbc1d5-201,Tbc1d5-202	NM_001134762
rno-miR-novel-2-3p	NM_001134837	Trps1	chr7	-	90090827	90318221	264	292	0	21	CCTAATGTGTACTGCTGAATCTCTGTAC	(((.(((((...........((((((((&))))))))))))).....)))	-18.5	0.999582	NM_001134837_utr3_0_0_chr7_90090828_r	140	-13.27	140	-13.27	25162	22	539	271	ENST00000395715.3	7904	7917	4221	4227	1957390	7mer-1a	0	ENSRNOT00000050774	Trps1-201	NM_001134837
rno-miR-novel-2-3p	NM_001134850	Dph3	chr16	-	8202047	8207464	1459	1510	0	22	cccacatagcagctcacaactccgcctgactccagttcctggggctctgac	(((.((.((((............................((..((((((((&)).)))))).)))))))).)))	-15.78	0.998781	NM_001134850_utr3_0_0_chr16_8202048_r	140	-13.21	140	-13.21	32735	22	2901	934	ENST00000488423.1	3820	3829	1240	1247	2468434	8mer-1a	0	ENSRNOT00000026742	Dph3-201	NM_001134850
rno-miR-novel-2-3p	NM_001134856	Cdc14a	chr2	-	219302576	219458271	1380	1426	0	20	TTCATGCAAAGTGCTTTATTCCAACTATTGAGTTATTTATCTGTAT	((((.(((..((((.........................(((((((&))))))))))).))).))))	-13.71	0.999758	NM_001134856_utr3_0_0_chr2_219302577_r	143	-23.67	143	-23.67	20038	22	2135	1250	ENST00000370124.3	765	783	317	322	1465808	6mer	0	ENSRNOT00000064735	Cdc14a-201	NM_001107718,NM_001134856
rno-miR-novel-2-3p	NM_001134963	Crispld1	chr5	-	670753	711033	2030	2080	0	21	CCTATAAAGTGGGACATGTGAAACCTTATAGAGATTGAAACATCATGTAT	(((........(((((((((......................((.(((((&))))))).))))))))).)))	-13.7	0.999409	NM_001134963_utr3_0_0_chr5_670754_r	146	-17	146	-17	23565	22	2161	295	ENST00000262207.4	142	152	79	85	298657	7mer-1a	0	ENSRNOT00000024199	Crispld1-201	NM_001134963
rno-miR-novel-2-3p	NM_001134994	Tpk1	chr4	-	72792251	73174179	1517	1538	1	19	TTATCCATGTGGATGTCTGTA	(((..((((((....((((((&)))))).))))))..)))	-15.1	0.995548	NM_001134994_utr3_0_0_chr4_72792252_r	146	-15.41	146	-15.41	22337	22	2439	499	ENST00000360057.3	2514	2526	1216	1223	1279371	8mer-1a	0	ENSRNOT00000048203	Tpk1-201	NM_001134994
rno-miR-novel-2-3p	NM_001135015	Gabpb1l	chr17	+	52938979	52940811	26	62	0	21	CCTTTTGTCCAGAAAGAATGCAGTCTTGAACTGTAC	((((...............(((....((..((((((&))))))..))..)))..))))	-13.23	0.998482	NM_001135015_utr3_0_0_chr17_52940132_f	144	-13.12	144	-13.12	33441	22	680	180	ENST00000380877.3	90	96	57	63	1797260	7mer-1a	0	ENSRNOT00000045443,ENSRNOT00000081052	Gabpb1l-201,Gabpb1-201	NM_001039036,NM_001135015
rno-miR-novel-2-3p	NM_001135169	Tmem14c	chr17	-	21571509	21577631	172	219	0	22	CCTTCATGCGGCTTGTTCTTGTGTCATGATGTCTCGACTCTCTGTAC	((((((.(((.........((((................((((((((&))))))))))))))).))))))	-19.59	0.998513	NM_001135169_utr3_0_0_chr17_21571510_r	140	-18.47	140	-18.47	33320	22	399	198	ENST00000473276.1	428	434	216	222	2437558	7mer-m8	0	ENSRNOT00000003557,ENSRNOT00000020737,ENSRNOT00000066371	LOC100361993-201,Tmem14c-201,Tmem14c-202	NM_001135169,NM_134395
rno-miR-novel-2-3p	NM_001135561	Sos2	chr6	-	91885291	92007917	1258	1291	1	21	CCAAAAGCCATGTTGTTTATCTACTGGTCTGTG	((..(((.(((((............(.((((((&)))))).)))))))))..))	-13.1	0.999556	NM_001135561_utr3_0_0_chr6_91885292_r	146	-14.62	146	-14.62	24869	22	1363	752	ENST00000216373.5	505	512	239	244	45870	6mer	0	ENSRNOT00000089891,ENSRNOT00000006425	Sos2-201,Sos2-202	NM_001135561
rno-miR-novel-2-3p	NM_001142366	Aqp4	chr18	-	6766008	6781841	3374	3399	1	21	CTTAGGAAAGCATGGTTTCTCTTTG	(((....(((((((....((((.((&)).))))..))))))).)))	-11.3	0.996389	NM_001142366_utr3_0_0_chr18_6766009_r	292	-27.74	149	-14.67	33736	22	3972	2819 797	ENST00000383168.4	1590	1601	677	683	1837958	7mer-1a	0	ENSRNOT00000090320,ENSRNOT00000077606,ENSRNOT00000048109,ENSRNOT00000068150	Aqp4-204,Aqp4-203,Aqp4-202,Aqp4-201	NM_001142366,NM_001317749,NM_001270558,NM_001270559,NM_012825
rno-miR-novel-2-3p	NM_001144991	Spns2	chr10	-	59010427	59049482	1049	1086	0	22	CCCTGGAAGGTTCATAAGTCAGACTGGTGTCCTAGAT	(((...............((((((..(((..((..((&))..))..)))..)))))))))	-11.96	0.991212	NM_001144991_utr3_0_0_chr10_59010428_r	140	-15.54	140	-15.54	29320	22	1440	1198	ENST00000329078.3	601	607	429	435	937101	7mer-1a	0	ENSRNOT00000078272	Spns2-201	NM_001144991
rno-miR-novel-2-3p	NM_001145175	Shisa7	chr1	+	72545595	72564513	1396	1416	0	21	CTAAAGATATCAACTCTGTC	((..((((((...(((((((&).))))))...))))))..))	-11.6	0.995548	NM_001145175_utr3_5_0_chr1_72560349_f	445	-60.59	154	-20.69	18260	22	4165	3206 3498 3361	ENST00000376325.4	6697	6705	3176	3183	1678853	8mer-1a	0	ENSRNOT00000022698	Shisa7-201	NM_001145175
rno-miR-novel-2-3p	NM_001160155	Mgat4a	chr9	-	44033433	44126919	5172	5193	0	22	CTTTCATAACTGTCTCTGTGC	((((((.((((((((((((((&)))))))).))).)))))))))	-20.9	0.998737	NM_001160155_utr3_0_0_chr9_44033434_r	143	-22.45	143	-22.45	27221	22	5280	5173	ENST00000414521.2	464	470	209	214	2161301	6mer	0	ENSRNOT00000024701	Mgat4a-201	NM_001160155,NM_001012225
rno-miR-novel-2-3p	NM_001160162	Scn5a	chr8	-	128169190	128266639	1753	1775	0	21	TCTTATTTTTGTAGGTCTGTAC	(((((..(.(((.(.(((((((&))))))).)))).)..)))))	-17.2	0.994943	NM_001160162_utr3_0_0_chr8_128169191_r	141	-26.65	141	-26.65	26467	22	2188	1159	ENST00000414099.2	640	649	294	300	2159275	7mer-1a	0	ENSRNOT00000064555,ENSRNOT00000082892,ENSRNOT00000066932	Scn5a-202,Scn5a-203,Scn5a-201	NM_013125,NM_001160162
rno-miR-novel-2-3p	NM_001163156	Etv1	chr6	+	58468190	58558640	4662	4706	1	21	CCTCTTAATGAGCTAAAGTTTGAATAATTTATGACTGAACTGTA	((((...(((.(((.........................(((((&)))))))).)))....))))	-13.71	0.995337	NM_001163156_utr3_12_0_chr6_58553504_f	288	-30.45	147	-17.13	24816	22	5137	295 1875	ENST00000430479.1	1753	1758	959	964	2257909	6mer	0	ENSRNOT00000091263,ENSRNOT00000065396	Etv1-201,Etv1-202	NM_001108709,NM_001163156
rno-miR-novel-2-3p	NM_001163277	Jakmip3	chr1	+	211351433	211421022	1774	1816	1	21	CCTATGGCTGTGATGGAAGTCTTTGCCCTTGTAGACTCTGTA	(((..(((((((.......................(((((((&))))))))))).)))..)))	-14.7	0.999889	NM_001163277_utr3_22_0_chr1_211418682_f	146	-16.56	146	-16.56	17839	22	2341	1794	ENST00000298622.4	7264	7270	3195	3201	621275	7mer-1a	0	ENSRNOT00000030461,ENSRNOT00000082751	Jakmip3-201,Jakmip3-202	NM_001163277
rno-miR-novel-2-3p	NM_001164157	Nus1	chr20	+	33557051	33584011	23	89	0	21	CTTCAGGCTTTTGGAGAAAAGGACCCAAGTGACTGATGTTTACAAAGTACCTATAAAACTCTGTAC	((((((((....................(((...........................((((((((&)))))))))))..))))))))	-17.27	0.999955	NM_001164157_utr3_4_0_chr20_33581340_f	140	-16.64	140	-16.64	34896	22	2672	68	ENST00000368494.3	6766	6772	3319	3325	1413241	7mer-1a	0	ENSRNOT00000000467	Nus1-201	NM_001164157
rno-miR-novel-2-3p	NM_001166586	Fam122b	chrX	+	158350823	158376771	1683	1712	1	20	CTTGAGTTCCCATGTTACTTTAGCCTGTG	((..((....(((((.......(((((((&))))).)))))))))..))	-12.11	0.995629	NM_001166586_utr3_8_0_chrX_158374063_f	144	-14.34	144	-14.34	28523	22	2709	1242	ENST00000370790.1	1918	1931	862	868	1494698	7mer-1a	0	ENSRNOT00000003145,ENSRNOT00000089777,ENSRNOT00000066874,ENSRNOT00000080538	LOC100909732-202,Fam122b-202,Fam122b-201,LOC100909732-201	NM_001166586
rno-miR-novel-2-3p	NM_001169128	Vsx2	chr6	+	108285797	108308585	1721	1759	1	21	CTTCGGGTTGAGATGTTAGACCGTAGTTCTGCTGTGTA	(((((....((.((((..............(((.((((&)))).))))))).)))))))	-12.53	0.997192	NM_001169128_utr3_4_0_chr6_108306679_f	144	-23.47	144	-23.47	24971	22	1907	605	ENST00000261980.2	1704	1726	618	624	290492	7mer-m8	0	ENSRNOT00000015889	Vsx2-201	NM_001169128
rno-miR-novel-2-3p	NM_001169137	Epha5	chr14	+	25589766	25958255	2417	2474	0	21	CTTCAAGACCGAACAAAAATACAAAACATTTACACATGTGTGATTTAGAGCTCGTAC	((((((...........................((((((..........((((((((&)))).))))))))))))))))	-17.02	0.999554	NM_001169137_utr3_17_0_chr14_25953677_f	143	-24.27	143	-24.27	31556	22	4579	2733	ENST00000273854.3	4566	4572	2366	2372	440196	7mer-1a	0	ENSRNOT00000002793,ENSRNOT00000043938,ENSRNOT00000067439	Epha5-203,Epha5-202,Epha5-201	NM_001169137,NM_024367
rno-miR-novel-2-3p	NM_001170459	Tns3	chr14	-	88673921	88846871	1686	1713	0	21	CCAAAAGCAAGTGCCTCATTTCTGTGC	((..(((((.((((......(((((((&))))))))))).)))))..))	-20.9	0.991313	NM_001170459_utr3_0_0_chr14_88673922_r	150	-22.76	150	-22.76	31636	22	2678	1878	ENST00000311160.9	732	738	276	281	759326	6mer	0	ENSRNOT00000012661	Tns3-201	NM_001170459
rno-miR-novel-2-3p	NM_001170474	Fam160b2	chr15	-	52271494	52288893	874	898	0	21	CAAGCAGATAGATAGCTCTGGTAT	(...((((((....(((((.((((&)))))))))...))))))..)	-14.5	0.995548	NM_001170474_utr3_0_0_chr15_52271495_r	142	-20.2	142	-20.2	32506	22	1543	534	ENST00000289921.7	44	58	35	40	540077	6mer	0	ENSRNOT00000016209	Fam160b2-201	NM_001170474
rno-miR-novel-2-3p	NM_001170554	Mphosph9	chr12	+	37700281	37766487	445	467	1	21	CAGTTTGCATTTAGGCTCTGTA	(..(..((((....((((((((&))))))))..))))..)..)	-16	0.999926	NM_001170554_utr3_21_0_chr12_37765999_f	152	-14.97	152	-14.97	30382	22	489	447	ENST00000541076.2	2030	2036	808	814	2686761	7mer-m8	0	ENSRNOT00000049985,ENSRNOT00000086244	Mphosph9-201,Mphosph9-202	NM_001170554
rno-miR-novel-2-3p	NM_001170601	Srp72	chr14	-	33447583	33560503	1420	1439	1	21	CTTTAACCAGTTCTCtgtg	((((((.((((.(((((((&))))))).)).)).))))))	-15.8	0.99881	NM_001170601_utr3_0_0_chr14_33447584_r	148	-18.92	148	-18.92	31484	22	1558	1419	ENST00000342756.5	304	320	182	187	1107991	6mer	0	ENSRNOT00000066382,ENSRNOT00000002862	Srp72-202,Srp72-201	NM_001170601
rno-miR-novel-2-3p	NM_001173371	Zfp609	chr8	-	71230829	71337746	2038	2080	0	22	CCCTTTCCACTTCACCTTATAACTGAGGAGGTGTGTCTGTAT	(((((.....................(((.((((((((((((&))))))).))))).))))))))	-18.89	0.991313	NM_001173371_utr3_0_0_chr8_71230830_r	729	-80.28	151	-26.41	26241	22	4085	1061 524 1951 1098 305	ENST00000416172.1	587	641	303	308	2169945	6mer	0	ENSRNOT00000021554	Zfp609-201	NM_001173371
rno-miR-novel-2-3p	NM_001173450	Aak1	chr4	+	118655727	118795774	2525	2580	1	21	CCTCAGAGCTGCTGTTGGCTGTTTACACAGAATTAATCTGGATAGGTGCTCTGTG	((((((....................(((................((((((((((&)))))))))).)))))))))	-20.98	0.99837	NM_001173450_utr3_20_0_chr4_118791227_f	599	-77.53	155	-22.27	22386	22	4548	3845 1072 2560 11	ENST00000409085.4	5406	5419	2956	2961	2118558	6mer	0	ENSRNOT00000043082	Aak1-201	NM_001173450
rno-miR-novel-2-3p	NM_001173507	Stag2	chrX	+	128493613	128624418	1098	1131	0	21	CTTCTAACAGGTTACAGTACATTTCCTCTGTAT	((((.((((.((.............((((((((&)))))))).)).)))).))))	-15.24	0.997051	NM_001173507_utr3_32_0_chrX_128622449_f	161	-15.91	161	-15.91	28067	22	1970	1109	ENST00000371160.1	112	119	82	89	1510575	8mer-1a	0	ENSRNOT00000082970,ENSRNOT00000044240	Stag2-201,Stag2-202	NM_001173507
rno-miR-novel-2-3p	NM_001173528	Trappc10	chr20	+	11168297	11228633	2495	2508	1	22	CCCTTTCTCTGTA	(((((.(((((((&))))))).........)))))	-13.6	0.998891	NM_001173528_utr3_22_0_chr20_11225945_f	145	-16.62	145	-16.62	34773	22	2689	2488	ENST00000291574.4	6312	6317	2590	2595	551733	6mer	0	ENSRNOT00000032240	Trappc10-201	NM_001173528
rno-miR-novel-2-3p	NM_001177593	Ptpn11	chr12	+	40895514	40955999	2046	2089	0	21	CAGTGAACTATGTTGGGTTGTTGCTAATATCAAGACTCTGGAC	(..(((((.((((....................(.(((((.((&)).)))))))))))))))..)	-10.15	0.995629	NM_001177593_utr3_15_0_chr12_40952453_f	316	-45.94	168	-23.82	30789	22	3547	227 2304	ENST00000351677.2	2889	2894	914	919	1160434	6mer	0	ENSRNOT00000046323	Ptpn11-201	NM_001177593,NM_013088
rno-miR-novel-2-3p	NM_001184712	Txnrd3	chr4	+	121612331	121650546	429	459	0	21	CCTCCTGCTAATAGGCCATATGCACTGTAT	((((........(((.(((.(((.((((((&)))))).))).))))))))))	-15.7	0.993112	NM_001184712_utr3_15_0_chr4_121649865_f	144	-17.17	144	-17.17	22221	22	682	21	ENST00000518740.1	78	190	36	42	2559373	7mer-m8	0	ENSRNOT00000077374,ENSRNOT00000084494	Txnrd3-201,Txnrd3-202	NM_001184712,NM_001106609
rno-miR-novel-2-3p	NM_001191068	Sgcb	chr14	+	37113193	37128623	663	695	0	21	CCTCTtgccgagcactgtcctgggcactgtac	((((.....(((((.(((.....((.((((((&)))))).))))))))))))))	-18.8	0.998008	NM_001191068_utr3_5_0_chr14_37125892_f	140	-17.34	140	-17.34	31829	22	2732	392	ENST00000381431.5	1785	1790	690	695	1809855	6mer	0	ENSRNOT00000089094,ENSRNOT00000002921	Sgcb-201,Sgcb-202	NM_001191068
rno-miR-novel-2-3p	NM_001191552	Whsc1	chr14	-	82119209	82171480	892	918	1	22	CTTTCTGTTTTGTGCATTTGTCTGTG	(((((.....(((((.....((((((&))))))))))).....)))))	-15.5	0.995548	NM_001191552_utr3_0_0_chr14_82119210_r	313	-39.47	168	-23.63	31930	22	1657	1519 491	ENST00000420906.2	4957	4987	2500	2505	2196897	6mer	1	ENSRNOT00000021952	Whsc1-201	NM_001191552
rno-miR-novel-2-3p	NM_001191570	Ankrd13c	chr2	+	264786241	264833283	1914	1947	0	21	CCTCTGATCACAAAGAACAAGTGTATCTCTTAT	((((..........(((((.(((...(((((((&))).))))))).)))))))))	-12.8	0.992932	NM_001191570_utr3_13_0_chr2_264831277_f	142	-19.3	142	-19.3	20875	22	2007	398	ENST00000370944.4	396	404	154	160	1500385	7mer-m8	0	ENSRNOT00000015170	Ankrd13c-201	NM_001191570
rno-miR-novel-2-3p	NM_001191710	Rsbn1	chr2	+	206392199	206451671	2916	2937	0	22	CTTTTGGAAAGTGCCCTGTAC	((((..((..((((.((((((&)))))).))))...))..))))	-20	0.993112	NM_001191710_utr3_6_0_chr2_206447656_f	140	-11.47	140	-11.47	20022	22	4016	3899	ENST00000261441.5	5146	5152	2930	2935	271806	6mer	0	ENSRNOT00000026631	Rsbn1-201	NM_001191710
rno-miR-novel-2-3p	NM_001191730	Shroom4	chrX	-	16723359	16929829	212	238	0	20	CTTAAAAAGTGCCTTCATCTCTGTAC	((((((..((((.......(((((((&)))))))))))...))))))	-17.71	0.996389	NM_001191730_utr3_0_0_chrX_16723360_r	141	-19.86	141	-19.86	27929	22	277	211	ENST00000376020.2	440	449	231	237	1672204	7mer-m8	0	ENSRNOT00000003971	Shroom4-201	NM_001191730
rno-miR-novel-2-3p	NM_001191837	Ube3a	chr1	+	116587814	116678161	1364	1389	0	21	CAGCAAACAAATTGAGTGTCTGTAC	(..((((((......((((((((((&))))))).))).))))))..)	-17.6	0.995853	NM_001191837_utr3_13_0_chr1_116675948_f	142	-23.05	142	-23.05	17713	22	358	108	ENST00000232165.3	1327	1334	617	624	109996	8mer-1a	0	ENSRNOT00000083587,ENSRNOT00000021366	Ube3a-202,Ube3a-201	NM_001191837
rno-miR-novel-2-3p	NM_001191960	Tsc22d2	chr2	+	148608055	148655263	149	196	0	22	CCCTCTCTAAGATGTCATGCAGCACTGTTGATGTCCACTTCTGTGTC	(((((...((.((((...((...................((((((.(&))))))))))))).)).)))))	-15.6	0.996085	NM_001191960_utr3_3_0_chr2_148652971_f	143	-17.03	143	-17.03	19951	22	2293	1460	ENST00000361875.3	1035	1041	707	713	1323671	7mer-1a	0	ENSRNOT00000015119,ENSRNOT00000088139	Tsc22d2-202,Tsc22d2-201	NM_001191960
rno-miR-novel-2-3p	NM_001195277	Tmem178b	chr4	+	67669265	68059249	8283	8313	1	21	CCTTAGATCTAAATAAGCCTCTTCTCTGTG	((((((((...............(((((((&))))))).....))))))))	-13.55	0.992209	NM_001195277_utr3_3_0_chr4_68050059_f	729	-92.9	152	-24.28	22331	22	9191	1928 3380 6144 8293 4854	ENST00000565468.1	2885	2891	1394	1400	2797965	7mer-1a	0	ENSRNOT00000073638	Tmem178b-201	NM_001195277
rno-miR-novel-2-3p	NM_001198804	Dgkq	chr14	+	2069408	2083370	1484	1507	0	19	TCAGTGTAGCATGTCCTCTGTAT	(((....(((((((.((((((((&)))))))).))))))))))	-19	0.99101	NM_001198804_utr3_22_0_chr14_2081736_f	168	-20.11	168	-20.11	31671	22	1635	1486	ENST00000273814.3	4131	4184	1410	1416	439934	7mer-m8	0	ENSRNOT00000032056	Dgkq-201	NM_001198804
rno-miR-novel-2-3p	NM_001199095	Wnk1	chr4	-	152452847	152578403	2037	2057	0	20	TTTGGTTTTGAGGTCTGTGC	((..(...((.(.(((((((&))))))).).))...)..))	-13.7	0.999355	NM_001199095_utr3_0_0_chr4_152452848_r	140	-11.65	140	-11.65	22435	22	2427	745	ENST00000315939.6	4880	4887	2286	2292	806727	7mer-1a	0	ENSRNOT00000013621,ENSRNOT00000079513,ENSRNOT00000013355,ENSRNOT00000080788	Wnk1-202,Wnk1-203,Wnk1-201,Wnk1-204	NM_001002823,NM_001199095,NM_053794
rno-miR-novel-2-3p	NM_001257349	Gng2	chr15	+	4748634	4853555	2521	2538	0	22	CCCTCATTTCTCTATAC	((((((..(((((.(((&))).)))).....)..))))))	-13.7	0.996715	NM_001257349_utr3_2_0_chr15_4850257_f	286	-33.25	144	-18.47	32102	22	3299	3097 902	ENST00000556752.1	1762	1769	917	923	2766322	7mer-m8	0	ENSRNOT00000071133	Gng2-201	NM_031754,NM_001257349
rno-miR-novel-2-3p	NM_001270544	Mapk9	chr10	+	35333858	35374364	2085	2123	1	21	CCTGGGACAATGCGAATGGTTTTGAGCTGACCTCTGTA	(((.((((.(((.(.................(((((((&)))))))).))))))).)))	-16.22	0.997796	NM_001270544_utr3_11_0_chr10_35372204_f	154	-14.2	154	-14.2	29040	22	2161	2104	ENST00000539014.1	7443	7455	3082	3088	2668839	7mer-1a	0	ENSRNOT00000003987,ENSRNOT00000083688,ENSRNOT00000004010	Mapk9-202,Mapk9-203,Mapk9-201	NM_017322,NM_001270545,NM_001270544
rno-miR-novel-2-3p	NM_001270545	Mapk9	chr10	+	35333858	35374364	2216	2254	1	21	CCTGGGACAATGCGAATGGTTTTGAGCTGACCTCTGTA	(((.((((.(((.(.................(((((((&)))))))).))))))).)))	-16.22	0.997796	NM_001270545_utr3_11_0_chr10_35372073_f	154	-14.2	154	-14.2	29041	22	2292	2235	ENST00000539014.1	7443	7455	3082	3088	2668839	7mer-1a	0	ENSRNOT00000003987,ENSRNOT00000083688,ENSRNOT00000004010	Mapk9-202,Mapk9-203,Mapk9-201	NM_017322,NM_001270545,NM_001270544
rno-miR-novel-2-3p	NM_001270558	Aqp4	chr18	-	6766008	6782757	3374	3399	1	21	CTTAGGAAAGCATGGTTTCTCTTTG	(((....(((((((....((((.((&)).))))..))))))).)))	-11.3	0.996389	NM_001270558_utr3_0_0_chr18_6766009_r	292	-27.74	149	-14.67	33738	22	3972	2819 797	ENST00000383168.4	1590	1601	677	683	1837958	7mer-1a	0	ENSRNOT00000090320,ENSRNOT00000077606,ENSRNOT00000048109,ENSRNOT00000068150	Aqp4-204,Aqp4-203,Aqp4-202,Aqp4-201	NM_001142366,NM_001317749,NM_001270558,NM_001270559,NM_012825
rno-miR-novel-2-3p	NM_001270559	Aqp4	chr18	-	6766008	6781841	3374	3399	1	21	CTTAGGAAAGCATGGTTTCTCTTTG	(((....(((((((....((((.((&)).))))..))))))).)))	-11.3	0.996389	NM_001270559_utr3_0_0_chr18_6766009_r	292	-27.74	149	-14.67	33737	22	3972	2819 797	ENST00000383168.4	1590	1601	677	683	1837958	7mer-1a	0	ENSRNOT00000090320,ENSRNOT00000077606,ENSRNOT00000048109,ENSRNOT00000068150	Aqp4-204,Aqp4-203,Aqp4-202,Aqp4-201	NM_001142366,NM_001317749,NM_001270558,NM_001270559,NM_012825
rno-miR-novel-2-3p	NM_001270596	Itpr1	chr4	+	140247334	140580749	1150	1177	0	21	TCTCGTTTTACTAGACCATCTCTGCAC	(((((....((........(((((.((&)).))))).....)).)))))	-10.62	0.997563	NM_001270596_utr3_60_0_chr4_140579478_f	143	-13.48	143	-13.48	22228	22	1272	375	ENST00000302640.8	32	37	19	24	665230	6mer	0	ENSRNOT00000040255,ENSRNOT00000082723,ENSRNOT00000064025,ENSRNOT00000041130,ENSRNOT00000043646	Itpr1-204,Itpr1-205,Itpr1-202,Itpr1-203,Itpr1-201	NM_001007235,NM_001270596,NM_001270597
rno-miR-novel-2-3p	NM_001270597	Itpr1	chr4	+	140247334	140580749	1150	1177	0	21	TCTCGTTTTACTAGACCATCTCTGCAC	(((((....((........(((((.((&)).))))).....)).)))))	-10.62	0.997563	NM_001270597_utr3_58_0_chr4_140579478_f	143	-13.48	143	-13.48	22229	22	1272	375	ENST00000302640.8	32	37	19	24	665230	6mer	0	ENSRNOT00000040255,ENSRNOT00000082723,ENSRNOT00000064025,ENSRNOT00000041130,ENSRNOT00000043646	Itpr1-204,Itpr1-205,Itpr1-202,Itpr1-203,Itpr1-201	NM_001007235,NM_001270596,NM_001270597
rno-miR-novel-2-3p	NM_001270598	Igf2bp2	chr11	+	82466070	82621105	910	930	0	22	CCTTCATCCTTTCTCTGTTC	((((((..(...((((((.(&).)))))).....)..))))))	-14.7	0.993112	NM_001270598_utr3_15_0_chr11_82619335_f	145	-25.19	145	-25.19	30052	22	1771	1723	ENST00000382199.2	774	795	387	394	1826251	8mer-1a	0	ENSRNOT00000036958	Igf2bp2-201	NM_001270598,NM_001270599
rno-miR-novel-2-3p	NM_001270599	Igf2bp2	chr11	+	82466070	82621105	910	930	0	22	CCTTCATCCTTTCTCTGTTC	((((((..(...((((((.(&).)))))).....)..))))))	-14.7	0.993112	NM_001270599_utr3_15_0_chr11_82619335_f	145	-25.19	145	-25.19	30053	22	1771	1723	ENST00000382199.2	774	795	387	394	1826251	8mer-1a	0	ENSRNOT00000036958	Igf2bp2-201	NM_001270598,NM_001270599
rno-miR-novel-2-3p	NM_001270619	Ppm1b	chr6	+	8220227	8271055	573	606	0	19	TTGGATGTGTGGTTACTTTTCCTTTCTCTGTAT	(..((((((((..............((((((((&))))))))))))))))..)	-17.53	0.999801	NM_001270619_utr3_5_0_chr6_8270288_f	290	-30.97	148	-17.1	24427	22	768	650 585	ENST00000409432.3	1868	1877	1018	1024	2128796	7mer-1a	0	ENSRNOT00000083470,ENSRNOT00000079279,ENSRNOT00000048656,ENSRNOT00000040509	Ppm1b-204,Ppm1b-201,Ppm1b-202,Ppm1b-203	NM_001270619,NM_033096,NM_001270620
rno-miR-novel-2-3p	NM_001270772	Slc8a1	chr6	-	4255698	4520638	3041	3091	1	21	CCTCACTGTCATTGATTTCATTTTTTGGTTGTTTGTTTTCATGCTCTGAA	(((((....(((.............................(((((((.(&).))))))).)))..)))))	-12.91	0.999872	NM_001270772_utr3_0_0_chr6_4255699_r	462	-60.23	168	-23.86	24413	22	3292	126 1528 3004	ENST00000406785.2	5816	5823	3015	3021	2100326	7mer-m8	0	ENSRNOT00000070918,ENSRNOT00000043870,ENSRNOT00000046246,ENSRNOT00000042230,ENSRNOT00000052367,ENSRNOT00000042251	Slc8a1-205,Slc8a1-204,Slc8a1-206,Slc8a1-201,Slc8a1-203,Slc8a1-202	NM_001270778,NM_001270779,NM_001270775,NM_001270774,NM_019268,NM_001270776,NM_001270777,NM_001270772
rno-miR-novel-2-3p	NM_001270774	Slc8a1	chr6	-	4255698	4520638	3041	3091	1	21	CCTCACTGTCATTGATTTCATTTTTTGGTTGTTTGTTTTCATGCTCTGAA	(((((....(((.............................(((((((.(&).))))))).)))..)))))	-12.91	0.999872	NM_001270774_utr3_0_0_chr6_4255699_r	462	-60.23	168	-23.86	24415	22	3292	126 1528 3004	ENST00000406785.2	5816	5823	3015	3021	2100326	7mer-m8	0	ENSRNOT00000070918,ENSRNOT00000043870,ENSRNOT00000046246,ENSRNOT00000042230,ENSRNOT00000052367,ENSRNOT00000042251	Slc8a1-205,Slc8a1-204,Slc8a1-206,Slc8a1-201,Slc8a1-203,Slc8a1-202	NM_001270778,NM_001270779,NM_001270775,NM_001270774,NM_019268,NM_001270776,NM_001270777,NM_001270772
rno-miR-novel-2-3p	NM_001270775	Slc8a1	chr6	-	4255698	4520638	3041	3091	1	21	CCTCACTGTCATTGATTTCATTTTTTGGTTGTTTGTTTTCATGCTCTGAA	(((((....(((.............................(((((((.(&).))))))).)))..)))))	-12.91	0.999872	NM_001270775_utr3_0_0_chr6_4255699_r	462	-60.23	168	-23.86	24416	22	3292	126 1528 3004	ENST00000406785.2	5816	5823	3015	3021	2100326	7mer-m8	0	ENSRNOT00000070918,ENSRNOT00000043870,ENSRNOT00000046246,ENSRNOT00000042230,ENSRNOT00000052367,ENSRNOT00000042251	Slc8a1-205,Slc8a1-204,Slc8a1-206,Slc8a1-201,Slc8a1-203,Slc8a1-202	NM_001270778,NM_001270779,NM_001270775,NM_001270774,NM_019268,NM_001270776,NM_001270777,NM_001270772
rno-miR-novel-2-3p	NM_001270776	Slc8a1	chr6	-	4255698	4520638	3041	3091	1	21	CCTCACTGTCATTGATTTCATTTTTTGGTTGTTTGTTTTCATGCTCTGAA	(((((....(((.............................(((((((.(&).))))))).)))..)))))	-12.91	0.999872	NM_001270776_utr3_0_0_chr6_4255699_r	462	-60.23	168	-23.86	24417	22	3292	126 1528 3004	ENST00000406785.2	5816	5823	3015	3021	2100326	7mer-m8	0	ENSRNOT00000070918,ENSRNOT00000043870,ENSRNOT00000046246,ENSRNOT00000042230,ENSRNOT00000052367,ENSRNOT00000042251	Slc8a1-205,Slc8a1-204,Slc8a1-206,Slc8a1-201,Slc8a1-203,Slc8a1-202	NM_001270778,NM_001270779,NM_001270775,NM_001270774,NM_019268,NM_001270776,NM_001270777,NM_001270772
rno-miR-novel-2-3p	NM_001270777	Slc8a1	chr6	-	4255698	4520638	3041	3091	1	21	CCTCACTGTCATTGATTTCATTTTTTGGTTGTTTGTTTTCATGCTCTGAA	(((((....(((.............................(((((((.(&).))))))).)))..)))))	-12.91	0.999872	NM_001270777_utr3_0_0_chr6_4255699_r	462	-60.23	168	-23.86	24418	22	3292	126 1528 3004	ENST00000406785.2	5816	5823	3015	3021	2100326	7mer-m8	0	ENSRNOT00000070918,ENSRNOT00000043870,ENSRNOT00000046246,ENSRNOT00000042230,ENSRNOT00000052367,ENSRNOT00000042251	Slc8a1-205,Slc8a1-204,Slc8a1-206,Slc8a1-201,Slc8a1-203,Slc8a1-202	NM_001270778,NM_001270779,NM_001270775,NM_001270774,NM_019268,NM_001270776,NM_001270777,NM_001270772
rno-miR-novel-2-3p	NM_001270778	Slc8a1	chr6	-	4255698	4520638	3041	3091	1	21	CCTCACTGTCATTGATTTCATTTTTTGGTTGTTTGTTTTCATGCTCTGAA	(((((....(((.............................(((((((.(&).))))))).)))..)))))	-12.91	0.999872	NM_001270778_utr3_0_0_chr6_4255699_r	462	-60.23	168	-23.86	24419	22	3292	126 1528 3004	ENST00000406785.2	5816	5823	3015	3021	2100326	7mer-m8	0	ENSRNOT00000070918,ENSRNOT00000043870,ENSRNOT00000046246,ENSRNOT00000042230,ENSRNOT00000052367,ENSRNOT00000042251	Slc8a1-205,Slc8a1-204,Slc8a1-206,Slc8a1-201,Slc8a1-203,Slc8a1-202	NM_001270778,NM_001270779,NM_001270775,NM_001270774,NM_019268,NM_001270776,NM_001270777,NM_001270772
rno-miR-novel-2-3p	NM_001270779	Slc8a1	chr6	-	4255698	4520638	3041	3091	1	21	CCTCACTGTCATTGATTTCATTTTTTGGTTGTTTGTTTTCATGCTCTGAA	(((((....(((.............................(((((((.(&).))))))).)))..)))))	-12.91	0.999872	NM_001270779_utr3_0_0_chr6_4255699_r	462	-60.23	168	-23.86	24420	22	3292	126 1528 3004	ENST00000406785.2	5816	5823	3015	3021	2100326	7mer-m8	0	ENSRNOT00000070918,ENSRNOT00000043870,ENSRNOT00000046246,ENSRNOT00000042230,ENSRNOT00000052367,ENSRNOT00000042251	Slc8a1-205,Slc8a1-204,Slc8a1-206,Slc8a1-201,Slc8a1-203,Slc8a1-202	NM_001270778,NM_001270779,NM_001270775,NM_001270774,NM_019268,NM_001270776,NM_001270777,NM_001270772
rno-miR-novel-2-3p	NM_001270854	Thrb	chr15	-	8890577	9239815	2066	2104	0	22	CCCTCAGGAATTTCATTAAAACATCTGTCCCCTCTGTC	((((((.............(((((.((....(((((((&).)))))))).)))))))))))	-17.31	0.993112	NM_001270854_utr3_0_0_chr15_8890578_r	571	-66.97	147	-17.08	32107	22	4496	158 1224 4100 2389	ENST00000396671.2	3895	3905	2051	2056	1987378	6mer	0	ENSRNOT00000008989,ENSRNOT00000008752,ENSRNOT00000085322,ENSRNOT00000061402	Thrb-204,Thrb-201,Thrb-203,Thrb-202	NM_001270854,NM_012672
rno-miR-novel-2-3p	NM_001270962	Kcnd3	chr2	+	207923774	208140727	1679	1695	0	20	CTCAAACTCTCTCTAC	(((((((.((((.(((&))).)))).....)))))))	-13.9	0.991313	NM_001270962_utr3_7_0_chr2_208135970_f	146	-19.92	146	-19.92	20025	22	4758	736	ENST00000369697.1	9658	9663	4674	4679	1448484	6mer	0	ENSRNOT00000019997,ENSRNOT00000047827,ENSRNOT00000051835	Kcnd3-203,Kcnd3-202,Kcnd3-201	NM_031739,NM_001270963,NM_001270962
rno-miR-novel-2-3p	NM_001270963	Kcnd3	chr2	+	207923774	208140727	1679	1695	0	20	CTCAAACTCTCTCTAC	(((((((.((((.(((&))).)))).....)))))))	-13.9	0.991313	NM_001270963_utr3_6_0_chr2_208135970_f	146	-19.92	146	-19.92	20026	22	4758	736	ENST00000369697.1	9658	9663	4674	4679	1448484	6mer	0	ENSRNOT00000019997,ENSRNOT00000047827,ENSRNOT00000051835	Kcnd3-203,Kcnd3-202,Kcnd3-201	NM_031739,NM_001270963,NM_001270962
rno-miR-novel-2-3p	NM_001270972	Zfr	chr2	+	62150250	62213048	1378	1406	0	19	TCAAACTGTATTCATATATACTGTGTAT	(((((((((...........((.(((((&))))).)).))).))))))	-10.8	0.999944	NM_001270972_utr3_19_0_chr2_62211505_f	143	-15.75	143	-15.75	20265	22	1544	486	ENST00000265069.8	1510	1517	859	866	365658	8mer-1a	0	ENSRNOT00000087636,ENSRNOT00000016196,ENSRNOT00000080241	Zfr-201,Zfr-202,Zfr-203	NM_001270972
rno-miR-novel-2-3p	NM_001271042	Zcchc2	chr13	+	25966427	26000769	1033	1070	1	22	CCTTTGGTACCGTGTGGTAAAGCATTTCTGCTCTGTG	((((..(...(((((..............((((((((&))))))))))))).)..))))	-19.23	0.997067	NM_001271042_utr3_7_0_chr13_25999515_f	302	-35.02	156	-18.04	31091	22	1255	667 1048	ENST00000269499.5	3603	3609	1725	1731	416570	7mer-1a	0	ENSRNOT00000086167,ENSRNOT00000061814,ENSRNOT00000003870	Zcchc2-201,Zcchc2-202,Zcchc2-203	NM_001122677,NM_001271042
rno-miR-novel-2-3p	NM_001271055	Tmem59l	chr16	+	20691977	20695701	212	247	1	21	CTTCATCCATGTTGCTTTCTTTTTCTTCCTCTGTG	(((((..((((.(((..............((((((&)))))))))))))..)))))	-18.63	0.995548	NM_001271055_utr3_7_0_chr16_20695284_f	152	-18.75	152	-18.75	32840	22	418	30	ENST00000600490.1	104	112	45	51	2880031	7mer-m8	0	ENSRNOT00000038139,ENSRNOT00000082319	Tmem59l-201,Tmem59l-202	NM_001271055
rno-miR-novel-2-3p	NM_001271091	Ndrg4	chr19	-	9766438	9801942	1545	1572	1	21	CCTTATTGATATAGAAAGATATCTGTG	(((((..(((((.........((((((&))))))....))))))))))	-10.42	0.999518	NM_001271091_utr3_0_0_chr19_9766439_r	140	-17.84	140	-17.84	34098	22	1601	1449	ENST00000258187.5	4101	4108	1434	1441	233673	8mer-1a	0	ENSRNOT00000017494,ENSRNOT00000051414,ENSRNOT00000017413	Ndrg4-201,Ndrg4-203,Ndrg4-202	NM_001271094,NM_001271095,NM_001271092,NM_001271093,NM_001271091,NM_031967
rno-miR-novel-2-3p	NM_001271092	Ndrg4	chr19	-	9766438	9801942	1545	1572	1	21	CCTTATTGATATAGAAAGATATCTGTG	(((((..(((((.........((((((&))))))....))))))))))	-10.42	0.999518	NM_001271092_utr3_0_0_chr19_9766439_r	140	-17.84	140	-17.84	34099	22	1601	1449	ENST00000258187.5	4101	4108	1434	1441	233673	8mer-1a	0	ENSRNOT00000017494,ENSRNOT00000051414,ENSRNOT00000017413	Ndrg4-201,Ndrg4-203,Ndrg4-202	NM_001271094,NM_001271095,NM_001271092,NM_001271093,NM_001271091,NM_031967
rno-miR-novel-2-3p	NM_001271093	Ndrg4	chr19	-	9766438	9789263	1545	1572	1	21	CCTTATTGATATAGAAAGATATCTGTG	(((((..(((((.........((((((&))))))....))))))))))	-10.42	0.999518	NM_001271093_utr3_0_0_chr19_9766439_r	140	-17.84	140	-17.84	34096	22	1601	1449	ENST00000258187.5	4101	4108	1434	1441	233673	8mer-1a	0	ENSRNOT00000017494,ENSRNOT00000051414,ENSRNOT00000017413	Ndrg4-201,Ndrg4-203,Ndrg4-202	NM_001271094,NM_001271095,NM_001271092,NM_001271093,NM_001271091,NM_031967
rno-miR-novel-2-3p	NM_001271094	Ndrg4	chr19	-	9766438	9789263	1545	1572	1	21	CCTTATTGATATAGAAAGATATCTGTG	(((((..(((((.........((((((&))))))....))))))))))	-10.42	0.999518	NM_001271094_utr3_0_0_chr19_9766439_r	140	-17.84	140	-17.84	34097	22	1601	1449	ENST00000258187.5	4101	4108	1434	1441	233673	8mer-1a	0	ENSRNOT00000017494,ENSRNOT00000051414,ENSRNOT00000017413	Ndrg4-201,Ndrg4-203,Ndrg4-202	NM_001271094,NM_001271095,NM_001271092,NM_001271093,NM_001271091,NM_031967
rno-miR-novel-2-3p	NM_001271095	Ndrg4	chr19	-	9766438	9777465	1545	1572	1	21	CCTTATTGATATAGAAAGATATCTGTG	(((((..(((((.........((((((&))))))....))))))))))	-10.42	0.999518	NM_001271095_utr3_0_0_chr19_9766439_r	140	-17.84	140	-17.84	34094	22	1601	1449	ENST00000258187.5	4101	4108	1434	1441	233673	8mer-1a	0	ENSRNOT00000017494,ENSRNOT00000051414,ENSRNOT00000017413	Ndrg4-201,Ndrg4-203,Ndrg4-202	NM_001271094,NM_001271095,NM_001271092,NM_001271093,NM_001271091,NM_031967
rno-miR-novel-2-3p	NM_001271104	Foxp2	chr4	+	41364440	41942023	3475	3498	1	21	CTTCATAGGAATGCATTTCTGTG	(((((......(((...((((((&)))))))))......)))))	-13.4	0.999714	NM_001271104_utr3_18_0_chr4_41938037_f	142	-16.38	142	-16.38	22283	22	3987	3137	ENST00000408937.3	1358	1363	821	826	2113251	6mer	0	ENSRNOT00000087146	Foxp2-201	NM_001271104
rno-miR-novel-2-3p	NM_001271170	Scaf11	chr7	-	137804018	137856337	9	40	1	21	CCTTGTAAAGGACACTGTCAAGATATCTGTA	((((.....(((((.(((...(...((((((&)))))).)))))))))))))	-12.5	0.9976	NM_001271170_utr3_0_0_chr7_137804019_r	467	-58.9	172	-27.05	26097	22	3098	2654 2050 2962	ENST00000465950.1	646	654	402	408	2421819	7mer-1a	0	ENSRNOT00000007003	LOC688906-201	NM_001271170
rno-miR-novel-2-3p	NM_001271193	Ago3	chr5	-	144364257	144436509	125	149	0	21	CCGAGGAAAAATGTTTACTCTGTC	((..(((...((((...(((((((&).)))))).)))).)))..))	-13.7	0.995548	NM_001271193_utr3_0_0_chr5_144364258_r	141	-11.88	141	-11.88	24022	22	315	129	ENST00000373191.4	17914	17934	6214	6219	1580646	6mer	0	ENSRNOT00000042371	Ago3-201	NM_001271193
rno-miR-novel-2-3p	NM_001271195	Fstl5	chr2	+	174542666	175234835	1531	1565	1	21	TCTCTTATGTGTATATAGCACCATGGGCTGTGTG	((((..((((((..............(((.((((&)))).)))))))))..))))	-14.83	0.999556	NM_001271195_utr3_15_0_chr2_175233005_f	150	-14.48	150	-14.48	19800	22	1831	939	ENST00000306100.5	3484	3493	1659	1665	700937	7mer-1a	0	ENSRNOT00000076793	Fstl5-001	NM_001271195
rno-miR-novel-2-3p	NM_001271227	Tfe3	chrX	-	15574578	15587698	594	640	0	20	CTCAGCACAGGTATTTCAGGTAGAGAGGAATGACTAGGCTCTGATC	(((((.(((.((.........................((((((..(&)..)))))))).))))))))	-12.91	0.994998	NM_001271227_utr3_0_0_chrX_15574579_r	143	-25.77	143	-25.77	28153	22	1355	745	ENST00000315869.7	249	254	133	138	805070	6mer	0	ENSRNOT00000012829	Tfe3-201	NM_001271227
rno-miR-novel-2-3p	NM_001271306	Wdr82	chr14	+	48169728	48173121	2425	2444	0	21	cctttagatgtctctgtgc	((((.(.((((((((((((&)))))))).)))).)..))))	-21.8	0.993185	NM_001271306_utr3_2_0_chr14_47731849_f	140	-23.77	140	-23.77	31859	22	2536	2425	ENST00000296490.3	5045	5051	828	834	595944	7mer-1a	0	ENSRNOT00000076731,ENSRNOT00000075966,ENSRNOT00000074771	Wdr82-001,Wdr82-201,Wdr82-002	NM_001271306
rno-miR-novel-2-3p	NM_001271396	Zfp496	chr10	-	45833258	45851984	981	1041	0	21	cctcaacactggggtttgagtggacgtagccaactcCAGCTAATCCCGTGGTGCTGTTGC	(((((.................(((((.......................(((((.((((&))).).)))))))))))))))	-13.62	0.996313	NM_001271396_utr3_0_0_chr10_45833259_r	287	-41.68	144	-21.59	29133	22	1538	421 845	ENST00000294753.4	2485	2493	861	868	565624	8mer-1a	0	ENSRNOT00000058308	Zfp496-201	NM_001271396
rno-miR-novel-2-3p	NM_001271410	Evi5	chr14	+	2892752	3038237	3299	3325	0	21	CCTAAAATGTTTACTTGTGCCTTTGC	(((.........((.(((((((.(((&))).)).))))).))...)))	-13.3	0.994088	NM_001271410_utr3_17_0_chr14_3034881_f	464	-46.05	161	-19	31510	22	3357	2888 476 693	ENST00000540033.1	604	617	263	269	2677617	7mer-1a	0	ENSRNOT00000061630	Evi5-201	NM_001271410
rno-miR-novel-2-3p	NM_001277177	Kdm5a	chr4	+	152892387	152972196	5071	5114	0	21	ccttgaattcagagatcttacctaggtctcctgggatctgtat	(((..(((.......................((...(((((((&)))))))...)).)))..)))	-13.55	0.99929	NM_001277177_utr3_27_0_chr4_152966741_f	154	-19.1	154	-19.1	22439	22	5456	2773	ENST00000399788.2	7552	7559	3579	3585	2042343	7mer-1a	0	ENSRNOT00000056198,ENSRNOT00000090218,ENSRNOT00000076032,ENSRNOT00000079090,ENSRNOT00000075895	Kdm5a-001,Kdm5a-002,Kdm5a-201,Kdm5a-202,Kdm5a-003	NM_001277177,NM_001277178
rno-miR-novel-2-3p	NM_001277263	Tmem9	chr13	+	52854137	52871299	160	177	1	21	TCTCTAGTGTCTCTGTA	((((..(((((((((((&))))))).))))....))))	-17.5	0.997244	NM_001277263_utr3_5_0_chr13_52870479_f	151	-18.84	151	-18.84	31204	22	821	160	ENST00000367334.5	1597	1615	781	788	1369036	8mer-1a	0	ENSRNOT00000013738,ENSRNOT00000086004	Tmem9-201,Tmem9-202	NM_001277263,NM_001105953
rno-miR-novel-2-3p	NM_001287134	Ppp6r3	chr1	-	218695737	218810118	1952	1971	0	21	CCTTTTCATTTCTGTGTAT	((((..(((..((.(((((&))))).))...)))...))))	-11.7	0.996506	NM_001287134_utr3_0_0_chr1_218695738_r	142	-13.79	142	-13.79	17870	22	2069	564	ENST00000393800.2	2386	2394	1441	1447	1909595	7mer-1a	1	ENSRNOT00000065950,ENSRNOT00000020886	Ppp6r3-201,Ppp6r3-202	NM_001287134
rno-miR-novel-2-3p	NM_001289832	Clock	chr14	+	34455933	34502218	5570	5587	0	20	TTTGAGTTGGCCTGTAC	((..(..((((((((((&)))))).)).))...)..))	-12.5	0.994914	NM_001289832_utr3_18_0_chr14_34495517_f	142	-17.61	142	-17.61	31560	22	6702	2292	ENST00000309964.4	11665	11671	5550	5555	742020	6mer	0	ENSRNOT00000002976,ENSRNOT00000002981,ENSRNOT00000085991	Clock-202,Clock-203,Clock-201	NM_001289832,NM_021856
rno-miR-novel-2-3p	NM_001301702	Azin1	chr7	-	77345645	77372398	2131	2200	0	21	CCTCATGCTTTACTTTGATGGCTTCTATCATGAAATAGATGTGAAATTTTATGAATTAATTCTGTGTAT	(((((.((..............................(((((..................((.(((((&))))).))))))))).)))))	-13.07	0.999735	NM_001301702_utr3_0_0_chr7_77345646_r	289	-35.37	146	-21.71	25782	22	2215	1791 847	ENST00000337198.5	3661	3670	1763	1769	1032346	7mer-1a	0	ENSRNOT00000079644,ENSRNOT00000007999	Azin1-201,Azin1-202	NM_001301702,NM_022585
rno-miR-novel-2-3p	NM_001317749	Aqp4	chr18	-	6766008	6782757	3287	3312	1	21	CTTAGGAAAGCATGGTTTCTCTTTG	(((....(((((((....((((.((&)).))))..))))))).)))	-11.3	0.996389	NM_001317749_utr3_0_0_chr18_6766009_r	292	-27.74	149	-14.67	33739	22	3885	2732 710	ENST00000383168.4	1590	1601	677	683	1837958	7mer-1a	0	ENSRNOT00000090320,ENSRNOT00000077606,ENSRNOT00000048109,ENSRNOT00000068150	Aqp4-204,Aqp4-203,Aqp4-202,Aqp4-201	NM_001142366,NM_001317749,NM_001270558,NM_001270559,NM_012825
rno-miR-novel-2-3p	NM_012569	Gls	chr9	+	54212766	54284879	1908	1926	1	21	CTTCATACTGTCTCTGTG	(((((.((((((((((((&))))))).))).)).)))))	-18.9	0.995707	NM_012569_utr3_17_0_chr9_54282426_f	289	-46.36	145	-25.54	27318	22	2454	278 1908	ENST00000320717.3	538	545	294	301	853598	8mer-1a	0	ENSRNOT00000090026,ENSRNOT00000078073	Gls-202,Gls-201	NM_001109968,NM_012569
rno-miR-novel-2-3p	NM_012571	Got1	chr1	-	263246247	263269762	556	581	1	21	ccgctaaacggtatttgctcttgtg	((..((((((.....(((((.((((&)))))))))..)))))).))	-15.7	0.992223	NM_012571_utr3_0_0_chr1_263246248_r	142	-14.27	142	-14.27	19653	22	671	256	ENST00000370508.5	539	546	331	338	1481833	8mer-1a	0	ENSRNOT00000022309	Got1-201	NM_012571
rno-miR-novel-2-3p	NM_012643	Ret	chr4	-	150202173	150244380	1079	1123	0	22	CCCTGACAACGACTGAGGTGAGAGAATGAGGTTTTGGCTCTTAT	((((.(.((((.......................((((((((((&))).))))).))))))).))))	-11.5	0.995629	NM_012643_utr3_0_0_chr4_150202174_r	154	-17.95	154	-17.95	22427	22	2117	109	ENST00000355710.3	2853	2864	1242	1248	1201166	7mer-m8	0	ENSRNOT00000047685	Ret-201	NM_012643,NM_001110099
rno-miR-novel-2-3p	NM_012672	Thrb	chr15	-	8890577	9239815	2066	2104	0	22	CCCTCAGGAATTTCATTAAAACATCTGTCCCCTCTGTC	((((((.............(((((.((....(((((((&).)))))))).)))))))))))	-17.31	0.993112	NM_012672_utr3_0_0_chr15_8890578_r	571	-66.97	147	-17.08	32108	22	4496	158 1224 4100 2389	ENST00000396671.2	3895	3905	2051	2056	1987378	6mer	0	ENSRNOT00000008989,ENSRNOT00000008752,ENSRNOT00000085322,ENSRNOT00000061402	Thrb-204,Thrb-201,Thrb-203,Thrb-202	NM_001270854,NM_012672
rno-miR-novel-2-3p	NM_012733	Rbp1	chr8	+	106449320	106470842	165	189	0	22	CCCCAATAAAAATGATCTCTGTTT	((((((.....(((..((((((.(&).))))))..)))..))).)))	-12.9	0.999447	NM_012733_utr3_3_0_chr8_106470650_f	142	-14.98	142	-14.98	26975	22	193	168	ENST00000483943.2	1077	1125	363	369	2460756	7mer-1a	0	ENSRNOT00000018622	Rbp1-201	NM_012733
rno-miR-novel-2-3p	NM_012781	Arnt2	chr1	-	146399216	146556143	3956	4000	0	21	CCTTTTAAATTTTCATTACAATAAAAAATGACTTTGCTCTGAAC	((((.........................(((..(((((((.((&)).)))))))...))).))))	-15.77	0.99998	NM_012781_utr3_0_0_chr1_146399217_r	292	-30.17	149	-15.3	17741	22	4005	2294 174	ENST00000303329.4	5430	5440	2387	2393	672225	7mer-m8	0	ENSRNOT00000017636	Arnt2-201	NM_012781
rno-miR-novel-2-3p	NM_012784	Cnr1	chr5	+	49311029	49333056	3648	3668	0	21	TCTTTGTCAGTAATCTGTAT	((((...((((..(((((((&)))))))..)).))...))))	-12.8	0.998218	NM_012784_utr3_1_0_chr5_49329166_f	288	-34.89	146	-18.17	23662	22	3891	3542 1350	ENST00000369501.2	4558	4569	2203	2208	1442439	6mer	0	ENSRNOT00000010850	Cnr1-201	NM_012784
rno-miR-novel-2-3p	NM_012802	Pdgfra	chr14	-	35527925	35581031	2417	2450	0	21	ccttgaactcccagagatccattgtctctgtcc	(((..(((..............(((((((((.(&).)))))).))).)))..)))	-17.06	0.999101	NM_012802_utr3_0_0_chr14_35527926_r	295	-33.09	151	-19.15	31823	22	3115	1896 613	ENST00000507166.1	5113	5124	2504	2510	2517373	7mer-1a	0	ENSRNOT00000003077	Pdgfra-201	NM_012802
rno-miR-novel-2-3p	NM_012825	Aqp4	chr18	-	6766008	6782757	3374	3399	1	21	CTTAGGAAAGCATGGTTTCTCTTTG	(((....(((((((....((((.((&)).))))..))))))).)))	-11.3	0.996389	NM_012825_utr3_0_0_chr18_6766009_r	292	-27.74	149	-14.67	33740	22	3972	2819 797	ENST00000383168.4	1590	1601	677	683	1837958	7mer-1a	0	ENSRNOT00000090320,ENSRNOT00000077606,ENSRNOT00000048109,ENSRNOT00000068150	Aqp4-204,Aqp4-203,Aqp4-202,Aqp4-201	NM_001142366,NM_001317749,NM_001270558,NM_001270559,NM_012825
rno-miR-novel-2-3p	NM_012887	Tmpo	chr7	-	31847412	31872371	23	64	1	20	CTCGATCTCCTGTTTTTAATAACTGTAGAAAAGCATCTGTG	(((((...(.(((...................((.((((((&))))))))))).).)))))	-11.8	0.999792	NM_012887_utr3_0_0_chr7_31847413_r	143	-17.57	143	-17.57	25226	22	1892	762	ENST00000266732.4	2070	2092	707	712	392326	6mer	0	ENSRNOT00000012715	Tmpo-201	NM_012887
rno-miR-novel-2-3p	NM_012894	Adarb1	chr20	+	11972380	12101022	3731	3749	0	21	CCTCAGTGTTCTCTGTAT	(((((((((.((((((((&)))))))).))))...)))))	-21.4	0.996121	NM_012894_utr3_10_0_chr20_12097136_f	156	-22.97	156	-22.97	34473	22	3887	3731	ENST00000437626.1	794	799	674	679	2296007	6mer	1	ENSRNOT00000001642,ENSRNOT00000083851	Adarb1-202,Adarb1-201	NM_001111055,NM_001111057,NM_001111056,NM_012894
rno-miR-novel-2-3p	NM_012962	Gss	chr3	-	151076253	151106557	0	45	0	17	AGACATGTTCTGGGCTTCACTCAAGAGACCTTCTATCCTCTGTAC	((((((((.............................((((((((&)))))))).))))))))	-15.91	0.99983	NM_012962_utr3_0_0_chr3_151076254_r	144	-18.59	144	-18.59	21928	22	413	24	ENST00000216951.2	167	197	74	79	49309	6mer	0	ENSRNOT00000025657	Gss-201	NM_012962
rno-miR-novel-2-3p	NM_012979	Man2a1	chr9	+	112293387	112451677	1109	1128	1	19	TCGAAGCAAGGACTCTGTA	((.(((((.(..(((((((&)))))))..).)))))))	-15.6	0.998273	NM_012979_utr3_21_0_chr9_112449150_f	303	-36.12	158	-20.32	27409	22	2528	1107 1809	ENST00000261483.4	4963	4968	2328	2333	272488	6mer	0	ENSRNOT00000020767,ENSRNOT00000086682	Man2a1-202,Man2a1-201	NM_012979
rno-miR-novel-2-3p	NM_012986	Nedd4	chr8	+	79323407	79408841	1124	1157	0	21	cccacgcgtgagcAGTGCGGGCTGGCTGTGTAC	((((.(((((..............(((.(((((&))))).))).))))).)).))	-17.66	0.997177	NM_012986_utr3_28_0_chr8_79406220_f	147	-11.75	147	-11.75	26909	22	2622	408	ENST00000338963.2	3494	3500	1218	1223	1054632	6mer	0	ENSRNOT00000088391,ENSRNOT00000090258	Nedd4-201,Nedd4-202	NM_012986
rno-miR-novel-2-3p	NM_012988	Nfia	chr5	+	116421897	116750381	20	58	1	21	CCTCCAGACAGACCACCTGACCCCTTCTCAACTCTGTA	(((.((((((.....................(((((((&)))))))....)))))))))	-16.21	0.991109	NM_012988_utr3_9_0_chr5_116749867_f	284	-33.38	144	-16.73	23452	22	515	460 38	ENST00000403491.3	6334	6344	3644	3649	2075903	6mer	0	ENSRNOT00000087089,ENSRNOT00000080577,ENSRNOT00000086628,ENSRNOT00000004017	Nfia-204,Nfia-203,Nfia-202,Nfia-201	NM_012988
rno-miR-novel-2-3p	NM_013022	Rock2	chr6	+	42180893	42289910	2005	2027	0	19	TCATGGTGTGATACGACTGTAC	(((..(((((......((((((&))))))..)))))...)))	-14.2	0.994239	NM_013022_utr3_32_0_chr6_42286719_f	293	-35.82	151	-20.34	24473	22	3192	1389 1160	ENST00000315872.6	4526	4532	1891	1897	805416	7mer-1a	0	ENSRNOT00000006403,ENSRNOT00000090816	Rock2-202,Rock2-201	NM_013022
rno-miR-novel-2-3p	NM_013038	Stxbp1	chr3	-	11823783	11885417	285	325	0	22	CCCTTATTTATGACCCCGTGACCTGTATATAGCCCTGTAC	((((((..((((...................((.((((((&)))))).)).))))..))))))	-18.15	0.999308	NM_013038_utr3_0_0_chr3_11823784_r	163	-23.44	163	-23.44	21397	22	1609	1539	ENST00000373302.3	894	899	419	424	1586710	6mer	0	ENSRNOT00000021189,ENSRNOT00000021178	Stxbp1-201,Stxbp1-202	NM_013038
rno-miR-novel-2-3p	NM_013048	Ttpa	chr5	+	34007925	34028452	1147	1170	0	20	CTGATACTCATGATTCTCTGTAC	((.(....((((...((((((((&))))))))..))))..).))	-16.7	0.998273	NM_013048_utr3_4_0_chr5_34027181_f	296	-37.08	154	-18.85	23640	22	1272	1146 143	ENST00000260116.4	851	859	342	347	250218	6mer	0	ENSRNOT00000009611	Ttpa-201	NM_013048
rno-miR-novel-2-3p	NM_013088	Ptpn11	chr12	+	40895514	40955999	2046	2089	0	21	CAGTGAACTATGTTGGGTTGTTGCTAATATCAAGACTCTGGAC	(..(((((.((((....................(.(((((.((&)).)))))))))))))))..)	-10.15	0.995629	NM_013088_utr3_15_0_chr12_40952453_f	316	-45.94	168	-23.82	30791	22	3547	227 2304	ENST00000351677.2	2889	2894	914	919	1160434	6mer	0	ENSRNOT00000046323	Ptpn11-201	NM_001177593,NM_013088
rno-miR-novel-2-3p	NM_013115	Ptgfr	chr2	-	257005828	257038105	1452	1474	0	21	CCTCcaacatggtttctctggc	((((.((((((....(((((((&)).)))))..)))))).))))	-21.5	0.998531	NM_013115_utr3_0_0_chr2_257005829_r	148	-12.63	148	-12.63	20102	22	1767	1059	ENST00000370758.1	4121	4128	1779	1785	1493201	7mer-1a	0	ENSRNOT00000071195	Ptgfr-201	NM_013115
rno-miR-novel-2-3p	NM_013125	Scn5a	chr8	-	128169190	128266639	1753	1775	0	21	TCTTATTTTTGTAGGTCTGTAC	(((((..(.(((.(.(((((((&))))))).)))).)..)))))	-17.2	0.994943	NM_013125_utr3_0_0_chr8_128169191_r	141	-26.65	141	-26.65	26468	22	2188	1159	ENST00000414099.2	640	649	294	300	2159275	7mer-1a	0	ENSRNOT00000064555,ENSRNOT00000082892,ENSRNOT00000066932	Scn5a-202,Scn5a-203,Scn5a-201	NM_013125,NM_001160162
rno-miR-novel-2-3p	NM_013151	Plat	chr16	-	74098267	74122858	660	688	0	20	TTTTTACTGTGTTACTAGAACTCTGTAT	(((..((((((.........((((((((&)))))))))))).))..)))	-12.5	0.999186	NM_013151_utr3_0_0_chr16_74098268_r	143	-11.42	143	-11.42	32989	22	732	667	ENST00000429089.2	1361	1387	693	698	2248046	6mer	0	ENSRNOT00000025763,ENSRNOT00000088219	LOC100910418-201,Plat-201	NM_013151
rno-miR-novel-2-3p	NM_013155	Vldlr	chr1	+	245237735	245269205	519	534	1	21	CCTTTGACCTCTGTA	((((.((((((((((&))))))).....))).))))	-14.9	0.997258	NM_013155_utr3_18_0_chr1_245268594_f	158	-14.23	158	-14.23	19575	22	612	512	ENST00000382100.3	922	928	563	569	1823856	7mer-1a	0	ENSRNOT00000035814	Vldlr-201	NM_013155
rno-miR-novel-2-3p	NM_013173	Slc11a2	chr7	-	142029970	142062870	602	620	1	21	cctggaacttactctgta	(((.((((...(((((((&))))))).....)))).)))	-17.6	0.996961	NM_013173_utr3_0_0_chr7_142029971_r	326	-47.98	174	-29.74	26154	22	2541	2257 602	ENST00000262052.5	3589	3602	1564	1570	292667	7mer-m8	0	ENSRNOT00000081327,ENSRNOT00000086751,ENSRNOT00000026531,ENSRNOT00000089912	Slc11a2-204,Slc11a2-201,Slc11a2-203,Slc11a2-202	NM_013173
rno-miR-novel-2-3p	NM_013221	Hbp1	chr6	-	51231478	51257625	1	20	1	21	cctgatgcttctgtctgta	(((.(.((...((((((((&)))))).))...)).).)))	-13.4	0.99347	NM_013221_utr3_0_0_chr6_51231479_r	146	-17.6	146	-17.6	24484	22	1066	32	ENST00000222574.4	57	80	46	52	71305	7mer-m8	0	ENSRNOT00000012004	Hbp1-201	NM_013221
rno-miR-novel-2-3p	NM_017040	Ppp2cb	chr16	-	62273275	62294765	510	540	0	22	CTGTTGGATGTTGACCTGCACATTCTGTAT	((.(..((((.((...(((....(((((((&))))))))))))))))..).))	-13.3	0.99441	NM_017040_utr3_0_0_chr16_62273276_r	299	-37.33	158	-20.62	32933	22	605	85 6	ENST00000518564.1	600	606	317	322	2559090	6mer	0	ENSRNOT00000020663	Ppp2cb-201	NM_017040
rno-miR-novel-2-3p	NM_017045	Rb1	chr15	-	55081581	55277612	780	821	0	22	CCCATGTAGTACTTGAAAATCAAGTCTGGCCACAACTGTAC	(((................(((((..((((.....((((((&)))))).)).))..))))))))	-14.19	0.994239	NM_017045_utr3_0_0_chr15_55081582_r	287	-27.03	145	-13.85	32167	22	1755	939 893	ENST00000267163.4	1667	1672	816	821	394460	6mer	0	ENSRNOT00000021752	Rb1-201	NM_017045
rno-miR-novel-2-3p	NM_017051	Sod2	chr1	-	47914756	47921587	1025	1095	0	22	CCCTTTCCCTGACAAGGTACACAGTGTTTCTGATTGTATTCCTGTGCAGCATTTGGGTGTAGAGCTGTGC	(((((.....((((............................(((((.................((((((&)))))).))))))))).)))))	-17.35	0.996308	NM_017051_utr3_0_0_chr1_47914757_r	143	-15.41	143	-15.41	18109	22	1313	983	ENST00000538183.2	7807	7817	2393	2399	2661259	7mer-m8	0	ENSRNOT00000025794	Sod2-201	NM_017051
rno-miR-novel-2-3p	NM_017091	Pcsk1	chr2	-	91450163	91497091	1779	1827	1	22	CCTTCTCTTAATATGCCAACATACACTCTAGTTAACTCTCTGCCTGTG	(((((....((((((.........................((((((((&))))).))))))))).)))))	-14.61	0.999554	NM_017091_utr3_0_0_chr2_91450164_r	295	-26.53	152	-13.79	19908	22	2566	1055 958	ENST00000311106.3	304	309	138	143	757293	6mer	0	ENSRNOT00000091175,ENSRNOT00000015185	AABR07024139.1-201,Pcsk1-201	NM_017091
rno-miR-novel-2-3p	NM_017167	Oprk1	chr5	-	13742655	13760460	2690	2732	0	15	ACATGTGCATGATAATAGATGGCAGTGGTCATACTACTGTGC	((((((((............................((((((&)))))).))))))))	-15.45	0.991926	NM_017167_utr3_0_0_chr5_13742656_r	140	-23.45	140	-23.45	23591	22	3337	3216	ENST00000265572.3	1838	1852	809	815	378219	7mer-1a	0	ENSRNOT00000010254	Oprk1-201	NM_017167
rno-miR-novel-2-3p	NM_017212	Mapt	chr10	+	92289001	92386515	3517	3576	1	21	CCTTGTCTGTTCTCCAGAAAAGTGGGCATGGAGGCGGTGTTAATAACTATAGGTCTGTG	((((...................(((((((...((..................((((((&)))))))).)))))))))))	-13.36	0.999513	NM_017212_utr3_9_0_chr10_92382638_f	142	-11.06	142	-11.06	29758	22	3878	981	ENST00000344290.5	7724	7730	3757	3763	1125660	7mer-1a	0	ENSRNOT00000092483,ENSRNOT00000092428,ENSRNOT00000006947,ENSRNOT00000042984,ENSRNOT00000045127,ENSRNOT00000050070	Mapt-001,Mapt-003,Mapt-002,Mapt-005,Mapt-004,Mapt-201	NM_017212
rno-miR-novel-2-3p	NM_017214	Rgs4	chr13	-	88054816	88061108	1906	1926	0	21	CTTTGagattgtacctgtac	(((..((..(((.(((((((&)))))).).)))..))..)))	-15.5	0.999484	NM_017214_utr3_0_0_chr13_88054817_r	140	-15.67	140	-15.67	31328	22	2191	57	ENST00000531057.1	3479	3484	1777	1782	2617229	6mer	0	ENSRNOT00000003774	Rgs4-201	NM_017214
rno-miR-novel-2-3p	NM_017243	Prps1	chrX	+	111798232	111820271	833	879	1	22	CCTTCGATCTGTTTGGCTTAACAATTTGATCTTATTGTCTCATGTA	(((((((.(..........................((((((.((((&))))))).))).).)))))))	-12.03	0.996676	NM_017243_utr3_6_0_chrX_111819357_f	142	-10.19	142	-10.19	28043	22	915	539	ENST00000372435.4	1155	1198	472	477	1554209	6mer	0	ENSRNOT00000078582	Prps1-201	NM_017243
rno-miR-novel-2-3p	NM_017261	Gria2	chr2	-	179584305	179704629	3144	3181	0	21	CCTATTTACATGTTCTCCAAAATTATTCTAACATGAC	(((....((((((.(((................((((&)).))))).))))))...)))	-12.19	0.997867	NM_017261_utr3_0_0_chr2_179584306_r	286	-29.57	144	-17.27	19979	22	3656	1499 1089	ENST00000296526.7	1552	1561	1108	1115	597496	8mer-1a	0	ENSRNOT00000083361,ENSRNOT00000077941	Gria2-201,Gria2-202	NM_001083811,NM_017261
rno-miR-novel-2-3p	NM_017276	Gdi2	chr17	-	70299176	70325864	131	156	0	22	CCCTCACTTTTCTAATATCATGTAT	((((((...........((.(((((&))))))).........))))))	-11.95	0.999809	NM_017276_utr3_0_0_chr17_70299177_r	146	-17.4	146	-17.4	33489	22	746	697	ENST00000380191.4	1481	1487	703	709	1780267	7mer-m8	0	ENSRNOT00000024952	Gdi2-201	NM_017276
rno-miR-novel-2-3p	NM_017317	Rab27a	chr8	+	79722333	79776222	673	709	1	22	CCCACATCTGAACATTGAAGATGCATCTGCTGTGTG	(((.((................((((.((((.((((&)))).)))).)))).)).)))	-15.93	0.995629	NM_017317_utr3_5_0_chr8_79774276_f	286	-24.64	146	-14.26	26913	22	1947	50 1473	ENST00000396307.2	4887	4900	1593	1598	1975377	6mer	0	ENSRNOT00000083957	Rab27a-201	NM_017317
rno-miR-novel-2-3p	NM_017322	Mapk9	chr10	+	35333858	35374364	2085	2123	1	21	CCTGGGACAATGCGAATGGTTTTGAGCTGACCTCTGTA	(((.((((.(((.(.................(((((((&)))))))).))))))).)))	-16.22	0.997796	NM_017322_utr3_11_0_chr10_35372204_f	154	-14.2	154	-14.2	29042	22	2161	2104	ENST00000539014.1	7443	7455	3082	3088	2668839	7mer-1a	0	ENSRNOT00000003987,ENSRNOT00000083688,ENSRNOT00000004010	Mapk9-202,Mapk9-203,Mapk9-201	NM_017322,NM_001270545,NM_001270544
rno-miR-novel-2-3p	NM_017327	Gnao1	chr19	-	11513200	11669578	36	85	0	21	CCTGGTAGCATGACCTTTGGCCTTTGTAAGACACACAGCCTTTCTGTAC	(((.(.((((((.........................((...(((((((&))))))))).))))))).)))	-15.27	0.999126	NM_017327_utr3_0_0_chr19_11513201_r	154	-23.31	154	-23.31	33972	22	269	210	ENST00000262494.7	8194	8224	3230	3236	308078	7mer-1a	0	ENSRNOT00000026373	Gnao1-201	NM_017327
rno-miR-novel-2-3p	NM_017346	Cacnb1	chr10	-	85954137	85974644	1298	1343	0	22	CCCATCTACTGTCTCGTGCCCAtctgtctgtctgtctgtctgtAC	(((.((......(..((((...................(((((((&)))))))))))..)...)))))	-15.3	0.999939	NM_017346_utr3_0_0_chr10_85954138_r	143	-10.9	143	-10.9	29610	22	1407	956	ENST00000394303.3	2803	2809	1337	1343	1923170	7mer-m8	0	ENSRNOT00000006098,ENSRNOT00000082974	Cacnb1-202,Cacnb1-201	NM_017346
rno-miR-novel-2-3p	NM_019123	St6galnac3	chr2	-	259379652	260753677	1514	1538	1	21	CCTGAGACAGCTTTCTTCTCTGTA	(((.(((((........(((((((&)))))))....))))).)))	-18.1	0.998891	NM_019123_utr3_0_0_chr2_259379653_r	151	-19.68	151	-19.68	19766	22	1805	1514	ENST00000328299.3	6362	6371	3092	3097	926635	6mer	0	ENSRNOT00000091407,ENSRNOT00000082253	St6galnac3-201,St6galnac3-001	NM_019123
rno-miR-novel-2-3p	NM_019138	Cyp7b1	chr2	-	102701903	102871257	549	570	0	19	TCATCCATAAATGCTCTTTAT	(((..(((...((((((.(((&))).)))))).)))..)))	-13.6	0.998083	NM_019138_utr3_0_0_chr2_102701904_r	142	-17.86	142	-17.86	19786	22	983	30	ENST00000310193.3	149	163	67	72	745680	6mer	0	ENSRNOT00000013116,ENSRNOT00000082084	Cyp7b1-202,Cyp7b1-201	NM_019138
rno-miR-novel-2-3p	NM_019142	Prkaa1	chr2	+	54857687	54893404	1356	1370	0	21	CTTCAATCTCTGAC	((((((.(((((((&)).))))).......))))))	-10.8	0.993112	NM_019142_utr3_8_0_chr2_54890411_f	142	-15.23	142	-15.23	20243	22	2994	282	ENST00000397128.2	1440	1445	711	716	1996472	6mer	0	ENSRNOT00000017626	Prkaa1-201	NM_019142
rno-miR-novel-2-3p	NM_019146	Bsn	chr8	-	116873720	116965396	3711	3761	0	22	ccctctccttccttctctcctTCTTTATTTGAGGGGGAAGAGTGCTGTAC	(((((..............................(((...(((((((((&)))))..))))...))))))))	-14.81	0.997788	NM_019146_utr3_0_0_chr8_116873721_r	146	-24.97	146	-24.97	26432	22	3941	3834	ENST00000296452.4	7346	7360	3887	3892	594416	6mer	0	ENSRNOT00000082113,ENSRNOT00000042528	Bsn-202,Bsn-201	NM_019146
rno-miR-novel-2-3p	NM_019243	Ptgfrn	chr2	-	203423142	203494391	2993	3018	0	21	CCGTAGACAAAGAGGTCTCGTGTAT	((.((((((.....(((((.(((((&)))))))).)).)))))).))	-13.3	0.995703	NM_019243_utr3_0_0_chr2_203423143_r	294	-37.6	153	-25.19	19807	22	3134	1052 805	ENST00000393203.2	4393	4401	1974	1980	1895505	7mer-1a	0	ENSRNOT00000021162	Ptgfrn-201	NM_019243
rno-miR-novel-2-3p	NM_019268	Slc8a1	chr6	-	4255698	4520638	3041	3091	1	21	CCTCACTGTCATTGATTTCATTTTTTGGTTGTTTGTTTTCATGCTCTGAA	(((((....(((.............................(((((((.(&).))))))).)))..)))))	-12.91	0.999872	NM_019268_utr3_0_0_chr6_4255699_r	462	-60.23	168	-23.86	24421	22	3292	126 1528 3004	ENST00000406785.2	5816	5823	3015	3021	2100326	7mer-m8	0	ENSRNOT00000070918,ENSRNOT00000043870,ENSRNOT00000046246,ENSRNOT00000042230,ENSRNOT00000052367,ENSRNOT00000042251	Slc8a1-205,Slc8a1-204,Slc8a1-206,Slc8a1-201,Slc8a1-203,Slc8a1-202	NM_001270778,NM_001270779,NM_001270775,NM_001270774,NM_019268,NM_001270776,NM_001270777,NM_001270772
rno-miR-novel-2-3p	NM_019299	Cltc	chr10	-	74014561	74070266	391	435	1	22	CTCTTTTATTCAAAGAAAAGCTAACGTGAAAATACTGCTATGTG	(((((.................((((((.......((((.((((&)))).)))))))))).)))))	-11.48	0.99978	NM_019299_utr3_0_0_chr10_74014562_r	150	-14.63	150	-14.63	28725	22	943	277	ENST00000269122.3	4238	4246	1736	1741	412676	6mer	0	ENSRNOT00000005987	Cltc-201	NM_019299
rno-miR-novel-2-3p	NM_019357	Ezr	chr1	-	47287871	47331412	349	396	1	20	CTCAAATCGATTTTGTTCTTGATTTCTATGAAGGATCCATCTCTGTG	(((((((......(((........................(((((((&))))))).))).)))))))	-11.11	0.999903	NM_019357_utr3_0_0_chr1_47287872_r	145	-12.39	145	-12.39	17636	22	704	643	ENST00000337147.7	1961	1967	769	775	1031299	7mer-1a	0	ENSRNOT00000090033,ENSRNOT00000046746	Ezr-202,Ezr-201	NM_019357
rno-miR-novel-2-3p	NM_019371	Egln3	chr6	-	75050328	75075795	764	781	1	21	CTTCTGCTAACTCTGTG	((((.((...(((((((&))))))).....))..))))	-12.8	0.998273	NM_019371_utr3_0_0_chr6_75050329_r	291	-36.06	149	-20.32	24828	22	1563	1539 1104	ENST00000547327.2	3118	3126	1171	1177	2733105	7mer-m8	0	ENSRNOT00000007219	Egln3-201	NM_019371
rno-miR-novel-2-3p	NM_019907	Cript	chr6	+	10594146	10602103	392	451	0	22	CCCACGCGTTTTATTTATAGATATTGCAAATGTGAAATCACTGATTCTTTGCTCTGAAC	(((.......................((((((((...............(((((((.((&)).))))))))))))))).)))	-16.81	0.998506	NM_019907_utr3_4_0_chr6_10601050_f	145	-17.29	145	-17.29	24631	22	1054	966	ENST00000238892.3	641	647	343	349	130362	7mer-m8	0	ENSRNOT00000020534	Cript-201	NM_019907
rno-miR-novel-2-3p	NM_020087	Notch3	chr7	-	14138494	14189688	71	94	0	22	CTCTCATCCCTTTATCTCTGTAC	((((((..(......((((((((&)))))))).....)..))))))	-18.6	0.995434	NM_020087_utr3_0_0_chr7_14138495_r	151	-19.48	151	-19.48	25194	22	266	72	ENST00000263388.2	306	327	88	94	323177	7mer-m8	0	ENSRNOT00000037456	Notch3-201	NM_020087
rno-miR-novel-2-3p	NM_021686	Cnksr2	chrX	+	39711200	39942543	1524	1553	0	21	CCTCATTAATGAGTGTGGTGACTGTGTAT	(((((.......(((((....((.(((((&))))).)))))))...)))))	-16.4	0.992932	NM_021686_utr3_20_0_chrX_39940955_f	143	-18.91	143	-18.91	27938	22	1589	916	ENST00000379510.3	3105	3111	1561	1567	1763002	7mer-1a	0	ENSRNOT00000009802,ENSRNOT00000080512	Cnksr2-202,Cnksr2-201	NM_021686,NM_001113366
rno-miR-novel-2-3p	NM_021842	Ensa	chr2	+	197752543	197759882	421	472	0	21	CTTTGAATGTGGCAGGTAACCTAGTGTCAGGGAAGGAATTGTGCTCTGTAC	(((..((((..............................((((((((((((&))))))))))))))))..)))	-23.71	0.99837	NM_021842_utr3_3_0_chr2_197759203_f	163	-22.42	163	-22.42	20605	22	680	452	ENST00000503345.1	3515	3522	2010	2016	2501253	7mer-m8	0	ENSRNOT00000075511,ENSRNOT00000079196	Ensa-201,Ensa-202	NM_001033974,NM_021842
rno-miR-novel-2-3p	NM_021843	Kitlg	chr7	+	42269783	42351054	2888	2910	0	18	CGGAATCTTAGCTATCCTGTAC	((((......(((...((((((&))))))))).....))))	-11.4	0.994998	NM_021843_utr3_9_0_chr7_42346727_f	325	-39.58	172	-24.47	25242	22	4328	513 1094	ENST00000228280.5	5063	5079	2933	2939	91924	7mer-1a	0	ENSRNOT00000007231,ENSRNOT00000008471,ENSRNOT00000085097	Kitlg-203,Kitlg-202,Kitlg-201	NM_021844,NM_021843
rno-miR-novel-2-3p	NM_021844	Kitlg	chr7	+	42269783	42351054	2888	2910	0	18	CGGAATCTTAGCTATCCTGTAC	((((......(((...((((((&))))))))).....))))	-11.4	0.994998	NM_021844_utr3_8_0_chr7_42346727_f	325	-39.58	172	-24.47	25244	22	4328	513 1094	ENST00000228280.5	5063	5079	2933	2939	91924	7mer-1a	0	ENSRNOT00000007231,ENSRNOT00000008471,ENSRNOT00000085097	Kitlg-203,Kitlg-202,Kitlg-201	NM_021844,NM_021843
rno-miR-novel-2-3p	NM_021856	Clock	chr14	+	34455933	34502218	5570	5587	0	20	TTTGAGTTGGCCTGTAC	((..(..((((((((((&)))))).)).))...)..))	-12.5	0.994914	NM_021856_utr3_19_0_chr14_34495517_f	142	-17.61	142	-17.61	31561	22	6702	2292	ENST00000309964.4	11665	11671	5550	5555	742020	6mer	0	ENSRNOT00000002976,ENSRNOT00000002981,ENSRNOT00000085991	Clock-202,Clock-203,Clock-201	NM_001289832,NM_021856
rno-miR-novel-2-3p	NM_022219	Fut4	chr8	-	13258767	13262729	784	822	0	21	CCTCTTGTGCACAAATTTGTTTGTTCTGTGTCTCTGAT	((((....(((...............((((.(((((((&)).))))))))))))..))))	-16.36	0.997177	NM_022219_utr3_0_0_chr8_13258768_r	163	-21.63	163	-21.63	26511	22	2305	1620	ENST00000358752.2	4635	4642	1839	1845	1257948	7mer-m8	0	ENSRNOT00000012176	Fut4-201	NM_022219
rno-miR-novel-2-3p	NM_022247	Pdcl	chr3	-	21602348	21609821	24	59	0	21	TCTCATTGTTTGGGCTAGAGGACACATGTCTGTAT	(((((...............((((..(((((((((&))))))).))..)))))))))	-13.06	0.995308	NM_022247_utr3_0_0_chr3_21602349_r	141	-12.87	141	-12.87	21418	22	1272	1110	ENST00000259467.4	735	778	440	446	245949	7mer-1a	0	ENSRNOT00000012160	Pdcl-201	NM_022247
rno-miR-novel-2-3p	NM_022294	Adgrl4	chr2	+	256609786	256724642	1229	1278	0	21	CCATTGAACATTGTGGTTTTAATTCTTGTGCTGTTGAATGAAGCCTGAC	((.(..((((................((((((............(((((&)).)))))))))))))..)))	-13.59	0.992304	NM_022294_utr3_15_0_chr2_256722876_f	145	-17.03	145	-17.03	20101	22	1767	1187	ENST00000370742.3	2654	2667	1192	1198	1492167	7mer-m8	0	ENSRNOT00000047564,ENSRNOT00000088437	Adgrl4-202,Adgrl4-201	NM_022294
rno-miR-novel-2-3p	NM_022297	Ddah1	chr2	+	251634367	251765026	1512	1542	0	20	CTCATATCGCATGCCAATATCTAACTGTAC	((((....(((((...........((((((&))))))....))))).))))	-13.76	0.997925	NM_022297_utr3_5_0_chr2_251763307_f	152	-19.97	152	-19.97	19765	22	1720	43	ENST00000539042.1	78	84	57	63	2669062	7mer-m8	0	ENSRNOT00000045016	Ddah1-201	NM_022297
rno-miR-novel-2-3p	NM_022522	Casp2	chr4	+	71652431	71670228	689	742	0	21	CCTTATTGGGCATATCAACATAAAAATGCAGTGACAGGTGAGTGTGCTGTGTC	(((((...((((..............................((((((.((((&).))).)))))))))))))))	-15.61	0.994239	NM_022522_utr3_10_0_chr4_71668242_f	147	-15.11	147	-15.11	22702	22	1987	1394	ENST00000310447.5	3431	3447	1453	1458	749328	6mer	0	ENSRNOT00000022672,ENSRNOT00000022543	Casp2-201,Casp2-202	NM_022522
rno-miR-novel-2-3p	NM_022548	Zmat3	chr2	-	118715228	118746109	5594	5613	0	19	TCTCATGTTGACTCTGTTC	((.((((.((.((((((.(&).))))))))))))...))	-14.4	0.996487	NM_022548_utr3_0_0_chr2_118715229_r	440	-56.4	157	-21.52	20330	22	6304	2395 3688 3306	ENST00000311417.2	1236	1285	639	644	763350	6mer	0	ENSRNOT00000013858	Zmat3-201	NM_022548
rno-miR-novel-2-3p	NM_022585	Azin1	chr7	-	77345645	77372398	2131	2200	0	21	CCTCATGCTTTACTTTGATGGCTTCTATCATGAAATAGATGTGAAATTTTATGAATTAATTCTGTGTAT	(((((.((..............................(((((..................((.(((((&))))).))))))))).)))))	-13.07	0.999735	NM_022585_utr3_0_0_chr7_77345646_r	289	-35.37	146	-21.71	25783	22	2215	1791 847	ENST00000337198.5	3661	3670	1763	1769	1032346	7mer-1a	0	ENSRNOT00000079644,ENSRNOT00000007999	Azin1-201,Azin1-202	NM_001301702,NM_022585
rno-miR-novel-2-3p	NM_022624	Slc22a23	chr17	+	31236014	31403684	3225	3261	0	22	CCTGTTCACAGCACAAGTTTATGTTGAGCTCTGAAC	(((..(((.((((...........((.((((((.((&)).)))))).))))))))))))	-14.9	0.995571	NM_022624_utr3_10_0_chr17_31399854_f	166	-27.41	166	-27.41	33120	22	3831	2549	ENST00000436008.2	5982	5988	2555	2561	2287545	7mer-m8	0	ENSRNOT00000023149	Slc22a23-201	NM_022624
rno-miR-novel-2-3p	NM_022851	Aldh5a1	chr17	+	42133075	42159412	1886	1903	0	21	TCTTAAAATCTCTGTGC	(((((((..((((((((&))))))))......)))))))	-16.3	0.997627	NM_022851_utr3_9_0_chr17_42155567_f	294	-32.32	150	-17.98	33391	22	3846	1773 1245	ENST00000357578.3	4165	4172	1883	1888	1234523	6mer	0	ENSRNOT00000031384	Aldh5a1-201	NM_022851
rno-miR-novel-2-3p	NM_022864	Cplx1	chr14	+	2196288	2226610	1509	1547	1	21	CCTCCTGCATGTTAGAGACCTCACATTTTCTCTCTGAG	((((..((((((...................(((((.(&).))))).))))))..))))	-15.45	0.999849	NM_022864_utr3_2_0_chr14_2225022_f	152	-18.33	152	-18.33	31673	22	1589	485	ENST00000304062.6	63	71	33	39	679800	7mer-1a	0	ENSRNOT00000061720	Cplx1-201	NM_022864
rno-miR-novel-2-3p	NM_022948	Sfxn3	chr1	+	264796840	264805158	640	667	1	21	CCTATGGAACATGAGGATGTCTCTGTA	(((...(((((((....((.(((((((&)))))))))))))))).)))	-19.7	0.995732	NM_022948_utr3_10_0_chr1_264803676_f	158	-16.86	158	-16.86	19677	22	1483	648	ENST00000393459.1	1645	1650	832	837	1903026	6mer	0	ENSRNOT00000021171	Sfxn3-201	NM_022948
rno-miR-novel-2-3p	NM_023023	Dpysl5	chr6	-	26939696	27024129	2647	2668	1	21	CCAGAAAATTGTGCTACtgtg	((.(((...((((((.(((((&)))))))))))..)))..))	-17.7	0.998589	NM_023023_utr3_0_0_chr6_26939697_r	140	-18.44	140	-18.44	24456	22	3027	2871	ENST00000288699.6	4621	4638	1907	1912	534228	6mer	0	ENSRNOT00000084242,ENSRNOT00000012273	Dpysl5-001,LOC103692570-201	NM_023023
rno-miR-novel-2-3p	NM_023979	Apaf1	chr7	-	31699871	31784192	531	567	0	21	CTGAGCGAGTCATGTGTTAGAGAGATCTCTCTGTAC	((...((((.((((((............((((((((&)))))))))))))))))).))	-19.9	0.995434	NM_023979_utr3_0_0_chr7_31699872_r	151	-14.91	151	-14.91	25225	22	1745	547	ENST00000359972.2	944	1005	547	553	1277982	7mer-m8	0	ENSRNOT00000010869	Apaf1-201	NM_023979
rno-miR-novel-2-3p	NM_024368	Frk	chr20	+	41266565	41383432	626	666	0	21	CCTCATTTTGTAGGAGGAAATGATGGAGTTTGCTCTATAC	(((((......................((.((((((.(((&))).)))))).))...)))))	-15.51	0.999613	NM_024368_utr3_7_0_chr20_41380817_f	160	-21.73	160	-21.73	34515	22	2616	124	ENST00000606080.1	12392	12397	2965	2970	2888578	6mer	0	ENSRNOT00000000653	Frk-201	NM_024368
rno-miR-novel-2-3p	NM_024381	Gk	chrX	-	54227396	54303825	2298	2333	0	21	ccttgaattcatagagttctgcctgcctctgtttc	(((..(((...............((.((((((..(&).))))))))...)))..)))	-12.97	0.99778	NM_024381_utr3_0_0_chrX_54227397_r	304	-33.34	156	-21.7	28003	22	2436	690 536	ENST00000378946.3	890	899	549	556	1746490	8mer-1a	0	ENSRNOT00000064340,ENSRNOT00000087919,ENSRNOT00000051249,ENSRNOT00000087547	Gk-201,Gk-203,Gk-202,Gk-204	NM_024381
rno-miR-novel-2-3p	NM_030830	Luzp1	chr5	+	154831737	154907634	1335	1365	1	21	cctcctggctttgtcactccttgctctgtg	((((..(((..(((........((((((((&))))))))))).))).))))	-18.9	0.991984	NM_030830_utr3_4_0_chr5_154903755_f	285	-30.49	144	-15.94	24181	22	3880	3356 1346	ENST00000418342.1	3771	3780	2119	2124	2179902	6mer	0	ENSRNOT00000016093,ENSRNOT00000091442	Luzp1-201,Luzp1-202	NM_030830
rno-miR-novel-2-3p	NM_030835	Serp1	chr2	-	148718278	148722263	1172	1193	0	21	CACCAAGCAATATCTGTGTAT	(..((((((....((.(((((&))))).))....))))))..)	-13.6	0.995548	NM_030835_utr3_0_0_chr2_148718279_r	149	-12.74	149	-12.74	20393	22	1859	1015	ENST00000491660.1	1864	1877	934	939	2476032	6mer	0	ENSRNOT00000017868	Serp1-201	NM_030835
rno-miR-novel-2-3p	NM_030841	Nptxr	chr7	-	121011677	121029754	3104	3156	1	22	CCCTTCCCCACTTCGCTCTACTTTGTATATAAGTGACATGAGATGCTCTGTG	(((((.............................((((((...(((((((((&))))))))))))))).)))))	-21.61	0.999632	NM_030841_utr3_0_0_chr7_121011678_r	287	-40.41	144	-21.21	25980	22	3256	513 3133	ENST00000333039.2	1999	2007	652	657	977299	6mer	0	ENSRNOT00000004703	Nptxr-201	NM_030841
rno-miR-novel-2-3p	NM_030849	Bmpr1a	chr16	-	10758525	10802512	1051	1086	0	21	CCTCAGTGGAAATGATTTAAAGTAGAGCTGTGTAC	((((((.....(((............(((.(((((&))))).))).)))..))))))	-17.32	0.999671	NM_030849_utr3_0_0_chr16_10758526_r	146	-14.47	146	-14.47	32755	22	1327	415	ENST00000372037.3	7940	7949	2647	2653	1539685	7mer-m8	0	ENSRNOT00000079554	Bmpr1a-201	NM_030849
rno-miR-novel-2-3p	NM_030858	Smad7	chr18	+	71395829	71424159	1385	1417	1	18	TAAGCATCATTATTTATGTATTGTGCAATGTG	((((((...............(((((..((((&))))..)))))))))))	-11.86	0.999108	NM_030858_utr3_3_0_chr18_71422566_f	152	-18.47	152	-18.47	33940	22	1594	981	ENST00000262158.2	1319	1328	583	588	297203	6mer	0	ENSRNOT00000024831	Smad7-201	NM_030858
rno-miR-novel-2-3p	NM_030875	Scn1a	chr3	-	52388811	52510507	1414	1462	0	22	CCTGTTAAAACATGTTTAGAGTTTTATAAGCAAGTATAAATACTGTAC	(((....((((((((...........................((((((&))))))...))))))))..)))	-15.31	0.995358	NM_030875_utr3_0_0_chr3_52388812_r	142	-15.86	142	-15.86	20903	22	2116	1118	ENST00000423058.2	834	839	572	577	2211688	6mer	0	ENSRNOT00000091259,ENSRNOT00000083552	Scn1a-202,Scn1a-201	NM_030875
rno-miR-novel-2-3p	NM_030998	Amhr2	chr7	+	144052201	144060678	40	58	0	20	CTCATATGAACTCTGTAC	((((((((..((((((((&))))))))..))))..))))	-19.3	0.992727	NM_030998_utr3_10_0_chr7_144060489_f	157	-21.31	157	-21.31	26190	22	190	39	ENST00000550311.1	405	412	291	298	2741484	8mer-1a	0	ENSRNOT00000020103,ENSRNOT00000091378	Amhr2-202,Amhr2-201	NM_030998
rno-miR-novel-2-3p	NM_031011	Amd1	chr20	-	45384000	45399694	227	273	0	22	CCACTCTTGCTGTGGAACTGAAGTGCATGTAGAAAAGAACTCTGAC	((.(((..((((((.........................(((((((&)).))))))))).))..)))))	-15.11	0.997518	NM_031011_utr3_0_0_chr20_45384001_r	290	-35.48	146	-20.14	34915	22	1841	1769 1477	ENST00000368885.3	5786	5792	1776	1782	1422837	7mer-m8	0	ENSRNOT00000000715	Amd1-201	NM_031011
rno-miR-novel-2-3p	NM_031026	Dync1li2	chr19	+	740226	762896	2422	2458	0	21	cctcccaagtgctgggattggcttgtgctactgtgc	((((...............(((.((((((.((((((&)))))))))))).))).))))	-23.19	0.992223	NM_031026_utr3_11_0_chr19_760094_f	597	-59.46	154	-18.54	34086	22	2803	2550 1746 1216 2686	ENST00000258198.2	4808	4816	2397	2404	233867	8mer-1a	0	ENSRNOT00000076742,ENSRNOT00000075978,ENSRNOT00000034472,ENSRNOT00000076604,ENSRNOT00000076337,ENSRNOT00000076353,ENSRNOT00000076560	Dync1li2-001,Dync1li2-003,Dync1li2-002,Dync1li2-005,Dync1li2-004,Dync1li2-007,Dync1li2-006	NM_031026
rno-miR-novel-2-3p	NM_031068	Actr3	chr13	-	41695519	41738622	629	656	1	22	CTGTTGGACCAGTATTGCAATTCTGTA	((.(..(((......(((...((((((&)))))))))...)))..).))	-13.1	0.999714	NM_031068_utr3_0_0_chr13_41695520_r	147	-18.56	147	-18.56	31115	22	748	287	ENST00000263238.2	1276	1283	871	878	319711	8mer-1a	0	ENSRNOT00000084552,ENSRNOT00000004520	Actr3-201,Actr3-202	NM_031068
rno-miR-novel-2-3p	NM_031135	Klf10	chr7	-	77156009	77162096	533	547	0	19	TTGAACAGCTGTAC	(..((((.((((((&))))))......))))..)	-12.9	0.994239	NM_031135_utr3_0_0_chr7_77156010_r	287	-35.72	147	-21.62	25781	22	1448	1119 1286	ENST00000285407.6	1494	1510	702	708	513707	7mer-1a	0	ENSRNOT00000085626,ENSRNOT00000008350	Klf10-202,Klf10-201	NM_031135
rno-miR-novel-2-3p	NM_031152	Rab11a	chr8	-	70192974	70215719	1456	1475	0	21	TTTTATGCATGCTCTGTAT	(((((.(((((((((((((&))))))))))..))).)))))	-17.7	0.995611	NM_031152_utr3_0_0_chr8_70192975_r	157	-18.04	157	-18.04	26858	22	1546	1456	ENST00000569896.1	3829	3835	1837	1843	2809959	7mer-m8	0	ENSRNOT00000015598	Rab11a-201	NM_031152
rno-miR-novel-2-3p	NM_031154	Gstm7	chr2	-	210720719	210726179	378	430	0	22	ccctcttcttgctgtttcccgagactagctatgagcaaggtgtgctgtgtcc	(((((...........................(((((...((((((.(((.(&).))).))))))))))))))))	-19.42	0.992532	NM_031154_utr3_0_0_chr2_210720720_r	141	-12.65	141	-12.65	20730	22	534	433	ENST00000369829.2	117	122	66	71	1455062	6mer	0	ENSRNOT00000025939,ENSRNOT00000081501,ENSRNOT00000025689	Gstm7-202,Gstm7-203,Gstm7-201	NM_177426,NM_031154
rno-miR-novel-2-3p	NM_031518	Cd200	chr11	+	60371728	60398448	1114	1131	1	21	CTTCATCTGTCTCTGTA	(((((.(((((((((((&))))))).))).)..)))))	-16.5	0.997587	NM_031518_utr3_5_0_chr11_60397119_f	153	-18.38	153	-18.38	30191	22	1330	1110	ENST00000315711.8	1760	1766	902	908	803835	7mer-1a	0	ENSRNOT00000058453	Cd200-201	NM_031518
rno-miR-novel-2-3p	NM_031556	Cav1	chr4	+	44597122	44630202	684	706	0	21	TCTACTTGCTATTTCTCTGTAC	(((.(..((.....((((((((&)))))))).....))..))))	-14.7	0.999705	NM_031556_utr3_2_0_chr4_44628335_f	144	-13.81	144	-13.81	22613	22	1868	686	ENST00000405348.1	1495	1501	700	706	2088718	7mer-m8	0	ENSRNOT00000078250	Cav1-201	NM_031556,NM_133651
rno-miR-novel-2-3p	NM_031590	Wisp2	chr3	+	160207968	160219316	353	389	0	21	CCTGAAACTTCCAATTCCCTTCTTGGACTTCTGTAT	(((.((((...............((..(.(((((((&))))))))..)).)))).)))	-14.79	0.999436	NM_031590_utr3_4_0_chr3_160218601_f	149	-18.32	149	-18.32	22000	22	716	535	ENST00000372868.2	602	609	248	254	1566937	7mer-1a	0	ENSRNOT00000014346	Wisp2-201	NM_031590
rno-miR-novel-2-3p	NM_031622	Mapk6	chr8	-	82328013	82351108	1074	1128	0	22	CCCTAGGCAAGCATGAATAAAATTAGGTTAAATGTAGCATGTCACTGCTCAGTC	((((...((((((((..............................(((((.(((&).)).)))))))))))))))))	-16.71	0.992037	NM_031622_utr3_0_0_chr8_82328014_r	141	-12.37	141	-12.37	26917	22	1255	669	ENST00000261845.5	682	688	409	415	284609	7mer-1a	0	ENSRNOT00000013053,ENSRNOT00000080797	Mapk6-201,Mapk6-202	NM_031622
rno-miR-novel-2-3p	NM_031647	Sfmbt1	chr16	+	6779280	6895301	329	353	0	22	CCCTCTGTAGATTGAACTCTGTTC	(((((.......((..((((((.(&).))))))..)).....)))))	-16	0.999308	NM_031647_utr3_20_0_chr16_6894810_f	140	-13.22	140	-13.22	32612	22	492	318	ENST00000394752.3	7973	7979	3697	3703	1932033	7mer-1a	0	ENSRNOT00000022865,ENSRNOT00000084713	Sfmbt1-201,Sfmbt1-202	NM_031647
rno-miR-novel-2-3p	NM_031717	Amotl2	chr8	+	111210810	111226212	1577	1610	0	18	CAAACATGGCTGTTTTGTCACGCCACTCTGTAC	((((((((.................((((((((&))))))))..))))))))	-18.71	0.999885	NM_031717_utr3_9_0_chr8_111224544_f	422	-61.5	142	-25.32	27013	22	1669	529 345 1589	ENST00000249883.5	3520	3527	1604	1610	175402	7mer-m8	0	ENSRNOT00000090221,ENSRNOT00000011347	Amotl2-202,Amotl2-201	NM_031717
rno-miR-novel-2-3p	NM_031739	Kcnd3	chr2	+	207923774	208140727	1260	1276	0	20	CTCAAACTCTCTCTAC	(((((((.((((.(((&))).)))).....)))))))	-13.9	0.991313	NM_031739_utr3_7_0_chr2_208136389_f	146	-19.92	146	-19.92	20027	22	4339	317	ENST00000369697.1	9658	9663	4674	4679	1448484	6mer	0	ENSRNOT00000019997,ENSRNOT00000047827,ENSRNOT00000051835	Kcnd3-203,Kcnd3-202,Kcnd3-201	NM_031739,NM_001270963,NM_001270962
rno-miR-novel-2-3p	NM_031754	Gng2	chr15	+	4748241	4853555	2521	2538	0	22	CCCTCATTTCTCTATAC	((((((..(((((.(((&))).)))).....)..))))))	-13.7	0.996715	NM_031754_utr3_2_0_chr15_4850257_f	286	-33.25	144	-18.47	32101	22	3299	3097 902	ENST00000556752.1	1762	1769	917	923	2766322	7mer-m8	0	ENSRNOT00000071133	Gng2-201	NM_031754,NM_001257349
rno-miR-novel-2-3p	NM_031767	Sort1	chr2	+	211078333	211156312	2298	2318	1	22	CCCTTTTGCTTCTCTCTGTA	(((((..((....(((((((&))))))).....))..)))))	-18	0.998273	NM_031767_utr3_19_0_chr2_211152124_f	292	-44.25	146	-26.62	20742	22	4189	812 2299	ENST00000256637.6	6903	6911	3548	3554	219122	7mer-m8	0	ENSRNOT00000049127	Sort1-201	NM_031767
rno-miR-novel-2-3p	NM_031771	Thbd	chr3	-	142748672	142752325	1664	1680	0	20	CTCAGCATATCTGTAC	((((((((.(((((((&)))))))....))))).)))	-16.9	0.994577	NM_031771_utr3_0_0_chr3_142748673_r	147	-20.5	147	-20.5	21828	22	1766	29	ENST00000377103.2	3451	3458	1542	1549	1697609	8mer-1a	0	ENSRNOT00000006200	Thbd-201	NM_031771
rno-miR-novel-2-3p	NM_031793	Ppig	chr3	+	55960066	55988970	1024	1056	0	21	TGTCAAGAAGATGCATCTCTCTATATCTGTAC	(.(((((....(((...........(((((((&))))))))))....))))).)	-13.4	0.999584	NM_031793_utr3_14_0_chr3_55987648_f	146	-19.1	146	-19.1	21020	22	1323	608	ENST00000260970.3	2442	2448	1050	1056	258838	7mer-m8	0	ENSRNOT00000086584,ENSRNOT00000010216	Ppig-201,Ppig-202	NM_031793
rno-miR-novel-2-3p	NM_031795	Ugcg	chr5	+	76386837	76419560	1283	1307	0	21	CCGAGTTGTAAATGCATGCTGTAC	((..........(((...((((((&)))))).))).........))	-12.41	0.996714	NM_031795_utr3_8_0_chr5_76417014_f	141	-17.42	141	-17.42	23406	22	2547	422	ENST00000374279.3	2374	2394	1212	1217	1622767	6mer	0	ENSRNOT00000088872,ENSRNOT00000021110	Ugcg-202,Ugcg-201	NM_031795
rno-miR-novel-2-3p	NM_031798	Slc12a2	chr18	+	52917123	52985261	1924	1957	0	22	CCCTCATTCAGGAAACTTCATTGTGATCTGTAC	((((((..((...........((((.(((((((&))))))).))))))..))))))	-24.1	0.991313	NM_031798_utr3_26_0_chr18_52982600_f	143	-21.37	143	-21.37	33660	22	2662	1504	ENST00000262461.2	5319	5324	2448	2453	306967	6mer	0	ENSRNOT00000021921	Slc12a2-201	NM_031798
rno-miR-novel-2-3p	NM_031802	Gabbr2	chr5	-	62276099	62621737	1297	1341	0	21	tctcattcatccaggagagctttgcactgggaagcagctctgac	(((((..(((..........................((((((((&)).))))))..)))..)))))	-14.19	0.999124	NM_031802_utr3_1_0_chr5_62276286_r	142	-19.55	142	-19.55	23388	22	2316	1210	ENST00000259455.2	3290	3296	1964	1970	245615	7mer-1a	0	ENSRNOT00000011573	Gabbr2-201	NM_031802
rno-miR-novel-2-3p	NM_031812	Cd164	chr20	+	46250417	46261994	2083	2122	0	21	CCTTTCCTATATTTGCTGCACAAGCAGACACTGCTGTAC	((((....((((.((((................((((((&)))))))))).))))..))))	-15.99	0.998547	NM_031812_utr3_5_0_chr20_46259778_f	140	-16.04	140	-16.04	34920	22	2217	916	ENST00000413644.2	640	648	341	348	2155368	8mer-1a	0	ENSRNOT00000076522,ENSRNOT00000000334	Cd164-002,Cd164-001	NM_031812
rno-miR-novel-2-3p	NM_031819	Fat1	chr16	-	50372167	50501716	661	699	0	21	CCCAAACCACCACGACACGGTTTTTATAGTGTCTGTAT	(((((((.....................((((((((((&))))))).)))..))))).))	-14.6	0.999439	NM_031819_utr3_0_0_chr16_50372168_r	142	-16.29	142	-16.29	32660	22	781	223	ENST00000441802.2	1290	1299	533	539	2319482	7mer-1a	0	ENSRNOT00000067486,ENSRNOT00000081023	Fat1-202,Fat1-201	NM_031819
rno-miR-novel-2-3p	NM_031967	Ndrg4	chr19	-	9766438	9777465	1545	1572	1	21	CCTTATTGATATAGAAAGATATCTGTG	(((((..(((((.........((((((&))))))....))))))))))	-10.42	0.999518	NM_031967_utr3_0_0_chr19_9766439_r	140	-17.84	140	-17.84	34095	22	1601	1449	ENST00000258187.5	4101	4108	1434	1441	233673	8mer-1a	0	ENSRNOT00000017494,ENSRNOT00000051414,ENSRNOT00000017413	Ndrg4-201,Ndrg4-203,Ndrg4-202	NM_001271094,NM_001271095,NM_001271092,NM_001271093,NM_001271091,NM_031967
rno-miR-novel-2-3p	NM_032106	Robo2	chr11	-	11062865	11585534	249	281	0	22	CCCTCCAGGAAGAAAAGGATTTTCCTCTGTAC	(((((...........((((....((((((((&)))))))).....)))))))))	-18.1	0.997407	NM_032106_utr3_0_0_chr11_11062866_r	295	-33.34	148	-20	29954	22	3980	259 502	ENST00000461745.1	693	700	517	523	2411941	7mer-m8	0	ENSRNOT00000088878,ENSRNOT00000066439,ENSRNOT00000090497,ENSRNOT00000065748	Robo2-202,Robo2-001,Robo2-002,Robo2-201	NM_032106
rno-miR-novel-2-3p	NM_032612	Stat1	chr9	-	54287539	54327958	665	682	0	22	CTCTCTTCAGTCTGTAC	(((((..((.(((((((&))))))).....))...)))))	-14.9	0.991313	NM_032612_utr3_0_0_chr9_54287540_r	154	-14.57	154	-14.57	27667	22	1546	299	ENST00000540176.1	3069	3082	2249	2255	2680485	7mer-m8	0	ENSRNOT00000019465,ENSRNOT00000080522,ENSRNOT00000020032,ENSRNOT00000083514	Stat1-204,Stat1-203,Stat1-202,Stat1-201	NM_032612,NM_001012226,NM_001034164
rno-miR-novel-2-3p	NM_033299	Pld2	chr10	+	57162604	57181148	591	631	0	21	CCTCAGTTCTAACTTCTTTCTTCTGCTTGCATCTCTGTGC	((((((......................((((((((((((&))))))))...))))))))))	-18.74	0.999542	NM_033299_utr3_39_0_chr10_57179731_f	154	-20.3	154	-20.3	29290	22	1418	486	ENST00000263088.6	1238	1244	501	507	317392	7mer-m8	0	ENSRNOT00000056998	Pld2-201	NM_033299
rno-miR-novel-2-3p	NM_033352	Abcd2	chr7	-	132294563	132343169	2598	2636	1	22	ccctccttcttagagggagaACCCGATGTGGATCTGTG	(((((.............((((...(((((..((((((&)))))).))))))))))))))	-18.51	0.998769	NM_033352_utr3_0_0_chr7_132294564_r	143	-15.85	143	-15.85	26089	22	3088	1703	ENST00000308666.3	8486	8495	3689	3695	729012	7mer-m8	0	ENSRNOT00000021064	Abcd2-201	NM_033352
rno-miR-novel-2-3p	NM_033359	Ngb	chr6	-	111126258	111131699	310	352	0	21	CTTCTAGAATGTTCCATTTTGCCTGCCCAGTCTCTCTGATAC	((((....((((.....................(((((.(((&)))))))).))))....))))	-11.45	0.996205	NM_033359_utr3_0_0_chr6_111126259_r	146	-20.89	146	-20.89	24996	22	890	67	ENST00000298352.4	189	195	81	87	618634	7mer-m8	0	ENSRNOT00000081727,ENSRNOT00000016057,ENSRNOT00000085112	Ngb-203,Ngb-202,Ngb-201	NM_033359
rno-miR-novel-2-3p	NM_052804	Fmr1	chrX	-	154684928	154722314	1645	1668	0	22	CTCTTGGGCAATATTCTCTGTAC	((((..((((.....((((((((&))))))))....))))..))))	-22.3	0.995434	NM_052804_utr3_0_0_chrX_154684929_r	159	-20.68	159	-20.68	28484	22	2262	1646	ENST00000370475.4	3108	3115	1662	1669	1480305	8mer-1a	0	ENSRNOT00000089743,ENSRNOT00000087893	Fmr1-201,Fmr1-202	NM_052804
rno-miR-novel-2-3p	NM_053343	Dclk1	chr2	+	144861444	144939388	5301	5354	1	22	CCTTCAGTTTAAGCTCATAAATTGTAGGTGAATGTGGAATGAAATCATCTGTG	(((((((........................(((((...........((((((&)))))).)))))..)))))))	-13.47	0.99416	NM_053343_utr3_12_0_chr2_144933935_f	289	-38	146	-21.25	20386	22	5454	4474 894	ENST00000379892.4	985	1037	397	403	1772316	7mer-m8	0	ENSRNOT00000072110,ENSRNOT00000019748,ENSRNOT00000078337	Dclk1-201,Dclk1-203,Dclk1-202	NM_021584,NM_053343
rno-miR-novel-2-3p	NM_053380	Slc34a2	chr14	-	60257210	60276516	1088	1134	0	22	CCCAAGAGCCATTTATGCGGCATAATTTATAGCCATGCATCTGTAC	(((..((((.....(((..................(((.(((((((&)))))))))))))))))..)))	-16.66	0.993582	NM_053380_utr3_0_0_chr14_60257211_r	140	-16.42	140	-16.42	31865	22	1373	1057	ENST00000382051.3	3073	3081	997	1004	1823161	8mer-1a	0	ENSRNOT00000048509	Slc34a2-201	NM_053380
rno-miR-novel-2-3p	NM_053400	Tle3	chr8	+	66296882	66342176	907	957	0	20	CTCAATCATTGTGATGAGGAATGGAAGTTCAAGGGAACTCCCTCTCTGAC	(((((.((.((((..............................(((((((&)).))))))))))).)))))	-14.61	0.996205	NM_053400_utr3_19_0_chr8_66340437_f	144	-21.1	144	-21.1	26349	22	1740	547	ENST00000558939.1	5150	5170	1918	1925	2776109	8mer-1a	0	ENSRNOT00000018467	Tle3-201	NM_053400
rno-miR-novel-2-3p	NM_053418	Ufd1l	chr11	-	86304835	86328440	63	92	0	20	CTCTGACAAGTTCAGAGATGCTCTGTTAT	(((.((((.((........((((((.(((&))))))))))).)))).)))	-15.1	0.997472	NM_053418_utr3_0_0_chr11_86304836_r	289	-37.88	148	-20.21	30319	22	764	652 72	ENST00000399523.1	683	693	375	381	2039568	7mer-m8	0	ENSRNOT00000071493	Ufd1l-201	NM_053418
rno-miR-novel-2-3p	NM_053442	Slc7a8	chr15	-	33369244	33428942	29	52	0	22	CCTTCATCCTTTCTGCCCTGTAT	((((((..(....(((.((((((&)))))).)))...)..))))))	-18.1	0.996283	NM_053442_utr3_0_0_chr15_33369245_r	147	-20.48	147	-20.48	32125	22	1900	554	ENST00000469263.1	3165	3171	1424	1430	2428387	7mer-1a	0	ENSRNOT00000092160,ENSRNOT00000019618	Slc7a8-202,Slc7a8-201	NM_053442
rno-miR-novel-2-3p	NM_053484	Gas7	chr10	+	54086842	54240798	3004	3048	1	21	TCCAAATTTGTGACAGGGGTTTGTTTGTGTGCAATCCCTCTGTG	(((((((.((((.........................(((((((&))))))))))).))))).))	-14.01	0.999827	NM_053484_utr3_13_0_chr10_54235269_f	562	-65.37	142	-22.68	28670	22	5530	3935 482 5110 5237	ENST00000583882.1	4940	4945	2053	2058	2838957	6mer	0	ENSRNOT00000078820,ENSRNOT00000074718,ENSRNOT00000072855	Gas7-203,Gas7-202,Gas7-201	NM_053484
rno-miR-novel-2-3p	NM_053487	Pex11a	chr1	-	141474188	141481270	36	70	0	18	CAAACATTTGCTTTTGTCATGATGTCTACTGTAC	(((((((.((((................((((((&)))))))))).)))))))	-17.59	0.997467	NM_053487_utr3_0_0_chr1_141474189_r	146	-17.22	146	-17.22	18804	22	1412	207	ENST00000559170.1	751	757	591	596	2776864	6mer	0	ENSRNOT00000020229	Pex11a-201	NM_053487
rno-miR-novel-2-3p	NM_053516	Nol3	chr19	+	37235000	37236668	590	618	1	21	CCACACGCATCattgtaactgctcttta	((.((.((((.........((((((.((&)).)))))).)))).)).))	-11.7	0.999935	NM_053516_utr3_1_0_chr19_37235887_f	155	-18.9	155	-18.9	34243	22	782	680	ENST00000568146.1	1181	1190	557	564	2806288	8mer-1a	0	ENSRNOT00000020908	Nol3-201	NM_053516
rno-miR-novel-2-3p	NM_053539	Idi1	chr17	-	57976265	57984036	267	284	0	20	CTTAATTTAGCCTGTAC	(((((....((((((((&)))))).))......)))))	-14	0.995548	NM_053539_utr3_0_0_chr17_57976266_r	144	-14.57	144	-14.57	33462	22	1725	862	ENST00000381344.3	609	630	187	193	1807926	7mer-1a	0	ENSRNOT00000022389	Idi1-201	NM_053539
rno-miR-novel-2-3p	NM_053583	Zfp423	chr19	+	20096438	20405999	529	555	1	21	CACCGGACAGTGATTAAAACTCTGTA	(..(((((((((.......(((((((&)))))))))).))))))..)	-16.51	0.998726	NM_053583_utr3_12_0_chr19_20405341_f	140	-13.07	140	-13.07	34012	22	659	535	ENST00000561648.1	7345	7350	3242	3247	2785406	6mer	0	ENSRNOT00000020028	Zfp423-201	NM_053583
rno-miR-novel-2-3p	NM_053642	Sc5d	chr8	-	46528075	46537014	1034	1081	0	21	CCTCCGCAGAAAAACATGAAAAAAGGTGGGTGTTTTGAGCTAAGTGC	((((.......(((((((....................(((..((((&))))..))).)))))))))))	-15.01	0.995326	NM_053642_utr3_0_0_chr8_46528076_r	294	-31.46	154	-18.53	26315	22	1141	675 705	ENST00000264027.4	426	432	230	236	337821	7mer-1a	0	ENSRNOT00000011284	Sc5d-201	NM_053642
rno-miR-novel-2-3p	NM_053660	Gng10	chr5	+	76182120	76189014	495	538	0	22	CCCTCCCGTGTGAAGCCATTAGAACTTTCTTTAGTTCCTGTAC	(((((.((((((.........................((((((&))))))..))))))...)))))	-19.33	0.994998	NM_053660_utr3_2_0_chr5_76188199_f	149	-14.22	149	-14.22	23790	22	816	78	ENST00000374293.4	1445	1450	542	547	1623182	6mer	0	ENSRNOT00000020707	Gng10-201	NM_053660
rno-miR-novel-2-3p	NM_053772	Pkia	chr2	-	96595087	96668222	186	223	0	22	CTCTCATTAGCAATGGTTGAAATCACCTGGCCTGTGC	((((((..(((.(((..............((((((((&)))))).)).))))))))))))	-17.26	0.993112	NM_053772_utr3_0_0_chr2_96595088_r	144	-23.1	144	-23.1	19911	22	1364	919	ENST00000396418.2	5822	5831	3291	3297	1979198	7mer-m8	0	ENSRNOT00000016567	Pkia-201	NM_053772
rno-miR-novel-2-3p	NM_053794	Wnk1	chr4	-	152452847	152578403	2037	2057	0	20	TTTGGTTTTGAGGTCTGTGC	((..(...((.(.(((((((&))))))).).))...)..))	-13.7	0.999355	NM_053794_utr3_0_0_chr4_152452848_r	140	-11.65	140	-11.65	22436	22	2427	745	ENST00000315939.6	4880	4887	2286	2292	806727	7mer-1a	0	ENSRNOT00000013621,ENSRNOT00000079513,ENSRNOT00000013355,ENSRNOT00000080788	Wnk1-202,Wnk1-203,Wnk1-201,Wnk1-204	NM_001002823,NM_001199095,NM_053794
rno-miR-novel-2-3p	NM_053823	Pcsk5	chr1	+	236031987	236313858	2337	2367	0	21	CCAAATCCACTTTGCTGAAAAATACTGTAC	((..(..((...((((........((((((&))))))))))..))..)..))	-12.2	0.999186	NM_053823_utr3_20_0_chr1_236311373_f	296	-45.9	149	-23.86	17909	22	2486	562 831	ENST00000545128.1	621	696	320	325	2719768	6mer	0	ENSRNOT00000016164	Pcsk5-201	NM_053823
rno-miR-novel-2-3p	NM_053842	Mapk1	chr11	-	88207494	88273294	3501	3519	1	20	CTTGAACATTTATCTGTG	((..(((((...((((((&))))))....)))))..))	-16.3	0.999838	NM_053842_utr3_0_0_chr11_88207495_r	290	-32.4	146	-16.71	30064	22	4315	3343 871	ENST00000215832.6	6284	6383	3290	3296	38893	7mer-m8	0	ENSRNOT00000002533	Mapk1-201	NM_053842
rno-miR-novel-2-3p	NM_053865	Rtn1	chr6	-	94951018	95177477	629	672	1	21	CCAGCATGTTGACTTTATTACGATTTGTATTTCTTCCTCTGTA	(((((((((...........................(((((((&))))))).)))))))...))	-12.99	0.999975	NM_053865_utr3_0_0_chr6_94951019_r	143	-10.92	143	-10.92	24514	22	757	651	ENST00000395090.1	307	323	150	155	1941542	6mer	0	ENSRNOT00000072262,ENSRNOT00000006373	Rtn1-201,Rtn1-202	NM_053865
rno-miR-novel-2-3p	NM_053883	Dusp6	chr7	+	41475162	41479393	880	916	0	21	CTTCAGCTGTGCTTAAACAGCCTATTACCTCTGTAC	((((((((((((.................(((((((&)))))))))))).))).))))	-20.32	0.993582	NM_053883_utr3_2_0_chr7_41478218_f	303	-34.34	153	-20.6	25666	22	1176	413 890	ENST00000279488.7	402	414	235	241	472307	7mer-m8	0	ENSRNOT00000037844	Dusp6-201	NM_053883
rno-miR-novel-2-3p	NM_053974	Eif4e	chr2	+	243820695	243852631	981	1001	0	21	TCTCTAGAAGGAATCTGTAC	((((.(((..(..(((((((&)))))))...)...)))))))	-13.5	0.994381	NM_053974_utr3_6_0_chr2_243850929_f	454	-46.26	155	-16.5	20833	22	1703	1418 1599 257	ENST00000450253.2	2966	2972	1800	1806	2363858	7mer-m8	0	ENSRNOT00000090526,ENSRNOT00000089744	Eif4e-002,Eif4e-001	NM_053974
rno-miR-novel-2-3p	NM_053977	Cdh17	chr5	+	25391235	25443675	514	549	1	21	CCTTATTCTTTAGCACAAACAACAGCTTCTCTGTG	(((((...............((((....(((((((&)))))))....)))))))))	-14.26	0.999903	NM_053977_utr3_17_0_chr5_25442854_f	299	-32.75	159	-17.56	23339	22	822	210 529	ENST00000027335.3	1411	1427	595	601	7282	7mer-1a	0	ENSRNOT00000021612	Cdh17-201	NM_053977
rno-miR-novel-2-3p	NM_053978	Rab28	chr14	+	73889336	73963208	711	743	0	21	CCTTGGATCATTGTGGATCGATCACACTGTAC	(((..(((...((((.........(.((((((&)))))).))))).)))..)))	-16.8	0.995571	NM_053978_utr3_6_0_chr14_73962420_f	152	-15.73	152	-15.73	31595	22	789	69	ENST00000338176.4	1741	1747	786	791	1043754	6mer	0	ENSRNOT00000081033,ENSRNOT00000041310	Rab28-201,Rab28-202	NM_053978
rno-miR-novel-2-3p	NM_053979	Arl5a	chr3	-	37926509	37947434	11	32	0	22	CCCTTCTCATGGACTCTGTAT	(((((..((((..((((((((&))))))))..))))...)))))	-23.8	0.993602	NM_053979_utr3_0_0_chr3_37926510_r	154	-24.61	154	-24.61	21437	22	417	11	ENST00000295087.8	8379	8397	4149	4155	568487	7mer-m8	0	ENSRNOT00000009181,ENSRNOT00000076134	Arl5a-002,Arl5a-001	NM_053979
rno-miR-novel-2-3p	NM_057107	Acsl3	chr9	+	84569599	84593565	478	506	1	21	TGTTGAACAAAAGATTTGTTGCTGTGTA	(.(..((((.......((.((((.((((&)))).))))))))))..).)	-13.91	0.999106	NM_057107_utr3_13_0_chr9_84592998_f	288	-42.2	145	-24.64	27802	22	568	163 297	ENST00000357430.3	488	495	312	319	1231856	8mer-1a	0	ENSRNOT00000020161	Acsl3-201	NM_057107
rno-miR-novel-2-3p	NM_057119	Tra2b	chr11	+	82373869	82392083	624	642	0	21	CCTTTATGTAATCTGTAT	(((((((((..(((((((&)))))))..)))))...))))	-15.9	0.994023	NM_057119_utr3_8_0_chr11_82391102_f	147	-16.18	147	-16.18	30293	22	982	531	ENST00000453386.2	877	883	539	545	2377640	7mer-m8	0	ENSRNOT00000002429,ENSRNOT00000007700	AABR07061152.1-201,Tra2b-201	NM_057119
rno-miR-novel-2-3p	NM_057139	Hnrnpu	chr13	-	96229685	96238474	432	460	0	21	CCTCATGAATGGCATTAAGATTCTGTAC	(((((...(((((........(((((((&))))))))).)))...)))))	-20	0.994381	NM_057139_utr3_0_0_chr13_96229686_r	149	-17.72	149	-17.72	31409	22	782	296	ENST00000444376.2	598	606	454	460	2333824	7mer-m8	0	ENSRNOT00000044477,ENSRNOT00000078061	Hnrnpu-201,Hnrnpu-202	NM_057139
rno-miR-novel-2-3p	NM_080776	Mmp16	chr5	+	31568418	31810484	956	977	0	21	CCTCCATACTCATAGCTGTAT	((((...((......((((((&)))))).......))..))))	-12.62	0.994998	NM_080776_utr3_10_0_chr5_31809031_f	141	-17.64	141	-17.64	23345	22	1454	736	ENST00000286614.6	12529	12538	7026	7032	519891	7mer-1a	0	ENSRNOT00000050137	Mmp16-201	NM_080776
rno-miR-novel-2-3p	NM_130414	Abcg8	chr6	+	7961412	7980708	427	444	1	21	CCTCTCTTATCTCTGTG	((((...((((((((((&)))))))...)))...))))	-14.4	0.998273	NM_130414_utr3_12_0_chr6_7978009_f	606	-63.26	157	-19.67	24624	22	2700	1827 1997 2079 2203	ENST00000272286.2	4843	4862	1965	1972	429592	8mer-1a	0	ENSRNOT00000061871,ENSRNOT00000007638	Abcg8-201,Abcg8-202	NM_130414
rno-miR-novel-2-3p	NM_133306	Olr1	chr4	-	163239852	163261937	2418	2457	0	21	tcttgaatttattttcatgttatcatttactgtctgtac	(((..((........(((((...........((((((((&))))))).))))))))..)))	-13	0.999613	NM_133306_utr3_0_0_chr4_163239853_r	141	-18.22	141	-18.22	23150	22	2565	888	ENST00000543993.1	961	975	607	612	2712616	6mer	0	ENSRNOT00000086390	Olr1-201	NM_133306
rno-miR-novel-2-3p	NM_133320	Ndel1	chr10	-	55411889	55444720	989	1038	0	20	CTCACATGGCATGTTAATTAATGACTTACGATGGTGTCCGACTCTGGGC	((((...(((((((.........................(.(((((..(&)..)))))))))))))))))	-16.11	0.995942	NM_133320_utr3_0_0_chr10_55411890_r	148	-12.57	148	-12.57	28672	22	1127	952	ENST00000585098.1	831	839	298	304	2841217	7mer-m8	0	ENSRNOT00000005574,ENSRNOT00000065505	Ndel1-202,Ndel1-201	NM_133320
rno-miR-novel-2-3p	NM_133381	Crebbp	chr10	+	11595043	11721038	2467	2489	0	21	CCTGAAATTCAAAGCTCTGTAC	(((.((((.....(((((((((&)))))))))....)))).)))	-22	0.993973	NM_133381_utr3_30_0_chr10_11718295_f	433	-54.71	149	-22.98	28612	22	2744	2467 1315 1244	ENST00000262367.5	4863	4874	2257	2263	302953	7mer-m8	0	ENSRNOT00000007079	Crebbp-201	NM_133381
rno-miR-novel-2-3p	NM_133606	Ehhadh	chr11	+	82945103	82978364	784	803	1	20	ctctagtggtggatctgta	(((.....(((..((((((&)))))).)))......)))	-14.2	0.999321	NM_133606_utr3_6_0_chr11_82977454_f	147	-13.28	147	-13.28	30055	22	911	127	ENST00000440662.1	594	601	328	334	2311295	7mer-m8	0	ENSRNOT00000002410	Ehhadh-201	NM_133606
rno-miR-novel-2-3p	NM_133651	Cav1	chr4	+	44598556	44630202	684	706	0	21	TCTACTTGCTATTTCTCTGTAC	(((.(..((.....((((((((&)))))))).....))..))))	-14.7	0.999705	NM_133651_utr3_1_0_chr4_44628335_f	144	-13.81	144	-13.81	22614	22	1868	686	ENST00000405348.1	1495	1501	700	706	2088718	7mer-m8	0	ENSRNOT00000078250	Cav1-201	NM_031556,NM_133651
rno-miR-novel-2-3p	NM_134374	Rnf39	chr20	-	2098374	2103864	680	705	0	22	CCCTTGTGTATAAATGGGCCTGTAT	((((((.......(((.((((((((&)))))).)).)))...))))))	-16	0.995571	NM_134374_utr3_0_0_chr20_2098375_r	289	-30.59	149	-16.33	34545	22	772	275 240	ENST00000376751.3	848	859	288	294	1687587	7mer-m8	0	ENSRNOT00000080122,ENSRNOT00000084548,ENSRNOT00000001014	Rnf39-001,Rnf39-002,Rnf39-003	NM_134374
rno-miR-novel-2-3p	NM_134395	Tmem14c	chr17	-	21571509	21577085	172	219	0	22	CCTTCATGCGGCTTGTTCTTGTGTCATGATGTCTCGACTCTCTGTAC	((((((.(((.........((((................((((((((&))))))))))))))).))))))	-19.59	0.998513	NM_134395_utr3_0_0_chr17_21571510_r	140	-18.47	140	-18.47	33319	22	399	198	ENST00000473276.1	428	434	216	222	2437558	7mer-m8	0	ENSRNOT00000003557,ENSRNOT00000020737,ENSRNOT00000066371	LOC100361993-201,Tmem14c-201,Tmem14c-202	NM_001135169,NM_134395
rno-miR-novel-2-3p	NM_134417	Ipmk	chr20	-	18457308	18489828	1309	1334	1	20	CTCAATCCAAGGGCCATTTTCTGTA	(((((..((.(.((.....((((((&)))))))).).)).)))))	-12.5	0.993112	NM_134417_utr3_0_0_chr20_18457309_r	152	-20.15	152	-20.15	34480	22	4089	69	ENST00000373935.3	9027	9041	3746	3752	1609162	7mer-1a	0	ENSRNOT00000000748	Ipmk-201	NM_134417
rno-miR-novel-2-3p	NM_138845	Tnrc6b	chr7	+	121930637	122147934	9173	9192	1	22	CCCTTTCTTGACATCTGTG	(((((.(.((...((((((&))))))...)).)...)))))	-13.9	0.994914	NM_138845_utr3_24_0_chr7_122136163_f	427	-44.03	144	-17.19	25336	22	11772	4948 3436 2069	ENST00000335727.9	3948	3954	1838	1844	1012157	7mer-m8	0	ENSRNOT00000033975,ENSRNOT00000091270	Tnrc6b-201,Tnrc6b-202	NM_138845
rno-miR-novel-2-3p	NM_145670	Bcas1	chr3	-	167957993	168033457	331	348	1	17	GAATATCCGGCTCTGTA	((((((...((((((((&))))))))..))))))	-16.3	0.995434	NM_145670_utr3_0_0_chr3_167957994_r	301	-29.96	152	-15.45	22068	22	905	327 720	ENST00000371435.2	936	941	350	355	1520240	6mer	0	ENSRNOT00000055111,ENSRNOT00000087579	Bcas1-202,Bcas1-201	NM_145670
rno-miR-novel-2-3p	NM_145682	Filip1	chr8	-	87268178	87419370	567	613	1	21	CCTCAGGAAACAATTtgaacatgaaataaaatggaaatgaactgTG	(((((............((((((..............((..(((((&)))))..)))))))))))))	-14.03	0.991991	NM_145682_utr3_0_0_chr8_87268179_r	144	-17.21	144	-17.21	26386	22	622	48	ENST00000393004.2	2657	2663	1075	1080	1891592	6mer	0	ENSRNOT00000092781,ENSRNOT00000081437,ENSRNOT00000087874,ENSRNOT00000015365	Filip1-002,Filip1-201,Filip1-202,Filip1-001	NM_145682
rno-miR-novel-2-3p	NM_145789	Il13ra1	chrX	+	122724080	122783799	964	991	0	21	CCTAGTGGAGCAGGAAATACTCTGCAT	(((....(((((.......(((((.((&)).)))))....))))).)))	-10.9	0.995629	NM_145789_utr3_10_0_chrX_122781480_f	150	-19.49	150	-19.49	28390	22	2320	321	ENST00000371642.1	3430	3436	1414	1420	1526947	7mer-1a	0	ENSRNOT00000017746,ENSRNOT00000002330	LOC100360218-201,Il13ra1-201	NM_145789
rno-miR-novel-2-3p	NM_153629	Hspa4	chr10	-	38601623	38642397	1089	1140	1	21	CCTTAGTTACAAGTGTTACGTTCTGGGTCTTTGTAATCACTGATCTCTGTA	((((((..(((.(((.............................(((((((&)))))))))).)))))))))	-16.05	0.999889	NM_153629_utr3_0_0_chr10_38601624_r	294	-26.47	153	-14.6	29073	22	1772	1119 1557	ENST00000304858.2	1490	1496	771	777	688521	7mer-m8	0	ENSRNOT00000023628	Hspa4-201	NM_153629
rno-miR-novel-2-3p	NM_171988	Bcl2l11	chr3	+	120726905	120764192	2728	2749	1	22	CCCTCTTTATTAAAGTCTGTA	(((((..........((((((&))))))..........)))))	-14.45	0.999842	NM_171988_utr3_3_0_chr3_120759956_f	298	-40.45	151	-25.48	21742	22	4237	3999 2146	ENST00000393256.3	8708	8714	3939	3944	1897133	6mer	0	ENSRNOT00000051069,ENSRNOT00000022596	Bcl2l11-201,Bcl2l11-202	NM_022612,NM_171988
rno-miR-novel-2-3p	NM_171992	Ccnd1	chr1	-	218090749	218100272	1135	1157	0	19	TCGAGAAGAGAAAGCTCTGTTC	(((((........(((((((.(&).))))))).....)))))	-12.62	0.999241	NM_171992_utr3_0_0_chr1_218090750_r	283	-31.46	142	-16.46	19315	22	2796	263 1827	ENST00000227507.2	721	727	279	285	89939	7mer-m8	0	ENSRNOT00000028411,ENSRNOT00000088588	Ccnd1-201,Ccnd1-202	NM_171992
rno-miR-novel-2-3p	NM_173143	Abi2	chr9	+	67234611	67284497	1605	1625	1	21	TCTTGGAAGGATACTCTGTA	(((..((......(((((((&)))))))......))..)))	-14.6	0.999938	NM_173143_utr3_19_0_chr9_67282601_f	303	-36.66	152	-22.33	27349	22	1897	1605 1855	ENST00000295851.5	628	634	317	323	581323	7mer-1a	0	ENSRNOT00000050179	Abi2-201	NM_173143
rno-miR-novel-2-3p	NM_175598	Ric8b	chr7	+	25919866	26012344	17	56	1	22	CCCTCTCAATATGGCTTTTATCAGCATCTTTTCTCTGTA	(((((..((((((...................(((((((&)))))))..)))))).)))))	-18.6	0.999889	NM_175598_utr3_8_0_chr7_26012235_f	154	-12.97	154	-12.97	25209	22	110	35	ENST00000392837.4	1195	1200	794	799	1886857	6mer	0	ENSRNOT00000090153,ENSRNOT00000009625	Ric8b-201,Ric8b-202	NM_175598
rno-miR-novel-2-3p	NM_178105	Gpm6a	chr16	-	39367696	39476025	1528	1554	1	21	TCTGTGGCATGATTATGCATTCTGTA	(((..((((((....(((..((((((&)))))))))))))))..)))	-14.8	0.991901	NM_178105_utr3_0_0_chr16_39367697_r	426	-40.39	146	-17.62	32652	22	1938	1794 949 1534	ENST00000280187.7	4174	4190	2504	2511	473985	8mer-1a	0	ENSRNOT00000092968,ENSRNOT00000014312,ENSRNOT00000092971	Gpm6a-003,Gpm6a-002,Gpm6a-001	NM_178105
rno-miR-novel-2-3p	NM_182735	Cdkn1c	chr1	-	216661066	216663721	143	179	0	21	CTGAAAACTGTGCAATGTATTGAGAACACTCTGTAC	((..(((((((((................(((((((&)))))))))))).))))..))	-17.99	0.994381	NM_182735_utr3_0_0_chr1_216661067_r	140	-15.34	140	-15.34	17860	22	700	158	ENST00000414822.3	250	297	178	184	2162752	7mer-m8	0	ENSRNOT00000077409,ENSRNOT00000078944	Cdkn1c-201,Cdkn1c-202	NM_001033757,NM_001033758,NM_182735
rno-miR-novel-2-3p	NM_182952	Cxcl11	chr14	+	17195394	17198170	644	672	0	21	CCTTTGAAAAAAATATGTAAATGTGTAC	((((......((((((((...(.(((((&))))).)..))))))))))))	-15.1	0.993848	NM_182952_utr3_3_0_chr14_17197481_f	306	-56.66	156	-30.17	31732	22	690	5 138	ENST00000306621.3	1606	1612	466	472	707015	7mer-1a	0	ENSRNOT00000031667	Cxcl11-201	NM_182952
rno-miR-novel-2-3p	NM_198733	Cyp2b21	chr1	-	83389782	83418613	250	302	0	21	CCTCACTTATCATCTCTCCACAGTTCATGGTTTATGCTAATTCACTCTGTAT	(((((....................((((...............((((((((&))))))))..))))..)))))	-15.38	0.999844	NM_198733_utr3_0_0_chr1_83389783_r	143	-11.42	143	-11.42	18452	22	375	279	ENST00000324071.4	2267	2272	93	98	885136	6mer	0	ENSRNOT00000034845,ENSRNOT00000031923,ENSRNOT00000049175,ENSRNOT00000002054,ENSRNOT00000047540,ENSRNOT00000077725,ENSRNOT00000044127,ENSRNOT00000091923,ENSRNOT00000083650,ENSRNOT00000079036,ENSRNOT00000028196,ENSRNOT00000041580,ENSRNOT00000084936,ENSRNOT00000040989	Cyp2b1-202,Cyp2b1-203,Cyp2b1-201,AC142154.2-201,Cyp2b3-202,Cyp2b2-202,Cyp2b12-202,Cyp2b12-201,Cyp2b15-201,Cyp2b2-201,Cyp2b3-201,LOC100911763-201,Cyp2b21-201,LOC103691092-201	NM_001135668,NM_173294,NM_017156,NM_198733,NM_001134844
rno-miR-novel-2-3p	NM_198771	Fam3c	chr4	-	49388961	49439892	361	384	0	21	TTTTGTTATATGTGTCTCTGTAT	(((((..(((((((.((((((((&))))))))))))))).)))))	-19.2	0.995724	NM_198771_utr3_0_0_chr4_49388962_r	162	-19.7	162	-19.7	22291	22	539	362	ENST00000359943.3	3301	3310	1293	1299	1277745	7mer-m8	0	ENSRNOT00000077889,ENSRNOT00000090583	Fam3c-202,Fam3c-201	NM_198771
rno-miR-novel-2-3p	NM_199098	Tmem19	chr7	-	58316582	58343137	448	492	0	22	ccctcttctggcctgcggtcacatatgcaggcagaatgctgtac	(((((...............((((.(((..........((((((&)))))).))).))))..)))))	-17.43	0.993495	NM_199098_utr3_0_0_chr7_58316583_r	164	-16.76	164	-16.76	25258	22	522	280	ENST00000266673.5	4152	4158	977	983	391422	7mer-1a	0	ENSRNOT00000090748,ENSRNOT00000005310,ENSRNOT00000090560	Tmem19-202,AABR07057150.1-201,Tmem19-201	NM_199098
rno-miR-novel-2-3p	NM_199390	Flcn	chr10	-	46153185	46172309	736	764	0	21	CTACGTTTGTGTGTCTTGGTCTCTGTAC	((.((..((((((.......((((((((&))))))))))))))..)).))	-18.51	0.997067	NM_199390_utr3_0_0_chr10_46153186_r	286	-31.08	146	-15.55	29139	22	807	743 184	ENST00000285071.4	2217	2224	378	385	511424	8mer-1a	0	ENSRNOT00000004412,ENSRNOT00000091052	Flcn-201,Flcn-202	NM_199390
rno-miR-novel-2-3p	NM_199391	C2cd2	chr11	-	38357422	38420032	1148	1195	0	22	CCCACAGTAGTGGAAAAGCTGACAGAAAGACCTATGAGCTCTGTCAC	(((.(((.........................((((.(((((((.((&))))))))).)))).))).)))	-16.67	0.999355	NM_199391_utr3_0_0_chr11_38357423_r	140	-17.03	140	-17.03	30002	22	1430	1171	ENST00000329623.7	6482	6489	2673	2679	941710	7mer-1a	0	ENSRNOT00000002209,ENSRNOT00000080681	C2cd2-201,C2cd2-202	NM_199391
rno-miR-novel-2-3p	NM_199396	Prickle1	chr7	-	134702963	134722215	541	580	0	21	CCTAATTTAACGGTGCAAATATTGATGTATATACTGTAC	(((.....((((((((.................((((((&)))))).)))).))))..)))	-15.37	0.998163	NM_199396_utr3_0_0_chr7_134702964_r	159	-16.08	159	-16.08	26094	22	1361	782	ENST00000455697.1	3137	3144	1613	1619	2391047	7mer-1a	0	ENSRNOT00000036750	Prickle1-201	NM_199396
rno-miR-novel-2-3p	NM_199407	Unc5c	chr2	+	247045812	247397483	6286	6321	0	22	CCCTTGGTTTGTAAATTGCCTGCATTTACTCTGTC	((((..(..............((((...(((((((&).))))))...)))))..))))	-15.73	0.999849	NM_199407_utr3_15_0_chr2_247391102_f	294	-37.66	154	-20.18	20090	22	6382	4536 2739	ENST00000453304.1	8493	8504	4356	4363	2376714	8mer-1a	0	ENSRNOT00000050330,ENSRNOT00000082287	Unc5c-201,Unc5c-202	NM_199407
rno-miR-novel-2-3p	NM_203493	Dmp1	chr14	-	6889850	6896824	196	218	0	21	TGTTGGACATGACACTCTTTTC	(.(..((((((...((((...(&)...))))..))))))..).)	-12	0.992304	NM_203493_utr3_0_0_chr14_6889851_r	141	-13.92	141	-13.92	31697	22	1143	1098	ENST00000339673.6	1715	1722	950	957	1062518	8mer-1a	0	ENSRNOT00000061224	Dmp1-201	NM_203493
rno-miR-novel-2-3p	NM_206845	Dnajc27	chr6	+	28515075	28544755	3426	3449	0	22	CCCTTGACTGTGAATGCTCTTAC	((((..(..(((..(((((((((&))).)))))))))..)..))))	-20.3	0.995703	NM_206845_utr3_6_0_chr6_28541177_f	142	-25.92	142	-25.92	24701	22	3579	2222	ENST00000264711.2	5156	5162	2480	2486	355150	7mer-1a	0	ENSRNOT00000005317,ENSRNOT00000081141,ENSRNOT00000088033	Dnajc27-201,Dnajc27-203,Dnajc27-202	NM_206845
rno-miR-novel-2-3p	NM_213564	Zbtb9	chr20	+	5566530	5569533	5	16	1	11	GATGCTCTGTA	(.(((((((((&))))))))))	-14.5	0.999376	NM_213564_utr3_1_0_chr20_5568347_f	292	-33.83	151	-19.99	34710	22	1187	1 406	ENST00000395064.2	803	829	420	426	1940297	7mer-m8	0	ENSRNOT00000092469,ENSRNOT00000000574	Zbtb9-001,Zbtb9-201	NM_213564
rno-miR-novel-3-5p	NM_001004255	Dek	chr17	+	17965880	17987836	650	670	1	20	CAGTTCAGTGATGATGACAC	(((((((..(((.(((((.(&)))))).)))..)))))))	-18.9	0.991313	NM_001004255_utr3_10_0_chr17_17986526_f	141	-22.06	141	-22.06	50804	24	1311	158	ENST00000397239.3	3657	3663	1343	1349	1998352	7mer-m8	0	ENSRNOT00000021751	Dek-201	NM_001004255
rno-miR-novel-3-5p	NM_001004446	Smarca2	chr1	+	244615831	244783689	283	296	0	15	CATATTGTGACCA	(((((..((((((&))))))..))..)))	-13.2	0.997438	NM_001004446_utr3_33_0_chr1_244782707_f	150	-23.11	150	-23.11	35421	24	983	665	ENST00000349721.2	592	599	291	297	1155982	7mer-1a	0	ENSRNOT00000016740,ENSRNOT00000080124	Smarca2-202,Smarca2-201	NM_001004446
rno-miR-novel-3-5p	NM_001006975	Ms4a6bl	chr1	+	227757496	227769322	406	429	1	21	CTAGTGCATAGAGACAAGTGACC	(((((.(((.(((....((((((&))))))..)))))).)))))	-18.7	0.995571	NM_001006975_utr3_6_0_chr1_227768831_f	152	-17.74	152	-17.74	37035	24	492	174	ENST00000528851.1	933	938	553	558	2606311	6mer	0	ENSRNOT00000074127,ENSRNOT00000049574,ENSRNOT00000072077,ENSRNOT00000033795,ENSRNOT00000032937	Ms4a6bl-201,Ms4a6c-201,LOC100912573-202,Ms4a6a-201,LOC100912573-201	NM_001006975
rno-miR-novel-3-5p	NM_001007660	Ccdc82	chr8	+	11888519	11927920	603	653	0	24	gctcaagatgcatgcaaacacaAATGTTCATGTGCCCACACATTTGAGCA	((((.....................(((((((.(((........(((.((&)).))).))).)))))))..))))	-17.4	0.998238	NM_001007660_utr3_9_0_chr8_11926712_f	144	-16.86	144	-16.86	43769	24	1209	231	ENST00000278520.5	493	499	247	253	466955	7mer-m8	0	ENSRNOT00000083967,ENSRNOT00000037457	Ccdc82-201,Ccdc82-202	NM_001007660
rno-miR-novel-3-5p	NM_001008557	Zfp667	chr1	-	71270100	71290337	1158	1177	0	21	cctcaccagaacctgacca	((....(((((((((((((&)))))).))))).))....))	-18.9	0.992915	NM_001008557_utr3_0_0_chr1_71270101_r	144	-19.72	144	-19.72	35740	24	1438	226	ENST00000591790.1	5049	5054	2391	2396	2863471	6mer	0	ENSRNOT00000063956	Zfp667-201	NM_001008557
rno-miR-novel-3-5p	NM_001009967	Pip5k1c	chr7	-	11267206	11294249	1588	1657	1	22	tccagttgaaggccagcctgggctacatgagactctctcaaaagagaaTCTGTAAATATCTTCGTGACC	(((((((..................((((((..............................((((((((&)))))))))))))))))))))	-19.77	0.999966	NM_001009967_utr3_0_0_chr7_11267207_r	141	-20.39	141	-20.39	42678	24	2205	1105	ENST00000537021.1	809	815	324	330	2653483	7mer-1a	1	ENSRNOT00000088364,ENSRNOT00000061159	Pip5k1c-201,Pip5k1c-202	NM_001009967,NM_001033970
rno-miR-novel-3-5p	NM_001013077	Plekha3	chr3	+	63536165	63557363	503	525	0	23	CTTTAGCCCAAATACCATGACA	((((((..((...(((((((((&)).)))))))...))..))))))	-15.9	0.998583	NM_001013077_utr3_7_0_chr3_63556826_f	142	-20.83	142	-20.83	38994	24	538	503	ENST00000234453.5	3988	3994	1835	1840	117923	6mer	0	ENSRNOT00000016132	Plekha3-201	NM_001013077
rno-miR-novel-3-5p	NM_001013087	Elmod3	chr4	-	100423756	100465112	196	238	0	24	gttcttgcagaggaccccattaggttcccacacccatgacca	(((((.................(((((......(((((((((&))))))))).....))))))))))	-20.42	0.997427	NM_001013087_utr3_0_0_chr4_100423757_r	153	-21.86	153	-21.86	40332	24	384	214	ENST00000315658.7	729	759	306	312	803550	7mer-1a	1	ENSRNOT00000086725,ENSRNOT00000057989	Elmod3-202,Elmod3-201	NM_001013087
rno-miR-novel-3-5p	NM_001013128	Dusp18	chr14	+	84150907	84157528	15	41	1	22	TCCagccaggtttggtggtacatgcc	(((((......((.((((..((((((&)).))))..)))).)))))))	-16.4	0.994921	NM_001013128_utr3_4_0_chr14_84154975_f	147	-24.24	147	-24.24	49456	24	2554	2199	ENST00000403268.1	698	707	422	429	2074323	8mer-1a	0	ENSRNOT00000005516	Dusp18-201	NM_001013128
rno-miR-novel-3-5p	NM_001013151	Gna14	chr1	+	235166717	235347937	988	1029	1	23	CTCTAGATATTGCATTGTGTGTGTCCTGATGCAACATGGCC	((((((.................((.(((.....(((((((&)))))))..))).)).))))))	-18.27	0.999904	NM_001013151_utr3_6_0_chr1_235346758_f	285	-34.85	145	-17.92	35403	24	1180	511 1007	ENST00000341700.6	145	152	50	55	1092058	6mer	0	ENSRNOT00000020201	Gna14-201	NM_001013151
rno-miR-novel-3-5p	NM_001013201	Gdap2	chr2	+	202470516	202526694	478	557	0	24	GTTCCCTCAGATCATGGCTTTAATACCATTTACATTTTATACCAATGATCTGATTATAATATAGGATTCCCCATGACCA	(((((...((.((((((.......................((((.............................((((((&)))))))))))))))).)))))))	-17.35	0.998163	NM_001013201_utr3_13_0_chr2_202525873_f	146	-18.52	146	-18.52	37510	24	822	534	ENST00000369443.5	823	830	551	558	1440454	8mer-1a	0	ENSRNOT00000026953	Gdap2-201	NM_001013201
rno-miR-novel-3-5p	NM_001013933	Ube2a	chrX	+	123487036	123497724	300	341	0	24	GCTTTTAAGAAGATAAAATGTTACGTATAGTCTGGTGACCA	(((((..............(((.(((...(..(.(((((((&))))))).)..))))))).)))))	-12.36	0.997224	NM_001013933_utr3_6_0_chrX_123496644_f	140	-16.06	140	-16.06	45889	24	1081	419	ENST00000371558.2	757	763	382	387	1524477	6mer	0	ENSRNOT00000061455,ENSRNOT00000083861	Ube2a-002,Ube2a-001	NM_001013933
rno-miR-novel-3-5p	NM_001014013	Usb1	chr19	-	10105749	10118701	288	317	1	21	CCAGTTTTTAAGATCCTTGCATCCTGACC	(((((((..........((.(((.(((((&))))).))).)).)))))))	-17.4	0.999126	NM_001014013_utr3_0_0_chr19_10105750_r	156	-21.42	156	-21.42	51602	24	833	545	ENST00000563149.1	1079	1086	504	511	2790611	8mer-1a	0	ENSRNOT00000017960	Usb1-201	NM_001014013
rno-miR-novel-3-5p	NM_001014164	Cyb561a3	chr1	+	226620932	226642245	965	1010	0	24	GCTGCTTGTTCACTTTGATGTGCTGTATTGTGTGTATTGTGACCA	(((.(..(((((....................((.((..((((((&))))))..)).))))))).).)))	-19.55	0.994239	NM_001014164_utr3_5_0_chr1_226640487_f	284	-39.48	142	-20.99	35395	24	1759	428 1312	ENST00000546151.1	5539	5562	2035	2040	2729350	6mer	0	ENSRNOT00000028094	Cyb561a3-201	NM_001014164
rno-miR-novel-3-5p	NM_001014174	LOC361985	chr2	+	189400695	189413612	457	492	0	24	GCTCCATCTAAACCAGGTGTATTGTGACATGACCA	((((((............((.(..(((((((((((&))))))))..)))..)))))))))	-22	0.995434	NM_001014174_utr3_5_0_chr2_189412938_f	155	-23.98	155	-23.98	38026	24	675	467	ENST00000368521.5	1395	1408	473	479	1413792	7mer-m8	0	ENSRNOT00000046919,ENSRNOT00000089801	LOC361985-202,LOC361985-201	NM_001014174
rno-miR-novel-3-5p	NM_001014216	Nabp1	chr9	+	55050193	55057659	19	42	1	22	TGTAGTTTTTAAACTACGTGACC	(.((((((...(((..(((((((&))))))))))...)))))).)	-16	0.999704	NM_001014216_utr3_5_0_chr9_55056150_f	149	-17.04	149	-17.04	44817	24	1510	18	ENST00000410026.2	9872	9877	3760	3765	2142820	6mer	0	ENSRNOT00000021403	Nabp1-201	NM_001014216
rno-miR-novel-3-5p	NM_001014255	Aph1a	chr2	+	198006321	198009832	823	847	0	23	CTCCTATTTTAACGCCTGTGACCA	((((..(((....(((.(((((((&))))))))))....)))..))))	-19.9	0.993582	NM_001014255_utr3_5_0_chr2_198008730_f	286	-38.07	145	-19.7	38109	24	1103	32 490	ENST00000369109.3	679	684	455	460	1429074	6mer	0	ENSRNOT00000081383,ENSRNOT00000056289	Aph1a-202,Aph1a-201	NM_001014255
rno-miR-novel-3-5p	NM_001015007	Dph2	chr5	-	136723397	136726358	555	578	1	20	cagtattcattggacacatggcc	((((..(((.(((((.(((((((&)))))))))))))))))))	-22.5	0.997418	NM_001015007_utr3_0_0_chr5_136723398_r	149	-24.31	149	-24.31	41444	24	605	552	ENST00000255108.3	313	332	151	156	208197	6mer	0	ENSRNOT00000026739	Dph2-201	NM_001015007
rno-miR-novel-3-5p	NM_001015012	Rab30	chr1	+	157646172	157660008	521	558	0	23	CTTTGGGATATAAAAATGGGAACTCTTCTCATGACCA	(((..(..(((........((((......((((((((&)))))))))))))))..)..)))	-17	0.997825	NM_001015012_utr3_2_0_chr1_157659312_f	141	-16.83	141	-16.83	36366	24	697	535	ENST00000534141.1	7672	7678	3573	3579	2631660	7mer-m8	0	ENSRNOT00000092066,ENSRNOT00000013851	Rab30-202,Rab30-201	NM_001015012
rno-miR-novel-3-5p	NM_001025129	Fam107a	chr15	+	18399732	18415959	1260	1304	0	21	CCAGGCCTGAATCCTTTCCCCTGAAGAATGAAATCCATGACTCA	((((..(((((.......................(((((((.((&))))))))))))).)..))))	-18	0.999241	NM_001025129_utr3_4_0_chr15_18413597_f	141	-18.86	141	-18.86	49756	24	2363	1278	ENST00000464064.1	5886	5892	2511	2517	2418138	7mer-1a	0	ENSRNOT00000071273,ENSRNOT00000061158	Fam107a-201,Fam107a-202	NM_001025129
rno-miR-novel-3-5p	NM_001031652	St6galnac2	chr10	-	105650865	105668579	544	563	0	19	GGTAAGTGATGGATGACCA	(((..((((...(((((((&)))))))...))))..)))	-15.6	0.991313	NM_001031652_utr3_0_0_chr10_105650866_r	304	-35.69	160	-18.4	47368	24	845	447 656	ENST00000225276.5	1443	1448	507	512	80104	6mer	0	ENSRNOT00000016622	St6galnac2-201	NM_001031652
rno-miR-novel-3-5p	NM_001033970	Pip5k1c	chr7	-	11267206	11294249	1588	1657	1	22	tccagttgaaggccagcctgggctacatgagactctctcaaaagagaaTCTGTAAATATCTTCGTGACC	(((((((..................((((((..............................((((((((&)))))))))))))))))))))	-19.77	0.999966	NM_001033970_utr3_0_0_chr7_11267207_r	141	-20.39	141	-20.39	42679	24	2205	1105	ENST00000537021.1	809	815	324	330	2653483	7mer-1a	1	ENSRNOT00000088364,ENSRNOT00000061159	Pip5k1c-201,Pip5k1c-202	NM_001009967,NM_001033970
rno-miR-novel-3-5p	NM_001034006	Acap2	chr11	+	73078981	73191133	647	676	1	24	GCTTTTACTGTTTTCTTTCTTCCATCACC	(((((....((((........((((.(((&))).)))).....)))).)))))	-12.72	0.997177	NM_001034006_utr3_22_0_chr11_73190153_f	166	-26.14	166	-26.14	47537	24	981	504	ENST00000326793.6	6626	6637	2606	2611	908596	6mer	0	ENSRNOT00000080834,ENSRNOT00000029549	Acap2-202,Acap2-201	NM_001034006
rno-miR-novel-3-5p	NM_001034109	Aarsd1	chr10	-	89317973	89331078	35	62	0	24	GCTTGGATAGTAAAATATCATGACTCA	((((...((((.....((((((((.((&))))))))))......))))))))	-14.7	0.996047	NM_001034109_utr3_0_0_chr10_89317974_r	165	-21.86	165	-21.86	47193	24	2057	1142	ENST00000427569.2	38	43	20	25	2238774	6mer	0	ENSRNOT00000028047	Aarsd1-201	NM_001034109
rno-miR-novel-3-5p	NM_001044252	Nadk2	chr2	+	58462587	58504728	1801	1822	0	21	TGGGTTAACCTTTCATGACCA	(.((((......(((((((((&)))))))))......)))).)	-16.6	0.999632	NM_001044252_utr3_12_0_chr2_58502873_f	308	-44.77	161	-26.75	37749	24	1856	1584 1799	ENST00000397338.1	4114	4120	1736	1742	1999905	7mer-m8	0	ENSRNOT00000080618,ENSRNOT00000083799	Nadk2-001,Nadk2-002	NM_001044252
rno-miR-novel-3-5p	NM_001044282	Mat2b	chr10	-	25832095	25845634	83	107	1	23	CTCCTTAATTGTGACACATGATCC	((((....(..(((..(((((.((&)))))))..)))..)...))))	-18.7	0.997177	NM_001044282_utr3_0_0_chr10_25832096_r	140	-17.66	140	-17.66	46496	24	706	84	ENST00000518095.1	4901	4906	1675	1680	2556643	6mer	0	ENSRNOT00000082076,ENSRNOT00000004269	Mat2b-202,Mat2b-201	NM_001044282
rno-miR-novel-3-5p	NM_001100475	Hip1	chr12	+	24180936	24315373	2247	2291	1	21	Ctggtttttggagatagggtcttactacatagtcctggctggcc	(..((((.((((.....................((....(((((&))))).)))))).))))..)	-13.69	0.996946	NM_001100475_utr3_30_0_chr12_24311155_f	144	-12.28	144	-12.28	47924	24	4219	3819	ENST00000336926.6	6657	6662	2089	2094	1028490	6mer	0	ENSRNOT00000030497	Hip1-201	NM_001100475
rno-miR-novel-3-5p	NM_001100488	Rimbp2	chr12	+	31393228	31605564	1307	1354	0	23	TTTCAGAGTAAATTATGACCTGGCTTTCTTTGCCAAAGCGATGGCCA	((((((......((((((...................((.(((((((&))))))).)))))))).))))))	-15.7	0.991313	NM_001100488_utr3_21_0_chr12_31602566_f	143	-18.85	143	-18.85	47874	24	2999	1307	ENST00000261655.4	5038	5046	2400	2406	278747	7mer-1a	0	ENSRNOT00000033379,ENSRNOT00000086078,ENSRNOT00000067867	Rimbp2-203,Rimbp2-202,Rimbp2-201	NM_001100488
rno-miR-novel-3-5p	NM_001100542	Eif2s3	chrX	-	63268105	63291125	1659	1697	0	23	CTCTTGCATGATGAATAAATAGTCTACCATGGACTCCA	((((..(((((..............(((((((...(((&)))))))))))))))....))))	-16.53	0.991744	NM_001100542_utr3_0_0_chrX_63268106_r	156	-16.99	156	-16.99	45745	24	2230	851	ENST00000253039.4	979	984	292	297	191613	6mer	0	ENSRNOT00000092019,ENSRNOT00000082421,ENSRNOT00000081124	Eif2s3-001,Eif2s3-003,Eif2s3-002	NM_001100542
rno-miR-novel-3-5p	NM_001100574	Zfp192	chr17	+	45078555	45097013	6225	6257	1	21	CCAGTGATACTTCTCACTAGTGTTCCATAACC	(((((..............(((..((((.(((&))).))))..)))..)))))	-17.29	0.997982	NM_001100574_utr3_5_0_chr17_45090218_f	163	-24.72	163	-24.72	50566	24	6796	5019	ENST00000330236.6	7266	7271	2918	2923	946250	6mer	0	ENSRNOT00000088280	Zfp192-201	NM_001100574
rno-miR-novel-3-5p	NM_001100697	Eif5a2	chr2	+	115337438	115354203	1134	1176	0	24	GTTGTAGGCTTGTGAGGAACAGACAAAATCACAATCATGGCA	(((.(((..(..(((..................(((((((((&)).))))))))))..).))).)))	-12.36	0.999126	NM_001100697_utr3_4_0_chr2_115349914_f	140	-25.1	140	-25.1	37287	24	4290	2431	ENST00000474096.1	664	669	321	326	2438917	6mer	0	ENSRNOT00000015779	Eif5a2-201	NM_001100697
rno-miR-novel-3-5p	NM_001100716	Sos1	chr6	-	3105442	3182977	1794	1816	0	21	CCACTCATTGAACAAATGACCA	(((.(((.(((((..(((((((&))))))).))))))))..)))	-19.1	0.991101	NM_001100716_utr3_0_0_chr6_3105443_r	152	-21.69	152	-21.69	41872	24	2045	681	ENST00000426016.1	3670	3676	1810	1816	2230148	7mer-m8	0	ENSRNOT00000009359	Sos1-201	NM_001100716
rno-miR-novel-3-5p	NM_001100887	Gxylt1	chr7	-	134447577	134495835	4155	4177	1	21	ctgggcgtggtggcacatgacc	(..(...(.((((..(((((((&)))))))..)))).).)..)	-19.5	0.999822	NM_001100887_utr3_0_0_chr7_134447578_r	441	-58.48	150	-21.6	42857	24	5361	4636 4155 2564	ENST00000398675.3	5991	5996	2355	2360	2026893	6mer	0	ENSRNOT00000058349,ENSRNOT00000081104	Gxylt1-201,Gxylt1-202	NM_001100887
rno-miR-novel-3-5p	NM_001100974	Arhgef37	chr18	-	56817985	56870839	22	54	1	22	TCGGGGaatactgatcatcatgaatgagtgcc	((.((............((((((((..(((((&)).))).)))))))).)).))	-14.22	0.998789	NM_001100974_utr3_3_0_chr18_56828630_r	140	-12.01	140	-12.01	51386	24	713	1	ENST00000333677.6	5035	5043	2566	2571	984038	6mer	0	ENSRNOT00000087188,ENSRNOT00000032189	Arhgef37-201,Arhgef37-202	NM_001100974
rno-miR-novel-3-5p	NM_001100985	RGD1563667	chr2	-	195152283	195554013	326	353	1	24	GCATTGGACTGAGCAGAATAGATGACC	((.(..(......((((((..((((((&)))))).)))).))..)..).))	-13.6	0.99949	NM_001100985_utr3_0_0_chr2_195152284_r	143	-15	143	-15	37496	24	435	9	ENST00000393328.2	359	365	246	252	1899699	7mer-1a	0	ENSRNOT00000006230,ENSRNOT00000056461,ENSRNOT00000048323,ENSRNOT00000044412,ENSRNOT00000070843,ENSRNOT00000074310,ENSRNOT00000072634,ENSRNOT00000085565,ENSRNOT00000085020,ENSRNOT00000077625,ENSRNOT00000075272,ENSRNOT00000085431,ENSRNOT00000086434,ENSRNOT00000049525	RGD1564313-201,RGD1559714-201,LOC100911679-203,RGD1564915-201,AABR07068746.1-201,RGD1563667-201,RGD1566337-201,LOC100911679-201,AABR07012377.1-201,LOC100911679-202,Spop-201,AABR07012342.1-201,Spop-202,AABR07012467.1-201	NM_001100996,NM_001100496,NM_001100985
rno-miR-novel-3-5p	NM_001100995	Tmem65	chr7	-	98668588	98709613	1816	1839	0	23	CTCCTTATTAAATACCATCTCCA	((((...(((...(((((..(((&)))..)))))...)))...))))	-15.1	0.997079	NM_001100995_utr3_0_0_chr7_98668589_r	146	-18.64	146	-18.64	42800	24	1866	1366	ENST00000297632.6	5584	5592	2375	2381	612766	7mer-1a	0	ENSRNOT00000077440,ENSRNOT00000064122	Tmem65-202,Tmem65-201	NM_001100995
rno-miR-novel-3-5p	NM_001103360	Pnrc2	chr5	-	154220551	154223536	971	1002	0	23	CTCAGTTAAGTTCAGAGCAGATAGAAGTCCA	(((.....((((((((((........(.(((&))).)...)))).)))))).)))	-14.3	0.991186	NM_001103360_utr3_0_0_chr5_154220552_r	142	-15.91	142	-15.91	41658	24	1098	654	ENST00000334351.7	2275	2297	619	625	992122	7mer-m8	0	ENSRNOT00000080069,ENSRNOT00000012258	Pnrc2-202,Pnrc2-201	NM_001103360
rno-miR-novel-3-5p	NM_001105717	Dpysl2	chr15	-	43475639	43542893	2169	2207	1	24	GCTAGACGGTTTTAACCCTTGAACCTGTGATTGTGACC	(((...((((((.......((((((.......((((((&)))))))))))).)))))).)))	-20.81	0.995571	NM_001105717_utr3_0_0_chr15_43475640_r	148	-16.96	148	-16.96	49641	24	2427	1404	ENST00000311151.5	5780	5786	2338	2344	759148	7mer-m8	0	ENSRNOT00000012996	Dpysl2-201	NM_001105717
rno-miR-novel-3-5p	NM_001105745	Pou2f3	chr8	-	47412062	47495042	989	1036	1	23	CTCCTTCTGTGGGTCTGTGTGTAAAACTGTCACATGAAAGCCATCCC	((((....((......................(((((..(((((.((&))..)))))))))).)).))))	-13.7	0.992061	NM_001105745_utr3_0_0_chr8_47412063_r	288	-41.95	148	-22.96	43816	24	1039	783 230	ENST00000260264.4	350	358	180	186	252325	7mer-1a	0	ENSRNOT00000012170	Pou2f3-201	NM_001105745
rno-miR-novel-3-5p	NM_001105759	Dock9	chr15	-	107945663	108210826	1355	1391	0	21	CCAGTTCTCTGCTTTTCTGGAAGTTTCCATGACACA	(((((((............(((....(((((((.((&))))))))))))..)))))))	-20.74	0.991313	NM_001105759_utr3_0_0_chr15_107945664_r	158	-20.63	158	-20.63	49594	24	3067	801	ENST00000448493.2	610	616	603	609	2353792	7mer-1a	1	ENSRNOT00000064705,ENSRNOT00000090572	Dock9-202,Dock9-201	NM_001105759
rno-miR-novel-3-5p	NM_001105762	RGD1565166	chr10	+	10555336	10564433	283	315	0	23	ctccaactgctgggattacaagtgcatgacca	(((((.......((((........((((((((&))))))))))))......)))))	-18.22	0.999483	NM_001105762_utr3_7_0_chr10_10564069_f	146	-16.74	146	-16.74	46338	24	365	291	ENST00000474471.3	510	515	312	317	2439942	6mer	0	ENSRNOT00000032495	RGD1565166-201	NM_001105762
rno-miR-novel-3-5p	NM_001105794	Naa38	chr10	+	55997613	55998691	14	43	0	23	CTCTTTGAGACCATTAAACCCTATGACCA	((((...((..(((..((((..(((((((&))))))))))).)))..))))))	-15.5	0.991101	NM_001105794_utr3_2_0_chr10_55998644_f	141	-17.74	141	-17.74	46722	24	48	17	ENST00000575071.1	54	62	37	44	2818899	8mer-1a	0	ENSRNOT00000013071	Naa38-201	NM_001105794
rno-miR-novel-3-5p	NM_001105887	B3galt5	chr11	+	36677712	36683915	3472	3497	1	22	tctacttcatgttcctgccttgacc	((((.((((((.....(((.(((((&))))).))).)))))).))))	-21.5	0.992223	NM_001105887_utr3_1_0_chr11_36679925_f	153	-24.42	153	-24.42	47639	24	3991	1952	ENST00000380620.4	1958	1976	1073	1078	1789107	6mer	0	ENSRNOT00000050178	B3galt5-201	NM_001105887
rno-miR-novel-3-5p	NM_001106009	Ldb2	chr14	+	70780604	71111577	131	153	1	22	TCTATTTCTAAATATAATGACC	((((.(((..(((...((((((&)))))).)))...))).))))	-14	0.999195	NM_001106009_utr3_7_0_chr14_71110987_f	142	-22.89	142	-22.89	49086	24	591	198	ENST00000515064.1	2270	2277	1140	1147	2547831	8mer-1a	0	ENSRNOT00000083871,ENSRNOT00000058803	Ldb2-201,Ldb2-202	NM_001106009
rno-miR-novel-3-5p	NM_001106021	C1d	chr14	+	100415644	100427878	625	649	1	22	TCCATTGCATGAGTGAACATGACC	((((...((((((....(((((((&))))))).))))))...))))	-22.4	0.998273	NM_001106021_utr3_4_0_chr14_100425283_f	169	-24.91	169	-24.91	49534	24	2596	624	ENST00000355848.3	127	135	71	76	1203783	6mer	0	ENSRNOT00000008057,ENSRNOT00000089875	C1d-001,C1d-002	NM_001106021
rno-miR-novel-3-5p	NM_001106039	Mdp1	chr15	-	34336057	34338956	58	105	0	21	CCTTGTCAGGAGCACTTGTAATGTATTAAAGTGTCCACGTGTGACCA	((...(((.((((...........................(((((((&))))))).)))).)))...))	-15.89	0.999718	NM_001106039_utr3_0_0_chr15_34336058_r	141	-21.43	141	-21.43	49867	24	1282	909	ENST00000396833.2	152	157	87	92	1990387	6mer	0	ENSRNOT00000026914	Mdp1-201	NM_001106039
rno-miR-novel-3-5p	NM_001106042	Xpo4	chr15	-	37835579	37926715	3885	3937	0	22	TCCAATTTTGTCATCTTGTTGAATTCAAGTTAATTTAAAGGGCCATGGCTCA	((((......((((.........................((((((((((.((&))))))))))))))))..))))	-17.81	0.997381	NM_001106042_utr3_0_0_chr15_37835580_r	455	-53.12	156	-19.16	49627	24	5588	3000 3985 174	ENST00000400602.2	130	142	95	100	2055763	6mer	0	ENSRNOT00000013901	Xpo4-201	NM_001106042
rno-miR-novel-3-5p	NM_001106110	Dcdc2	chr17	-	41838200	42031265	4314	4341	0	24	GTTCTTTGTCACTGATTAGCATGACCA	(((((...(((.(((..(.((((((((&)))))))).)))))))...)))))	-21	0.994629	NM_001106110_utr3_0_0_chr17_41838201_r	585	-74.35	152	-21.82	50558	24	5320	4315 2524 5042 601	ENST00000378450.3	2665	2679	1098	1104	1733060	7mer-m8	0	ENSRNOT00000068021	Dcdc2-201	NM_001106110
rno-miR-novel-3-5p	NM_001106196	Galnt2	chr19	+	57064907	57115120	398	438	0	21	CCTGTTCAAAATCATGTGTGTGaaccaggcatggtggcca	((.(((((............(((((((.......((((((&)))))))))))))))))).))	-21.11	0.991558	NM_001106196_utr3_13_0_chr19_57112778_f	167	-32	167	-32	51900	24	2343	1523	ENST00000366672.4	3860	3866	1405	1411	1338257	7mer-m8	0	ENSRNOT00000065431,ENSRNOT00000080860	Galnt2-202,Galnt2-201	NM_001106196
rno-miR-novel-3-5p	NM_001106265	Perp	chr1	+	14224391	14236837	1141	1159	0	23	TTGCAGTTTTCATGACCA	((.(((((((((((((((&))))))))).....)))))).))	-18.5	0.992037	NM_001106265_utr3_2_0_chr1_14235653_f	289	-43.09	147	-21.74	35523	24	1185	1135 607	ENST00000421351.3	2206	2212	1112	1118	2199112	7mer-m8	0	ENSRNOT00000016037	Perp-201	NM_001106265
rno-miR-novel-3-5p	NM_001106272	Zfp592	chr1	+	142835217	142870995	3056	3093	0	23	TTTTGGTTTGGAAAAATAGATACGTAAACATTGACCA	(((..((((((((...............((.((((((&)))))))).))).)))))..)))	-14.09	0.998769	NM_001106272_utr3_8_0_chr1_142867707_f	156	-15.5	156	-15.5	35229	24	3289	1430	ENST00000299927.3	818	823	543	548	636645	6mer	0	ENSRNOT00000091569	Zfp592-201	NM_001106272
rno-miR-novel-3-5p	NM_001106305	Rnf152	chr13	-	25186105	25262469	3581	3608	0	23	ctctgtggcttgtgaccacACTGGCCA	((((..((.(..((((((...((((((&)))))))))).))..).))))))	-18.6	0.995058	NM_001106305_utr3_0_0_chr13_25186106_r	286	-30.19	144	-15.67	48586	24	4282	3887 3318	ENST00000312828.3	7411	7419	3586	3591	778951	6mer	0	ENSRNOT00000019921	Rnf152-201	NM_001106305
rno-miR-novel-3-5p	NM_001106343	Zfp275	chrX	-	157457514	157474219	3338	3381	1	24	GCTGCTTATTATGATTAACTATATCAATTGGTTGTATCATGCC	(((.(...((((((.....................((((((((&)).))))))))))))...).)))	-13.89	0.999809	NM_001106343_utr3_0_0_chrX_157457515_r	288	-37.41	144	-19.65	46016	24	4541	4022 4106	ENST00000370251.3	3390	3395	1705	1710	1471245	6mer	0	ENSRNOT00000079860	Zfp275-201	NM_001106343
rno-miR-novel-3-5p	NM_001106375	Papss2	chr1	+	251145362	251230716	611	642	1	15	CATGAAAATAGAAAGAGACGTGCTAGTGGCC	((((((...................((((((&))))))..))))))	-12.9	0.999606	NM_001106375_utr3_11_0_chr1_251229106_f	299	-44.79	152	-22.85	37095	24	1611	487 1365	ENST00000361175.4	2675	2680	1284	1289	1303326	6mer	0	ENSRNOT00000083555,ENSRNOT00000014979	Papss2-202,Papss2-201	NM_001106375
rno-miR-novel-3-5p	NM_001106402	Lhfpl2	chr2	+	23770707	23852021	1958	1985	1	24	GTAACAGTCACGAGTGAAGTCATGACC	((..((((.....(((((.((((((((&)))))))))))))..))))..))	-21	0.995434	NM_001106402_utr3_2_0_chr2_23848692_f	153	-21.89	153	-21.89	37650	24	3330	1962	ENST00000515007.2	2500	2511	1161	1167	2547304	7mer-1a	0	ENSRNOT00000014795	Lhfpl2-201	NM_001106402
rno-miR-novel-3-5p	NM_001106420	Adamts12	chr2	+	61039071	61340687	3500	3526	0	23	CTCTGTGTGGCATCAATAAATGGCCA	(((((.((..(((.(((..(((((((&))))))).))).))).)))))))	-15.5	0.992614	NM_001106420_utr3_23_0_chr2_61337156_f	464	-74.66	168	-26.09	37387	24	3532	807 2824 2109	ENST00000504830.1	4569	4579	1970	1976	2509624	7mer-m8	0	ENSRNOT00000025693	Adamts12-201	NM_001106420
rno-miR-novel-3-5p	NM_001106466	Prmt6	chr2	-	213416648	213421878	973	998	0	23	CTCCAGAAAACTGAATGCATGACAG	((((((.....(((((.((((((.(&).)))))))))))....))))))	-18.2	0.993112	NM_001106466_utr3_0_0_chr2_213416649_r	144	-24.12	144	-24.12	38255	24	1778	973	ENST00000370078.1	418	426	180	186	1464534	7mer-1a	0	ENSRNOT00000075181,ENSRNOT00000023079	Prmt6-201,LOC100911617-201	NM_001106466
rno-miR-novel-3-5p	NM_001106529	Kif3b	chr3	+	148773258	148813293	239	264	0	22	TCCAAGTGGACAGCAAGAATGACCA	((((.((((((.......(((((((&))))))).))))))....))))	-18.5	0.995058	NM_001106529_utr3_8_0_chr3_148810075_f	304	-42.08	155	-23.13	39392	24	3219	2597 1422	ENST00000375712.3	4846	4853	2590	2597	1664091	8mer-1a	0	ENSRNOT00000013804,ENSRNOT00000085757	Kif3b-201,Kif3b-202	NM_001106529
rno-miR-novel-3-5p	NM_001106726	G2e3	chr6	+	72092193	72122497	1932	1951	1	22	TCTGTACGTAAACATGGCC	(((((.(((...(((((((&)))))))....))).)).)))	-14	0.998273	NM_001106726_utr3_14_0_chr6_72119785_f	440	-47.44	152	-18.43	42319	24	2713	2631 1316 1930	ENST00000206595.6	7442	7483	1917	1922	33592	6mer	0	ENSRNOT00000005670	G2e3-201	NM_001106726
rno-miR-novel-3-5p	NM_001106731	Brms1l	chr6	+	76675428	76708261	1073	1098	0	24	GCCTCTCTTCCTTTAGCCATGTTCA	((..(..(((....(((((((..((&))..)))))))...)))..)..))	-14.4	0.992732	NM_001106731_utr3_9_0_chr6_76706680_f	151	-19.63	151	-19.63	41998	24	1582	289	ENST00000216807.7	374	380	188	194	49002	7mer-m8	0	ENSRNOT00000076169,ENSRNOT00000076346,ENSRNOT00000082286,ENSRNOT00000076784,ENSRNOT00000076760,ENSRNOT00000010948	Brms1l-201,Rn50_6_0863.2-201,Brms1l-003,Brms1l-002,Rn50_6_0863.2-001,Brms1l-001	NM_001106731
rno-miR-novel-3-5p	NM_001106779	Nedd1	chr7	-	33544096	33584406	835	881	1	22	TTCATCATGCAAAGAATTTACACGTTGGCAGCACTGACCATGTTCC	(((((((((..........................(((((((..((&)).))))))))))))..))))	-14.26	0.993688	NM_001106779_utr3_0_0_chr7_33544097_r	147	-21.22	147	-21.22	42633	24	1409	628	ENST00000266742.4	2167	2206	867	872	392583	6mer	0	ENSRNOT00000005463	Nedd1-201	NM_001106779
rno-miR-novel-3-5p	NM_001106826	Bbs4	chr8	-	64121391	64154396	43	82	0	23	CTCTTAAGTGAGACCATATAGAAGGTGGTCACATGACCA	((((...(((((...................((((((((&)))))))).))))).....))))	-17.45	0.999775	NM_001106826_utr3_0_0_chr8_64121392_r	149	-19.5	149	-19.5	44329	24	918	58	ENST00000268057.4	138	146	76	83	404247	8mer-1a	0	ENSRNOT00000031262	Bbs4-201	NM_001106826
rno-miR-novel-3-5p	NM_001106846	Cldn2	chrX	+	111122595	111133187	707	733	1	21	CCAGAATCACTTCTCAGATCATCTCC	((((......(((...((((((..((&))..))))))...)))))))	-12.2	0.994239	NM_001106846_utr3_1_0_chrX_111131194_f	149	-19.62	149	-19.62	45872	24	1994	1299	ENST00000336803.1	2281	2287	1299	1305	1026873	7mer-1a	0	ENSRNOT00000085078,ENSRNOT00000083566,ENSRNOT00000090928	Cldn2-001,Cldn2-202,Cldn2-201	NM_001106846
rno-miR-novel-3-5p	NM_001106869	Cdcp1	chr8	-	132260028	132296661	1747	1793	0	23	TTCCATCCCAAAGGACTTGTTCATGCTGGATGAATATCCTTGACCA	(((((.............(((((((............((.((((((&)))))).))..))))))))))))	-19.15	0.999126	NM_001106869_utr3_0_0_chr8_132260029_r	141	-15.91	141	-15.91	44694	24	2609	583	ENST00000296129.1	2954	2959	1365	1370	587760	6mer	0	ENSRNOT00000006272	Cdcp1-201	NM_001106869
rno-miR-novel-3-5p	NM_001106907	Tgfbrap1	chr9	-	49852559	49902943	1346	1393	0	22	TCTGGAGCTTTCCTGAACCCTCAAAGGAAAGGTCTCATCTGTGACCA	((..(....(((.((((((.....................(((((((&))))))))))))).))))..))	-19.59	0.999241	NM_001106907_utr3_1_0_chr9_49856879_r	141	-18.66	141	-18.66	45144	24	434	203	ENST00000595531.1	470	488	190	195	2871562	6mer	0	ENSRNOT00000037094,ENSRNOT00000079239	Tgfbrap1-201,Tgfbrap1-202	NM_001106907
rno-miR-novel-3-5p	NM_001106932	Fem1c	chr18	-	40493155	40518988	3397	3419	0	21	CCAGTTAGAACTTACCATGCCA	((((((.......(((((((((&))).)))))).....))))))	-20.4	0.995571	NM_001106932_utr3_1_0_chr18_40493835_r	141	-15.78	141	-15.78	51142	24	3740	1541	ENST00000274457.3	3960	3965	2027	2032	445958	6mer	0	ENSRNOT00000004784	Fem1c-201	NM_001106932
rno-miR-novel-3-5p	NM_001106964	Tbl1x	chrX	+	44907520	44988551	2588	2628	0	23	CTCCTAAAAACATTGTGAGGAATGGTTAGTCTTGTGACCA	((((........(..((((............(..((((((&))))))..)))))..)...))))	-15.9	0.998026	NM_001106964_utr3_15_0_chrX_44985297_f	150	-18.79	150	-18.79	45497	24	3255	1425	ENST00000407597.2	5975	5984	2558	2564	2108597	7mer-1a	0	ENSRNOT00000079680,ENSRNOT00000004901	Tbl1x-201,Tbl1x-202	NM_001106964
rno-miR-novel-3-5p	NM_001107001	Aff4	chr10	+	38692210	38773021	4354	4376	1	23	CTGCAGAACTGTTTACATGACC	((.(((..(((....(((((((&)))))))...)).)..))).))	-15.9	0.998273	NM_001107001_utr3_20_0_chr10_38766620_f	143	-18.96	143	-18.96	46570	24	6402	4354	ENST00000265343.5	5397	5406	2695	2700	374146	6mer	0	ENSRNOT00000009440	Aff4-201	NM_001107001
rno-miR-novel-3-5p	NM_001107057	Dcaf7	chr10	+	94231584	94254046	1086	1139	0	23	CTCCTCAGTTAAGGTTCTGAGCAGTATTCAACTTTGTAGGCTGCAGTTGGCCA	((((........((((((((((.........................((((((&))))))..))))).)))))))))	-18.83	0.994239	NM_001107057_utr3_6_0_chr10_94249741_f	140	-17.93	140	-17.93	46261	24	4306	1232	ENST00000431926.1	989	995	478	483	2264438	6mer	0	ENSRNOT00000063858	Dcaf7-201	NM_001107057
rno-miR-novel-3-5p	NM_001107101	Arl13b	chr7	-	1122566	1188209	155	198	0	23	CTCCATGTTATATGGTTAAAGCAGAAAGGAAACAAAATGACCA	(((((.(((.(((((................((...(((((((&))))))).)))))))))))))))	-18.99	0.998425	NM_001107101_utr3_0_0_chr7_1122567_r	143	-19.18	143	-19.18	42672	24	1957	1043	ENST00000535334.1	563	569	192	198	2638906	7mer-m8	0	ENSRNOT00000074108,ENSRNOT00000076063	Arl13b-201,Arl13b-001	NM_001107101
rno-miR-novel-3-5p	NM_001107152	Pole	chr12	-	52403532	52452042	45	89	0	24	GCTCCAAAAGTCTGAATCACCTGGCTTTTCCAAACTCATGACCA	((((((....(((((((...................((((((((&))))))))))))).))..))))))	-22.6	0.995434	NM_001107152_utr3_0_0_chr12_52403533_r	149	-19.17	149	-19.17	47882	24	206	66	ENST00000320574.5	273	279	83	89	851532	7mer-m8	0	ENSRNOT00000067453	Pole-201	NM_001107152
rno-miR-novel-3-5p	NM_001107194	Pogk	chr13	-	84603125	84619042	4335	4373	0	23	TTCCTAATTGTAGGACATTGCATATAGACGCATGACCA	((((...(..(.((((..............((((((((&)))))))))))))..)...))))	-16.53	0.999811	NM_001107194_utr3_0_0_chr13_84603126_r	291	-37.57	151	-19.88	48817	24	5013	4347 3208	ENST00000367876.4	5448	5467	2227	2234	1395095	8mer-1a	0	ENSRNOT00000089827,ENSRNOT00000045056	Pogk-201,Pogk-202	NM_001107194
rno-miR-novel-3-5p	NM_001107214	Slain2	chr14	-	37802364	37871051	2689	2712	0	23	CTCCTTAATAAACAGCCTGACCA	((((.........((((((((((&)))))).))))........))))	-17.73	0.999849	NM_001107214_utr3_0_0_chr14_37802365_r	146	-20.16	146	-20.16	49329	24	2726	2186	ENST00000264313.6	5701	5706	2706	2711	345610	6mer	0	ENSRNOT00000003087	Slain2-201	NM_001107214
rno-miR-novel-3-5p	NM_001107269	Wdfy2	chr15	+	46008612	46134064	3650	3697	1	24	GCTCtgtcttagtcagggttttactgctgtgcacagacatcatgacc	(((((...........(((((..............((.(((((((((&)))))))))))..))))))))))	-17.69	0.998746	NM_001107269_utr3_10_0_chr15_46129375_f	442	-67.13	156	-24.07	49957	24	4690	3673 1728 492	ENST00000298125.5	10913	10918	3212	3217	615805	6mer	0	ENSRNOT00000066864,ENSRNOT00000080537	Wdfy2-201,Wdfy2-202	NM_001107269
rno-miR-novel-3-5p	NM_001107279	Pcdh17	chr15	+	67555834	67645088	631	680	0	24	GCTCAGGAAAGTGAAAAAAATGTCTTAGACATAACAAATCACATGACCA	((((.((...(((((..........................((((((((&)))))))).)))))...)).))))	-20.53	0.999907	NM_001107279_utr3_5_0_chr15_67644256_f	140	-16.05	140	-16.05	49673	24	833	657	ENST00000377918.3	304	310	188	194	1719311	7mer-1a	0	ENSRNOT00000045882	Pcdh17-201	NM_001107279
rno-miR-novel-3-5p	NM_001107296	Ercc6	chr16	+	8737973	8804610	414	441	0	20	CAGTAAGTATTTATGACCCACTGGCCA	((((......((((((.(((.((((((&))))))))).))))))))))	-19.7	0.996085	NM_001107296_utr3_18_0_chr16_8801586_f	140	-15.5	140	-15.5	50115	24	3025	411	ENST00000355832.5	5335	5343	1412	1417	1203629	6mer	0	ENSRNOT00000088529,ENSRNOT00000064255	Ercc6-202,Ercc6-201	NM_001107296
rno-miR-novel-3-5p	NM_001107313	Cnot7	chr16	+	54899451	54918613	449	472	0	24	GCTCTTAGCTAGAAAAATGACCA	(((((...(..(((..(((((((&)))))))..)))..)....)))))	-19	0.994381	NM_001107313_utr3_6_0_chr16_54917156_f	140	-22.62	140	-22.62	50416	24	1458	1161	ENST00000361272.4	851	857	466	472	1306191	7mer-m8	0	ENSRNOT00000016882	Cnot7-201	NM_001107313
rno-miR-novel-3-5p	NM_001107326	Kbtbd11	chr16	-	79696890	79700992	1124	1155	1	24	GCTCCCAGGTAACTGGTTTAGATTCCATACC	(((((.........((((((....(((((((&))).))))....)))))))))))	-18.8	0.994914	NM_001107326_utr3_0_0_chr16_79696891_r	143	-19.15	143	-19.15	50511	24	1477	1325	ENST00000320248.3	1750	1757	599	604	849144	6mer	0	ENSRNOT00000016420	Kbtbd11-201	NM_001107326
rno-miR-novel-3-5p	NM_001107348	Rreb1	chr17	-	27539136	27665266	412	470	0	23	CCTCGGATCCTGTAGCCAATAACTGGAAGAAAATGATGTGAATCTCTGTACATGACCA	(..(((.((............................((((((.......((((((((&)))))))))))))))).)))..)	-15.09	0.999603	NM_001107348_utr3_0_0_chr17_27539137_r	145	-16.85	145	-16.85	50612	24	2836	448	ENST00000379938.2	1027	1035	462	468	1773358	7mer-m8	0	ENSRNOT00000079298,ENSRNOT00000060218	Rreb1-202,Rreb1-201	NM_001107348
rno-miR-novel-3-5p	NM_001107357	Arhgap12	chr17	+	54280850	54394634	1550	1587	1	21	TCAGTGTTTGAAAGGAAATGATTTCTGACCATGATCC	(((((...(((................(((((((.((&))))))))))))...)))))	-16.99	0.999511	NM_001107357_utr3_18_0_chr17_54392515_f	286	-34.97	143	-18.7	50943	24	2120	854 1565	ENST00000311380.4	613	622	253	258	762815	6mer	0	ENSRNOT00000084919,ENSRNOT00000024022	Arhgap12-201,Arhgap12-202	NM_001107357
rno-miR-novel-3-5p	NM_001107399	Ammecr1l	chr18	+	24540658	24563576	1354	1409	0	24	GCTCCTGAGGATGACAAACTGGTTTTCATCAATGTTCATAGAGAACTCATGAGGG	(((((............................((((((...((((.(((((..(&)..))))))))))))))).)))))	-18.45	0.994239	NM_001107399_utr3_7_0_chr18_24560506_f	142	-16.07	142	-16.07	51253	24	3071	1	ENST00000272647.5	4460	4469	2514	2520	432638	7mer-1a	0	ENSRNOT00000061074	Ammecr1l-201	NM_001107399
rno-miR-novel-3-5p	NM_001107423	Esrp2	chr19	-	38113412	38120578	9	38	0	21	Ccaggaagcaggatgagctgacgttccca	((((....((...(((((...(((..(((&)))..))))))))))..))))	-14.1	0.997711	NM_001107423_utr3_0_0_chr19_38113413_r	143	-22.83	143	-22.83	51776	24	1589	805	ENST00000565858.1	732	757	397	402	2799528	6mer	0	ENSRNOT00000026873	Esrp2-201	NM_001107423
rno-miR-novel-3-5p	NM_001107425	Nfat5	chr19	-	38446058	38533735	4141	4166	1	24	gttgctgggaattgaactcatgacc	(((.(..(....(((((.(((((((&))))))))))))....)..))))	-22.1	0.998048	NM_001107425_utr3_1_0_chr19_38449576_r	156	-23.33	156	-23.33	51782	24	4587	4143	ENST00000354436.2	7507	7512	3806	3811	1175477	6mer	0	ENSRNOT00000077960,ENSRNOT00000017005	Nfat5-201,Nfat5-202	NM_001107425
rno-miR-novel-3-5p	NM_001107446	Pdzd8	chr1	-	280458040	280515650	135	159	0	20	CAGTTTTCAGCAGAAACATGACCA	((((..(((...(((.((((((((&)))))))).))).)))))))	-20	0.996074	NM_001107446_utr3_0_0_chr1_280458041_r	161	-22.14	161	-22.14	35491	24	3487	139	ENST00000334464.5	899	904	419	424	993432	6mer	0	ENSRNOT00000068082	Pdzd8-201	NM_001107446
rno-miR-novel-3-5p	NM_001107459	Rgs17	chr1	-	42492760	42587721	1272	1299	0	23	CTCTTTACACGGATACTCACATGACCA	((((...((.((((.....((((((((&)))))))))))).))....))))	-16.8	0.996631	NM_001107459_utr3_0_0_chr1_42492761_r	141	-16.93	141	-16.93	35593	24	1604	1278	ENST00000367225.2	994	1005	574	579	1362623	6mer	0	ENSRNOT00000025355,ENSRNOT00000083225	Rgs17-201,Rgs17-202	NM_001107459
rno-miR-novel-3-5p	NM_001107530	Arpin	chr1	-	141664789	141672789	881	897	1	21	ctagtcagcacaGACC	(((((((...((((((&)))).)).....))).))))	-13	0.999624	NM_001107530_utr3_0_0_chr1_141664790_r	149	-20.9	149	-20.9	36305	24	1098	526	ENST00000398333.3	6148	6161	2059	2064	2019025	6mer	0	ENSRNOT00000019568,ENSRNOT00000078857	Arpin-202,Arpin-201	NM_001107530
rno-miR-novel-3-5p	NM_001107556	Fam53b	chr1	-	204714472	204805738	2997	3039	0	21	CCATTTCCACTGATGTGGTTAAAATTACTTGAATGATGGCCA	(((.(((......................(((((.(((((((&))))))).))))).))).)))	-17.7	0.999686	NM_001107556_utr3_0_0_chr1_204714473_r	142	-17.74	142	-17.74	35324	24	3559	1638	ENST00000337318.3	1473	1481	561	567	1033965	7mer-m8	0	ENSRNOT00000077956,ENSRNOT00000086830	Fam53b-201,Fam53b-202	NM_001107556
rno-miR-novel-3-5p	NM_001107622	Rhobtb1	chr20	-	20638578	20713128	2013	2060	0	24	GTGGCTGGTTCATTTGGTTGACACTGATTCGCCTTTAACCATGACGG	((..(..((((((.......................(((((((((.(&).))))))))).))))))..).))	-19.85	0.998386	NM_001107622_utr3_0_0_chr20_20638579_r	140	-18.35	140	-18.35	51981	24	2106	2034	ENST00000337910.5	1121	1138	438	443	1040715	6mer	0	ENSRNOT00000000784,ENSRNOT00000087085	Rhobtb1-202,Rhobtb1-201	NM_001107622
rno-miR-novel-3-5p	NM_001107639	Prdm1	chr20	-	49464920	49486545	2112	2132	1	21	CCAAAGCATGACAATGACAC	(((...(((((..(((((.(&))))))...)))))...)))	-14.5	0.997192	NM_001107639_utr3_0_0_chr20_49464921_r	309	-44.22	156	-23.82	52433	24	2464	833 1640	ENST00000369089.3	5849	5855	2307	2313	1428833	7mer-1a	0	ENSRNOT00000075979,ENSRNOT00000048270,ENSRNOT00000076541	Prdm1-002,Prdm1-003,Prdm1-001	NM_001107639
rno-miR-novel-3-5p	NM_001107641	Sim1	chr20	+	55594675	55673995	3584	3605	0	23	ctcCAAACCTGCCAATGACCA	(((((.....(((.(((((((&))))))))))........)))))	-18.92	0.991313	NM_001107641_utr3_10_0_chr20_55669052_f	284	-38.46	144	-23.27	52435	24	4944	3125 3599	ENST00000369208.3	7339	7349	3524	3531	1432358	8mer-1a	0	ENSRNOT00000057010	Sim1-201	NM_001107641
rno-miR-novel-3-5p	NM_001107659	Sema5a	chr2	+	85377317	85808970	3901	3977	0	21	CCAGTTTGTCCAATCATTCTTACACCTTTACTACTTCATGGGGCATCTAGAGACTTATGTTAATACACCATTGCCA	(((((..............................((((((.........................(((((.((((&)))).))))))))))))))))	-17.42	0.999679	NM_001107659_utr3_22_0_chr2_85802361_f	435	-51.19	149	-21.56	37400	24	6610	4567 3231 2370	ENST00000382496.5	9819	9825	4410	4416	1831650	7mer-m8	0	ENSRNOT00000016506,ENSRNOT00000085094	Sema5a-202,Sema5a-201	NM_001107659
rno-miR-novel-3-5p	NM_001107670	Jade1	chr2	+	128461223	128514291	2687	2707	1	21	CTATTTTATATTACATGGCC	(((.(((((....(((((((&)))))))....))))).)))	-14.7	0.999862	NM_001107670_utr3_10_0_chr2_128511450_f	141	-15.17	141	-15.17	37856	24	2842	2685	ENST00000413543.2	414	422	275	281	2154711	7mer-m8	0	ENSRNOT00000018872	Jade1-201	NM_001107670
rno-miR-novel-3-5p	NM_001107673	Slc7a11	chr2	-	139453773	139528162	2050	2093	1	24	GCTAGAGGTGCACATTATTATGTTGTTATCTTTATACCAGACC	(((...(((........(((((.............((((((((&)))).)))).))))))))..)))	-13.44	0.997177	NM_001107673_utr3_0_0_chr2_139453774_r	157	-27.18	157	-27.18	37291	24	7255	6528	ENST00000280612.5	2907	2912	1344	1349	477063	6mer	0	ENSRNOT00000014317	Slc7a11-201	NM_001107673
rno-miR-novel-3-5p	NM_001107674	Naa15	chr2	+	140471689	140534259	1490	1512	0	21	TTGGGATAATGAGCCTTAAACA	(..(....(((((((.....((&)).....)))))))...)..)	-12.3	0.991954	NM_001107674_utr3_19_0_chr2_140531070_f	439	-52.38	150	-21.22	37292	24	3190	1685 1461 621	ENST00000296543.5	820	829	483	488	598067	6mer	0	ENSRNOT00000017379	Naa15-201	NM_001107674
rno-miR-novel-3-5p	NM_001107694	Rfx5	chr2	+	196120579	196128095	1508	1541	0	24	gctcattaatcacttgtttatatatattggcca	((((...........((((((..((..((((((&))))))..))..))))))..))))	-15.02	0.992532	NM_001107694_utr3_10_0_chr2_196126094_f	144	-14.47	144	-14.47	38074	24	2002	1397	ENST00000290524.4	875	897	474	479	545039	6mer	0	ENSRNOT00000068528	Rfx5-201	NM_001107694
rno-miR-novel-3-5p	NM_001107741	Med19	chr3	+	72080629	72091150	1436	1459	1	23	TTTTGGATTCTTCTCTCCTGGCC	(((..(.(((......(((((((&))))).)).....))))..)))	-13.7	0.9972	NM_001107741_utr3_4_0_chr3_72089338_f	141	-22.47	141	-22.47	38545	24	1813	1594	ENST00000337672.2	866	894	431	437	1038445	7mer-1a	0	ENSRNOT00000008911	Med19-201	NM_001107741
rno-miR-novel-3-5p	NM_001107754	Traf6	chr3	+	91252828	91271607	1	51	1	23	CTCCACTTACCTGTGTTCAAAAACTAGGAGCCATATGGAAAAACCGTGCC	(((((.........(((((......................(((((((((&)).)))))))..))))))))))	-16.35	0.99957	NM_001107754_utr3_6_0_chr3_91270684_f	151	-24.26	151	-24.26	39094	24	924	468	ENST00000526995.1	1590	1645	529	534	2598449	6mer	0	ENSRNOT00000006148	Traf6-201	NM_001107754
rno-miR-novel-3-5p	NM_001107759	Disp2	chr3	+	110574402	110589909	708	736	0	23	CTTTGGTAAATTTACCCCAGAGTGGCCA	(((..((..((..(((.....(((((((&))))))))))..))..))..)))	-17.6	0.991313	NM_001107759_utr3_7_0_chr3_110587644_f	143	-16.19	143	-16.19	39145	24	2266	1195	ENST00000267889.3	395	406	232	237	401944	6mer	0	ENSRNOT00000031231	Disp2-201	NM_001107759
rno-miR-novel-3-5p	NM_001107788	Gzf1	chr3	+	143003795	143015904	1700	1721	0	21	TTAGTAACTGGCACATGACCA	(((((...(((..((((((((&))))))))..)))...)))))	-17.1	0.997067	NM_001107788_utr3_5_0_chr3_143014017_f	438	-53.44	153	-19.62	39330	24	1888	1698 107 1636	ENST00000338121.5	3288	3300	1524	1530	1043069	7mer-m8	0	ENSRNOT00000006287	Gzf1-201	NM_001107788
rno-miR-novel-3-5p	NM_001107830	Lamc3	chr3	-	9265406	9327047	1654	1690	0	24	GCTCTATtttgtcaaggctttttggtcacaaggcca	((((((.....(((........(((...((.(((((&))))).))..))))))..))))))	-14.8	0.999798	NM_001107830_utr3_0_0_chr3_9265407_r	144	-23.79	144	-23.79	38454	24	1715	777	ENST00000361069.4	3456	3561	1302	1307	1301301	6mer	0	ENSRNOT00000090137	Lamc3-201	NM_001107830
rno-miR-novel-3-5p	NM_001107876	Prickle2	chr4	-	124238166	124584045	2039	2085	0	24	GCTGCTTGACAAACTGTTTAAGAGATAAATATGCAGCACCGTGCCA	(((.(..........(((((.((..............(((((((((&))).)))))))).))))).).)))	-14.23	0.999308	NM_001107876_utr3_0_0_chr4_124238167_r	280	-37.37	140	-22.92	39895	24	5092	349 938	ENST00000295902.6	8400	8408	3962	3969	583396	8mer-1a	0	ENSRNOT00000016628	Prickle2-201	NM_001107876
rno-miR-novel-3-5p	NM_001107897	Gdap1	chr5	-	1328962	1347946	2194	2216	0	22	TCTAGTGATAGCACCATAACCA	((((((....(.(((((.((((&)))).))))).)....))))))	-17.8	0.996715	NM_001107897_utr3_0_0_chr5_1328963_r	309	-44.16	162	-28.67	41063	24	2734	970 388	ENST00000220822.7	4421	4453	2096	2102	64856	7mer-1a	0	ENSRNOT00000007994	Gdap1-201	NM_001107897
rno-miR-novel-3-5p	NM_001107932	Invs	chr5	+	64031130	64180830	1074	1110	1	24	gtcccagaaattgttgcctatacatgaaacatgtcc	(..((((...............((((((.((((.((&)).)))).))))))..))))..)	-17.33	0.99922	NM_001107932_utr3_16_0_chr5_64179045_f	141	-17.59	141	-17.59	40887	24	1310	1088	ENST00000262457.2	1366	1378	672	678	306859	7mer-1a	0	ENSRNOT00000011622	Invs-201	NM_001107932
rno-miR-novel-3-5p	NM_001107939	Pappa	chr5	+	80920620	81150953	413	438	0	21	CTGGAAAAAATGAACAAAATGAAAA	(..(.....((((((...((((..(&)..)))).))))))...)..)	-11.7	0.99971	NM_001107939_utr3_21_0_chr5_81150507_f	153	-19.14	153	-19.14	40922	24	447	264	ENST00000328252.3	7270	7277	4132	4139	926106	8mer-1a	0	ENSRNOT00000076467,ENSRNOT00000040898,ENSRNOT00000076111	Pappa-001,Pappa-002,Pappa-201	NM_001107939
rno-miR-novel-3-5p	NM_001107943	Acer2	chr5	+	105230579	105279731	4125	4191	0	24	GCTCTGGGGGATTTACAGATCTTTTGCACTTTATGCTTTTTTTGTGAACTCTGATAACCATGTTCA	((((..(......................((((((....................(((((((..((&))..))))))))))))))..))))	-16.59	0.998972	NM_001107943_utr3_5_0_chr5_105275491_f	148	-28.33	148	-28.33	40937	24	4241	3288	ENST00000340967.2	8250	8257	3484	3490	1080482	7mer-m8	0	ENSRNOT00000010056	Acer2-201	NM_001107943
rno-miR-novel-3-5p	NM_001108092	E2f7	chr7	+	53275675	53316481	767	787	0	15	CGTGATAAATGTCAAGACCA	(((((......(((.(((((&))))).))).)))))	-12.2	0.998753	NM_001108092_utr3_11_0_chr7_53313227_f	141	-24.34	141	-24.34	43171	24	422	244	ENST00000416496.2	5126	5131	1953	1958	2172176	6mer	0	ENSRNOT00000031986	E2f7-201	NM_001108092
rno-miR-novel-3-5p	NM_001108147	Npat	chr8	+	58120178	58158052	885	912	0	23	TTCTGGTGTCTTCGAAAGTCATGTCCA	(((..((....(((..(..((((.(((&))).))))..)..)))))..)))	-15.9	0.995629	NM_001108147_utr3_17_0_chr8_58156383_f	148	-14.9	148	-14.9	44260	24	1670	72	ENST00000278612.8	697	710	462	468	468571	7mer-m8	0	ENSRNOT00000049076,ENSRNOT00000090114	Npat-201,Npat-202	NM_001108147
rno-miR-novel-3-5p	NM_001108236	Lpin2	chr9	+	119517100	119591533	2134	2179	0	23	CTGTAGTGTTATGAGTGTTAGGTTTGTGCTGAAAATCCATTGCCA	((.((((.(((((((.....................((((.((((&)))).))))))))))))))).))	-16.79	0.994381	NM_001108236_utr3_19_0_chr9_119588519_f	140	-15.32	140	-15.32	44743	24	3015	621	ENST00000261596.4	2998	3005	1297	1302	277549	6mer	0	ENSRNOT00000020476,ENSRNOT00000082005	Lpin2-201,Lpin2-202	NM_001108236
rno-miR-novel-3-5p	NM_001108354	Tmem150c	chr14	+	11095536	11166323	1455	1476	0	21	tcagtaagtgtccactgaCCA	(((((..(((.(((.((((((&)))))))))..)))..)))))	-19.9	0.998531	NM_001108354_utr3_7_0_chr14_11164377_f	296	-40.4	149	-20.33	49024	24	1947	771 229	ENST00000515780.2	687	693	243	249	2550849	7mer-m8	0	ENSRNOT00000003076	Tmem150c-201	NM_001108354
rno-miR-novel-3-5p	NM_001108393	Zmiz1	chr16	+	1749190	1954633	3529	3549	1	22	TGTAGTTAGATGATGTGACC	(.(((((..((((.((((((&))))))...)))).))))).)	-15.6	0.99714	NM_001108393_utr3_23_0_chr16_1950894_f	298	-36.57	154	-20.45	50106	24	3740	3341 1870	ENST00000334512.5	2392	2403	917	923	994172	7mer-m8	0	ENSRNOT00000014004	Zmiz1-201	NM_001108393
rno-miR-novel-3-5p	NM_001108577	Ptpa	chr3	+	8982121	9012585	1159	1186	0	20	CAGTTTACCAAAAAAGGACCAGGGCCA	(((((((........((((((.(((((&))))).)))))).)))))))	-20.2	0.99441	NM_001108577_utr3_9_0_chr3_9011289_f	140	-21.94	140	-21.94	38859	24	1297	1138	ENST00000393370.2	1125	1130	459	464	1901274	6mer	0	ENSRNOT00000024914	Ppp2r4-201	NM_001108577
rno-miR-novel-3-5p	NM_001108578	Aif1l	chr3	-	9237943	9262628	1177	1225	1	23	CTCCAAGTTGGCAGTGAGATTTCTTGCAGCAAAGTATCAAACATGACC	((((.((((....(((((.......................(((((((&))))))).))))).))))))))	-19.85	0.999827	NM_001108578_utr3_0_0_chr3_9237944_r	296	-38.89	156	-23.49	38861	24	2489	1203 1579	ENST00000372309.3	5788	5806	2318	2325	1549988	8mer-1a	0	ENSRNOT00000013286	Aif1l-201	NM_001108578
rno-miR-novel-3-5p	NM_001108588	Slc5a12	chr3	+	101791334	101833044	632	671	0	23	TTCCATTCGTCATTTCTGCTGCTGGAGCTATCATGACCA	((((((((((..............((((...((((((((&))))))))))))))))).)))))	-20.13	0.995434	NM_001108588_utr3_13_0_chr3_101831240_f	149	-22.26	149	-22.26	39122	24	1805	645	ENST00000396005.3	1474	1481	541	548	1968129	8mer-1a	0	ENSRNOT00000046937	Slc5a12-201	NM_001108588
rno-miR-novel-3-5p	NM_001108617	Cdk14	chr4	+	25825566	26419127	2032	2092	1	24	GCTCCATACTAATGTCGAAAGGTTTCAATAAGAACATAAAGGCAGCTAGAGGTCCAGGCC	(((((...............(((((.........................(..(((((((&)))).)))..)..))))))))))	-12.99	0.996857	NM_001108617_utr3_12_0_chr4_26416081_f	142	-13.29	142	-13.29	39702	24	3047	688	ENST00000380050.3	2293	2311	1320	1325	1776951	6mer	0	ENSRNOT00000009417	Cdk14-201	NM_001108617
rno-miR-novel-3-5p	NM_001108628	Znrf2	chr4	+	85009349	85090914	4828	4866	1	23	CTCTATTAGAAAGTATTTTGTTCTTGTTAAACAAGGCC	(((((..............((((.((.....((.((((&)))).))...)).)))))))))	-12.53	0.999696	NM_001108628_utr3_6_0_chr4_85085922_f	140	-16.7	140	-16.7	39851	24	4993	3433	ENST00000323037.4	1508	1514	820	825	876888	6mer	0	ENSRNOT00000072271	Znrf2-201	NM_001108628
rno-miR-novel-3-5p	NM_001108633	Reep1	chr4	+	99618621	99735319	1131	1169	0	24	GCTCAAAAAACATGAGACCCTCAAATCTCAAATGACCA	((((......(((((.(((............(((((((&))))))))))))))).....))))	-19.7	0.999436	NM_001108633_utr3_6_0_chr4_99732389_f	140	-20.58	140	-20.58	40320	24	2931	2454	ENST00000541910.1	2297	2303	1012	1018	2696628	7mer-m8	0	ENSRNOT00000064772	Reep1-201	NM_001108633
rno-miR-novel-3-5p	NM_001108709	Etv1	chr6	+	58467253	58558640	4575	4627	0	24	GCCCAGAAATTGAAAATATTGGGTTGTCTTGATCACTCAGAATGGTGGCGCA	((((((..........................(((....((((.(((((.((&))))))).)))).))).)))).))	-14.03	0.997192	NM_001108709_utr3_11_0_chr6_58553504_f	285	-43.21	145	-23.81	42311	24	5137	2051 1166	ENST00000430479.1	8891	8896	4130	4135	2258045	6mer	0	ENSRNOT00000091263,ENSRNOT00000065396	Etv1-201,Etv1-202	NM_001108709,NM_001163156
rno-miR-novel-3-5p	NM_001108718	Alkbh1	chr6	-	111456998	111476777	1319	1345	0	24	GTTGCAGGAAAAATGTTCCTTGACCA	(((.(((.....(((..((.((((((&)))))).))..)))...))).)))	-20.5	0.993112	NM_001108718_utr3_0_0_chr6_111456999_r	150	-26.01	150	-26.01	42497	24	2230	360	ENST00000216489.3	1748	1765	631	636	47470	6mer	0	ENSRNOT00000016389	Alkbh1-201	NM_001108718
rno-miR-novel-3-5p	NM_001108742	Slc41a2	chr7	+	26522313	26607861	1740	1776	0	24	GCTCTTTTTTTGTTTGTTTGTTTTGAGTCttgccca	(((((..............(((((((..(.((.(((&))).)).)..))).)))).)))))	-14.76	0.995364	NM_001108742_utr3_9_0_chr7_26605202_f	151	-18.82	151	-18.82	42707	24	2660	385	ENST00000258538.3	6378	6408	2281	2286	238265	6mer	0	ENSRNOT00000011572	Slc41a2-201	NM_001108742
rno-miR-novel-3-5p	NM_001108747	Rassf3	chr7	-	63513909	63578490	748	769	0	20	CAGTGGATTTGACCTTGACCA	((((......((((.((((((&)))))).)))).....))))	-18.6	0.999308	NM_001108747_utr3_0_0_chr7_63513910_r	142	-21.57	142	-21.57	42765	24	2453	247	ENST00000542104.1	1812	1887	764	769	2698140	6mer	0	ENSRNOT00000007295	Rassf3-201	NM_001108747
rno-miR-novel-3-5p	NM_001108798	Raph1	chr9	-	67290003	67370208	1694	1713	1	23	TTCCTATGATGAAATGACC	((((..(.(((((((((((&))))))..))))).)...))))	-15.6	0.995548	NM_001108798_utr3_0_0_chr9_67290004_r	304	-47.54	164	-27.06	45197	24	3305	635 2310	ENST00000457812.1	393	398	178	183	2402356	6mer	0	ENSRNOT00000036194	Raph1-201	NM_001108798
rno-miR-novel-3-5p	NM_001108843	Lmln	chr11	-	70897051	70961358	1596	1619	0	20	CAGTTTTAAAATGAAACATGACA	((((((....(((((.(((((((&)).))))).)))))))))))	-15.4	0.995264	NM_001108843_utr3_0_0_chr11_70897052_r	427	-56.6	147	-19.36	47533	24	2259	1593 1693 2179	ENST00000330198.4	7547	7553	2312	2318	945671	7mer-m8	0	ENSRNOT00000002427	Lmln-201	NM_001108843
rno-miR-novel-3-5p	NM_001108883	Suv39h2	chr17	+	78762990	78782016	121	147	0	20	CAATTCATGGCTCAAGATATATGCCA	((.((((((..(((.(......((((&))))).)))..)))))).))	-12.4	0.99496	NM_001108883_utr3_5_0_chr17_78779350_f	148	-21.01	148	-21.01	50675	24	2667	1462	ENST00000313519.5	3496	3516	1389	1396	785502	8mer-1a	0	ENSRNOT00000020924,ENSRNOT00000077953	Suv39h2-202,Suv39h2-201	NM_001108883
rno-miR-novel-3-5p	NM_001108921	Tbc1d10b	chr1	-	198641017	198652674	1101	1131	0	20	cagttcttcacattgtggtgactccaacca	((((((...........((((..(((((((&))))..))).))))))))))	-15	0.993495	NM_001108921_utr3_0_0_chr1_198641018_r	150	-17.83	150	-17.83	36622	24	1283	5	ENST00000409939.3	449	474	205	211	2140136	7mer-1a	0	ENSRNOT00000023706	Tbc1d10b-201	NM_001108921
rno-miR-novel-3-5p	NM_001108935	Col4a3bp	chr2	+	27365147	27469778	2139	2171	0	18	GTTTGTGGTAAAAAAAAGATAAGGAATGACCA	(((..(((.................(((((((&)))))))...)))..)))	-13.75	0.999842	NM_001108935_utr3_17_0_chr2_27466752_f	164	-20.25	164	-20.25	37335	24	3027	1321	ENST00000380494.5	3890	3902	2174	2180	1784991	7mer-m8	0	ENSRNOT00000021549	Col4a3bp-201	NM_001108935
rno-miR-novel-3-5p	NM_001108941	Tbl1xr1	chr2	+	107233053	107359229	3258	3292	0	24	GCTTTTTGACATAAAAATGTCAAGAGACAGGCCA	(((((..............(((.(((.(((((((&))))).)).))).)))...)))))	-12.93	0.997177	NM_001108941_utr3_15_0_chr2_107353244_f	295	-53.62	155	-27.64	37412	24	5986	80 3024	ENST00000430069.1	6842	6855	3448	3454	2254420	7mer-m8	0	ENSRNOT00000015573	Tbl1xr1-201	NM_001108941
rno-miR-novel-3-5p	NM_001108969	Clvs1	chr5	+	22380367	22580380	1996	2043	0	23	TTCTGGCTTTTCACAAGGCAATATTTAGAATCCTGCTGTAATGACCA	(((..(.................(((((((((........(((((((&)))))))))))).)))))..)))	-13.02	0.999638	NM_001108969_utr3_9_0_chr5_22578102_f	149	-23.45	149	-23.45	40832	24	2279	92	ENST00000518592.1	3632	3638	1773	1779	2559243	7mer-m8	0	ENSRNOT00000087182,ENSRNOT00000009744	Clvs1-201,Clvs1-202	NM_001108969
rno-miR-novel-3-5p	NM_001108970	Mob3b	chr5	-	50438575	50638136	763	795	0	21	CCAGAAGAGAGGAAATGGTTTTAAAATGACCA	((((.......(((...........(((((((&)))))))..))).....))))	-14.02	0.99974	NM_001108970_utr3_1_0_chr5_50439014_r	141	-21.61	141	-21.61	40859	24	931	276	ENST00000262244.5	8194	8200	3975	3980	300565	6mer	0	ENSRNOT00000012519	Mob3b-201	NM_001108970
rno-miR-novel-3-5p	NM_001109010	Nudt12	chr9	-	105680669	105693357	466	485	0	24	GTCCTAGTTTGTATGACCA	(..((((((..((((((((&))))))).....)..))))))..)	-17.4	0.991313	NM_001109010_utr3_0_0_chr9_105680670_r	145	-21.05	145	-21.05	45401	24	2386	1660	ENST00000230792.2	3954	3962	1007	1013	104314	7mer-1a	0	ENSRNOT00000066968	Nudt12-201	NM_001109010
rno-miR-novel-3-5p	NM_001109012	Rp2	chrX	-	2066297	2116661	566	586	1	21	CCAGTTAAATAATCATGTCC	((((((....(((((((.((&)).)))))))....))))))	-19.6	0.994381	NM_001109012_utr3_1_0_chrX_2068491_r	286	-45.17	145	-24.57	45431	24	839	564 736	ENST00000218340.3	3433	3442	1359	1364	53857	6mer	0	ENSRNOT00000055077,ENSRNOT00000081913	Rp2-202,Rp2-201	NM_001109012
rno-miR-novel-3-5p	NM_001109014	Tmem164	chrX	+	113948674	114110062	3446	3491	1	24	GCCCTTGTTTGTGACACTTGTACACTGATTTGCCACTCATGGCAC	((((..(((..(((....................((.((((((.(&))))))))))))..))).)).))	-16.05	0.999556	NM_001109014_utr3_6_0_chrX_114105956_f	453	-74.9	159	-28.41	45544	24	4107	1486 622 3267	ENST00000372073.1	2905	2917	1493	1499	1541075	7mer-m8	0	ENSRNOT00000068431	Tmem164-201	NM_001109014
rno-miR-novel-3-5p	NM_001109018	Rab9b	chrX	-	107531403	107542510	2625	2661	0	23	CTAGATAGTTAATGAACACTAGATATTTAATGAACA	((...(((((.((((((............((((.((&)).)))).)))))).))))).))	-12.52	0.995303	NM_001109018_utr3_0_0_chrX_107531404_r	151	-16.13	151	-16.13	45865	24	2973	1582	ENST00000243298.2	2102	2107	1116	1121	146390	6mer	0	ENSRNOT00000074140	Rab9b-201	NM_001109018
rno-miR-novel-3-5p	NM_001109081	Wdr26	chr13	-	99493119	99531959	1690	1709	0	18	GTTCATTCTCCCAAAGCCA	((((((....(((..((((&))))..)))...))))))	-13.4	0.99543	NM_001109081_utr3_0_0_chr13_99493120_r	150	-24.67	150	-24.67	48923	24	4525	1548	ENST00000414423.2	2508	2514	1454	1459	2160955	6mer	0	ENSRNOT00000005059	Wdr26-201	NM_001109081
rno-miR-novel-3-5p	NM_001109090	Sec14l4	chr14	+	84274549	84290594	646	679	1	21	CCaggcaaagccactgcgtagcccagggtggcc	((((............(((((((....((((((&)))))))))).)))..))))	-15.74	0.99992	NM_001109090_utr3_11_0_chr14_84288978_f	152	-22.67	152	-22.67	49117	24	1617	1071	ENST00000381982.3	3943	3958	1104	1109	1821698	6mer	0	ENSRNOT00000087383,ENSRNOT00000006116,ENSRNOT00000078271,ENSRNOT00000006053	Sec14l4-204,Sec14l4-202,Sec14l4-203,Sec14l4-201	NM_001109090,NM_022608
rno-miR-novel-3-5p	NM_001109099	Naa30	chr15	+	26033790	26052753	2801	2831	1	19	AGTTGTCATGTTTTAACTCTAACCATGCCC	(((..(((((..........(((((((.((&)).)))))))))))))))	-15.1	0.999584	NM_001109099_utr3_3_0_chr15_26049335_f	149	-20.82	149	-20.82	49791	24	3419	2953	ENST00000556492.1	3578	3588	1786	1791	2765281	6mer	0	ENSRNOT00000020074	Naa30-201	NM_001109099
rno-miR-novel-3-5p	NM_001109135	Tmem200a	chr1	+	20331975	20412381	1	25	1	24	GTTTAAAAAAATAGACCGTGTTCC	((((......((..((((((..((&)).))))))..))......))))	-13.7	0.999142	NM_001109135_utr3_1_0_chr1_20410691_f	145	-17.91	145	-17.91	35531	24	1691	492	ENST00000296978.3	690	702	320	325	605547	6mer	0	ENSRNOT00000070858	Tmem200a-202	NM_001109135
rno-miR-novel-3-5p	NM_001109312	Vwc2	chr14	+	91201729	91348219	1614	1651	0	22	TCAATTTCATGAAAATACTCAGGGGTATTATTGGCCA	((...((((((((..................((((((&))))))...))))))))...))	-15.1	0.99342	NM_001109312_utr3_3_0_chr14_91346245_f	140	-15.29	140	-15.29	48999	24	1975	690	ENST00000340652.4	9203	9213	3818	3824	1076541	7mer-m8	0	ENSRNOT00000071558	Vwc2-201	NM_001109312
rno-miR-novel-3-5p	NM_001109436	Mogat2	chr1	-	164181761	164205222	233	266	0	23	CTCCACAGTTGTAATGTCATTCAAACATGACCA	(((((...........((((.....((((((((&))))))))....))))..)))))	-18.92	0.999705	NM_001109436_utr3_0_0_chr1_164181762_r	307	-40.72	156	-22.26	36386	24	714	241 496	ENST00000526712.1	2303	2309	971	977	2596317	7mer-m8	0	ENSRNOT00000035774	Mogat2-201	NM_001109436
rno-miR-novel-3-5p	NM_001109480	Tmem229a	chr4	-	52345604	52350624	1813	1855	0	24	GCTCCTCTGACTCACAAAAATCCCATGTAGGAACACATGACA	(((((......(((................((((.(((((((&)).))))))))).)))...)))))	-15.33	0.995629	NM_001109480_utr3_0_0_chr4_52345605_r	145	-18.52	145	-18.52	40129	24	3527	1832	ENST00000455783.1	1627	1632	713	718	2391702	6mer	0	ENSRNOT00000060476	Tmem229a-201	NM_001109480
rno-miR-novel-3-5p	NM_001109606	Fbxo3	chr3	+	93968854	94000863	2057	2081	1	24	gagctggggactgaactcagggcc	(..(..(....(((((.((.((((&)))).)))))))....)..)..)	-16.1	0.998317	NM_001109606_utr3_10_0_chr3_93998705_f	286	-39.65	144	-20.61	38569	24	2159	604 1957	ENST00000534136.1	438	736	248	253	2631300	6mer	0	ENSRNOT00000014478	Fbxo3-201	NM_001109606
rno-miR-novel-3-5p	NM_001109625	Capza1	chr2	-	207305749	207350812	2021	2043	0	22	TTCATATTATCCATCCATGCCA	((((..((((....((((((((&))).)))))...))))..))))	-12.6	0.992932	NM_001109625_utr3_0_0_chr2_207305750_r	148	-19.03	148	-19.03	38184	24	2092	1742	ENST00000263168.3	2223	2229	1171	1177	318571	7mer-m8	0	ENSRNOT00000056015,ENSRNOT00000004893	RGD1563947-201,Capza1-201	NM_001109625
rno-miR-novel-3-5p	NM_001110151	Snx27	chr2	-	195738612	195821608	476	497	1	21	CCTTTCACTGAATTCATGACC	((.((((.((((.((((((((&))))))))))))))))..))	-20.3	0.993602	NM_001110151_utr3_0_0_chr2_195738613_r	163	-21.88	163	-21.88	37498	24	3669	473	ENST00000458013.2	7172	7178	3253	3258	2403321	6mer	0	ENSRNOT00000028389,ENSRNOT00000071442	Snx27-201,Snx27-202	NM_152847,NM_001110151
rno-miR-novel-3-5p	NM_001127379	Api5	chr3	-	83310881	83335960	1358	1408	0	24	GTTTTGGTTTTTTTGAGGTTTTGATTCCTACACAGGTGTCTTCATTACCA	((((..((((...((((........................((((.((((&)))).)))))))).))))..))))	-14.45	0.997177	NM_001127379_utr3_0_0_chr3_83310882_r	286	-44.6	145	-24.96	39091	24	2017	1656 1858	ENST00000534695.1	2976	2981	1434	1439	2634628	6mer	0	ENSRNOT00000013914	Api5-201	NM_001127379
rno-miR-novel-3-5p	NM_001130536	Fzd6	chr7	+	77899321	77931029	131	174	0	23	ctctcagcacagcagaaagaGAGTTCACTGTTGCCGTCTTCCA	((((.................((((((.((..(((((...(((&)))..))))).))))))))))))	-15.62	0.997829	NM_001130536_utr3_6_0_chr7_77929261_f	153	-21.13	153	-21.13	43282	24	1769	1132	ENST00000358755.4	1904	1914	747	753	1258216	7mer-m8	0	ENSRNOT00000006195	Fzd6-201	NM_001130536
rno-miR-novel-3-5p	NM_001130541	Colec10	chr7	+	93975450	94035999	111	181	0	23	CTCCACTATCTTCTTCTGTGTTAATTGTGAAGTTTTTGGACATGATGTTTACTTGGGACGTTCTTGGCCA	((((..........................(((((.(((((.......................((((((&))))))..))))).)))))))))	-16.07	0.998259	NM_001130541_utr3_5_0_chr7_94032291_f	146	-17.67	146	-17.67	42793	24	3709	815	ENST00000332843.2	9576	9582	1968	1973	974917	6mer	0	ENSRNOT00000011379	Colec10-201	NM_001130541
rno-miR-novel-3-5p	NM_001134509	Borcs7	chr1	+	266451020	266464903	1282	1306	0	23	CTCCCAGCATATAAAACATGACCA	((.((((..(((.((.((((((((&)))))))).)).)))..))))))	-18.7	0.992727	NM_001134509_utr3_4_0_chr1_266463122_f	310	-37.91	169	-21.32	37201	24	1782	1283 1048	ENST00000339834.5	663	670	105	111	1064339	7mer-1a	0	ENSRNOT00000027196	Borcs7-201	NM_001134509
rno-miR-novel-3-5p	NM_001134513	Tbck	chr2	+	237751653	237958497	2615	2673	0	24	gcaccagatcttaactttctcttactgatagagcagagaagggggaacagagtggcca	((.((((.((..............................(...((((...(((((((&))))))).)))).))).)))).))	-17.41	0.999015	NM_001134513_utr3_24_0_chr2_237955270_f	160	-24.7	160	-24.7	37567	24	3228	2214	ENST00000273980.5	3435	3441	1021	1027	441343	7mer-1a	0	ENSRNOT00000038827,ENSRNOT00000083937	Tbck-201,Tbck-202	NM_001134513
rno-miR-novel-3-5p	NM_001134747	Zmat4	chr16	-	72762559	73152921	114	141	0	23	TTCACAGATTAGATTAACACATGACCA	(((.(((.(((....(((.((((((((&)))))))))))..))).))))))	-19	0.998062	NM_001134747_utr3_0_0_chr16_72762560_r	159	-22.43	159	-22.43	50181	24	3277	114	ENST00000315769.7	4151	4157	2053	2058	804496	6mer	0	ENSRNOT00000048602	Zmat4-201	NM_001134747
rno-miR-novel-3-5p	NM_001135576	Smim13	chr17	-	21334990	21353252	1213	1248	0	20	cagtggtgagcagccctgggaatgctgtgtggcca	((((.((((((.................(((((((&))))))).))))))..))))	-17.97	0.998664	NM_001135576_utr3_0_0_chr17_21334991_r	150	-22.02	150	-22.02	50812	24	4068	2173	ENST00000416247.2	140	151	74	80	2170544	7mer-1a	0	ENSRNOT00000067898	Smim13-201	NM_001135576
rno-miR-novel-3-5p	NM_001135708	Urb2	chr19	+	56803707	56827017	170	198	1	24	gctcactatgtagaacaccagcgtggcc	((((........((((.....(((((((&)))))))))))........))))	-16.99	0.999736	NM_001135708_utr3_8_0_chr19_56825787_f	142	-22.81	142	-22.81	51898	24	1231	838	ENST00000258243.2	798	809	225	230	234348	6mer	0	ENSRNOT00000036042	Urb2-201	NM_001135708
rno-miR-novel-3-5p	NM_001135742	Irgq	chr1	+	81395921	81403872	1538	1583	1	24	gcctagtatttattATCCTGGTTTATTGATCATTGGCACATGGCC	(((((((......................((((..((.(((((((&)))))))))..))))))))).))	-19.84	0.997385	NM_001135742_utr3_2_0_chr1_81399673_f	141	-16.02	141	-16.02	35903	24	4200	1560	ENST00000422989.1	8262	8268	1057	1062	2210560	6mer	0	ENSRNOT00000072750,ENSRNOT00000081829	Irgq-201,Irgq-202	NM_001135742
rno-miR-novel-3-5p	NM_001145175	Shisa7	chr1	+	72545595	72564513	2236	2277	0	21	CCTATCATGACTCATTGGGATTAACTGTTACCATGGTGCCA	((..((((((...................((((((..((((&))))))))))))))))...))	-17.5	0.996032	NM_001145175_utr3_5_0_chr1_72560349_f	433	-53.28	147	-18.44	35756	24	4165	2216 1191 2410	ENST00000376325.4	1904	1911	1106	1113	1679022	8mer-1a	0	ENSRNOT00000022698	Shisa7-201	NM_001145175
rno-miR-novel-3-5p	NM_001163156	Etv1	chr6	+	58468190	58558640	4575	4627	0	24	GCCCAGAAATTGAAAATATTGGGTTGTCTTGATCACTCAGAATGGTGGCGCA	((((((..........................(((....((((.(((((.((&))))))).)))).))).)))).))	-14.03	0.997192	NM_001163156_utr3_12_0_chr6_58553504_f	285	-43.21	145	-23.81	42312	24	5137	2051 1166	ENST00000430479.1	8891	8896	4130	4135	2258045	6mer	0	ENSRNOT00000091263,ENSRNOT00000065396	Etv1-201,Etv1-202	NM_001108709,NM_001163156
rno-miR-novel-3-5p	NM_001163168	Ntrk2	chr17	-	6114597	6244627	3078	3113	1	23	CTCATCTTCATGGTGTCCTTAGTAGGCTGATGACC	(((...(((((((...((...........((((((&)))))))).)))))))...)))	-17.1	0.999126	NM_001163168_utr3_0_0_chr17_6114598_r	149	-23.29	149	-23.29	50584	24	4824	1193	ENST00000376214.1	10758	10763	5405	5410	1676394	6mer	0	ENSRNOT00000082611,ENSRNOT00000090914,ENSRNOT00000042145	Ntrk2-203,Ntrk2-202,Ntrk2-201	NM_001163168,NM_012731
rno-miR-novel-3-5p	NM_001163277	Jakmip3	chr1	+	211351433	211421022	317	350	0	22	TCCAGCATTGTATATTACAAAGCCCAGTGGCCA	(((((...((..........((((..(((((((&)))))))))))))....)))))	-16.7	0.999504	NM_001163277_utr3_21_0_chr1_211402970_f	140	-18.13	140	-18.13	35334	24	957	573	ENST00000298622.4	834	839	409	414	621403	6mer	0	ENSRNOT00000030461,ENSRNOT00000082751	Jakmip3-201,Jakmip3-202	NM_001163277
rno-miR-novel-3-5p	NM_001164157	Nus1	chr20	+	33557051	33584011	517	538	0	22	TTCAGTCTTTTTTAGTGACCA	(((((((.......(((((((&))))))).......)).)))))	-16.24	0.999722	NM_001164157_utr3_4_0_chr20_33581340_f	155	-22.28	155	-22.28	52392	24	2672	1905	ENST00000368494.3	776	782	423	429	1413353	7mer-1a	0	ENSRNOT00000000467	Nus1-201	NM_001164157
rno-miR-novel-3-5p	NM_001168000	Mier3	chr2	+	43271091	43294889	2685	2712	1	19	AGGACGTGGACATTCAGAAGTGTAACC	((..(((((((........(((..(((&)))))).)))))))..))	-12	0.995942	NM_001168000_utr3_10_0_chr2_43291746_f	141	-23.51	141	-23.51	37707	24	3144	600	ENST00000381226.3	5361	5367	3203	3209	1803697	7mer-m8	0	ENSRNOT00000017571,ENSRNOT00000087031	Mier3-202,Mier3-201	NM_001168000
rno-miR-novel-3-5p	NM_001169133	Tenm3	chr16	+	46423868	46929023	2438	2460	1	24	GCTTTTACAAGAAATAGTGACC	(((((..((.(((...((((((&))))))..))).))....)))))	-15.6	0.99714	NM_001169133_utr3_28_0_chr16_46926246_f	149	-19.35	149	-19.35	50150	24	2778	253	ENST00000511685.1	4508	4514	2141	2146	2533576	6mer	0	ENSRNOT00000017624	Tenm3-201	NM_001169133
rno-miR-novel-3-5p	NM_001170601	Srp72	chr14	-	33447583	33560503	347	407	0	23	TTCCAAGTATGTGTTTAGAGCTATCATGGATGAAAAAGGATCTGAGGAACCAAGTGGCCA	(((((.......(((((.............................((((((..((((((&)))))))))))).))))))))))	-18.62	0.996278	NM_001170601_utr3_0_0_chr14_33447584_r	172	-27.7	172	-27.7	48980	24	1558	777	ENST00000342756.5	1796	1802	762	768	1108034	7mer-m8	0	ENSRNOT00000066382,ENSRNOT00000002862	Srp72-202,Srp72-201	NM_001170601
rno-miR-novel-3-5p	NM_001177593	Ptpn11	chr12	+	40895514	40955999	3092	3121	1	21	CCTGTTTATTTATGACCTAATTGTGACTC	((.((((((....((((.....(((((.(&)))))))))).)))))).))	-13.3	0.998589	NM_001177593_utr3_15_0_chr12_40952453_f	307	-46.93	166	-28.19	48285	24	3547	1710 3090	ENST00000351677.2	3477	3489	1160	1167	1160576	8mer-1a	0	ENSRNOT00000046323	Ptpn11-201	NM_001177593,NM_013088
rno-miR-novel-3-5p	NM_001191068	Sgcb	chr14	+	37113193	37128623	2193	2223	0	23	CTCATGTGTTCATCTGTTTTGAATGTACCA	(((....((((((.........(((.((((&))))))).....))))))..)))	-12.64	0.999671	NM_001191068_utr3_5_0_chr14_37125892_f	155	-18.94	155	-18.94	49325	24	2732	999	ENST00000381431.5	2452	2482	1018	1025	1809946	8mer-1a	0	ENSRNOT00000089094,ENSRNOT00000002921	Sgcb-201,Sgcb-202	NM_001191068
rno-miR-novel-3-5p	NM_001191071	Mark4	chr1	-	80335516	80367313	34	55	0	21	ccaccatcaccaccacAGCCA	(((...(((..((((..((((&))))..))))...)))..)))	-13.4	0.997589	NM_001191071_utr3_0_0_chr1_80335517_r	143	-21.23	143	-21.23	35163	24	934	171	ENST00000300843.4	2234	2245	1228	1234	646028	7mer-m8	0	ENSRNOT00000023392,ENSRNOT00000084882	Mark4-201,Mark4-202	NM_001191071
rno-miR-novel-3-5p	NM_001191563	Sorcs1	chr1	-	269973350	270472866	49	81	0	24	GCTCTTGTCAAGTACATCATCCTTCATGACCA	(((((.((........((((...(((((((((&)))))))))...)))))).)))))	-21.3	0.995263	NM_001191563_utr3_0_0_chr1_269973351_r	161	-20.45	161	-20.45	35476	24	433	55	ENST00000369698.1	422	428	203	209	1449057	7mer-m8	0	ENSRNOT00000015979	Sorcs1-201	NM_001191563
rno-miR-novel-3-5p	NM_001191707	Plch1	chr2	-	154256907	154343671	213	240	1	24	GTGTCAGTATAAAATGTGTGCATGACC	((..((((.....(((....(((((((&)))))))...)))..))))..))	-16.3	0.999889	NM_001191707_utr3_0_0_chr2_154256908_r	147	-18.51	147	-18.51	37453	24	664	214	ENST00000447496.2	2139	2145	1666	1672	2346844	7mer-1a	1	ENSRNOT00000057724,ENSRNOT00000076326,ENSRNOT00000076165,ENSRNOT00000076274	Plch1-201,Plch1-001,Plch1-002,Plch1-003	NM_001191707
rno-miR-novel-3-5p	NM_001191783	Best3	chr7	+	60015997	60057154	611	627	1	24	gctcctcccATGACTC	(((((..(((((((.(&))))))))..........)))))	-16.2	0.999898	NM_001191783_utr3_8_0_chr7_60056209_f	143	-18.49	143	-18.49	42759	24	946	606	ENST00000488961.1	6094	6102	2429	2435	2469613	7mer-1a	0	ENSRNOT00000007309	Best3-201	NM_001191783
rno-miR-novel-3-5p	NM_001191917	Btaf1	chr1	+	255579473	255654932	862	913	0	24	GCTCTTCATACACGGCATACAAGGATACACGTGTCTATATGACAGTGACCA	(((((...........................((...(((((..(((((((&)))))))...))))).)).)))))	-15.69	0.999241	NM_001191917_utr3_37_0_chr1_255652135_f	295	-38.49	152	-21.72	35439	24	2798	2276 1788	ENST00000265990.6	1603	1610	906	911	385445	6mer	0	ENSRNOT00000024465,ENSRNOT00000081786	Btaf1-201,Btaf1-202	NM_001191917
rno-miR-novel-3-5p	NM_001191919	Smcr8	chr10	+	47019325	47026465	246	298	0	24	Gctcccaaataagggggtgtccttaattttccaaggagcagcagtgtgagca	(((((.......................(((....((((......((((.((&)).)))).))))..)))..)))))	-12.01	0.998039	NM_001191919_utr3_1_0_chr10_47026122_f	142	-25.04	142	-25.04	46646	24	344	1	ENST00000406438.3	6537	6551	2427	2432	2097193	6mer	0	ENSRNOT00000006984,ENSRNOT00000079375	Smcr8-201,Smcr8-202	NM_001191919
rno-miR-novel-3-5p	NM_001195277	Tmem178b	chr4	+	67669265	68059249	5667	5686	1	21	CCAAAAGAATTTCCATGCC	(((.........(((((((&)).))))).........)))	-12.27	0.996857	NM_001195277_utr3_3_0_chr4_68050059_f	145	-23.46	145	-23.46	39827	24	9191	7753	ENST00000565468.1	15724	15738	7674	7680	2798328	7mer-m8	0	ENSRNOT00000073638	Tmem178b-201	NM_001195277
rno-miR-novel-3-5p	NM_001195488	Coa5	chr9	-	44011470	44024876	3395	3415	1	24	gcctggtctcttccatgacc	(((..((.((..((((((((&)))))))).....))))..).))	-20.3	0.997974	NM_001195488_utr3_0_0_chr9_44011471_r	151	-21.48	151	-21.48	45116	24	3555	3394	ENST00000328709.3	5731	5736	2140	2145	931220	6mer	0	ENSRNOT00000024366	Coa5-201	NM_001195488
rno-miR-novel-3-5p	NM_001195559	Camta1	chr5	-	168138206	169017295	2561	2611	1	23	CTCCATTGCTTATGGTTCAGATGAATGATCATTTGACCAGAGCGGTGACC	((((.........((((((....................((((.((((((&)))))).)))).))))))))))	-22.2	0.99949	NM_001195559_utr3_0_0_chr5_168138207_r	151	-13.86	151	-13.86	40810	24	3337	1377	ENST00000557126.1	472	478	285	291	2768432	7mer-m8	0	ENSRNOT00000092887,ENSRNOT00000093092,ENSRNOT00000092964,ENSRNOT00000066120,ENSRNOT00000067481	Camta1-202,Camta1-001,Camta1-002,Camta1-003,Camta1-201	NM_001195560,NM_001195559
rno-miR-novel-3-5p	NM_001246319	Cenpw	chr1	+	29915442	29920598	506	543	0	23	CTTCAGGATTTAGTAGATAAAGCATTTTCCATGGCAG	((((((................(((...(((((((.(&).)))))))...)))..))))))	-14.37	0.999511	NM_001246319_utr3_2_0_chr1_29919373_f	143	-23.6	143	-23.6	35554	24	1226	870	ENST00000368328.4	1777	1784	791	798	1408881	8mer-1a	0	ENSRNOT00000065677	Cenpw-201	NM_001246319
rno-miR-novel-3-5p	NM_001270602	Grin1	chr3	-	2507744	2534663	118	158	1	21	CCAggccgtgcccgcctgcccaccggtcggccggctggcc	((((..((((..................(((((..(((((&))))))))))))))..))))	-19.46	0.997589	NM_001270602_utr3_0_0_chr3_2507745_r	153	-18.39	153	-18.39	38738	24	1139	1012	ENST00000371561.3	2123	2163	1026	1032	1524597	7mer-m8	0	ENSRNOT00000044246,ENSRNOT00000037725,ENSRNOT00000049297	Grin1-203,Grin1-202,Grin1-201	NM_001270602,NM_001270610,NM_001270603,NM_001270605,NM_001270606,NM_001270608,NM_017010,NM_001287423
rno-miR-novel-3-5p	NM_001270603	Grin1	chr3	-	2507744	2534663	118	158	1	21	CCAggccgtgcccgcctgcccaccggtcggccggctggcc	((((..((((..................(((((..(((((&))))))))))))))..))))	-19.46	0.997589	NM_001270603_utr3_0_0_chr3_2507745_r	153	-18.39	153	-18.39	38739	24	1139	1012	ENST00000371561.3	2123	2163	1026	1032	1524597	7mer-m8	0	ENSRNOT00000044246,ENSRNOT00000037725,ENSRNOT00000049297	Grin1-203,Grin1-202,Grin1-201	NM_001270602,NM_001270610,NM_001270603,NM_001270605,NM_001270606,NM_001270608,NM_017010,NM_001287423
rno-miR-novel-3-5p	NM_001270605	Grin1	chr3	-	2507744	2534663	118	158	1	21	CCAggccgtgcccgcctgcccaccggtcggccggctggcc	((((..((((..................(((((..(((((&))))))))))))))..))))	-19.46	0.997589	NM_001270605_utr3_0_0_chr3_2507745_r	153	-18.39	153	-18.39	38740	24	1139	1012	ENST00000371561.3	2123	2163	1026	1032	1524597	7mer-m8	0	ENSRNOT00000044246,ENSRNOT00000037725,ENSRNOT00000049297	Grin1-203,Grin1-202,Grin1-201	NM_001270602,NM_001270610,NM_001270603,NM_001270605,NM_001270606,NM_001270608,NM_017010,NM_001287423
rno-miR-novel-3-5p	NM_001270630	Bdnf	chr3	+	100787955	100819214	2769	2816	0	21	CCACATCAGAAGCCTATTGTAAATACAGGTTCTATTTAAGTGTACCA	(((..(((..((((.........................(((.((((&)))))))))))..)))..)))	-13.21	0.99949	NM_001270630_utr3_1_0_chr3_100816330_f	153	-19.31	153	-19.31	38585	24	2885	149	ENST00000439476.2	201	207	165	171	2305886	7mer-m8	0	ENSRNOT00000078543,ENSRNOT00000090445,ENSRNOT00000083542,ENSRNOT00000080190,ENSRNOT00000073636,ENSRNOT00000083289,ENSRNOT00000089233,ENSRNOT00000077703	Bdnf-207,Bdnf-206,Bdnf-205,Bdnf-204,Bdnf-203,Bdnf-202,Bdnf-201,Bdnf-208	NM_001270638,NM_012513,NM_001270631,NM_001270630,NM_001270633,NM_001270632,NM_001270635,NM_001270634,NM_001270637,NM_001270636
rno-miR-novel-3-5p	NM_001270631	Bdnf	chr3	+	100769838	100819214	2769	2816	0	21	CCACATCAGAAGCCTATTGTAAATACAGGTTCTATTTAAGTGTACCA	(((..(((..((((.........................(((.((((&)))))))))))..)))..)))	-13.21	0.99949	NM_001270631_utr3_1_0_chr3_100816330_f	153	-19.31	153	-19.31	38579	24	2885	149	ENST00000439476.2	201	207	165	171	2305886	7mer-m8	0	ENSRNOT00000078543,ENSRNOT00000090445,ENSRNOT00000083542,ENSRNOT00000080190,ENSRNOT00000073636,ENSRNOT00000083289,ENSRNOT00000089233,ENSRNOT00000077703	Bdnf-207,Bdnf-206,Bdnf-205,Bdnf-204,Bdnf-203,Bdnf-202,Bdnf-201,Bdnf-208	NM_001270638,NM_012513,NM_001270631,NM_001270630,NM_001270633,NM_001270632,NM_001270635,NM_001270634,NM_001270637,NM_001270636
rno-miR-novel-3-5p	NM_001270632	Bdnf	chr3	+	100769838	100819214	2769	2816	0	21	CCACATCAGAAGCCTATTGTAAATACAGGTTCTATTTAAGTGTACCA	(((..(((..((((.........................(((.((((&)))))))))))..)))..)))	-13.21	0.99949	NM_001270632_utr3_1_0_chr3_100816330_f	153	-19.31	153	-19.31	38580	24	2885	149	ENST00000439476.2	201	207	165	171	2305886	7mer-m8	0	ENSRNOT00000078543,ENSRNOT00000090445,ENSRNOT00000083542,ENSRNOT00000080190,ENSRNOT00000073636,ENSRNOT00000083289,ENSRNOT00000089233,ENSRNOT00000077703	Bdnf-207,Bdnf-206,Bdnf-205,Bdnf-204,Bdnf-203,Bdnf-202,Bdnf-201,Bdnf-208	NM_001270638,NM_012513,NM_001270631,NM_001270630,NM_001270633,NM_001270632,NM_001270635,NM_001270634,NM_001270637,NM_001270636
rno-miR-novel-3-5p	NM_001270633	Bdnf	chr3	+	100786861	100819214	2769	2816	0	21	CCACATCAGAAGCCTATTGTAAATACAGGTTCTATTTAAGTGTACCA	(((..(((..((((.........................(((.((((&)))))))))))..)))..)))	-13.21	0.99949	NM_001270633_utr3_1_0_chr3_100816330_f	153	-19.31	153	-19.31	38583	24	2885	149	ENST00000439476.2	201	207	165	171	2305886	7mer-m8	0	ENSRNOT00000078543,ENSRNOT00000090445,ENSRNOT00000083542,ENSRNOT00000080190,ENSRNOT00000073636,ENSRNOT00000083289,ENSRNOT00000089233,ENSRNOT00000077703	Bdnf-207,Bdnf-206,Bdnf-205,Bdnf-204,Bdnf-203,Bdnf-202,Bdnf-201,Bdnf-208	NM_001270638,NM_012513,NM_001270631,NM_001270630,NM_001270633,NM_001270632,NM_001270635,NM_001270634,NM_001270637,NM_001270636
rno-miR-novel-3-5p	NM_001270634	Bdnf	chr3	+	100788861	100819214	2769	2816	0	21	CCACATCAGAAGCCTATTGTAAATACAGGTTCTATTTAAGTGTACCA	(((..(((..((((.........................(((.((((&)))))))))))..)))..)))	-13.21	0.99949	NM_001270634_utr3_2_0_chr3_100816330_f	153	-19.31	153	-19.31	38587	24	2885	149	ENST00000439476.2	201	207	165	171	2305886	7mer-m8	0	ENSRNOT00000078543,ENSRNOT00000090445,ENSRNOT00000083542,ENSRNOT00000080190,ENSRNOT00000073636,ENSRNOT00000083289,ENSRNOT00000089233,ENSRNOT00000077703	Bdnf-207,Bdnf-206,Bdnf-205,Bdnf-204,Bdnf-203,Bdnf-202,Bdnf-201,Bdnf-208	NM_001270638,NM_012513,NM_001270631,NM_001270630,NM_001270633,NM_001270632,NM_001270635,NM_001270634,NM_001270637,NM_001270636
rno-miR-novel-3-5p	NM_001270635	Bdnf	chr3	+	100770974	100819214	2769	2816	0	21	CCACATCAGAAGCCTATTGTAAATACAGGTTCTATTTAAGTGTACCA	(((..(((..((((.........................(((.((((&)))))))))))..)))..)))	-13.21	0.99949	NM_001270635_utr3_1_0_chr3_100816330_f	153	-19.31	153	-19.31	38582	24	2885	149	ENST00000439476.2	201	207	165	171	2305886	7mer-m8	0	ENSRNOT00000078543,ENSRNOT00000090445,ENSRNOT00000083542,ENSRNOT00000080190,ENSRNOT00000073636,ENSRNOT00000083289,ENSRNOT00000089233,ENSRNOT00000077703	Bdnf-207,Bdnf-206,Bdnf-205,Bdnf-204,Bdnf-203,Bdnf-202,Bdnf-201,Bdnf-208	NM_001270638,NM_012513,NM_001270631,NM_001270630,NM_001270633,NM_001270632,NM_001270635,NM_001270634,NM_001270637,NM_001270636
rno-miR-novel-3-5p	NM_001270636	Bdnf	chr3	+	100788805	100819214	2769	2816	0	21	CCACATCAGAAGCCTATTGTAAATACAGGTTCTATTTAAGTGTACCA	(((..(((..((((.........................(((.((((&)))))))))))..)))..)))	-13.21	0.99949	NM_001270636_utr3_1_0_chr3_100816330_f	153	-19.31	153	-19.31	38586	24	2885	149	ENST00000439476.2	201	207	165	171	2305886	7mer-m8	0	ENSRNOT00000078543,ENSRNOT00000090445,ENSRNOT00000083542,ENSRNOT00000080190,ENSRNOT00000073636,ENSRNOT00000083289,ENSRNOT00000089233,ENSRNOT00000077703	Bdnf-207,Bdnf-206,Bdnf-205,Bdnf-204,Bdnf-203,Bdnf-202,Bdnf-201,Bdnf-208	NM_001270638,NM_012513,NM_001270631,NM_001270630,NM_001270633,NM_001270632,NM_001270635,NM_001270634,NM_001270637,NM_001270636
rno-miR-novel-3-5p	NM_001270637	Bdnf	chr3	+	100769838	100819214	2769	2816	0	21	CCACATCAGAAGCCTATTGTAAATACAGGTTCTATTTAAGTGTACCA	(((..(((..((((.........................(((.((((&)))))))))))..)))..)))	-13.21	0.99949	NM_001270637_utr3_1_0_chr3_100816330_f	153	-19.31	153	-19.31	38581	24	2885	149	ENST00000439476.2	201	207	165	171	2305886	7mer-m8	0	ENSRNOT00000078543,ENSRNOT00000090445,ENSRNOT00000083542,ENSRNOT00000080190,ENSRNOT00000073636,ENSRNOT00000083289,ENSRNOT00000089233,ENSRNOT00000077703	Bdnf-207,Bdnf-206,Bdnf-205,Bdnf-204,Bdnf-203,Bdnf-202,Bdnf-201,Bdnf-208	NM_001270638,NM_012513,NM_001270631,NM_001270630,NM_001270633,NM_001270632,NM_001270635,NM_001270634,NM_001270637,NM_001270636
rno-miR-novel-3-5p	NM_001270638	Bdnf	chr3	+	100787448	100819214	2769	2816	0	21	CCACATCAGAAGCCTATTGTAAATACAGGTTCTATTTAAGTGTACCA	(((..(((..((((.........................(((.((((&)))))))))))..)))..)))	-13.21	0.99949	NM_001270638_utr3_1_0_chr3_100816330_f	153	-19.31	153	-19.31	38584	24	2885	149	ENST00000439476.2	201	207	165	171	2305886	7mer-m8	0	ENSRNOT00000078543,ENSRNOT00000090445,ENSRNOT00000083542,ENSRNOT00000080190,ENSRNOT00000073636,ENSRNOT00000083289,ENSRNOT00000089233,ENSRNOT00000077703	Bdnf-207,Bdnf-206,Bdnf-205,Bdnf-204,Bdnf-203,Bdnf-202,Bdnf-201,Bdnf-208	NM_001270638,NM_012513,NM_001270631,NM_001270630,NM_001270633,NM_001270632,NM_001270635,NM_001270634,NM_001270637,NM_001270636
rno-miR-novel-3-5p	NM_001270855	Stmn4	chr15	+	43007907	43025852	541	578	0	24	GCGTCTGTTCATTGTCATCTTTTGATCATCATGACCA	((..(.(((((...........(((..((((((((((&)))))))))))))))))).)..))	-21	0.99736	NM_001270855_utr3_7_0_chr15_43025263_f	156	-18.73	156	-18.73	49939	24	590	553	ENST00000519997.1	429	443	257	262	2565732	6mer	0	ENSRNOT00000087709,ENSRNOT00000084753,ENSRNOT00000091567	Stmn4-201,Stmn4-202,Stmn4-203	NM_001270855,NM_001270857,NM_001270856,NM_019176,NM_001270859,NM_001270858
rno-miR-novel-3-5p	NM_001270856	Stmn4	chr15	+	43007907	43025852	481	518	0	24	GCGTCTGTTCATTGTCATCTTTTGATCATCATGACCA	((..(.(((((...........(((..((((((((((&)))))))))))))))))).)..))	-21	0.99736	NM_001270856_utr3_5_0_chr15_43025323_f	156	-18.73	156	-18.73	49940	24	530	493	ENST00000519997.1	429	443	257	262	2565732	6mer	0	ENSRNOT00000087709,ENSRNOT00000084753,ENSRNOT00000091567	Stmn4-201,Stmn4-202,Stmn4-203	NM_001270855,NM_001270857,NM_001270856,NM_019176,NM_001270859,NM_001270858
rno-miR-novel-3-5p	NM_001270857	Stmn4	chr15	+	43007907	43025852	481	518	0	24	GCGTCTGTTCATTGTCATCTTTTGATCATCATGACCA	((..(.(((((...........(((..((((((((((&)))))))))))))))))).)..))	-21	0.99736	NM_001270857_utr3_5_0_chr15_43025323_f	156	-18.73	156	-18.73	49941	24	530	493	ENST00000519997.1	429	443	257	262	2565732	6mer	0	ENSRNOT00000087709,ENSRNOT00000084753,ENSRNOT00000091567	Stmn4-201,Stmn4-202,Stmn4-203	NM_001270855,NM_001270857,NM_001270856,NM_019176,NM_001270859,NM_001270858
rno-miR-novel-3-5p	NM_001270858	Stmn4	chr15	+	43007907	43025852	541	578	0	24	GCGTCTGTTCATTGTCATCTTTTGATCATCATGACCA	((..(.(((((...........(((..((((((((((&)))))))))))))))))).)..))	-21	0.99736	NM_001270858_utr3_6_0_chr15_43025263_f	156	-18.73	156	-18.73	49943	24	590	553	ENST00000519997.1	429	443	257	262	2565732	6mer	0	ENSRNOT00000087709,ENSRNOT00000084753,ENSRNOT00000091567	Stmn4-201,Stmn4-202,Stmn4-203	NM_001270855,NM_001270857,NM_001270856,NM_019176,NM_001270859,NM_001270858
rno-miR-novel-3-5p	NM_001270859	Stmn4	chr15	+	43007976	43025852	541	578	0	24	GCGTCTGTTCATTGTCATCTTTTGATCATCATGACCA	((..(.(((((...........(((..((((((((((&)))))))))))))))))).)..))	-21	0.99736	NM_001270859_utr3_7_0_chr15_43025263_f	156	-18.73	156	-18.73	49946	24	590	553	ENST00000519997.1	429	443	257	262	2565732	6mer	0	ENSRNOT00000087709,ENSRNOT00000084753,ENSRNOT00000091567	Stmn4-201,Stmn4-202,Stmn4-203	NM_001270855,NM_001270857,NM_001270856,NM_019176,NM_001270859,NM_001270858
rno-miR-novel-3-5p	NM_001270962	Kcnd3	chr2	+	207923774	208140727	332	355	0	21	CCAGTGAGGAAAACACAAGACCA	(((((...(((....((.(((((&))))).)).)))....)))))	-18.6	0.997518	NM_001270962_utr3_7_0_chr2_208135970_f	322	-59.41	164	-33.21	37521	24	4758	3777 4131	ENST00000369697.1	7898	7906	3637	3643	1448665	7mer-m8	0	ENSRNOT00000019997,ENSRNOT00000047827,ENSRNOT00000051835	Kcnd3-203,Kcnd3-202,Kcnd3-201	NM_031739,NM_001270963,NM_001270962
rno-miR-novel-3-5p	NM_001270963	Kcnd3	chr2	+	207923774	208140727	332	355	0	21	CCAGTGAGGAAAACACAAGACCA	(((((...(((....((.(((((&))))).)).)))....)))))	-18.6	0.997518	NM_001270963_utr3_6_0_chr2_208135970_f	322	-59.41	164	-33.21	37522	24	4758	3777 4131	ENST00000369697.1	7898	7906	3637	3643	1448665	7mer-m8	0	ENSRNOT00000019997,ENSRNOT00000047827,ENSRNOT00000051835	Kcnd3-203,Kcnd3-202,Kcnd3-201	NM_031739,NM_001270963,NM_001270962
rno-miR-novel-3-5p	NM_001271108	Pdp1	chr5	-	25577594	25583834	691	713	0	23	TTCTGGTTTGTATTCATGAAAA	(((..(((..(..((((((..(&)..))))))...)..)))..)))	-14.9	0.998972	NM_001271108_utr3_0_0_chr5_25577595_r	141	-22.15	141	-22.15	41120	24	752	465	ENST00000396200.3	875	881	467	473	1973794	7mer-m8	0	ENSRNOT00000090376,ENSRNOT00000090579,ENSRNOT00000067823	Pdp1-201,Pdp1-202,Pdp1-203	NM_001271108,NM_019372
rno-miR-novel-3-5p	NM_001271120	Nrg1	chr16	+	63958644	64057434	5	20	0	15	TATCAGCCATGACCA	(((.(((((((((((&))))))))))).)))	-18.5	0.993082	NM_001271120_utr3_8_0_chr16_64055789_f	161	-20.38	161	-20.38	50099	24	1646	1	ENST00000521670.1	62	68	35	41	2573374	7mer-m8	1	ENSRNOT00000014147,ENSRNOT00000058727,ENSRNOT00000038549,ENSRNOT00000014268,ENSRNOT00000013991,ENSRNOT00000082355,ENSRNOT00000081522	Nrg1-201,Nrg1-203,Nrg1-202,Nrg1-205,Nrg1-204,Nrg1-207,Nrg1-206	NM_001271130,NM_001271126,NM_001271127,NM_031588,NM_001271118,NM_001271119,NM_001271120,NM_001271121
rno-miR-novel-3-5p	NM_001271136	Mink1	chr10	+	57185346	57238531	147	176	0	23	TTCCTGAAGCTTTTGTGATCACGTGACCA	((((...((..((..(((...((((((((&))))))))..)))..))))))))	-19.3	0.995434	NM_001271136_utr3_32_0_chr10_57237776_f	144	-20.24	144	-20.24	46787	24	756	152	ENST00000347992.7	275	281	170	175	1150199	6mer	0	ENSRNOT00000040488,ENSRNOT00000089853,ENSRNOT00000086374	Mink1-201,Mink1-202,Mink1-203	NM_001271136
rno-miR-novel-3-5p	NM_001271170	Scaf11	chr7	-	137804018	137856337	2732	2775	0	23	TTCTGGGAAATGACGACTTTTATATCAATTTAAACCATTTCCA	(((..(...((((....................(((((..(((&)))..)))))))))...)..)))	-15.05	0.994656	NM_001271170_utr3_0_0_chr7_137804019_r	280	-43.78	140	-22.73	43593	24	3098	2802 3012	ENST00000465950.1	5207	5217	2400	2405	2421894	6mer	0	ENSRNOT00000007003	LOC688906-201	NM_001271170
rno-miR-novel-3-5p	NM_001271175	Setdb1	chr2	-	196495866	196527127	394	417	0	20	CAGCAACAAAAGTTCCATGACCA	(((...((...(..(((((((((&)))))))))..).))..)))	-17.7	0.999017	NM_001271175_utr3_0_0_chr2_196495867_r	146	-20.62	146	-20.62	38096	24	521	394	ENST00000368969.4	386	392	158	164	1425499	7mer-m8	0	ENSRNOT00000077325,ENSRNOT00000028709	Setdb1-201,Setdb1-202	NM_001271175
rno-miR-novel-3-5p	NM_001271233	RGD1308428	chr1	-	90097330	90150317	739	781	0	24	gctgcagcCGCTGCCCTCATTTCTTTTTTTTCACCATGACCA	(((.(((..................(((....((((((((((&))))))))))....)))))).)))	-21.06	0.998949	NM_001271233_utr3_0_0_chr1_90097331_r	162	-20.72	162	-20.72	36092	24	2239	758	ENST00000299505.6	604	614	371	376	631982	6mer	0	ENSRNOT00000076987,ENSRNOT00000028688,ENSRNOT00000076419	RGD1308428-002,RGD1308428-201,RGD1308428-001	NM_001271233
rno-miR-novel-3-5p	NM_001271269	Sdr42e1	chr19	-	50207959	50220455	101	145	0	23	CTTCAGATTATTTCCTAACAATGAGTCTTCAAACATCATGGCCA	((((((.....................((((...((((((((((&))))))))))...))))))))))	-19.19	0.999404	NM_001271269_utr3_0_0_chr19_50207960_r	141	-18.32	141	-18.32	51832	24	1348	122	ENST00000328945.5	2828	2856	1139	1144	934990	6mer	0	ENSRNOT00000079760	Sdr42e1-201	NM_001271269
rno-miR-novel-3-5p	NM_001271317	Eya4	chr1	+	23237616	23611580	771	798	0	21	CCTTTGTGATAATTCTTCACATGACCA	((((..(((..........((((((((&))))))))..)))..))..))	-16.4	0.999766	NM_001271317_utr3_19_0_chr1_23610165_f	149	-16.23	149	-16.23	35095	24	1416	777	ENST00000367895.5	1348	1355	762	769	1396172	8mer-1a	0	ENSRNOT00000022362	Eya4-201	NM_001271317
rno-miR-novel-3-5p	NM_001271396	Zfp496	chr10	-	45833258	45851984	655	706	0	24	gctcttctaacagcacgtggcattgttacagttatggaatttgcaaggcca	((((........................(((((...((((...((.(((((&))))).))))))...)))))))))	-16.45	0.992325	NM_001271396_utr3_0_0_chr10_45833259_r	140	-16.82	140	-16.82	46629	24	1538	1146	ENST00000294753.4	4631	4640	1730	1736	565701	7mer-1a	0	ENSRNOT00000058308	Zfp496-201	NM_001271396
rno-miR-novel-3-5p	NM_001277177	Kdm5a	chr4	+	152892387	152972196	5293	5328	0	23	TTCCATGATGTTTGTGCTCAAAATTCCCCATCCCA	(((((....(((..((...........((((.(((&)))..))))..))..))))))))	-11.82	0.992061	NM_001277177_utr3_27_0_chr4_152966741_f	169	-26.94	169	-26.94	39935	24	5456	3558	ENST00000399788.2	10832	10837	5090	5095	2042519	6mer	0	ENSRNOT00000056198,ENSRNOT00000090218,ENSRNOT00000076032,ENSRNOT00000079090,ENSRNOT00000075895	Kdm5a-001,Kdm5a-002,Kdm5a-201,Kdm5a-202,Kdm5a-003	NM_001277177,NM_001277178
rno-miR-novel-3-5p	NM_012513	Bdnf	chr3	+	100768636	100819214	2769	2816	0	21	CCACATCAGAAGCCTATTGTAAATACAGGTTCTATTTAAGTGTACCA	(((..(((..((((.........................(((.((((&)))))))))))..)))..)))	-13.21	0.99949	NM_012513_utr3_1_0_chr3_100816330_f	153	-19.31	153	-19.31	38578	24	2885	149	ENST00000439476.2	201	207	165	171	2305886	7mer-m8	0	ENSRNOT00000078543,ENSRNOT00000090445,ENSRNOT00000083542,ENSRNOT00000080190,ENSRNOT00000073636,ENSRNOT00000083289,ENSRNOT00000089233,ENSRNOT00000077703	Bdnf-207,Bdnf-206,Bdnf-205,Bdnf-204,Bdnf-203,Bdnf-202,Bdnf-201,Bdnf-208	NM_001270638,NM_012513,NM_001270631,NM_001270630,NM_001270633,NM_001270632,NM_001270635,NM_001270634,NM_001270637,NM_001270636
rno-miR-novel-3-5p	NM_012571	Got1	chr1	-	263246247	263269762	495	521	0	24	GTGGCCAGTATTTATATCATGacaca	((..(((((......((((((((.((&))))))))))......))))).))	-17.9	0.994591	NM_012571_utr3_0_0_chr1_263246248_r	145	-20.61	145	-20.61	37149	24	671	497	ENST00000370508.5	156	214	91	97	1481854	7mer-m8	0	ENSRNOT00000022309	Got1-201	NM_012571
rno-miR-novel-3-5p	NM_012608	Mme	chr2	+	153799584	153880910	717	734	0	16	TTAACTACACATGACCA	(((...((.((((((((&))))))))))...)))	-13.4	0.999766	NM_012608_utr3_22_0_chr2_153879827_f	151	-16.05	151	-16.05	37452	24	1084	708	ENST00000460393.1	4279	4285	2069	2075	2409812	7mer-m8	0	ENSRNOT00000042576,ENSRNOT00000088565	Mme-201,Mme-202	NM_012608
rno-miR-novel-3-5p	NM_012889	Vcam1	chr2	-	219071192	219090931	375	427	0	24	GCTTCTTAGGAAAGTTTAATGTTGGTGTTAATGTTGAGTAGGCAGCTGACCA	(((((...............(((.(((.............(((...((((((&))))))..)))))).))).)))))	-14.4	0.996278	NM_012889_utr3_0_0_chr2_219071193_r	143	-22.66	143	-22.66	38265	24	728	219	ENST00000347652.2	956	962	422	427	1148916	6mer	0	ENSRNOT00000078806,ENSRNOT00000019377,ENSRNOT00000077972	Vcam1-201,Vcam1-202,Vcam1-203	NM_012889
rno-miR-novel-3-5p	NM_013022	Rock2	chr6	+	42180893	42289910	2138	2176	0	22	TCCAGCTGTCAGAATTCCAAGTAAAAACCACATGACCA	(((((...(((((((...............((((((((&)))))))))))).))).)))))	-21.06	0.995434	NM_013022_utr3_32_0_chr6_42286719_f	300	-44.31	153	-23.16	41969	24	3192	2152 2598	ENST00000315872.6	966	971	422	427	805510	6mer	0	ENSRNOT00000006403,ENSRNOT00000090816	Rock2-202,Rock2-201	NM_013022
rno-miR-novel-3-5p	NM_013038	Stxbp1	chr3	-	11823783	11885417	1517	1554	1	22	TCTCAGTGTTTAAAGTATGGAAGCACAACCGTGTACC	((.((((........(((((.......((((((.(((&)))))))))))))).))))))	-16.51	0.998261	NM_013038_utr3_0_0_chr3_11823784_r	148	-22.79	148	-22.79	38893	24	1609	285	ENST00000373302.3	1870	1879	832	838	1586785	7mer-m8	0	ENSRNOT00000021189,ENSRNOT00000021178	Stxbp1-201,Stxbp1-202	NM_013038
rno-miR-novel-3-5p	NM_013045	Tnr	chr13	+	77602248	77678385	512	549	1	23	CTCCCATTCTGACACTTAACTTTTAGGAAGAGTGGCC	((((..(((.................(((..((((((&))))))..)))..)))..))))	-15.61	0.999503	NM_013045_utr3_24_0_chr13_77676165_f	460	-70.35	157	-25.71	48766	24	2068	366 1232 1777	ENST00000367674.2	620	629	393	398	1386046	6mer	0	ENSRNOT00000076589,ENSRNOT00000080254,ENSRNOT00000076860,ENSRNOT00000003407	Tnr-202,Tnr-001,Tnr-002,Tnr-201	NM_013045
rno-miR-novel-3-5p	NM_013088	Ptpn11	chr12	+	40895514	40955999	3092	3121	1	21	CCTGTTTATTTATGACCTAATTGTGACTC	((.((((((....((((.....(((((.(&)))))))))).)))))).))	-13.3	0.998589	NM_013088_utr3_15_0_chr12_40952453_f	307	-46.93	166	-28.19	48287	24	3547	1710 3090	ENST00000351677.2	3477	3489	1160	1167	1160576	8mer-1a	0	ENSRNOT00000046323	Ptpn11-201	NM_001177593,NM_013088
rno-miR-novel-3-5p	NM_013115	Ptgfr	chr2	-	257005828	257038105	33	56	0	23	TTCCGAAACATCTTACCTGACCA	(((((...(((...(((((((((&)))))).)))..)))...)))))	-17.4	0.996283	NM_013115_utr3_0_0_chr2_257005829_r	143	-19.56	143	-19.56	37598	24	1767	431	ENST00000370758.1	1260	1267	457	463	1493325	7mer-m8	0	ENSRNOT00000071195	Ptgfr-201	NM_013115
rno-miR-novel-3-5p	NM_013128	Cpe	chr16	+	26906715	27014811	226	265	0	21	CTAGTTGGTGACAATGTCACATGACAGATGCCATGAAAA	((((((.((((..................(((((((..(&)..))))))))))).))))))	-18.66	0.995302	NM_013128_utr3_14_0_chr16_27014242_f	152	-16.87	152	-16.87	50140	24	570	355	ENST00000402744.4	3538	3543	1521	1526	2068676	6mer	0	ENSRNOT00000064297	Cpe-201	NM_013128
rno-miR-novel-3-5p	NM_016988	Acp2	chr3	+	80021439	80030365	441	464	0	23	TTGCAGTTCATATAAATGGCTCA	((.((((((((....(((((.((&))))))).....)))))))).))	-16.3	0.992675	NM_016988_utr3_10_0_chr3_80029633_f	142	-17.23	142	-17.23	39066	24	733	583	ENST00000529788.1	300	306	126	131	2611757	6mer	0	ENSRNOT00000018620	Acp2-201	NM_016988
rno-miR-novel-3-5p	NM_016990	Add1	chr14	-	81367465	81426496	72	107	1	22	TCCTCTCGTGTAATGGAATGCAAAAAGCCAAGACC	(((..(((((...............(((((.((((&)))).))))))))))...)))	-17.76	0.997846	NM_016990_utr3_0_0_chr14_81367466_r	335	-50.36	170	-26.43	49109	24	1533	975 619	ENST00000398129.1	1131	1143	637	644	2015806	8mer-1a	0	ENSRNOT00000018073,ENSRNOT00000018340	Add1-202,Add1-201	NM_016990
rno-miR-novel-3-5p	NM_017010	Grin1	chr3	-	2507744	2534663	118	158	1	21	CCAggccgtgcccgcctgcccaccggtcggccggctggcc	((((..((((..................(((((..(((((&))))))))))))))..))))	-19.46	0.997589	NM_017010_utr3_0_0_chr3_2507745_r	153	-18.39	153	-18.39	38745	24	1139	1012	ENST00000371561.3	2123	2163	1026	1032	1524597	7mer-m8	0	ENSRNOT00000044246,ENSRNOT00000037725,ENSRNOT00000049297	Grin1-203,Grin1-202,Grin1-201	NM_001270602,NM_001270610,NM_001270603,NM_001270605,NM_001270606,NM_001270608,NM_017010,NM_001287423
rno-miR-novel-3-5p	NM_017039	Ppp2ca	chrUn_AABR07024291v1	+	113323	133076	723	754	1	23	TTCCAGGTAAAGAAAAATAAAGATCAAGGCC	((((((...............(((((.((((&)))).)))))......))))))	-15	0.995372	NM_017039_utr3_6_0_chrUn_AABR07024291v1_132314_f	149	-26.08	149	-26.08	52467	24	763	153	ENST00000481195.1	212	217	171	176	2455720	6mer	0	ENSRNOT00000079985,ENSRNOT00000002599,ENSRNOT00000007621	LOC103694903-201,Ppp2ca-201,LOC100362453-201	NM_017039
rno-miR-novel-3-5p	NM_017053	Tacr3	chr2	+	240021151	240118971	241	276	1	24	GCAGCAGGTACAAAGTGTGAGTCTGAAAAATGACC	((..(((..............((((((..((((((&))))))..)))).)).)))..))	-15.96	0.999399	NM_017053_utr3_4_0_chr2_240118398_f	152	-17.48	152	-17.48	38310	24	574	377	ENST00000304883.2	827	837	380	386	689062	7mer-1a	0	ENSRNOT00000012473	Tacr3-201	NM_017053
rno-miR-novel-3-5p	NM_017064	Stat5a	chr10	+	88764731	88789059	694	737	0	24	gcctcagcttctggagtgctaggattataggtttgcatgacca	((..(((.(((((((....................((((((((&)))))))).)))).))))))..))	-18.2	0.999194	NM_017064_utr3_18_0_chr10_88787878_f	143	-19.77	143	-19.77	47171	24	1182	710	ENST00000345506.4	1378	1384	516	522	1139401	7mer-m8	0	ENSRNOT00000026662	Stat5a-201	NM_017064
rno-miR-novel-3-5p	NM_017214	Rgs4	chr13	-	88054816	88061108	757	796	1	24	GCATAGTCAGGGCCTTTGTGTTTAATCTCGTCAATGGCC	((.(((((((((((...................((((((&))))))))))).))).)))..))	-15.4	0.999308	NM_017214_utr3_0_0_chr13_88054817_r	157	-31.07	157	-31.07	48824	24	2191	1168	ENST00000367908.4	83	89	81	87	1396984	7mer-1a	1	ENSRNOT00000003774	Rgs4-201	NM_017214
rno-miR-novel-3-5p	NM_017303	Kcnab1	chr2	+	155718358	156009529	574	623	0	23	CTCAGGGTTCTAACATATCCATTTACATAGAGTTATAAAGGCATGACCA	(((..(((((.(((...........................((((((((&)))))))))))...))))).)))	-16.62	0.999744	NM_017303_utr3_13_0_chr2_156007900_f	156	-18.57	156	-18.57	37456	24	1630	600	ENST00000302490.8	3805	3811	1782	1788	662467	7mer-1a	0	ENSRNOT00000077973	Kcnab1-201	NM_017303
rno-miR-novel-3-5p	NM_017316	Slc23a2	chr3	-	124632490	124724252	3111	3155	1	23	TTTTATGATCATGATCTAAGCTGTTAATTCTTTCATTCATGTCC	(((((.(.((((((......................(((((.((&)).))))).)))))).))))))	-12.1	0.993291	NM_017316_utr3_0_0_chr3_124632491_r	152	-17.03	152	-17.03	38628	24	4144	3106	ENST00000338244.1	1489	1503	510	515	1044451	6mer	0	ENSRNOT00000028885	Slc23a2-201	NM_017316
rno-miR-novel-3-5p	NM_019135	Tnfrsf8	chr5	-	163186348	163231570	1369	1417	1	22	tcctagggtagattcgaacttgatatggctgaccctgaacctgtgacc	(((.((..((.........................((((((.((((((&))))))))))))))..)))))	-18.51	0.99922	NM_019135_utr3_0_0_chr5_163186349_r	300	-44.88	160	-26.33	41750	24	1818	1691 806	ENST00000263932.2	2927	2933	1028	1034	334822	7mer-m8	0	ENSRNOT00000022968,ENSRNOT00000085929	Tnfrsf8-201,Tnfrsf8-202	NM_019135
rno-miR-novel-3-5p	NM_019176	Stmn4	chr15	+	43007907	43025852	481	518	0	24	GCGTCTGTTCATTGTCATCTTTTGATCATCATGACCA	((..(.(((((...........(((..((((((((((&)))))))))))))))))).)..))	-21	0.99736	NM_019176_utr3_6_0_chr15_43025323_f	156	-18.73	156	-18.73	49944	24	530	493	ENST00000519997.1	429	443	257	262	2565732	6mer	0	ENSRNOT00000087709,ENSRNOT00000084753,ENSRNOT00000091567	Stmn4-201,Stmn4-202,Stmn4-203	NM_001270855,NM_001270857,NM_001270856,NM_019176,NM_001270859,NM_001270858
rno-miR-novel-3-5p	NM_019194	Tef	chr7	+	123043502	123058606	1780	1818	1	20	CAGTTCCTCATTTTGTTATTGGTGGACAAGCCTTGACC	((((((...............((((((......(((((&)))))..))))))))))))	-17.76	0.994998	NM_019194_utr3_3_0_chr7_123055436_f	151	-22.48	151	-22.48	43498	24	3171	133	ENST00000266304.4	2004	2009	1208	1213	388241	6mer	0	ENSRNOT00000086355,ENSRNOT00000026258	Tef-202,Tef-201	NM_019194
rno-miR-novel-3-5p	NM_019304	Dgkb	chr6	+	57517011	58277216	3300	3344	0	23	CTTTTGTTCTGTGAAAGACAGAAATCACATCCTTAAACCAGCCA	(((..((((.((((......................((((((((&))))..))))))))))))..)))	-14.04	0.994088	NM_019304_utr3_26_0_chr6_58273706_f	154	-25.44	154	-25.44	41882	24	3511	2143	ENST00000403951.2	4599	4609	2159	2165	2079739	7mer-m8	0	ENSRNOT00000063874	Dgkb-201	NM_019304
rno-miR-novel-3-5p	NM_019372	Pdp1	chr5	-	25577594	25584278	691	713	0	23	TTCTGGTTTGTATTCATGAAAA	(((..(((..(..((((((..(&)..))))))...)..)))..)))	-14.9	0.998972	NM_019372_utr3_0_0_chr5_25577595_r	141	-22.15	141	-22.15	41121	24	752	465	ENST00000396200.3	875	881	467	473	1973794	7mer-m8	0	ENSRNOT00000090376,ENSRNOT00000090579,ENSRNOT00000067823	Pdp1-201,Pdp1-202,Pdp1-203	NM_001271108,NM_019372
rno-miR-novel-3-5p	NM_021584	Dclk1	chr2	+	144861444	144870583	4350	4373	1	21	CCAGTTTTGATAGCTTCCATGCC	((((((((((......(((((((&)).))))).))).)))))))	-19.2	0.997804	NM_021584_utr3_2_0_chr2_144866082_f	148	-21.93	148	-21.93	37881	24	4502	1094	ENST00000379893.1	6550	6558	3389	3394	1772933	6mer	0	ENSRNOT00000072110,ENSRNOT00000019748,ENSRNOT00000078337	Dclk1-201,Dclk1-203,Dclk1-202	NM_021584,NM_053343
rno-miR-novel-3-5p	NM_022280	Lrat	chr2	-	181896303	181905366	3279	3302	0	21	CTATTTCATATTGTTCATGTCCA	(((.(((((.....(((((.(((&))).)))))...))))).)))	-14.3	0.991124	NM_022280_utr3_0_0_chr2_181896304_r	288	-40.05	144	-21.27	37940	24	3489	79 982	ENST00000336356.3	2762	2768	966	972	1021491	7mer-m8	0	ENSRNOT00000082156,ENSRNOT00000035411	Lrat-201,Lrat-202	NM_022280
rno-miR-novel-3-5p	NM_022618	Akap6	chr6	+	73553209	73990534	1512	1545	0	21	CTAGAAAAAGATGTGCAAAGTGAACCAGACACA	((((...............(((((((((((.((&))))).))))))))...))))	-16.17	0.992037	NM_022618_utr3_13_0_chr6_73988823_f	141	-21.84	141	-21.84	41990	24	1712	1646	ENST00000557272.1	486	492	220	226	2769124	7mer-1a	0	ENSRNOT00000006562	Akap6-201	NM_022618
rno-miR-novel-3-5p	NM_022624	Slc22a23	chr17	+	31236014	31403684	3664	3692	1	23	CTCAATTGTGTTCTGCTAATCCGTGGCC	(((......((((.......((((((((&)))))))).....))))..)))	-18.3	0.994945	NM_022624_utr3_10_0_chr17_31399854_f	141	-22.27	141	-22.27	50616	24	3831	2968	ENST00000436008.2	840	846	374	380	2287691	7mer-1a	0	ENSRNOT00000023149	Slc22a23-201	NM_022624
rno-miR-novel-3-5p	NM_022707	Pln	chr20	+	34633156	34642904	1830	1855	1	22	TCTATAAAATGCAATAAGAATGGCC	((((....(((.(((....((((((&)))))).))))))....))))	-12.7	0.999447	NM_022707_utr3_1_0_chr20_34640990_f	153	-22.94	153	-22.94	52393	24	1915	1467	ENST00000357525.5	1536	1541	661	666	1233662	6mer	0	ENSRNOT00000000469	Pln-201	NM_022707
rno-miR-novel-3-5p	NM_022799	Nucks1	chr13	+	48679773	48705577	256	295	1	21	CCATTTCATGTGTTAATAGCAGGAAGGAATGCCACGGCC	(((.((((((....................((((.((((&)))).)))).)))))).)))	-20	0.999399	NM_022799_utr3_6_0_chr13_48704772_f	142	-15.94	142	-15.94	48641	24	806	468	ENST00000367142.4	663	669	251	256	1359109	6mer	0	ENSRNOT00000079707,ENSRNOT00000075674	Nucks1-202,Nucks1-201	NM_022799
rno-miR-novel-3-5p	NM_022851	Aldh5a1	chr17	+	42133075	42159412	1314	1345	0	24	GCTATGAAAAAAGTTATTCCCACCATGGCCA	(((........((((......((((((((((&)))))))))).....))))..)))	-19	0.998513	NM_022851_utr3_9_0_chr17_42155567_f	141	-20.52	141	-20.52	50887	24	3846	807	ENST00000357578.3	4653	4680	2059	2065	1234631	7mer-m8	0	ENSRNOT00000031384	Aldh5a1-201	NM_022851
rno-miR-novel-3-5p	NM_022938	Htr7	chrUn_KL568473v1	-	279933	399299	6	47	0	23	CTCTGACCACTGTGGGAAAAAGGGTCATGATACATGATCCA	((((.................((.((((((..(((((.(((&))))))))..)))))).))))))	-19.02	0.993112	NM_022938_utr3_0_0_chrUn_KL568473v1_279934_r	151	-18.87	151	-18.87	52455	24	69	23	ENST00000371719.2	2678	2683	1528	1533	1529763	6mer	0	ENSRNOT00000025493,ENSRNOT00000089855,ENSRNOT00000082732,ENSRNOT00000078150,ENSRNOT00000025450	LOC103694905-202,LOC103694905-201,Htr7-002,Htr7-003,Htr7-001	NM_022938
rno-miR-novel-3-5p	NM_024355	Axin2	chr10	+	97212482	97238822	209	238	0	24	GCCCGAACTATTTATTCAAAACATGACCA	(((((.....(((((......((((((((&))))))))....))))).))).))	-14.8	0.997051	NM_024355_utr3_10_0_chr10_97238246_f	157	-16.47	157	-16.47	47288	24	577	218	ENST00000307078.5	518	524	223	229	711902	7mer-m8	0	ENSRNOT00000088599	Axin2-201	NM_024355
rno-miR-novel-3-5p	NM_024368	Frk	chr20	+	41266565	41383432	1522	1588	0	24	gctcaggtcaatttctacactcttaaaaagtttgggacagctttgcctaggtaatagcatgacaca	((((........................((((((((((...................((((((.((&)))))))))))).)))))).))))	-14.21	0.998781	NM_024368_utr3_7_0_chr20_41380817_f	147	-25.37	147	-25.37	52011	24	2616	1298	ENST00000606080.1	9609	9614	1545	1550	2888692	6mer	0	ENSRNOT00000000653	Frk-201	NM_024368
rno-miR-novel-3-5p	NM_031023	Ctbs	chr2	+	252305873	252320387	375	420	0	21	CTAGTAGACAAGTGAAGATACTGGAGAAGGGAGTGCACATGACCA	(((((......((((...................((.((((((((&))))))))))))))..)))))	-17	0.999662	NM_031023_utr3_6_0_chr2_252319876_f	145	-17.68	145	-17.68	37595	24	512	398	ENST00000370630.5	5937	5962	1726	1731	1487385	6mer	0	ENSRNOT00000020972	Ctbs-201	NM_031023
rno-miR-novel-3-5p	NM_031597	Kcnq3	chr7	-	106714478	107009639	2660	2679	0	21	TCAGTACACTTCATGGCCA	(((((.((..(((((((((&)))))))))....)).)))))	-17.9	0.996331	NM_031597_utr3_0_0_chr7_106714479_r	141	-20.2	141	-20.2	42661	24	2750	2663	ENST00000388996.4	7195	7201	3795	3801	1848410	7mer-1a	0	ENSRNOT00000074573,ENSRNOT00000006930	Kcnq3-201,Kcnq3-202	NM_031597
rno-miR-novel-3-5p	NM_031694	Hsf2	chr20	+	38935819	38963311	210	240	0	24	GCATATGTTTAAGTTGAATTCAAATGGCCA	((....(((((...(((((....(((((((&))))))).))))))))))....))	-14.8	0.997224	NM_031694_utr3_11_0_chr20_38962484_f	140	-15.35	140	-15.35	52396	24	828	269	ENST00000452194.1	629	635	284	290	2372101	7mer-m8	0	ENSRNOT00000001059	Hsf2-201	NM_031694
rno-miR-novel-3-5p	NM_031740	B4galt6	chr18	+	15462912	15525584	2889	2917	0	23	TTCTGGTGTAGACCCTTgaggtggctca	(((..((...((((......(((((.((&))))))))))).....))..)))	-13.2	0.999105	NM_031740_utr3_9_0_chr18_15521850_f	154	-24.86	154	-24.86	51071	24	3735	2418	ENST00000306851.5	5258	5311	2196	2202	709057	7mer-m8	0	ENSRNOT00000021764,ENSRNOT00000091557,ENSRNOT00000091696	B4galt6-202,B4galt6-203,B4galt6-201	NM_031740
rno-miR-novel-3-5p	NM_031743	Slc24a2	chr5	-	105336286	105579959	4859	4890	1	24	GCTTAAGCCAAAGCACTTTTCCTAAATGACC	(((....(((...((.....((...((((((&))))))))....))...))))))	-12.7	0.999399	NM_031743_utr3_0_0_chr5_105336287_r	284	-45.32	142	-29.23	40938	24	6639	969 4741	ENST00000341998.2	10849	10854	5679	5684	1096757	6mer	0	ENSRNOT00000010827,ENSRNOT00000083373	Slc24a2-201,Slc24a2-202	NM_031743
rno-miR-novel-3-5p	NM_031763	Pafah1b1	chr10	-	61457215	61577412	505	553	1	24	GCTCCATCTGTGTAATGGGGATTACACATTGAAGTTTTTGTCATGACC	((((((...((...(((((.....................((((((((&)))))))))))))..))))))))	-20.19	0.997051	NM_031763_utr3_0_0_chr10_61457216_r	156	-17.22	156	-17.22	46181	24	2634	533	ENST00000397195.5	5058	5064	2831	2837	1997978	7mer-1a	0	ENSRNOT00000092712,ENSRNOT00000092711,ENSRNOT00000003696	Pafah1b1-003,Pafah1b1-002,Pafah1b1-001	NM_031763
rno-miR-novel-3-5p	NM_031802	Gabbr2	chr5	-	62276099	62621737	1333	1368	1	24	gctctgacctgtgaggtattagtaCGACCATGACC	(((((.........(((.(((....((((((((((&))))))))))..)))))))))))	-21.9	0.998105	NM_031802_utr3_1_0_chr5_62276286_r	153	-20.84	153	-20.84	40884	24	2316	1349	ENST00000259455.2	1546	1565	903	909	245721	7mer-1a	0	ENSRNOT00000011573	Gabbr2-201	NM_031802
rno-miR-novel-3-5p	NM_053343	Dclk1	chr2	+	144861444	144939388	4174	4203	1	23	CTTGAGGACATTTGAAACATTTGATGACC	(((.((..((..((((.....(.((((((&)))))).)))))))..)).)))	-15.1	0.996715	NM_053343_utr3_12_0_chr2_144933935_f	153	-21.52	153	-21.52	37882	24	5454	2813	ENST00000379893.1	6550	6558	3389	3394	1772933	6mer	0	ENSRNOT00000072110,ENSRNOT00000019748,ENSRNOT00000078337	Dclk1-201,Dclk1-203,Dclk1-202	NM_021584,NM_053343
rno-miR-novel-3-5p	NM_053380	Slc34a2	chr14	-	60257210	60276516	27	81	0	23	CTCCCATAAGACAGAACAGAGATGTAGACTGTGAACATGGCCCACAGATGACCA	((((..........................((...((((..(((....((((((&)))))))))..)))).)).))))	-18.13	0.997159	NM_053380_utr3_0_0_chr14_60257211_r	144	-16.91	144	-16.91	49361	24	1373	48	ENST00000382051.3	438	445	86	92	1823209	7mer-m8	0	ENSRNOT00000048509	Slc34a2-201	NM_053380
rno-miR-novel-3-5p	NM_053488	Col5a2	chr9	-	52091087	52238735	1090	1115	0	23	CTTTAGAAATAAAGAATCCATGCCA	((((((.......(((.((((((((&))).)))))))).....))))))	-15.1	0.998379	NM_053488_utr3_0_0_chr9_52091088_r	140	-15.39	140	-15.39	44808	24	1420	889	ENST00000374866.3	387	393	230	236	1641912	7mer-m8	0	ENSRNOT00000005073	Col5a2-201	NM_053488
rno-miR-novel-3-5p	NM_053522	Rhoq	chr6	+	10533150	10568582	1552	1575	0	23	CTTAAATGTTCATACCAGTCACA	(((....((((((((((....((&))....))))..))))))..)))	-12.2	0.995616	NM_053522_utr3_4_0_chr6_10565647_f	288	-37.4	148	-19.45	42126	24	2936	617 1713	ENST00000238738.4	695	708	325	330	129284	6mer	0	ENSRNOT00000020822	Rhoq-201	NM_053522
rno-miR-novel-3-5p	NM_053734	Ncf1	chr12	+	25497103	25506300	1415	1446	1	24	gcaagccagtaagtaacatccctccatggcc	((...(((((......(((....((((((((&))))))))...))).))))).))	-19.8	0.994843	NM_053734_utr3_10_0_chr12_25504727_f	153	-20.16	153	-20.16	48195	24	1574	289	ENST00000289473.4	627	643	227	233	537961	7mer-1a	0	ENSRNOT00000076916,ENSRNOT00000002028	Ncf1-001,Ncf1-002	NM_053734
rno-miR-novel-3-5p	NM_053795	Kidins220	chr6	+	44225232	44322938	845	872	0	23	TTCCAGAGATCTGGAAAGACATGGGCA	((((((...((((((....(((((.((&)).))))).)))).)).))))))	-16.9	0.993112	NM_053795_utr3_29_0_chr6_44321201_f	142	-21.06	142	-21.06	41974	24	1738	1108	ENST00000256707.3	293	303	38	43	220734	6mer	0	ENSRNOT00000066593,ENSRNOT00000005858	Kidins220-201,Kidins220-202	NM_053795
rno-miR-novel-3-5p	NM_053873	Cacna1s	chr13	+	52889569	52964558	61	116	0	24	GCTTCCAGGTGTGAGGCCTATACAGAATGACACAAGCTTAGAACTGCCATGACCA	((.(((((..................((((...............((((((((((&))))))))))))))...)))))))	-23.36	0.99947	NM_053873_utr3_43_0_chr13_52964156_f	154	-21.3	154	-21.3	48454	24	403	91	ENST00000367338.3	54	61	35	42	1369132	8mer-1a	0	ENSRNOT00000074366	Cacna1s-201	NM_053873
rno-miR-novel-3-5p	NM_057201	Gpr37	chr4	-	51822162	51844228	363	384	1	22	TTTTGTTTTTGAGTTGTGACC	((..((((.((((..((((((&))))))..)))).))))..))	-19.7	0.997802	NM_057201_utr3_0_0_chr4_51822163_r	142	-21.61	142	-21.61	40124	24	528	362	ENST00000303921.2	6285	6292	2713	2719	677531	7mer-1a	0	ENSRNOT00000003593	Gpr37-201	NM_057201
rno-miR-novel-3-5p	NM_080407	Bmpr2	chr9	+	66568073	66676494	222	251	0	24	GCTAAAGTTCTATTTGTCTGTTATGACCA	(((..(((((....((...(..(((((((&)))))))..).)).)))))..)))	-20.2	0.997224	NM_080407_utr3_12_0_chr9_66676115_f	144	-18.6	144	-18.6	44844	24	380	229	ENST00000374580.4	895	900	456	461	1632717	6mer	0	ENSRNOT00000035238	Bmpr2-201	NM_080407
rno-miR-novel-3-5p	NM_130420	Trim9	chr6	-	92660504	92760018	1068	1095	0	21	CCAGAATGTTAAAAAACAACATGACCA	((((.(((...........((((((((&))))))))...)))...))))	-17.14	0.999907	NM_130420_utr3_0_0_chr6_92660505_r	153	-17.46	153	-17.46	42008	24	1398	1070	ENST00000298355.3	2008	2014	1087	1093	618843	7mer-m8	0	ENSRNOT00000009560	Trim9-201	NM_130420
rno-miR-novel-3-5p	NM_130423	Ggt7	chr3	-	151006489	151029879	176	206	0	20	CGGTAATGATGACATCAGTGTCCATGACCA	((((.((((............(((((((((&))))))))).))))..))))	-20.02	0.998538	NM_130423_utr3_0_0_chr3_151006490_r	152	-22.69	152	-22.69	39422	24	573	183	ENST00000336431.5	399	412	200	206	1022119	7mer-m8	0	ENSRNOT00000025315	Ggt7-201	NM_130423
rno-miR-novel-3-5p	NM_130424	Tmprss2	chr11	-	38063913	38103321	1383	1410	1	24	GCACCTTGAAGTGTGAGAACATGTTCC	((.((......((((((..((((..((&)).)))).))))))....)).))	-11.9	0.996297	NM_130424_utr3_0_0_chr11_38063914_r	144	-18.23	144	-18.23	47651	24	1529	322	ENST00000332149.5	382	389	221	227	968762	7mer-m8	0	ENSRNOT00000002713,ENSRNOT00000066413	Tmprss2-202,Tmprss2-201	NM_130424
rno-miR-novel-3-5p	NM_133417	Syf2	chr5	+	153269637	153277562	250	278	0	23	TTCTATGTATTTTAAATGTGCATGACCA	(((((.((.......(((..((((((((&))))))))...)))..)))))))	-14.5	0.998731	NM_133417_utr3_6_0_chr5_153277037_f	147	-17.9	147	-17.9	41650	24	526	250	ENST00000236273.4	430	437	269	275	122287	7mer-m8	0	ENSRNOT00000091494	Syf2-201	NM_133417
rno-miR-novel-3-5p	NM_133611	Slc2a13	chr7	-	132430851	132757558	3719	3746	1	23	CTCTAGCCAAAGTAGAAATCCATGACC	((((((.....((.(((..((((((((&)))))))))))))...))))))	-21	0.997067	NM_133611_utr3_0_0_chr7_132430852_r	152	-19.73	152	-19.73	42854	24	4227	3723	ENST00000280871.4	4905	4911	2386	2391	478528	6mer	0	ENSRNOT00000021153	Slc2a13-201	NM_133611
rno-miR-novel-3-5p	NM_134383	Elovl6	chr2	+	234375314	234483145	736	785	1	20	CAGTTCTTCCGTGATACTTTATTTCTGGGAGAAAGAAAACCATGCAGCC	((((((....((((........................((((((..(((&)))))))))))))))))))	-16.45	0.994998	NM_134383_utr3_4_0_chr2_234481542_f	142	-17.75	142	-17.75	38293	24	1604	1109	ENST00000394607.3	3246	3266	1369	1375	1928270	7mer-1a	0	ENSRNOT00000071270,ENSRNOT00000014155	Elovl6-201,LOC102549542-201	NM_134383
rno-miR-novel-3-5p	NM_138519	Dkk3	chr1	-	176940692	176983045	1187	1234	1	21	CCTCTTCATGTAAAATAAAATAAAATAATCTGTAGTATAAAGGGACC	((..((((((................((((.............((((&))))..))))))))))..))	-11.65	0.99725	NM_138519_utr3_0_0_chr1_176940693_r	142	-17.61	142	-17.61	35278	24	3822	1515	ENST00000396505.2	10148	10156	1717	1723	1981916	7mer-1a	0	ENSRNOT00000022301	Dkk3-201	NM_138519
rno-miR-novel-3-5p	NM_138523	Prpf18	chr17	+	77601913	77632507	3786	3846	0	23	CTCCTGTGGCATGAAGTTTTGTCATGAGGGTCTTCTTTATAAATCCTATTGAAATGGCCA	((((.((..((((((.............................((.......(((((((&))))))))))))))).)).))))	-18.16	0.999638	NM_138523_utr3_9_0_chr17_77628214_f	303	-44.91	162	-24.12	51000	24	4294	3161 998	ENST00000378572.3	654	660	284	290	1736902	7mer-m8	0	ENSRNOT00000024872,ENSRNOT00000091554	Prpf18-201,Prpf18-202	NM_138523
rno-miR-novel-3-5p	NM_138845	Tnrc6b	chr7	+	121930637	122147934	9	31	1	23	tttcaactctgacctcgtgacc	(((((..(((((.(.(((((((&)))))))).))).))..)))))	-16.6	0.995954	NM_138845_utr3_24_0_chr7_122136163_f	442	-61.69	153	-21.15	42832	24	11772	4285 2497 9	ENST00000335727.9	7059	7064	3277	3282	1012544	6mer	0	ENSRNOT00000033975,ENSRNOT00000091270	Tnrc6b-201,Tnrc6b-202	NM_138845
rno-miR-novel-3-5p	NM_138884	Akr1d1	chr4	+	65110705	65143930	842	897	1	24	gctgagaccagttttgaattctgaacccctggtctctcttccATTTTTCATGGCC	(((....((((((((((((.............................(((((((&)))))))))))).))))))))))	-20.25	0.999799	NM_138884_utr3_11_0_chr4_65141729_f	164	-19.32	164	-19.32	39818	24	2010	429	ENST00000432161.1	808	813	453	458	2266575	6mer	0	ENSRNOT00000083672,ENSRNOT00000017675	Akr1d1-201,Akr1d1-202	NM_138884
rno-miR-novel-3-5p	NM_139217	Kcnc2	chr7	+	54980162	55156819	223	246	0	23	TTCCTTTCGCTATACGGTGACCA	((((.((((....((.(((((((&))))))).))...))))..))))	-18.6	0.991313	NM_139217_utr3_3_0_chr7_55156332_f	161	-24.24	161	-24.24	42752	24	488	395	ENST00000550433.1	1435	1440	884	889	2742333	6mer	0	ENSRNOT00000005773,ENSRNOT00000005690	Kcnc2-202,Kcnc2-201	NM_139217,NM_139216
rno-miR-novel-3-5p	NM_139324	Ehd4	chr3	-	111877852	111941841	46	80	0	24	gctctgccactgacttgctgaatgtccttggcca	(((((................(((.((.((((((&)))))).))..))).....)))))	-15.3	0.999431	NM_139324_utr3_0_0_chr3_111877853_r	146	-27.01	146	-27.01	38601	24	1781	361	ENST00000220325.4	3969	3976	1603	1610	60593	8mer-1a	0	ENSRNOT00000010701	Ehd4-201	NM_139324
rno-miR-novel-3-5p	NM_153297	Cops2	chr3	-	118110704	118137125	253	284	0	21	CCATAGTAATTTGTCATGGGCAACATGACCA	(((..........((((((((..((((((((&))))))))))))))))..)))	-21.9	0.995834	NM_153297_utr3_0_0_chr3_118110705_r	159	-22.79	159	-22.79	39213	24	585	259	ENST00000388901.5	354	360	278	284	1846350	7mer-m8	0	ENSRNOT00000084154,ENSRNOT00000012287	Cops2-201,Cops2-202	NM_153297
rno-miR-novel-3-5p	NM_171992	Ccnd1	chr1	-	218090749	218100272	1324	1363	1	24	GCTACAGAAGAGTATTTATTGGGAAGGTTGCCCATGACC	(((.(((.......((((.((((........((((((((&))))))))))))))))))).)))	-16.11	0.995434	NM_171992_utr3_0_0_chr1_218090750_r	146	-14.88	146	-14.88	36811	24	2796	1341	ENST00000227507.2	7276	7281	2706	2711	90038	6mer	1	ENSRNOT00000028411,ENSRNOT00000088588	Ccnd1-201,Ccnd1-202	NM_171992
rno-miR-novel-3-5p	NM_172243	Ppif	chr16	+	1979190	1985910	421	445	0	24	GCCACAGAcaccccaccaccacca	((..(((.......((((..((((&))))..)))).......)))..))	-13.54	0.996946	NM_172243_utr3_5_0_chr16_1985078_f	140	-19.86	140	-19.86	50195	24	833	168	ENST00000225174.3	592	598	296	301	79785	6mer	0	ENSRNOT00000014382	Ppif-201	NM_172243
rno-miR-novel-3-5p	NM_173154	Clmp	chr8	+	44847156	44975459	2438	2487	0	21	CCATTCATGTTTAAATATGAGCCCGAAGACAGAGTGAGAGCCATGACGG	((((((((.............................((((((((((.(&).))))))))))))))).)))	-19.85	0.995419	NM_173154_utr3_6_0_chr8_44972771_f	144	-21.25	144	-21.25	43808	24	2689	2464	ENST00000448775.2	241	246	139	144	2356209	6mer	0	ENSRNOT00000080288	Clmp-201	NM_173154
rno-miR-novel-3-5p	NM_178105	Gpm6a	chr16	-	39367696	39476025	1350	1392	0	21	TCAGTGTATAAACCTAGGTAGTATTGTGCACTGATTTGACCA	(((((.(((.((((......................((((((&)))))).)))).))).)))))	-15.9	0.996769	NM_178105_utr3_0_0_chr16_39367697_r	141	-23.21	141	-23.21	50148	24	1938	455	ENST00000280187.7	2114	2120	1387	1392	474047	6mer	0	ENSRNOT00000092968,ENSRNOT00000014312,ENSRNOT00000092971	Gpm6a-003,Gpm6a-002,Gpm6a-001	NM_178105
rno-miR-novel-3-5p	NM_182950	Tnfaip1	chr10	-	65791001	65805693	414	445	1	23	TTCCCTAAGGTGTTTAAACATTGCCAtgacc	((((.......(((((......(((((((((&)))))))))...))))).))))	-18.8	0.995365	NM_182950_utr3_0_0_chr10_65791002_r	149	-18	149	-18	46197	24	2624	424	ENST00000226225.2	2796	2803	1355	1360	87344	6mer	0	ENSRNOT00000012245	Tnfaip1-201	NM_182950
rno-miR-novel-3-5p	NM_184050	Ermp1	chr1	-	247787575	247821728	1987	2018	0	24	GCTCCTTTCCCTTTTGAAGATTACCTGACCA	(((((.(((.....(((.....(((((((((&)))))).)))))).)))..)))))	-19.9	0.994914	NM_184050_utr3_0_0_chr1_247787576_r	161	-17.52	161	-17.52	37082	24	2380	1132	ENST00000339450.5	4676	4687	1899	1904	1058755	6mer	0	ENSRNOT00000021958	Ermp1-201	NM_184050
rno-miR-novel-3-5p	NM_199100	Tor1aip2	chr13	+	73708814	73735339	3007	3034	1	23	TTCCATATTGATGATGTTGAATGTGCC	(((((..((.((((......(((.(((&))))))...)))).)).)))))	-11.8	0.992932	NM_199100_utr3_4_0_chr13_73732206_f	142	-24.34	142	-24.34	48759	24	3134	1037	ENST00000367612.3	2047	2069	847	852	1382282	6mer	0	ENSRNOT00000050734	Tor1aip2-201	NM_199100
rno-miR-novel-3-5p	NM_199105	Fam198b	chr2	+	178679040	178750054	890	941	1	24	gctctgtctcccaagtgttgggattacagacaggtatgtgatgccatgtcc	(((((...........................(((.(((((.((((((.((&)).))))))))))).))))))))	-19.82	0.998781	NM_199105_utr3_4_0_chr2_178748339_f	283	-33.27	142	-19.73	37934	24	1716	683 117	ENST00000585682.1	761	766	378	383	2843686	6mer	0	ENSRNOT00000088686,ENSRNOT00000013524	Fam198b-202,Fam198b-201	NM_199105
rno-miR-novel-3-5p	NM_199391	C2cd2	chr11	-	38357422	38420032	729	779	0	24	GCTGAGGTTGACATCAGGAGCAATTAATGACAGCTTACAGGACATGACCA	(((..(((.....(((.((((.....................((((((((&)))))))))))).))))))..)))	-18.09	0.999542	NM_199391_utr3_0_0_chr11_38357423_r	156	-19.84	156	-19.84	47498	24	1430	756	ENST00000329623.7	72	144	33	39	941820	7mer-m8	0	ENSRNOT00000002209,ENSRNOT00000080681	C2cd2-201,C2cd2-202	NM_199391
rno-miR-novel-4-5p	NM_001004083	Egln2	chr1	-	83969455	83977236	389	420	0	22	GTTTGCAGAGTACAGTGCCATGAGGAACATG	(((((.(((((..(((.......((((((((&))))))))))).))))))))))	-20.41	0.996782	NM_001004083_utr3_0_0_chr1_83969456_r	147	-19.11	147	-19.11	53453	22	470	396	ENST00000593726.1	958	968	414	420	2869037	7mer-m8	0	ENSRNOT00000028434	Egln2-201	NM_001004083
rno-miR-novel-4-5p	NM_001007678	Rabif	chr2	+	165805223	165816718	1047	1068	0	18	gagcttaggaagtgggggcag	(((...((..(((.(((((((&).)))))))))..)))))	-12.9	0.991074	NM_001007678_utr3_1_0_chr13_51329133_f	148	-16.21	148	-16.21	66174	22	1400	207	ENST00000367262.3	385	391	223	229	1364615	7mer-m8	0	ENSRNOT00000073716,ENSRNOT00000005845	Rabif-201,RGD1563962-201	NM_001007678
rno-miR-novel-4-5p	NM_001007688	Fam210a	chr18	-	64045022	64084594	1442	1486	0	21	TCTGCCTCAGACTGGTGGCACACTTTCAAATACAGTATAACGTG	((((....(((.((((((....................((((((&)))))))))).)).)))))))	-13.65	0.994239	NM_001007688_utr3_0_0_chr18_64045023_r	143	-28.87	143	-28.87	68914	22	8647	3651	ENST00000322247.3	3723	3728	1314	1319	868394	6mer	0	ENSRNOT00000022519,ENSRNOT00000084902	Fam210a-201,Fam210a-202	NM_001007688
rno-miR-novel-4-5p	NM_001007738	Tmem252	chr1	+	242572557	242577817	1042	1108	0	19	tgagggctatgaccattcctattttcacaatgggttaattgaggcttcaagacttcagggaccatg	((((((........................(((((.......................(((.((((&)))).))))))))))))))	-12.35	0.999354	NM_001007738_utr3_1_0_chr1_242576375_f	167	-28.97	167	-28.97	54563	22	1443	866	ENST00000377311.3	1658	1664	920	926	1704650	7mer-m8	0	ENSRNOT00000035123	Tmem252-001	NM_001007738
rno-miR-novel-4-5p	NM_001007745	Tmem43	chr4	+	123118470	123133610	1142	1189	0	21	TCTGTTTGCAAACTGGTTGCTGTAGCAACAAGAGTGTTTGGTGGCTG	((((..........................((((((..(((.(((((&)).))))))..))))))))))	-13.96	0.995748	NM_001007745_utr3_11_0_chr4_123132041_f	143	-17.45	143	-17.45	57930	22	1570	740	ENST00000306077.4	5669	5721	2151	2157	700608	7mer-1a	0	ENSRNOT00000010895	Tmem43-201	NM_001007745
rno-miR-novel-4-5p	NM_001008312	Serinc3	chr3	-	160018643	160038078	4	18	1	15	AGTGTATGGAGGAT	((((..(((((.((&)).)))))..))))	-11.7	0.998132	NM_001008312_utr3_0_0_chr3_160018644_r	141	-9.76	141	-9.76	56988	22	633	211	ENST00000342374.4	455	463	242	248	1103033	7mer-1a	0	ENSRNOT00000013445	Serinc3-201	NM_001008312
rno-miR-novel-4-5p	NM_001008344	Etf1	chr18	-	27698692	27725694	54	106	1	18	GAGCATACCCGTGGTGGAGTCCAAACAGATCCCTGCCTTACAATTGGAACAT	(((.........(((.((((.........................(((((((&)))))))))))))))))	-11.61	0.996433	NM_001008344_utr3_0_0_chr18_27698693_r	147	-11.49	147	-11.49	68773	22	848	86	ENST00000499810.2	2795	2800	1692	1697	2492267	6mer	0	ENSRNOT00000026398	Etf1-201	NM_001008344
[truncated: 85,561 more rows]
