# Supplementary material for: Genome-wide profiling and differential expression of microRNA in rat pluripotent stem cells
Source: Sci Rep. 2017 Jun 5;7:2787. doi: 10.1038/s41598-017-02632-0 (PMC5459850; doi:10.1038/s41598-017-02632-0)
Supplement: Supplementary file 8 — Supplementary Table S7 [file 41598_2017_2632_MOESM8_ESM.zip]

Archive with 1 entries (1 files):
- Supplementary Table S7.xlsx
