# Supplementary material for: Genome-wide profiling and differential expression of microRNA in rat pluripotent stem cells
Source: Sci Rep. 2017 Jun 5;7:2787. doi: 10.1038/s41598-017-02632-0 (PMC5459850; doi:10.1038/s41598-017-02632-0)
Supplement: Supplementary file 8 — Supplementary Table S7 [file 41598_2017_2632_MOESM8_ESM.zip › Supplementary Table S7.xlsx]

## Sheet: 2 < Extremum Fold Change < 10
Supplementary Table S7: Differentially expressed known miRNAs
PSC > FB							FB > PSC
miRNA	Stem cell average RPM	Fibroblasts average RPM	Fold change	edgeR p-value			miRNA	Stem cell average RPM	Fibroblasts average RPM	Fold change	edgeR p-value
rno-miR-205	43.4988	0.656045	66.3045	4.20837e-08			rno-miR-449c-5p	0.0837781	7.17988	85.7012	3.03778e-05
rno-miR-3084a-3p	13.0826	0.318869	41.0282	6.56489e-07			rno-miR-449c-3p	0.0837781	7.17988	85.7012	2.99088e-05
rno-miR-363-3p	77.3185	2.64249	29.2598	1.44458e-10			rno-miR-542-5p	0.041889	3.28023	78.3075	0.00259418
rno-miR-20b-3p	9.00321	0.337176	26.7018	1.12665e-07			rno-miR-374-3p	0.183958	14.3048	77.7614	2.65626e-08
rno-miR-20b-5p	82.3523	3.26192	25.2466	3.63827e-08			rno-miR-421-5p	0.041889	2.96136	70.6952	0.00502308
rno-miR-320-5p	15.1478	0.637738	23.7524	6.82518e-07			rno-miR-132-5p	0.593764	39.1171	65.8799	1.83366e-12
rno-miR-133a-3p	15.1216	0.974914	15.5107	1.11749e-06			rno-miR-196a-5p	5.09415	237.268	46.5766	1.16065e-15
rno-miR-330-3p	188.004	23.819	7.89301	3.21411e-13			rno-miR-1-3p	0.183958	7.85423	42.6958	7.88104e-07
rno-miR-30c-2-3p	204.033	28.7928	7.08627	3.31325e-09			rno-let-7i-3p	0.849675	34.1876	40.2361	9.20304e-13
rno-miR-3084b-3p	11.4464	1.63096	7.01823	2.51968e-05			rno-miR-322-3p	8.10207	324.945	40.1064	8.84041e-22
rno-miR-203a-3p	79.29	11.7173	6.76693	1.27912e-06			rno-miR-204-5p	0.870246	33.9419	39.0027	3.83825e-13
rno-miR-3068-3p	198.667	34.4332	5.76964	4.46802e-06			rno-miR-503-3p	0.689859	23.5001	34.0651	5.47543e-09
rno-miR-330-5p	79.1621	14.7519	5.36624	4.34966e-08			rno-miR-365-3p	2.31943	71.9895	31.0375	2.64407e-11
rno-miR-30a-3p	339.35	65.1941	5.20522	1.44599e-07			rno-miR-421-3p	4.8084	144.696	30.0923	2.23908e-05
rno-miR-32-5p	77.0345	15.6352	4.92698	1.64996e-07			rno-miR-374-5p	10.7964	324.597	30.0655	4.42384e-07
rno-miR-298-3p	261.111	56.9035	4.58866	9.69478e-10			rno-miR-503-3p	1.09313	32.6481	29.8666	1.41241e-09
rno-miR-93-3p	87.6883	21.4222	4.09335	3.31948e-08			rno-miR-211-5p	0.524536	13.4764	25.692	2.33087e-07
rno-miR-18a-3p	76.1362	22.6427	3.36251	2.19964e-06			rno-miR-483-3p	0.452524	11.6257	25.6909	2.9052e-05
rno-miR-210-3p	1817.23	574.83	3.16133	1.16735e-08			rno-let-7f-5p	295.42	7260.55	24.5771	7.29694e-14
							rno-let-7f-5p	310.125	7253.54	23.3891	3.39171e-12
							rno-miR-322-5p	3.04961	68.5582	22.481	2.11099e-10
							rno-miR-503-5p	10.1339	209.692	20.6922	1.39617e-12
							rno-let-7d-3p	15.5127	300.714	19.385	4.10714e-12
							rno-miR-193a-3p	0.407852	7.87254	19.3024	5.05036e-07
							rno-miR-10a-3p	0.77642	13.5313	17.4278	1.32638e-06
							rno-miR-31a-5p	402.011	6671.44	16.5952	1.94572e-27
							rno-let-7g-5p	391.464	6464.03	16.5125	2.22367e-18
							rno-let-7e-5p	115.591	1858.88	16.0815	6.92316e-19
							rno-miR-345-5p	5.41078	86.7444	16.0318	3.90682e-09
							rno-miR-345-3p	6.01335	92.301	15.3493	3.52507e-09
							rno-miR-322-5p	4.2633	64.8493	15.2111	1.86967e-09
							rno-miR-708-3p	1.38515	20.5022	14.8014	1.22403e-07
							rno-miR-221-3p	145.458	2076.91	14.2783	1.63865e-12
							rno-miR-503-5p	14.7565	209.446	14.1935	6.42915e-12
							rno-miR-196b-5p	26.8101	329.917	12.3057	5.50633e-05
							rno-miR-34b-5p	3.82704	46.8904	12.2524	6.64644e-07
							rno-let-7c-5p	541.948	5825.44	10.7491	1.06525e-18
							rno-miR-129-5p	5.20389	55.5105	10.6671	1.02765e-06
							rno-miR-129-5p	5.52876	58.9266	10.6582	6.77581e-06
							rno-miR-22-3p	1786.6	18956.9	10.6106	1.39272e-21
							rno-let-7c-5p	456.613	4788.56	10.4871	2.27031e-15
							rno-let-7e-3p	3.85104	37.9591	9.85684	6.63595e-07
							rno-miR-1843a-5p	7.7089	72.5021	9.40499	3.1866e-08
							rno-let-7c-2-3p	3.24551	28.2832	8.71455	1.64092e-06
							rno-miR-126a-3p	24.2675	204.639	8.43261	1.51926e-10
							rno-miR-31a-3p	3.8572	32.256	8.36256	1.46816e-05
							rno-miR-222-3p	198.043	1637.96	8.27076	1.73857e-06
							rno-let-7a-1-3p	3.47145	28.4556	8.19703	1.35329e-05
							rno-miR-10a-5p	152.807	1249.37	8.17613	1.75876e-10
							rno-miR-196b-5p	38.2155	307.818	8.0548	0.00150658
							rno-miR-221-5p	7.55483	56.6838	7.50299	0.000302039
							rno-miR-26b-5p	97.4775	716.13	7.34662	3.50229e-10
							rno-miR-149-5p	32.8455	240.746	7.32963	3.56387e-06
							rno-miR-24-2-5p	73.035	514.861	7.04951	7.51018e-08
							rno-miR-126a-5p	2.27411	15.9358	7.00748	0.00200411
							rno-miR-23b-3p	355.404	2401.2	6.75625	2.58411e-08
							rno-miR-22-5p	5.76081	38.7067	6.71896	0.000780082
							rno-miR-101a-3p	159.384	1046.58	6.56643	4.29696e-08
							rno-miR-24-3p	1248.72	7280.65	5.83048	1.43452e-09
							rno-miR-664-3p	2.08347	12.0728	5.79456	0.000252487
							rno-miR-24-3p	1263	7207.5	5.70667	4.52971e-09
							rno-miR-23a-3p	366.128	2018.36	5.51272	0.000128853
							rno-miR-152-5p	17.8672	93.9243	5.25679	0.00021406
							rno-miR-1843a-3p	6.28982	32.9487	5.23842	0.00994761
							rno-miR-27b-3p	1684.16	8474.83	5.03209	9.44678e-08
							rno-miR-28-5p	226.773	1105.51	4.87495	4.61081e-06
							rno-miR-152-3p	531.142	2583.86	4.86472	0.000158494
							rno-miR-99b-5p	2326.29	10139	4.35846	1.3637e-06
							rno-miR-652-3p	301.81	1224.16	4.05605	0.00407746
							rno-miR-107-3p	95.9164	357.464	3.72683	0.00211784
							rno-miR-26a-5p	2687.58	9916.74	3.68984	5.25333e-05
							rno-miR-532-5p	250.56	889.876	3.55155	0.0020519
							rno-miR-125a-5p	2040.5	6851.16	3.35759	0.000400323

## Sheet: Extremum Fold Change > 10
PSC > FB						FB > PSC
miRNA	Stem cell average RPM	Fibroblasts average RPM	Fold change	edgeR p-value		miRNA	Stem cell average RPM	Fibroblasts average RPM	Fold change	edgeR p-value
rno-miR-141-3p	48.75	0.34	144.59	2.62182e-17		rno-let-7a-2-3p	0	3.95	+INF	3.78284e-05
rno-miR-147	643.93	2.62	245.38	4.76903e-13		rno-let-7a-5p	177.76	5857.74	32.95	8.52001e-23
rno-miR-150-5p	288.7	5.3	54.44	1.3262e-16		rno-let-7a-5p	142.05	4901	34.5	1.08863e-21
rno-miR-17-2-3p	9.44	0	+INF	1.66303e-07		rno-let-7b-5p	84.86	4898.42	57.72	3.39289e-56
rno-miR-182	3930.95	3.28	1198.38	2.36749e-47		rno-let-7c-1-3p	0	4.56	+INF	2.07817e-05
rno-miR-183-3p	18.72	0	+INF	8.56503e-13		rno-let-7d-5p	117.1	8759.03	74.8	1.6113e-23
rno-miR-183-5p	3029.34	3.64	833.22	2.61021e-57		rno-let-7f-1-3p	0	10.5	+INF	1.93492e-10
rno-miR-1b	69.46	2.61	26.66	1.77701e-14		rno-let-7i-5p	214.55	23171.3	108	1.87281e-35
rno-miR-200a-3p	3027.52	1.33	2275.65	2.15587e-62		rno-miR-100-3p	0	11.42	+INF	9.18143e-10
rno-miR-200a-5p	89.78	0	+INF	9.59414e-24		rno-miR-100-5p	28.97	5570.46	192.3	2.78837e-36
rno-miR-200b-3p	3128.87	1.65	1897.13	7.52927e-56		rno-miR-125b-1-3p	2.59	516.76	199.49	9.79218e-44
rno-miR-200b-5p	54.32	0	+INF	2.36628e-21		rno-miR-125b-2-3p	0.37	54.19	147.28	2.31161e-16
rno-miR-200c-3p	1561.46	9.79	159.57	9.15576e-30		rno-miR-125b-5p	142.99	17122.5	119.75	7.18571e-34
rno-miR-219a-2-3p	37.7	0	+INF	4.30165e-08		rno-miR-125b-5p	142.78	17092.4	119.71	3.74887e-30
rno-miR-290	6346.21	4.93	1287.4	1.60215e-35		rno-miR-132-3p	3.22	162.57	50.54	4.15489e-22
rno-miR-291a-3p	7498.66	2.92	2563.87	3.35491e-41		rno-miR-139-5p	0.04	28.01	668.64	8.06626e-13
rno-miR-291a-5p	9053.82	4.59	1971.51	6.83134e-49		rno-miR-143-3p	672.84	67512.9	100.34	6.37747e-101
rno-miR-291b	3594.8	0.66	5479.5	1.09261e-45		rno-miR-143-5p	4.29	483.15	112.71	5.71322e-39
rno-miR-292-3p	15667.4	10.46	1497.82	8.92693e-62		rno-miR-145-3p	5.16	647.88	125.46	1.51131e-34
rno-miR-292-5p	60203.9	30.73	1958.81	2.98201e-64		rno-miR-145-5p	39.35	3484.31	88.55	3.76363e-32
rno-miR-293-3p	974.74	0.32	3056.87	2.05214e-34		rno-miR-146b-3p	0.31	22.87	74.12	2.92404e-09
rno-miR-293-5p	119873	54.67	2192.62	2.12164e-82		rno-miR-146b-5p	182.15	4142.13	22.74	2.28237e-36
rno-miR-294	1718.93	2	857.43	8.16535e-40		rno-miR-181a-1-3p	0.55	88.8	161.22	1.13754e-20
rno-miR-295-3p	5675.79	2.34	2423.56	9.20686e-36		rno-miR-181a-2-3p	0.18	27.65	150.28	4.22797e-15
rno-miR-295-3p	5802.96	2.92	1984.09	3.23897e-34		rno-miR-181a-5p	16.45	2584.25	157.12	2.15626e-35
rno-miR-295-5p	75.94	0	+INF	4.85215e-15		rno-miR-181a-5p	16.37	2583.55	157.79	1.47236e-30
rno-miR-295-5p	105.51	0.67	156.46	4.93885e-17		rno-miR-181b-1-3p	0	2.31	+INF	0.00141827
rno-miR-346	6.78	0	+INF	2.69258e-08		rno-miR-181b-5p	11.01	1165.29	105.79	5.33047e-46
rno-miR-3551-3p	32.96	0	+INF	3.7555e-10		rno-miR-181b-5p	8.02	1147.96	143.05	1.86297e-45
rno-miR-3551-5p	21.88	0	+INF	2.75856e-13		rno-miR-193a-5p	0.64	49.47	77.85	2.49222e-15
rno-miR-3580-3p	1474.4	0	+INF	3.08808e-30		rno-miR-199a-3p	76.36	16546.5	216.7	6.18077e-46
rno-miR-3580-5p	259.23	0.34	768.84	3.72117e-23		rno-miR-199a-5p	241.13	51608.7	214.03	3.84265e-53
rno-miR-429	886.46	0.67	1314.53	1.58526e-39		rno-miR-212-3p	0.18	19.66	107.51	2.32311e-12
rno-miR-463-3p	3389.66	2	1690.82	8.23064e-36		rno-miR-212-5p	0.44	55.44	126.61	4.59696e-18
rno-miR-463-5p	577.54	0.34	1712.88	1.76514e-20		rno-miR-21-3p	1.61	80.44	49.82	3.92177e-15
rno-miR-465-3p	2215.67	1.31	1688.66	6.41571e-35		rno-miR-214-3p	31.26	6291.62	201.29	2.59957e-66
rno-miR-465-5p	370.86	0	+INF	1.01126e-28		rno-miR-214-5p	5.52	1032.59	186.99	2.10574e-39
rno-miR-471-3p	1454.07	1.95	745.74	7.73717e-31		rno-miR-21-5p	3770.23	316903	84.05	1.17502e-117
rno-miR-471-5p	1392.12	0.32	4365.8	2.49312e-37		rno-miR-218a-2-3p	0.04	8.51	203.16	1.77025e-07
rno-miR-490-3p	179.92	3.94	45.71	1.90163e-16		rno-miR-218a-5p	23.94	1976.86	82.58	9.52511e-48
rno-miR-6325	12.44	0	+INF	1.42974e-09		rno-miR-218a-5p	21.9	1781.99	81.38	9.23089e-42
rno-miR-741-3p	21221.6	11.19	1896.58	3.1821e-57		rno-miR-223-3p	0	6.13	+INF	2.1306e-05
rno-miR-742-5p	31.53	0	+INF	1.09026e-10		rno-miR-224-5p	1.68	252.99	150.35	7.91779e-24
rno-miR-743a-3p	10832.7	4.63	2340.21	2.91871e-47		rno-miR-322-3p	7.62	332.33	43.59	2.47413e-24
rno-miR-743a-5p	1110.37	0.64	1741.11	3.93234e-29		rno-miR-338-5p	0	1.97	+INF	0.00303267
rno-miR-743b-3p	6056.71	3.94	1538.69	7.58603e-39		rno-miR-351-3p	0	5.9	+INF	4.11316e-07
rno-miR-743b-5p	2975.54	1.93	1540.52	1.44493e-34		rno-miR-351-5p	17.9	933.2	52.14	2.42275e-31
rno-miR-871-3p	7276.47	2.64	2753.64	6.1162e-38		rno-miR-351-5p	16.63	918.14	55.2	1.68046e-39
rno-miR-871-5p	1250.8	0.99	1259.34	7.72437e-31		rno-miR-365-5p	0.69	39.49	56.9	5.93155e-12
rno-miR-878	1756.66	1.01	1736.64	4.92113e-20		rno-miR-384-5p	0	2.62	+INF	0.000631693
rno-miR-880-3p	180.03	0	+INF	9.0764e-20		rno-miR-449a-5p	0.57	57.68	101.83	2.90949e-15
rno-miR-880-5p	27.87	0	+INF	1.91305e-14		rno-miR-450a-3p	0	8.58	+INF	1.08275e-08
rno-miR-881-3p	1973.79	0.67	2926.94	2.72301e-34		rno-miR-450a-5p	12.42	1457.02	117.28	4.18775e-52
rno-miR-881-5p	68.85	0	+INF	5.55115e-16		rno-miR-450b-3p	0	32.1	+INF	2.3354e-15
rno-miR-883-3p	1058.88	0.99	1066.11	3.50537e-24		rno-miR-450b-3p	0.04	26.12	623.65	4.29732e-13
rno-miR-883-5p	62.77	0	+INF	8.66281e-12		rno-miR-450b-5p	6.2	454.76	73.31	1.07475e-32
rno-miR-92b-3p	194.84	9.54	20.42	2.66922e-14		rno-miR-450b-5p	4.93	452.37	91.71	2.25208e-36
rno-miR-96-5p	304.58	0.66	464.26	9.5855e-33		rno-miR-455-3p	2.79	333.09	119.47	3.90235e-34
						rno-miR-455-5p	5.98	850.25	142.15	2.98039e-35
						rno-miR-542-3p	2.3	292.99	127.2	7.89209e-25
						rno-miR-542-3p	4.67	289.55	62.03	1.38596e-28
						rno-miR-542-3p	4.24	288.01	67.87	7.95367e-29
						rno-miR-542-5p	0	2.61	+INF	0.000758919
						rno-miR-592	0	60.55	+INF	5.74683e-19
						rno-miR-615	0	3.65	+INF	0.000175483
						rno-miR-708-5p	3.17	125.22	39.48	4.45463e-15
						rno-miR-98-5p	13.63	510.14	37.44	1.33312e-17
						rno-miR-99a-3p	0	1.97	+INF	0.00284661
						rno-miR-99a-5p	11.65	1320.48	113.38	4.10388e-20
