# Supplementary material for: Genome-wide profiling and differential expression of microRNA in rat pluripotent stem cells
Source: Sci Rep. 2017 Jun 5;7:2787. doi: 10.1038/s41598-017-02632-0 (PMC5459850; doi:10.1038/s41598-017-02632-0)
Supplement: Supplementary file 9 — Supplementary Table S8 [file 41598_2017_2632_MOESM9_ESM.zip › Supplementary Table S8.xlsx]

## Sheet: Sheet1
Supplementary Table S8: KEGG pathways and GO biological processes enriched with published target genes of differentially expressed known miRNAs
DAVID 6.8 KEGG														DAVID 6.8 GO
Category	Term	Count	%	PValue	Genes	List Total	Pop Hits	Pop Total	Fold Enrichment	Bonferroni	Benjamini	FDR		Category	Term	Count	%	PValue	Genes	List Total	Pop Hits	Pop Total	Fold Enrichment	Bonferroni	Benjamini	FDR
KEGG_PATHWAY	rno05200:Pathways in cancer	27	5.9081	4.10145e-06	29337, 29452, 24778, 306722, 25631, 24326, 299331, 64030, 81709, 25289, 679869, 499870, 303181, 498709, 54702, 25094, 24628, 170582, 266608, 140588, 24224, 310999, 64041, 363913, 83502, 29322, 25661	192	398	7780	2.7489	0.000963378	0.000963378	0.00527615		GOTERM_BP_DIRECT	GO:0045944~positive regulation of transcription from RNA polymerase II promoter	57	12.4726	4.99236e-09	361103, 266813, 294322, 117062, 81771, 29452, 155430, 314616, 60349, 29395, 679869, 306330, 680611, 414065, 303181, 294562, 292907, 499593, 291100, 367092, 85424, 103690132, 83618, 311093, 360958, 297804, 499964, 363135, 360914, 25735, 360243, 307740, 360905, 25631, 114090, 85272, 362280, 114500, 366542, 84410, 311071, 298894, 25094, 362665, 25591, 24817, 171068, 29228, 116698, 140588, 364706, 30…	419	1024	17535	2.32952	1.27105e-05	1.27105e-05	8.82531e-06
KEGG_PATHWAY	rno04550:Signaling pathways regulating pluripotency of stem cells	12	2.62582	0.000629864	25366, 83618, 363913, 414065, 303181, 81680, 294562, 24817, 499593, 266608, 25631, 25114	192	140	7780	3.47321	0.137625	0.0713584	0.807264		GOTERM_BP_DIRECT	GO:0045893~positive regulation of transcription, DNA-templated	38	8.3151	3.82025e-08	307740, 117062, 81771, 114090, 25631, 85272, 60349, 316216, 29395, 679869, 306330, 680611, 414065, 303181, 294562, 499593, 303212, 291100, 25050, 84410, 85424, 83618, 498709, 298894, 25094, 24628, 24817, 24649, 116698, 140588, 364706, 305066, 291567, 83502, 66019, 24330, 64896, 25735	419	571	17535	2.78509	9.72589e-05	4.86307e-05	6.7533e-05
KEGG_PATHWAY	rno05206:MicroRNAs in cancer	12	2.62582	0.000752657	311071, 25467, 29337, 303181, 24628, 315346, 24649, 25426, 301042, 29332, 24224, 303477	192	143	7780	3.40035	0.162171	0.0572747	0.963939		GOTERM_BP_DIRECT	GO:0006366~transcription from RNA polymerase II promoter	26	5.68928	1.11995e-05	311071, 83618, 311093, 307740, 294322, 25094, 362665, 29452, 24817, 114090, 29228, 314616, 60349, 297804, 114500, 362280, 25388, 294562, 24330, 499593, 364910, 367092, 291100, 84410, 85424, 25735	419	398	17535	2.7339	0.0281113	0.00945965	0.0197962
KEGG_PATHWAY	rno04390:Hippo signaling pathway	12	2.62582	0.0013143	679869, 363913, 117256, 303181, 83502, 499593, 266608, 25631, 305251, 362279, 85272, 64041	192	153	7780	3.1781	0.265866	0.0743564	1.67765		GOTERM_BP_DIRECT	GO:0048863~stem cell differentiation	7	1.53173	0.000135169	500562, 414065, 360905, 294562, 499593, 24153, 64030	419	34	17535	8.6161	0.291187	0.0665173	0.238678
KEGG_PATHWAY	rno00603:Glycosphingolipid biosynthesis - globo series	4	0.875274	0.00533018	81919, 64442, 84597, 58924	192	15	7780	10.8056	0.715193	0.222124	6.64429		GOTERM_BP_DIRECT	GO:0000122~negative regulation of transcription from RNA polymerase II promoter	36	7.87746	0.000111302	266813, 201097, 307740, 360905, 29452, 361242, 25631, 155430, 25696, 316129, 25366, 362280, 362962, 679869, 414065, 294562, 499593, 316164, 84410, 311071, 83618, 366229, 25094, 24817, 295214, 29228, 116698, 140588, 80338, 305066, 364785, 311604, 66019, 24330, 306790, 498299	419	746	17535	2.01955	0.246774	0.0683962	0.196573
KEGG_PATHWAY	rno04916:Melanogenesis	8	1.75055	0.0107173	25289, 679869, 363913, 25094, 303181, 266608, 29322, 64030	192	99	7780	3.27441	0.920512	0.344283	12.9438		GOTERM_BP_DIRECT	GO:0032526~response to retinoic acid	9	1.96937	0.000446139	362004, 25728, 293016, 414065, 294562, 499593, 65133, 59103, 498299	419	76	17535	4.95588	0.678939	0.172506	0.78574
KEGG_PATHWAY	rno05230:Central carbon metabolism in cancer	6	1.31291	0.020048	25059, 24778, 25630, 64030, 25741, 80878	192	64	7780	3.79883	0.991427	0.493321	22.9354		GOTERM_BP_DIRECT	GO:0035019~somatic stem cell population maintenance	7	1.53173	0.0005804	362280, 679869, 414065, 66019, 294562, 499593, 64030	419	44	17535	6.6579	0.771936	0.190356	1.02106
KEGG_PATHWAY	rno04924:Renin secretion	6	1.31291	0.023954	25289, 362052, 24326, 29322, 66012, 24603	192	67	7780	3.62873	0.996646	0.509443	26.7949		GOTERM_BP_DIRECT	GO:0019827~stem cell population maintenance	8	1.75055	0.000964941	500562, 362280, 414065, 360905, 294562, 499593, 690575, 29486	419	66	17535	5.07268	0.914388	0.200243	1.69213
KEGG_PATHWAY	rno05166:HTLV-I infection	14	3.06346	0.0266986	24628, 266608, 24778, 25631, 114090, 64193, 308995, 25289, 301965, 363913, 303181, 289758, 24330, 25704	192	291	7780	1.94946	0.99827	0.506684	29.3993		GOTERM_BP_DIRECT	GO:0042981~regulation of apoptotic process	13	2.84464	0.000795186	25094, 680945, 306722, 140588, 305251, 500590, 85272, 24224, 315120, 680611, 361685, 24330, 498299	419	170	17535	3.20027	0.868052	0.201515	1.39642
KEGG_PATHWAY	rno00230:Purine metabolism	10	2.18818	0.0350047	25289, 362720, 140928, 289758, 307401, 25630, 685465, 290646, 66012, 24603	192	182	7780	2.22642	0.999769	0.567145	36.7696		GOTERM_BP_DIRECT	GO:0045930~negative regulation of mitotic cell cycle	6	1.31291	0.000889889	29543, 59114, 25631, 364706, 24224, 25735	419	32	17535	7.84681	0.896343	0.202813	1.56149
KEGG_PATHWAY	rno04360:Axon guidance	8	1.75055	0.0378357	65208, 29745, 360958, 306636, 29433, 293042, 171287, 306790	192	128	7780	2.53255	0.999884	0.561325	39.1149		GOTERM_BP_DIRECT	GO:2000573~positive regulation of DNA biosynthetic process	5	1.09409	0.000746999	25388, 24628, 25426, 29433, 25114	419	18	17535	11.6249	0.850815	0.211656	1.31232
KEGG_PATHWAY	rno04015:Rap1 signaling pathway	11	2.407	0.0400463	25289, 83502, 24628, 170582, 304109, 24409, 29322, 25114, 362279, 64030, 308995	192	216	7780	2.06356	0.999933	0.55084	40.8901		GOTERM_BP_DIRECT	GO:0060840~artery development	4	0.875274	0.00142456	25366, 155430, 140588, 103690132	419	10	17535	16.7399	0.973471	0.243606	2.48859
KEGG_PATHWAY	rno05217:Basal cell carcinoma	5	1.09409	0.0454778	679869, 363913, 303181, 266608, 140588	192	55	7780	3.68371	0.999982	0.568884	45.0511		GOTERM_BP_DIRECT	GO:0071456~cellular response to hypoxia	11	2.407	0.00165919	25203, 364785, 301965, 29452, 24330, 299923, 24250, 85272, 24224, 25696, 25735	419	137	17535	3.36019	0.985416	0.245616	2.89282
KEGG_PATHWAY	rno04024:cAMP signaling pathway	10	2.18818	0.0505402	25289, 83686, 304109, 29627, 24409, 25050, 24326, 290646, 140588, 24603	192	195	7780	2.07799	0.999995	0.581275	48.6844		GOTERM_BP_DIRECT	GO:0008283~cell proliferation	15	3.28228	0.00140231	498709, 24649, 364706, 24224, 29222, 316129, 293016, 315829, 679869, 114500, 414065, 366542, 24957, 685465, 298441	419	232	17535	2.7058	0.971923	0.257501	2.45018
KEGG_PATHWAY	rno05210:Colorectal cancer	5	1.09409	0.0717019	679869, 25631, 24224, 81709, 64041	192	64	7780	3.16569	1	0.688276	61.6012		GOTERM_BP_DIRECT	GO:0009948~anterior/posterior axis specification	5	1.09409	0.00165609	261730, 66019, 366542, 155430, 498299	419	22	17535	9.51128	0.9853	0.260234	2.88749
KEGG_PATHWAY	rno05033:Nicotine addiction	4	0.875274	0.0742342	257648, 29627, 24409, 24922	192	40	7780	4.05208	1	0.677904	62.9271		GOTERM_BP_DIRECT	GO:0036065~fucosylation	4	0.875274	0.00192428	81919, 84597, 58924, 286971	419	11	17535	15.2181	0.992583	0.263979	3.34763
KEGG_PATHWAY	rno04720:Long-term potentiation	5	1.09409	0.075007	81771, 29627, 24409, 25050, 29322	192	65	7780	3.11699	1	0.659659	63.3233		GOTERM_BP_DIRECT	GO:0030902~hindbrain development	5	1.09409	0.00270698	114500, 499964, 85272, 103690132, 308923	419	25	17535	8.36993	0.998994	0.318465	4.6788
KEGG_PATHWAY	rno05032:Morphine addiction	6	1.31291	0.075351	25289, 25388, 140928, 257648, 290646, 24922	192	92	7780	2.64266	1	0.640408	63.4984		GOTERM_BP_DIRECT	GO:0048844~artery morphogenesis	5	1.09409	0.00270698	25728, 361103, 266813, 364706, 103690132	419	25	17535	8.36993	0.998994	0.318465	4.6788
KEGG_PATHWAY	rno04270:Vascular smooth muscle contraction	7	1.53173	0.0793232	25289, 29387, 291926, 24326, 29322, 66012, 24603	192	122	7780	2.32497	1	0.640198	65.465		GOTERM_BP_DIRECT	GO:0097150~neuronal stem cell population maintenance	5	1.09409	0.00270698	266813, 306548, 499593, 303477, 305066	419	25	17535	8.36993	0.998994	0.318465	4.6788
KEGG_PATHWAY	rno05211:Renal cell carcinoma	5	1.09409	0.0818441	54702, 24628, 29452, 24778, 29433	192	67	7780	3.02394	1	0.633336	66.6619		GOTERM_BP_DIRECT	GO:0007015~actin filament organization	8	1.75055	0.00256599	291567, 690865, 84685, 293057, 360921, 84686, 29704, 24224	419	78	17535	4.29227	0.998558	0.319406	4.44029
KEGG_PATHWAY	rno04810:Regulation of actin cytoskeleton	10	2.18818	0.0879806	291926, 24628, 170582, 315346, 304109, 29433, 25114, 365396, 308995, 25661	192	218	7780	1.85875	1	0.643199	69.4173		GOTERM_BP_DIRECT	GO:0009749~response to glucose	9	1.96937	0.00385085	25366, 679869, 24330, 24817, 24957, 25551, 94270, 25741, 25735	419	106	17535	3.55327	0.999946	0.347598	6.59312
KEGG_PATHWAY	rno04110:Cell cycle	7	1.53173	0.0920212	25203, 315330, 287961, 25631, 29486, 308937, 64193	192	127	7780	2.23343	1	0.643407	71.1153		GOTERM_BP_DIRECT	GO:0071294~cellular response to zinc ion	4	0.875274	0.00321921	689415, 25591, 24409, 24567	419	13	17535	12.8768	0.999728	0.350836	5.54057
KEGG_PATHWAY	rno00010:Glycolysis / Gluconeogenesis	5	1.09409	0.0926546	25059, 24644, 25630, 24534, 25741	192	70	7780	2.89435	1	0.629706	71.3734		GOTERM_BP_DIRECT	GO:0006260~DNA replication	8	1.75055	0.00364481	116468, 362720, 290842, 289758, 24628, 29228, 296178, 298441	419	83	17535	4.0337	0.999908	0.357698	6.25101
														GOTERM_BP_DIRECT	GO:0051301~cell division	12	2.62582	0.00384513	25203, 498709, 500545, 261730, 294286, 171529, 117524, 287961, 29486, 308937, 64193, 64041	419	179	17535	2.80556	0.999945	0.359717	6.58365
														GOTERM_BP_DIRECT	GO:0035265~organ growth	4	0.875274	0.00494346	25366, 293016, 24224, 297804	419	15	17535	11.1599	0.999997	0.362765	8.38775
														GOTERM_BP_DIRECT	GO:0043281~regulation of cysteine-type endopeptidase activity involved in apoptotic process	4	0.875274	0.00494346	83502, 499593, 171287, 170724	419	15	17535	11.1599	0.999997	0.362765	8.38775
														GOTERM_BP_DIRECT	GO:0010033~response to organic substance	11	2.407	0.00354642	54231, 414065, 83502, 24628, 294562, 63995, 499593, 25426, 25630, 25288, 24224	419	152	17535	3.02859	0.999882	0.363812	6.08721
														GOTERM_BP_DIRECT	GO:0035556~intracellular signal transduction	19	4.15755	0.0047968	117186, 29337, 83825, 81771, 306811, 306722, 64030, 24765, 84394, 24603, 25289, 64830, 310833, 25050, 29433, 29322, 498005, 29332, 66012	419	381	17535	2.08699	0.999995	0.364542	8.14877
														GOTERM_BP_DIRECT	GO:0001714~endodermal cell fate specification	3	0.656455	0.00540497	414065, 294562, 499593	419	5	17535	25.1098	0.999999	0.368682	9.13598
														GOTERM_BP_DIRECT	GO:0007052~mitotic spindle organization	5	1.09409	0.00471564	25203, 682908, 261730, 29486, 29332	419	29	17535	7.21546	0.999994	0.370521	8.01627
														GOTERM_BP_DIRECT	GO:0006468~protein phosphorylation	23	5.03282	0.0045855	25203, 79011, 311419, 83825, 24628, 81771, 24649, 306811, 306722, 116698, 64030, 500690, 24603, 64041, 25366, 261730, 314198, 291926, 84686, 25050, 29433, 304775, 308937	419	501	17535	1.92124	0.999992	0.373785	7.80341
														GOTERM_BP_DIRECT	GO:0090102~cochlea development	5	1.09409	0.00534038	83502, 500308, 155430, 24922, 103690132	419	30	17535	6.97494	0.999999	0.375063	9.03161
														GOTERM_BP_DIRECT	GO:0042475~odontogenesis of dentin-containing tooth	7	1.53173	0.00446833	25366, 679869, 54231, 29228, 140588, 85272, 364706	419	65	17535	4.50688	0.999989	0.378163	7.61138
														GOTERM_BP_DIRECT	GO:0001755~neural crest cell migration	6	1.31291	0.00605612	311071, 114500, 29745, 170582, 293042, 306790	419	49	17535	5.12445	1	0.392799	10.1819
														GOTERM_BP_DIRECT	GO:0007420~brain development	16	3.50109	0.00630457	64440, 360243, 83825, 140588, 364706, 24224, 84394, 305066, 25388, 24264, 287606, 94270, 117276, 171287, 29332, 25403	419	303	17535	2.20988	1	0.395404	10.5779
														GOTERM_BP_DIRECT	GO:0021915~neural tube development	6	1.31291	0.00660027	679869, 307740, 500308, 500709, 140588, 301042	419	50	17535	5.02196	1	0.40005	11.0472
														GOTERM_BP_DIRECT	GO:0046827~positive regulation of protein export from nucleus	4	0.875274	0.00713186	679869, 117538, 25050, 170724	419	17	17535	9.84697	1	0.414895	11.8849
														GOTERM_BP_DIRECT	GO:0001701~in utero embryonic development	15	3.28228	0.00752867	25203, 304733, 361103, 24571, 24326, 25631, 140588, 116698, 364706, 81709, 306330, 25478, 303181, 83502, 360843	419	280	17535	2.24195	1	0.422894	12.5053
														GOTERM_BP_DIRECT	GO:0032534~regulation of microvillus assembly	3	0.656455	0.00797997	84410, 192181, 25735	419	6	17535	20.9248	1	0.432563	13.206
														GOTERM_BP_DIRECT	GO:0030718~germ-line stem cell population maintenance	3	0.656455	0.00797997	362280, 306011, 294562	419	6	17535	20.9248	1	0.432563	13.206
														GOTERM_BP_DIRECT	GO:0006882~cellular zinc ion homeostasis	4	0.875274	0.00840883	689415, 291733, 24218, 24567	419	18	17535	9.29992	1	0.440698	13.8669
														GOTERM_BP_DIRECT	GO:0008285~negative regulation of cell proliferation	18	3.93873	0.00864378	83618, 117062, 116680, 306811, 25631, 140588, 500590, 85272, 64193, 24224, 305066, 29543, 299923, 59114, 59103, 25426, 498299, 25735	419	374	17535	2.01415	1	0.441025	14.227
														GOTERM_BP_DIRECT	GO:0001822~kidney development	10	2.18818	0.00991836	25366, 54231, 307740, 24609, 366542, 140588, 85272, 364706, 24224, 305066	419	150	17535	2.78998	1	0.469776	16.1557
														GOTERM_BP_DIRECT	GO:0008284~positive regulation of cell proliferation	22	4.814	0.0097048	100910616, 362720, 298894, 24609, 24628, 170582, 24326, 64030, 24224, 170724, 305066, 685781, 414065, 303181, 81520, 66019, 81680, 84410, 25114, 360914, 25661, 64896	419	503	17535	1.8304	1	0.470935	15.8354
														GOTERM_BP_DIRECT	GO:0030335~positive regulation of cell migration	12	2.62582	0.0103351	29745, 25467, 24628, 315346, 360921, 304109, 25631, 293042, 192181, 64030, 306790, 25661	419	205	17535	2.44974	1	0.475403	16.7774
														GOTERM_BP_DIRECT	GO:0014031~mesenchymal cell development	3	0.656455	0.0109966	155430, 364706, 24224	419	7	17535	17.9356	1	0.488444	17.7553
														GOTERM_BP_DIRECT	GO:0007389~pattern specification process	6	1.31291	0.0113978	25366, 66019, 305230, 155430, 140588, 85272	419	57	17535	4.40523	1	0.492739	18.343
														GOTERM_BP_DIRECT	GO:0010629~negative regulation of gene expression	12	2.62582	0.0130336	29395, 25203, 293294, 83618, 301965, 24628, 170582, 294562, 155430, 25114, 690575, 297804	419	212	17535	2.36885	1	0.508687	20.6988
														GOTERM_BP_DIRECT	GO:0046777~protein autophosphorylation	11	2.407	0.0139488	685781, 303206, 24649, 306811, 25050, 306722, 25114, 116698, 64030, 84394, 500690	419	186	17535	2.47498	1	0.510942	21.9888
														GOTERM_BP_DIRECT	GO:0048791~calcium ion-regulated exocytosis of neurotransmitter	5	1.09409	0.012394	64440, 65025, 59267, 266976, 60564	419	38	17535	5.50653	1	0.514047	19.7854
														GOTERM_BP_DIRECT	GO:0030318~melanocyte differentiation	4	0.875274	0.013002	25094, 140588, 64030, 24224	419	21	17535	7.97136	1	0.515361	20.654
														GOTERM_BP_DIRECT	GO:0001829~trophectodermal cell differentiation	4	0.875274	0.013002	362280, 83502, 66019, 294562	419	21	17535	7.97136	1	0.515361	20.654
														GOTERM_BP_DIRECT	GO:0014070~response to organic cyclic compound	14	3.06346	0.0139082	24628, 24326, 25288, 24224, 81709, 414065, 499870, 60582, 81680, 84686, 257648, 24409, 25426, 59103	419	272	17535	2.15403	1	0.516996	21.9319
														GOTERM_BP_DIRECT	GO:0016337~single organismal cell-cell adhesion	8	1.75055	0.0128376	360647, 84407, 83502, 497815, 116680, 292597, 24224, 308995	419	105	17535	3.18854	1	0.518585	20.42
														GOTERM_BP_DIRECT	GO:0007605~sensory perception of sound	9	1.96937	0.0138465	29710, 308868, 690865, 83502, 59114, 499593, 365657, 24922, 103690132	419	132	17535	2.85338	1	0.522682	21.8455
														GOTERM_BP_DIRECT	GO:0048545~response to steroid hormone	6	1.31291	0.0149973	29395, 24914, 54231, 84686, 25426, 24224	419	61	17535	4.11636	1	0.522817	23.4423
														GOTERM_BP_DIRECT	GO:0030199~collagen fibril organization	5	1.09409	0.0147866	685781, 24914, 25426, 364706, 29345	419	40	17535	5.23121	1	0.52464	23.1522
														GOTERM_BP_DIRECT	GO:0071310~cellular response to organic substance	5	1.09409	0.0160847	29543, 24330, 114090, 301042, 24224	419	41	17535	5.10361	1	0.541115	24.9226
														GOTERM_BP_DIRECT	GO:0007162~negative regulation of cell adhesion	5	1.09409	0.0160847	619374, 56029, 192181, 306790, 24796	419	41	17535	5.10361	1	0.541115	24.9226
														GOTERM_BP_DIRECT	GO:0007126~meiotic nuclear division	4	0.875274	0.0167174	261730, 499870, 498400, 29486	419	23	17535	7.2782	1	0.548353	25.7714
														GOTERM_BP_DIRECT	GO:0045216~cell-cell junction organization	4	0.875274	0.0167174	83497, 365657, 25631, 25735	419	23	17535	7.2782	1	0.548353	25.7714
														GOTERM_BP_DIRECT	GO:0048709~oligodendrocyte differentiation	5	1.09409	0.0174522	25728, 24330, 63995, 140588, 24224	419	42	17535	4.9821	1	0.557365	26.746
														GOTERM_BP_DIRECT	GO:0006355~regulation of transcription, DNA-templated	37	8.09628	0.0191366	308738, 307740, 117062, 266773, 29452, 289026, 114090, 25631, 314616, 60349, 64193, 287710, 25366, 114500, 362280, 679869, 287278, 414065, 294562, 292907, 499593, 364910, 316164, 85424, 103690132, 500562, 298894, 25094, 24817, 171068, 140588, 364706, 300320, 291567, 362258, 24330, 25735	419	1054	17535	1.46911	1	0.565603	28.9345
														GOTERM_BP_DIRECT	GO:0090002~establishment of protein localization to plasma membrane	5	1.09409	0.01889	83502, 116479, 59114, 29704, 81756	419	43	17535	4.86624	1	0.567051	28.6179
														GOTERM_BP_DIRECT	GO:0022612~gland morphogenesis	3	0.656455	0.0182661	59114, 24224, 297804	419	9	17535	13.9499	1	0.567483	27.8113
														GOTERM_BP_DIRECT	GO:0061298~retina vasculature development in camera-type eye	3	0.656455	0.0182661	25366, 24628, 25426	419	9	17535	13.9499	1	0.567483	27.8113
														GOTERM_BP_DIRECT	GO:0043486~histone exchange	3	0.656455	0.0182661	29222, 170724, 298441	419	9	17535	13.9499	1	0.567483	27.8113
														GOTERM_BP_DIRECT	GO:0007127~meiosis I	3	0.656455	0.0182661	315330, 498709, 499870	419	9	17535	13.9499	1	0.567483	27.8113
														GOTERM_BP_DIRECT	GO:0006629~lipid metabolic process	7	1.53173	0.0195893	25728, 361718, 303671, 60582, 25288, 363781, 25735	419	89	17535	3.29154	1	0.568069	29.5121
														GOTERM_BP_DIRECT	GO:0050768~negative regulation of neurogenesis	4	0.875274	0.0187746	83618, 303181, 306548, 85272	419	24	17535	6.97494	1	0.571116	28.4694
														GOTERM_BP_DIRECT	GO:0007059~chromosome segregation	6	1.31291	0.0204737	293733, 315330, 682908, 360243, 64193, 64041	419	66	17535	3.80451	1	0.578272	30.6277
														GOTERM_BP_DIRECT	GO:0018108~peptidyl-tyrosine phosphorylation	8	1.75055	0.0220153	685781, 24628, 304775, 25114, 299331, 308937, 171287, 64030	419	117	17535	2.86151	1	0.593283	32.5327
														GOTERM_BP_DIRECT	GO:0048839~inner ear development	6	1.31291	0.0217064	690865, 499593, 140588, 103690132, 170724, 305066	419	67	17535	3.74773	1	0.593909	32.1549
														GOTERM_BP_DIRECT	GO:0045955~negative regulation of calcium ion-dependent exocytosis	3	0.656455	0.0224765	83618, 64440, 294562	419	10	17535	12.5549	1	0.595193	33.0929
														GOTERM_BP_DIRECT	GO:1904385~cellular response to angiotensin	3	0.656455	0.0224765	25467, 24628, 25661	419	10	17535	12.5549	1	0.595193	33.0929
														GOTERM_BP_DIRECT	GO:2000727~positive regulation of cardiac muscle cell differentiation	3	0.656455	0.0224765	25388, 303181, 306636	419	10	17535	12.5549	1	0.595193	33.0929
														GOTERM_BP_DIRECT	GO:0043066~negative regulation of apoptotic process	21	4.59519	0.0237832	100910616, 25094, 81771, 24649, 25551, 306722, 24326, 25631, 140588, 24224, 170724, 64041, 29222, 301965, 680611, 261730, 60582, 24250, 308923, 360914, 25661	419	517	17535	1.69989	1	0.599357	34.6564
														GOTERM_BP_DIRECT	GO:0000278~mitotic cell cycle	5	1.09409	0.0236341	25203, 261730, 362720, 117256, 29433	419	46	17535	4.54887	1	0.602535	34.4797
														GOTERM_BP_DIRECT	GO:0070830~bicellular tight junction assembly	4	0.875274	0.0232907	83497, 83502, 365657, 81756	419	26	17535	6.43841	1	0.602703	34.0712
														GOTERM_BP_DIRECT	GO:0008584~male gonad development	9	1.96937	0.0247391	29395, 362280, 24628, 25426, 64030, 24224, 289337, 81709, 298441	419	147	17535	2.56222	1	0.608556	35.7783
														GOTERM_BP_DIRECT	GO:0050772~positive regulation of axonogenesis	4	0.875274	0.0257499	311071, 360921, 304109, 306790	419	27	17535	6.19995	1	0.612806	36.9448
														GOTERM_BP_DIRECT	GO:0001568~blood vessel development	6	1.31291	0.0256902	679869, 24914, 24628, 66019, 155430, 364706	419	70	17535	3.58711	1	0.61723	36.8765
														GOTERM_BP_DIRECT	GO:0045596~negative regulation of cell differentiation	6	1.31291	0.0256902	414065, 294562, 366542, 499593, 140588, 170724	419	70	17535	3.58711	1	0.61723	36.8765
														GOTERM_BP_DIRECT	GO:0006486~protein glycosylation	7	1.53173	0.0272564	81919, 64442, 84597, 680945, 58924, 100361647, 286971	419	96	17535	3.05154	1	0.618563	38.6464
														GOTERM_BP_DIRECT	GO:0001657~ureteric bud development	5	1.09409	0.0271631	307740, 25631, 85272, 364706, 24224	419	48	17535	4.35934	1	0.622356	38.5423
														GOTERM_BP_DIRECT	GO:0030828~positive regulation of cGMP biosynthetic process	3	0.656455	0.0270437	25728, 66012, 24603	419	11	17535	11.4135	1	0.625857	38.4088
														GOTERM_BP_DIRECT	GO:0048617~embryonic foregut morphogenesis	3	0.656455	0.0270437	25366, 304733, 25631	419	11	17535	11.4135	1	0.625857	38.4088
														GOTERM_BP_DIRECT	GO:0048843~negative regulation of axon extension involved in axon guidance	4	0.875274	0.0283428	29745, 303181, 293042, 306790	419	28	17535	5.97852	1	0.628138	39.8465
														GOTERM_BP_DIRECT	GO:0002092~positive regulation of receptor internalization	4	0.875274	0.0283428	29337, 25388, 303181, 308923	419	28	17535	5.97852	1	0.628138	39.8465
														GOTERM_BP_DIRECT	GO:0042493~response to drug	21	4.59519	0.0287237	25203, 24914, 360243, 24628, 299331, 24224, 25288, 81709, 25696, 64041, 29395, 29543, 362962, 499870, 83502, 60582, 24330, 84686, 24409, 25735, 25661	419	528	17535	1.66447	1	0.628183	40.262
														GOTERM_BP_DIRECT	GO:0048646~anatomical structure formation involved in morphogenesis	4	0.875274	0.031069	499593, 140588, 85272, 103690132	419	29	17535	5.77236	1	0.647813	42.7613
														GOTERM_BP_DIRECT	GO:0010043~response to zinc ion	5	1.09409	0.0309905	25728, 54231, 24218, 24567, 56823	419	50	17535	4.18496	1	0.651672	42.6792
														GOTERM_BP_DIRECT	GO:0050880~regulation of blood vessel size	3	0.656455	0.0319483	24250, 364706, 24603	419	12	17535	10.4624	1	0.653491	43.6726
														GOTERM_BP_DIRECT	GO:0035413~positive regulation of catenin import into nucleus	3	0.656455	0.0319483	303181, 294562, 25631	419	12	17535	10.4624	1	0.653491	43.6726
														GOTERM_BP_DIRECT	GO:0010628~positive regulation of gene expression	16	3.50109	0.0329977	293294, 100910616, 25094, 298894, 24628, 25631, 64030, 364706, 297804, 29395, 25388, 294562, 24330, 25114, 308923, 25661	419	371	17535	1.80484	1	0.660875	44.7423
														GOTERM_BP_DIRECT	GO:0061098~positive regulation of protein tyrosine kinase activity	4	0.875274	0.0339278	303181, 24628, 56029, 25696	419	30	17535	5.57995	1	0.662075	45.6743
														GOTERM_BP_DIRECT	GO:0001824~blastocyst development	4	0.875274	0.0339278	66019, 294562, 24817, 298441	419	30	17535	5.57995	1	0.662075	45.6743
														GOTERM_BP_DIRECT	GO:0035335~peptidyl-tyrosine dephosphorylation	7	1.53173	0.0338051	305477, 63995, 60587, 116680, 361242, 365396, 294508	419	101	17535	2.90047	1	0.665277	45.5522
														GOTERM_BP_DIRECT	GO:0043524~negative regulation of neuron apoptotic process	9	1.96937	0.0358113	25728, 301965, 499964, 266608, 24567, 24922, 24224, 81709, 64041	419	158	17535	2.38384	1	0.677707	47.5165
														GOTERM_BP_DIRECT	GO:0006351~transcription, DNA-templated	28	6.12691	0.0379602	117062, 29452, 114090, 25631, 155430, 60349, 29395, 316129, 362962, 306330, 680611, 292907, 303212, 316164, 103690132, 83618, 360958, 25094, 25591, 171068, 29228, 116698, 140588, 80338, 64041, 311604, 300320, 25735	419	788	17535	1.48704	1	0.686251	49.5463
														GOTERM_BP_DIRECT	GO:0022407~regulation of cell-cell adhesion	3	0.656455	0.0371718	192181, 171287, 308995	419	13	17535	9.65761	1	0.687129	48.8103
														GOTERM_BP_DIRECT	GO:0001945~lymph vessel development	3	0.656455	0.0371718	306636, 364706, 305066	419	13	17535	9.65761	1	0.687129	48.8103
														GOTERM_BP_DIRECT	GO:0006357~regulation of transcription from RNA polymerase II promoter	18	3.93873	0.0378083	100910616, 498709, 201097, 25094, 294322, 24817, 25631, 29395, 679869, 362280, 292907, 66019, 499593, 316164, 84410, 85424, 103690132, 25735	419	443	17535	1.70044	1	0.689066	49.4053
														GOTERM_BP_DIRECT	GO:0030097~hemopoiesis	6	1.31291	0.0403259	294322, 303181, 24628, 29452, 64030, 24224	419	79	17535	3.17845	1	0.700178	51.6951
														GOTERM_BP_DIRECT	GO:0051384~response to glucocorticoid	8	1.75055	0.0402117	291567, 60582, 116680, 24153, 24232, 24224, 64041, 25661	419	133	17535	2.51727	1	0.703305	51.5934
														GOTERM_BP_DIRECT	GO:0017158~regulation of calcium ion-dependent exocytosis	4	0.875274	0.0432888	64440, 29211, 59267, 60564	419	33	17535	5.07268	1	0.706146	54.2647
														GOTERM_BP_DIRECT	GO:0032868~response to insulin	7	1.53173	0.0429084	25728, 25467, 24628, 24330, 25630, 114090, 24224	419	107	17535	2.73783	1	0.706832	53.9422
														GOTERM_BP_DIRECT	GO:0009611~response to wounding	6	1.31291	0.0422085	24628, 294562, 499593, 24409, 24153, 25661	419	80	17535	3.13872	1	0.708778	53.3431
														GOTERM_BP_DIRECT	GO:0050709~negative regulation of protein secretion	3	0.656455	0.0426962	64440, 303690, 56029	419	14	17535	8.96778	1	0.708982	53.7613
														GOTERM_BP_DIRECT	GO:0001756~somitogenesis	5	1.09409	0.0418821	311071, 304733, 303181, 25631, 364706	419	55	17535	3.80451	1	0.709987	53.0612
														GOTERM_BP_DIRECT	GO:0060021~palate development	6	1.31291	0.0461304	25366, 266813, 303181, 140588, 24922, 170724	419	82	17535	3.06217	1	0.725537	56.6075
														GOTERM_BP_DIRECT	GO:0021987~cerebral cortex development	6	1.31291	0.0461304	362280, 499593, 84686, 24409, 24224, 25696	419	82	17535	3.06217	1	0.725537	56.6075
														GOTERM_BP_DIRECT	GO:0009615~response to virus	6	1.31291	0.0461304	680611, 117062, 24609, 83825, 252832, 29332	419	82	17535	3.06217	1	0.725537	56.6075
														GOTERM_BP_DIRECT	GO:0071506~cellular response to mycophenolic acid	2	0.437637	0.0471092	24628, 24330	419	2	17535	41.8496	1	0.725617	57.3879
														GOTERM_BP_DIRECT	GO:0050973~detection of mechanical stimulus involved in equilibrioception	2	0.437637	0.0471092	690865, 499593	419	2	17535	41.8496	1	0.725617	57.3879
														GOTERM_BP_DIRECT	GO:0045082~positive regulation of interleukin-10 biosynthetic process	2	0.437637	0.0471092	680611, 291100	419	2	17535	41.8496	1	0.725617	57.3879
														GOTERM_BP_DIRECT	GO:0097324~melanocyte migration	2	0.437637	0.0471092	311071, 64030	419	2	17535	41.8496	1	0.725617	57.3879
														GOTERM_BP_DIRECT	GO:0021983~pituitary gland development	4	0.875274	0.0466663	679869, 307740, 83502, 499593	419	34	17535	4.92349	1	0.725939	57.0364
														GOTERM_BP_DIRECT	GO:0060445~branching involved in salivary gland morphogenesis	3	0.656455	0.0485043	307810, 24628, 85272	419	15	17535	8.36993	1	0.732495	58.4774
														GOTERM_BP_DIRECT	GO:0042417~dopamine metabolic process	3	0.656455	0.0485043	24409, 24311, 24603	419	15	17535	8.36993	1	0.732495	58.4774
														GOTERM_BP_DIRECT	GO:0034587~piRNA metabolic process	3	0.656455	0.0485043	292129, 306011, 310090	419	15	17535	8.36993	1	0.732495	58.4774
														GOTERM_BP_DIRECT	GO:0007155~cell adhesion	12	2.62582	0.0491049	360647, 362973, 306636, 116479, 315346, 78958, 497815, 25426, 171485, 192181, 58982, 25661	419	261	17535	1.92412	1	0.733291	58.9383
														GOTERM_BP_DIRECT	GO:0030073~insulin secretion	4	0.875274	0.0501698	25366, 25467, 60582, 24817	419	35	17535	4.78282	1	0.733855	59.7437
														GOTERM_BP_DIRECT	GO:0007269~neurotransmitter secretion	4	0.875274	0.0501698	64440, 299156, 266976, 257648	419	35	17535	4.78282	1	0.733855	59.7437
														GOTERM_BP_DIRECT	GO:0043627~response to estrogen	7	1.53173	0.0497558	54231, 24628, 299331, 140588, 494338, 24232, 24224	419	111	17535	2.63917	1	0.734436	59.4324
														GOTERM_BP_DIRECT	GO:0030183~B cell differentiation	5	1.09409	0.0519626	29337, 289757, 266608, 24224, 81709	419	59	17535	3.54658	1	0.742975	61.066
														GOTERM_BP_DIRECT	GO:0045892~negative regulation of transcription, DNA-templated	20	4.37637	0.0530361	293294, 83618, 117062, 307740, 24628, 171068, 29228, 116698, 140588, 155430, 85272, 305066, 64041, 29395, 364785, 311604, 679869, 680611, 291567, 294562	419	532	17535	1.57329	1	0.746828	61.838
														GOTERM_BP_DIRECT	GO:0050919~negative chemotaxis	4	0.875274	0.0537976	29745, 293042, 171287, 306790	419	36	17535	4.64996	1	0.748497	62.3768
														GOTERM_BP_DIRECT	GO:0048589~developmental growth	4	0.875274	0.0537976	361103, 25631, 140588, 24224	419	36	17535	4.64996	1	0.748497	62.3768
														GOTERM_BP_DIRECT	GO:0042993~positive regulation of transcription factor import into nucleus	3	0.656455	0.0545795	83502, 25631, 116698	419	16	17535	7.84681	1	0.75026	62.9227
														GOTERM_BP_DIRECT	GO:2000679~positive regulation of transcription regulatory region DNA binding	3	0.656455	0.0545795	293294, 303181, 25591	419	16	17535	7.84681	1	0.75026	62.9227
														GOTERM_BP_DIRECT	GO:0007263~nitric oxide mediated signal transduction	3	0.656455	0.0545795	25728, 689415, 24567	419	16	17535	7.84681	1	0.75026	62.9227
														GOTERM_BP_DIRECT	GO:0010468~regulation of gene expression	11	2.407	0.0557642	25728, 25467, 414065, 29337, 25094, 294562, 499593, 155430, 140588, 24224, 305066	419	235	17535	1.95892	1	0.754557	63.7355
														GOTERM_BP_DIRECT	GO:0007411~axon guidance	8	1.75055	0.057185	114500, 65208, 29745, 303181, 306636, 497815, 140588, 85272	419	144	17535	2.32498	1	0.76017	64.6881
														GOTERM_BP_DIRECT	GO:0007080~mitotic metaphase plate congression	4	0.875274	0.0614179	25203, 500545, 294286, 171529	419	38	17535	4.40523	1	0.775581	67.3882
														GOTERM_BP_DIRECT	GO:0007281~germ cell development	4	0.875274	0.0614179	500562, 293016, 292129, 81709	419	38	17535	4.40523	1	0.775581	67.3882
														GOTERM_BP_DIRECT	GO:0046326~positive regulation of glucose import	4	0.875274	0.0614179	301965, 25467, 170582, 81756	419	38	17535	4.40523	1	0.775581	67.3882
														GOTERM_BP_DIRECT	GO:0030501~positive regulation of bone mineralization	4	0.875274	0.0614179	25366, 266608, 25631, 85272	419	38	17535	4.40523	1	0.775581	67.3882
														GOTERM_BP_DIRECT	GO:0048066~developmental pigmentation	3	0.656455	0.0609059	311071, 64030, 24224	419	17	17535	7.38523	1	0.775803	67.0722
														GOTERM_BP_DIRECT	GO:0031175~neuron projection development	8	1.75055	0.0606831	361276, 83502, 84685, 84686, 81756, 29332, 312563, 304244	419	146	17535	2.29313	1	0.77768	66.9338
														GOTERM_BP_DIRECT	GO:0060395~SMAD protein signal transduction	5	1.09409	0.0632477	24817, 25631, 85272, 498299, 25735	419	63	17535	3.3214	1	0.782621	68.494
														GOTERM_BP_DIRECT	GO:0098655~cation transmembrane transport	5	1.09409	0.0632477	83686, 24218, 24409, 25102, 24261	419	63	17535	3.3214	1	0.782621	68.494
														GOTERM_BP_DIRECT	GO:0098609~cell-cell adhesion	10	2.18818	0.0674907	494343, 259237, 29211, 116479, 299923, 252832, 25630, 29322, 494338, 25403	419	211	17535	1.9834	1	0.787114	70.9236
														GOTERM_BP_DIRECT	GO:0006096~glycolytic process	4	0.875274	0.0654063	25059, 24644, 25630, 25741	419	39	17535	4.29227	1	0.788077	69.753
														GOTERM_BP_DIRECT	GO:0006461~protein complex assembly	5	1.09409	0.0662544	25203, 286923, 25094, 24778, 362279	419	64	17535	3.2695	1	0.78951	70.2346
														GOTERM_BP_DIRECT	GO:0050910~detection of mechanical stimulus involved in sensory perception of sound	3	0.656455	0.067468	690865, 499593, 64030	419	18	17535	6.97494	1	0.789869	70.9111
														GOTERM_BP_DIRECT	GO:0009395~phospholipid catabolic process	3	0.656455	0.067468	29337, 296757, 29322	419	18	17535	6.97494	1	0.789869	70.9111
														GOTERM_BP_DIRECT	GO:0043046~DNA methylation involved in gamete generation	3	0.656455	0.067468	292129, 306011, 310090	419	18	17535	6.97494	1	0.789869	70.9111
														GOTERM_BP_DIRECT	GO:0017156~calcium ion regulated exocytosis	3	0.656455	0.067468	64440, 65025, 59267	419	18	17535	6.97494	1	0.789869	70.9111
														GOTERM_BP_DIRECT	GO:0009636~response to toxic substance	7	1.53173	0.0653596	25203, 29710, 499870, 83502, 25426, 24311, 24224	419	119	17535	2.46174	1	0.790804	69.7263
														GOTERM_BP_DIRECT	GO:0007165~signal transduction	22	4.814	0.0673888	311494, 307740, 498576, 308516, 306722, 290646, 305251, 29486, 24922, 310999, 25366, 287278, 81826, 140928, 299923, 307401, 364910, 25050, 171581, 66012, 24261, 25102	419	617	17535	1.49221	1	0.792353	70.8674
														GOTERM_BP_DIRECT	GO:0034219~carbohydrate transmembrane transport	2	0.437637	0.0698268	295245, 65133	419	3	17535	27.8998	1	0.79302	72.1847
														GOTERM_BP_DIRECT	GO:0048625~myoblast fate commitment	2	0.437637	0.0698268	679869, 29452	419	3	17535	27.8998	1	0.79302	72.1847
														GOTERM_BP_DIRECT	GO:0001710~mesodermal cell fate commitment	2	0.437637	0.0698268	414065, 294562	419	3	17535	27.8998	1	0.79302	72.1847
														GOTERM_BP_DIRECT	GO:0090308~regulation of methylation-dependent chromatin silencing	2	0.437637	0.0698268	316129, 294562	419	3	17535	27.8998	1	0.79302	72.1847
														GOTERM_BP_DIRECT	GO:0034447~very-low-density lipoprotein particle clearance	2	0.437637	0.0698268	25728, 25696	419	3	17535	27.8998	1	0.79302	72.1847
														GOTERM_BP_DIRECT	GO:0046676~negative regulation of insulin secretion	4	0.875274	0.0695106	83618, 25467, 290646, 25741	419	40	17535	4.18496	1	0.794283	72.0171
														GOTERM_BP_DIRECT	GO:0001656~metanephros development	4	0.875274	0.0695106	366542, 140588, 85272, 24224	419	40	17535	4.18496	1	0.794283	72.0171
														GOTERM_BP_DIRECT	GO:0071407~cellular response to organic cyclic compound	7	1.53173	0.0718716	25203, 306330, 84686, 25426, 84410, 29433, 24224	419	122	17535	2.40121	1	0.799967	73.2461
														GOTERM_BP_DIRECT	GO:0045669~positive regulation of osteoblast differentiation	5	1.09409	0.0724865	311604, 685781, 25366, 140588, 85272	419	66	17535	3.17043	1	0.800097	73.5576
														GOTERM_BP_DIRECT	GO:0022408~negative regulation of cell-cell adhesion	3	0.656455	0.0742511	304733, 83502, 192181	419	19	17535	6.60784	1	0.800128	74.433
														GOTERM_BP_DIRECT	GO:1901653~cellular response to peptide	3	0.656455	0.0742511	306330, 84686, 84410	419	19	17535	6.60784	1	0.800128	74.433
														GOTERM_BP_DIRECT	GO:0071157~negative regulation of cell cycle arrest	3	0.656455	0.0742511	100910616, 266608, 25403	419	19	17535	6.60784	1	0.800128	74.433
														GOTERM_BP_DIRECT	GO:0001843~neural tube closure	6	1.31291	0.0740724	311071, 307740, 305348, 500308, 305230, 301042	419	94	17535	2.67125	1	0.801967	74.3456
														GOTERM_BP_DIRECT	GO:0050796~regulation of insulin secretion	4	0.875274	0.0737285	59267, 24817, 60564, 25735	419	41	17535	4.08289	1	0.803076	74.1766
														GOTERM_BP_DIRECT	GO:0030217~T cell differentiation	4	0.875274	0.0737285	294322, 24330, 64030, 24224	419	41	17535	4.08289	1	0.803076	74.1766
														GOTERM_BP_DIRECT	GO:0032880~regulation of protein localization	5	1.09409	0.0757106	83502, 94270, 310090, 304914, 24224	419	67	17535	3.12311	1	0.804001	75.1363
														GOTERM_BP_DIRECT	GO:0032092~positive regulation of protein binding	5	1.09409	0.0757106	301965, 304733, 679869, 303181, 304109	419	67	17535	3.12311	1	0.804001	75.1363
														GOTERM_BP_DIRECT	GO:0021766~hippocampus development	6	1.31291	0.07674	311071, 303181, 84686, 24409, 140588, 84394	419	95	17535	2.64314	1	0.805901	75.6212
														GOTERM_BP_DIRECT	GO:0048812~neuron projection morphogenesis	5	1.09409	0.0790059	50555, 81680, 29704, 308937, 85272	419	68	17535	3.07718	1	0.807935	76.6575
														GOTERM_BP_DIRECT	GO:0043507~positive regulation of JUN kinase activity	4	0.875274	0.0780574	311071, 363913, 60582, 304109	419	42	17535	3.98568	1	0.808976	76.2289
														GOTERM_BP_DIRECT	GO:0014911~positive regulation of smooth muscle cell migration	4	0.875274	0.0780574	24628, 24330, 25426, 24224	419	42	17535	3.98568	1	0.808976	76.2289
														GOTERM_BP_DIRECT	GO:0045595~regulation of cell differentiation	4	0.875274	0.0780574	414065, 303181, 83515, 140588	419	42	17535	3.98568	1	0.808976	76.2289
														GOTERM_BP_DIRECT	GO:0007067~mitotic nuclear division	7	1.53173	0.0787429	315330, 261730, 117524, 89789, 308937, 64193, 292597	419	125	17535	2.34358	1	0.809337	76.5395
														GOTERM_BP_DIRECT	GO:0050678~regulation of epithelial cell proliferation	3	0.656455	0.0812411	494343, 24326, 25631	419	20	17535	6.27745	1	0.814623	77.639
														GOTERM_BP_DIRECT	GO:0048557~embryonic digestive tract morphogenesis	3	0.656455	0.0812411	679869, 366542, 140588	419	20	17535	6.27745	1	0.814623	77.639
														GOTERM_BP_DIRECT	GO:0016055~Wnt signaling pathway	7	1.53173	0.085971	287102, 679869, 363913, 25094, 303181, 59114, 266608	419	128	17535	2.28865	1	0.825718	79.5889
														GOTERM_BP_DIRECT	GO:0071347~cellular response to interleukin-1	6	1.31291	0.0850493	25728, 306330, 291926, 29452, 25696, 25661	419	98	17535	2.56222	1	0.826967	79.222
														GOTERM_BP_DIRECT	GO:0001974~blood vessel remodeling	4	0.875274	0.0870386	25366, 29452, 24250, 364706	419	44	17535	3.80451	1	0.827332	80.0063
														GOTERM_BP_DIRECT	GO:0048146~positive regulation of fibroblast proliferation	5	1.09409	0.0858067	25203, 685781, 361103, 24628, 25661	419	70	17535	2.98926	1	0.827438	79.524
														GOTERM_BP_DIRECT	GO:0031290~retinal ganglion cell axon guidance	3	0.656455	0.0884241	29745, 497815, 171287	419	21	17535	5.97852	1	0.830051	80.536
														GOTERM_BP_DIRECT	GO:1900006~positive regulation of dendrite development	3	0.656455	0.0884241	29704, 85272, 25696	419	21	17535	5.97852	1	0.830051	80.536
														GOTERM_BP_DIRECT	GO:2000179~positive regulation of neural precursor cell proliferation	3	0.656455	0.0884241	303181, 266608, 305066	419	21	17535	5.97852	1	0.830051	80.536
														GOTERM_BP_DIRECT	GO:0045879~negative regulation of smoothened signaling pathway	3	0.656455	0.0884241	307740, 364910, 140588	419	21	17535	5.97852	1	0.830051	80.536
														GOTERM_BP_DIRECT	GO:0061178~regulation of insulin secretion involved in cellular response to glucose stimulus	3	0.656455	0.0884241	679869, 304109, 64041	419	21	17535	5.97852	1	0.830051	80.536
														GOTERM_BP_DIRECT	GO:0022409~positive regulation of cell-cell adhesion	3	0.656455	0.0884241	83502, 499593, 308995	419	21	17535	5.97852	1	0.830051	80.536
														GOTERM_BP_DIRECT	GO:0042472~inner ear morphogenesis	5	1.09409	0.0893107	114500, 266813, 303181, 499593, 103690132	419	71	17535	2.94716	1	0.830943	80.8679
														GOTERM_BP_DIRECT	GO:0060964~regulation of gene silencing by miRNA	2	0.437637	0.0920041	500562, 301042	419	4	17535	20.9248	1	0.835825	81.8439
														GOTERM_BP_DIRECT	GO:0010273~detoxification of copper ion	2	0.437637	0.0920041	689415, 24567	419	4	17535	20.9248	1	0.835825	81.8439
														GOTERM_BP_DIRECT	GO:0030382~sperm mitochondrion organization	2	0.437637	0.0920041	305816, 287606	419	4	17535	20.9248	1	0.835825	81.8439
														GOTERM_BP_DIRECT	GO:0021569~rhombomere 3 development	2	0.437637	0.0920041	114090, 103690132	419	4	17535	20.9248	1	0.835825	81.8439
														GOTERM_BP_DIRECT	GO:0070858~negative regulation of bile acid biosynthetic process	2	0.437637	0.0920041	170582, 305066	419	4	17535	20.9248	1	0.835825	81.8439
														GOTERM_BP_DIRECT	GO:0045429~positive regulation of nitric oxide biosynthetic process	4	0.875274	0.0916856	306330, 25631, 299331, 289337	419	45	17535	3.71997	1	0.836933	81.731
														GOTERM_BP_DIRECT	GO:0007417~central nervous system development	6	1.31291	0.093812	311071, 29543, 497815, 140588, 58982, 308923	419	101	17535	2.48612	1	0.837554	82.4724
														GOTERM_BP_DIRECT	GO:0030036~actin cytoskeleton organization	7	1.53173	0.093552	304733, 360958, 24628, 313235, 117538, 59114, 305230	419	131	17535	2.23624	1	0.838838	82.3833
														GOTERM_BP_DIRECT	GO:0030324~lung development	7	1.53173	0.0961566	25366, 24914, 298894, 29452, 25114, 140588, 305066	419	132	17535	2.2193	1	0.840954	83.257
														GOTERM_BP_DIRECT	GO:0030336~negative regulation of cell migration	6	1.31291	0.0968318	24628, 60582, 59114, 116680, 25426, 24224	419	102	17535	2.46174	1	0.841026	83.4768
														GOTERM_BP_DIRECT	GO:0000188~inactivation of MAPK activity	3	0.656455	0.0957872	305477, 63995, 60587	419	22	17535	5.70677	1	0.841864	83.1357
