# Supplementary material for: Genome-wide profiling and differential expression of microRNA in rat pluripotent stem cells
Source: Sci Rep. 2017 Jun 5;7:2787. doi: 10.1038/s41598-017-02632-0 (PMC5459850; doi:10.1038/s41598-017-02632-0)
Supplement: Supplementary file 10 — Supplementary Table S9 [file 41598_2017_2632_MOESM10_ESM.zip › Supplementary Table S9.xlsx]

## Sheet: top10 PSC GO
Supplementary Table S9: GO and KEGG signaling pathways analyses of putative target genes of top 10 expressed novel miRNAs in PSC and EF .
Category	Term	Count	%	PValue	Genes	List Total	Pop Hits	Pop Total	Fold Enrichment	Bonferroni	Benjamini	FDR
GOTERM_BP_DIRECT	GO:0045944~positive regulation of transcription from RNA polymerase II promoter	131	8.25457	5.62485e-08	NM_019191, NM_001029897, NM_001277287, NM_001277288, NM_001108761, NM_001100473, NM_001109306, NM_001191727, NM_022180, NM_001002828, NM_001106108, NM_012760, NM_017334, NM_001012079, NM_001109302, NM_001108246, NM_001100472, NM_001107051, NM_012863, NM_001107107, NM_019221, NM_001127339, NM_001025701, NM_031571, NM_024359, NM_021856, NM_001289832, NM_001106739, NM_019185, NM_001193292, NM_001127…	1396	1020	17402	1.60098	0.000259947	0.000259947	0.000106158
GOTERM_BP_DIRECT	GO:0045893~positive regulation of transcription, DNA-templated	83	5.22999	1.44256e-07	NM_019191, NM_013127, NM_001100473, NM_031334, NM_001108147, NM_001191727, NM_022180, NM_001107169, NM_031534, NM_001106108, NM_001106964, NM_001024316, NM_012950, NM_001270947, NM_001276712, NM_138837, NM_001109302, NM_001108047, NM_001107107, NM_001100566, NM_001127339, NM_019221, NM_001107892, NM_021856, NM_024359, NM_001289832, NM_001106739, NM_019185, NM_001193292, NM_001127343, NM_001108941…	1396	571	17402	1.81199	0.000666531	0.000333321	0.000272256
GOTERM_BP_DIRECT	GO:0001701~in utero embryonic development	49	3.08759	3.55476e-07	NM_019191, NM_001135923, NM_001108761, NM_171988, NM_031334, NM_001107169, NM_001195476, NM_001033914, NM_016990, NM_001109302, NM_001177613, NM_024358, NM_001108586, NM_019185, NM_012905, NM_001106923, NM_021852, NM_053795, NM_001109672, NM_012781, NM_012550, NM_001108393, NM_001257352, NM_012775, NM_019275, NM_012548, NM_001277450, NM_031011, NM_012502, NM_001108841, NM_001135893, NM_012802, NM…	1396	279	17402	2.1893	0.00164166	0.000547521	0.000670891
GOTERM_BP_DIRECT	GO:0006366~transcription from RNA polymerase II promoter	63	3.96975	5.09653e-07	NM_019191, NM_001008879, NM_001107572, NM_001107262, NM_001277287, NM_001277288, NM_001106478, NM_022180, NM_001107169, NM_031534, NM_001106108, NM_001024316, NM_133615, NM_012760, NM_001109302, NM_012863, NM_001025701, NM_001127339, NM_019221, NM_021856, NM_024359, NM_001289832, NM_001106739, NM_019185, NM_001127343, NM_001108113, NM_001127342, NM_001107113, NM_001108447, NM_053759, NM_012781, N…	1396	404	17402	1.9439	0.00235284	0.00058873	0.000961867
GOTERM_BP_DIRECT	GO:0001657~ureteric bud development	15	0.94518	1.16279e-05	NM_012520, NM_012649, NM_019191, NM_012643, NM_031534, NM_001107641, NM_001276712, NM_001135799, NM_001270632, NM_001270631, NM_001107415, NM_001270630, NM_013026, NM_001270636, NM_001270635, NM_001270634, NM_001270633, NM_001270637, NM_001270638, NM_012513, NM_031529, NM_053759, NM_013095, NM_001277450, NM_032106	1396	47	17402	3.97839	0.0523256	0.00764836	0.0219431
GOTERM_BP_DIRECT	GO:0000902~cell morphogenesis	20	1.26024	1.11418e-05	NM_019358, NM_001169133, NM_013149, NM_001107170, NM_001108547, NM_001106923, NM_012508, NM_017336, NM_001134361, NM_001109012, NM_001047893, NM_001191756, NM_016990, NM_001012079, NM_031131, NM_019256, NM_019282, NM_012732, NM_031020, NM_001108935	1396	79	17402	3.15585	0.0501942	0.00854622	0.0210259
GOTERM_BP_DIRECT	GO:0006357~regulation of transcription from RNA polymerase II promoter	63	3.96975	9.55344e-06	NM_001107572, NM_001270854, NM_001100560, NM_001109306, NM_001106478, NM_001191820, NM_022180, NM_031534, NM_001008771, NM_001106964, NM_138837, NM_001107108, NM_001100566, NM_001025701, NM_031020, NM_001271279, NM_024358, NM_001271278, NM_001193292, NM_001108941, NM_001012172, NM_001107958, NM_001106923, NM_001107507, NM_001106663, NM_001127302, NM_001244933, NM_001025718, NM_019275, NM_00110734…	1396	441	17402	1.7808	0.0431955	0.00879236	0.0180287
GOTERM_BP_DIRECT	GO:0006468~protein phosphorylation	68	4.28481	2.10548e-05	NM_019191, NM_001195832, NM_001108101, NM_001024263, NM_001107103, NM_001107920, NM_001107267, NM_001002823, NM_001009691, NM_019362, NM_019906, NM_057128, NM_031020, NM_031571, NM_001106422, NM_001137641, NM_171992, NM_013022, NM_001108015, NM_012905, NM_017071, NM_001106924, NM_053794, NM_001106921, NM_001191652, NM_001109672, NM_053343, NM_001100903, NM_001100986, NM_001173450, NM_001109092, N…	1396	500	17402	1.69532	0.0927311	0.0120909	0.0397294
GOTERM_BP_DIRECT	GO:0016477~cell migration	34	2.14241	3.62086e-05	NM_012649, NM_001135893, NM_053683, NM_182950, NM_012802, NM_001135923, NM_001007721, NM_001108149, NM_031333, NM_053360, NM_019361, NM_001143858, NM_001271206, NM_013026, NM_031763, NM_001271132, NM_031525, NM_001106420, NM_019306, NM_001106480, NM_053770, NM_001106923, NM_032059, NM_173143, NM_001047893, NM_001134955, NM_001106851, NM_053722, NM_023977, NM_031131, NM_001191692, NM_001033882, NM…	1396	196	17402	2.1624	0.154104	0.0184236	0.0683146
GOTERM_BP_DIRECT	GO:0035556~intracellular signal transduction	55	3.46566	5.39753e-05	NM_019191, NM_001195832, NM_001108101, NM_001024263, NM_001107267, NM_001002823, NM_001009691, NM_001305205, NM_019362, NM_001012079, NM_183402, NM_001108246, NM_024353, NM_001108662, NM_057128, NM_031020, NM_001108834, NM_001127600, NM_001106422, NM_001107811, NM_001107446, NM_054011, NM_001106924, NM_053794, NM_001191652, NM_053343, NM_134463, NM_021584, NM_053456, NM_001244933, NM_012775, NM_0…	1396	390	17402	1.75797	0.220795	0.0224248	0.101819
GOTERM_BP_DIRECT	GO:0001822~kidney development	28	1.76434	4.92904e-05	NM_012520, NM_001107572, NM_053823, NM_171988, NM_001107169, NM_031534, NM_017023, NM_001173972, NM_138837, NM_001107414, NM_001107415, NM_057198, NM_001107932, NM_031525, NM_057141, NM_001106082, NM_053759, NM_001109597, NM_001270618, NM_001270617, NM_001257352, NM_031322, NM_012775, NM_019275, NM_031131, NM_001107345, NM_019291, NM_001191882, NM_032106	1396	149	17402	2.34253	0.203737	0.022525	0.0929853
GOTERM_BP_DIRECT	GO:0043410~positive regulation of MAPK cascade	22	1.38626	0.000227465	NM_012502, NM_001163168, NM_131914, NM_053683, NM_031561, NM_001108290, NM_019306, NM_017358, NM_017071, NM_001107259, NM_130426, NM_031333, NM_053936, NM_138710, NM_001108444, NM_012950, NM_145784, NM_001109937, NM_001109936, NM_206845, NM_001109109, NM_019256, NM_001025722, NM_001107350	1396	113	17402	2.42693	0.650573	0.0723534	0.428425
GOTERM_BP_DIRECT	GO:0035264~multicellular organism growth	21	1.32325	0.000197297	NM_012502, NM_024358, NM_001108515, NM_001135895, NM_001107839, NM_001127549, NM_031529, NM_001107296, NM_001108941, NM_001106057, NM_001109017, NM_001106082, NM_001107283, NM_031722, NM_019906, NM_001008316, NM_001177593, NM_013088, NM_016990, NM_031798, NM_001271216, NM_001134527	1396	104	17402	2.5171	0.598278	0.0731834	0.371704
GOTERM_BP_DIRECT	GO:0086010~membrane depolarization during action potential	10	0.63012	0.000226532	NM_013125, NM_030875, NM_001160162, NM_153630, NM_133289, NM_019266, NM_139332, NM_139097, NM_012517, NM_031686, NM_147141	1396	28	17402	4.45201	0.649064	0.0773913	0.426672
GOTERM_BP_DIRECT	GO:0021549~cerebellum development	16	1.00819	0.000305727	NM_013125, NM_053708, NM_001082541, NM_001082540, NM_057141, NM_017071, NM_031351, NM_012570, NM_012508, NM_053936, NM_177982, NM_013218, NM_017198, NM_001271104, NM_001160162, NM_024404, NM_024133, NM_001105967, NM_001107414, NM_012856, NM_001082539	1396	69	17402	2.89058	0.756658	0.0899166	0.575427
GOTERM_BP_DIRECT	GO:0007264~small GTPase mediated signal transduction	36	2.26843	0.000342943	NM_145094, NM_001024332, NM_001109018, NM_133568, NM_001107622, NM_001107645, NM_001013430, NM_001143858, NM_080904, NM_145774, NM_001105759, NM_001270632, NM_001270631, NM_001107747, NM_053998, NM_001270630, NM_019227, NM_001270636, NM_001079936, NM_001270635, NM_001270634, NM_001047915, NM_001270633, NM_001271132, NM_001270637, NM_001163168, NM_001270638, NM_001007678, NM_012513, NM_001108775, …	1396	238	17402	1.88556	0.795125	0.094334	0.64526
GOTERM_BP_DIRECT	GO:0009791~post-embryonic development	20	1.26024	0.000626501	NM_001107932, NM_019191, NM_001135893, NM_001135923, NM_013031, NM_001107839, NM_001277287, NM_001277288, NM_001127549, NM_171988, NM_001109017, NM_001107639, NM_001108615, NM_030835, NM_001008772, NM_019906, NM_017023, NM_001271104, NM_001135858, NM_133289, NM_012775, NM_022851, NM_001277450	1396	105	17402	2.3744	0.944789	0.148642	1.1758
GOTERM_BP_DIRECT	GO:0006351~transcription, DNA-templated	90	5.67108	0.000604761	NM_019191, NM_001107572, NM_001109306, NM_022180, NM_031784, NM_017334, NM_001107108, NM_001100472, NM_022593, NM_001034137, NM_024359, NM_021856, NM_001271132, NM_024358, NM_001289832, NM_171992, NM_001012172, NM_147210, NM_053759, NM_001100986, NM_021702, NM_012988, NM_001170577, NM_001025718, NM_001107119, NM_133429, NM_001191099, NM_001108250, NM_001107196, NM_001008557, NM_001107300, NM_0010…	1396	789	17402	1.42193	0.938949	0.15166	1.13522
GOTERM_BP_DIRECT	GO:0051965~positive regulation of synapse assembly	15	0.94518	0.000855701	NM_001163168, NM_001270637, NM_001037363, NM_001270638, NM_012513, NM_183052, NM_001100473, NM_022681, NM_001106057, NM_001105713, NM_001107283, NM_001109469, NM_001106387, NM_001109160, NM_001270632, NM_001012740, NM_001270631, NM_001270630, NM_001270636, NM_001169138, NM_001270635, NM_012871, NM_001270634, NM_001270633	1396	68	17402	2.74977	0.980875	0.187996	1.60268
GOTERM_BP_DIRECT	GO:0007411~axon guidance	24	1.51229	0.0010013	NM_001163156, NM_001108709, NM_001100476, NM_001107169, NM_053909, NM_199407, NM_001270632, NM_001270631, NM_001270630, NM_031628, NM_001100566, NM_001169137, NM_001270636, NM_013150, NM_001270635, NM_001270634, NM_001270633, NM_001160315, NM_001271132, NM_001270637, NM_001160314, NM_053708, NM_001270638, NM_001162411, NM_012513, NM_001160313, NM_001107659, NM_017336, NM_001008386, NM_023023, NM_…	1396	143	17402	2.09213	0.990248	0.189796	1.87294
GOTERM_BP_DIRECT	GO:0035725~sodium ion transmembrane transport	15	0.94518	0.000995694	NM_030875, NM_013125, NM_153630, NM_017316, NM_017223, NM_024154, NM_138858, NM_133289, NM_001160162, NM_031743, NM_019266, NM_001108051, NM_001008880, NM_139097, NM_001271214, NM_031686	1396	69	17402	2.70992	0.989992	0.196884	1.86255
GOTERM_BP_DIRECT	GO:0030335~positive regulation of cell migration	31	1.95337	0.00095176	NM_001114330, NM_012802, NM_001107768, NM_053842, NM_012643, NM_001001511, NM_012950, NM_031579, NM_013080, NM_012846, NM_019143, NM_019358, NM_031525, NM_001108290, NM_019306, NM_001107858, NM_001105874, NM_017071, NM_001107659, NM_001105713, NM_001100489, NM_017198, NM_012775, NM_017011, NM_031131, NM_013095, NM_001107345, NM_012548, NM_019254, NM_001191692, NM_001033882, NM_001033883, NM_012969	1396	205	17402	1.88504	0.987737	0.197526	1.78107
GOTERM_BP_DIRECT	GO:0023014~signal transduction by protein phosphorylation	13	0.819156	0.00115435	NM_001106422, NM_019306, NM_017071, NM_001106082, NM_001106924, NM_001106904, NM_019362, NM_012775, NM_031131, NM_019206, NM_001108194, NM_031571, NM_030849	1396	55	17402	2.94642	0.995197	0.199434	2.15628
GOTERM_BP_DIRECT	GO:0010628~positive regulation of gene expression	48	3.02457	0.00111095	NM_019191, NM_001100473, NM_017019, NM_012620, NM_019906, NM_031784, NM_138837, NM_001108246, NM_057128, NM_031020, NM_024359, NM_013022, NM_013115, NM_001082541, NM_001082540, NM_053301, NM_017317, NM_001008316, NM_001106663, NM_001244933, NM_012775, NM_024404, NM_001107345, NM_001100778, NM_001137646, NM_001277450, NM_001108250, NM_001082539, NM_001007597, NM_012502, NM_198791, NM_001134361, NM…	1396	370	17402	1.61716	0.994129	0.200186	2.07602
GOTERM_BP_DIRECT	GO:0006897~endocytosis	22	1.38626	0.00125778	NM_001107875, NM_001011939, NM_001100475, NM_001107846, NM_001012012, NM_001108966, NM_001199169, NM_053360, NM_001034108, NM_012664, NM_017094, NM_021852, NM_001106651, NM_019361, NM_001029919, NM_001173450, NM_001033914, NM_001106130, NM_031767, NM_031322, NM_001107652, NM_022855, NM_057192, NM_019227	1396	128	17402	2.14253	0.997024	0.200473	2.34732
GOTERM_BP_DIRECT	GO:0016567~protein ubiquitination	45	2.83554	0.00121224	NM_001011926, NM_182950, NM_001107944, NM_001100474, NM_001107882, NM_001271149, NM_001127597, NM_001108628, NM_001134361, NM_001025122, NM_001107608, NM_001191837, NM_001108724, NM_001106695, NM_001012187, NM_001100472, NM_001145163, NM_213562, NM_001107213, NM_001107861, NM_001277278, NM_001106993, NM_001127545, NM_001039610, NM_022690, NM_001107839, NM_001106713, NM_001193292, NM_001107113, NM…	1396	342	17402	1.64021	0.996326	0.200889	2.26326
GOTERM_BP_DIRECT	GO:0019228~neuronal action potential	10	0.63012	0.00138919	NM_013125, NM_031696, NM_030875, NM_001160162, NM_133289, NM_019266, NM_001270621, NM_019256, NM_001104560, NM_031828, NM_031075, NM_031686	1396	35	17402	3.5616	0.99838	0.211776	2.58953
GOTERM_BP_DIRECT	GO:0010043~response to zinc ion	12	0.756144	0.0017057	NM_001083122, NM_013031, NM_001106404, NM_001191715, NM_012890, NM_013078, NM_052803, NM_001005381, NM_172066, NM_019256, NM_019291, NM_022853, NM_001005895	1396	50	17402	2.99175	0.999626	0.245577	3.17057
GOTERM_BP_DIRECT	GO:0032909~regulation of transforming growth factor beta2 production	4	0.252048	0.00193309	NM_024359, NM_019275, NM_031131, NM_013095	1396	4	17402	12.4656	0.999869	0.257782	3.58599
GOTERM_BP_DIRECT	GO:0046777~protein autophosphorylation	28	1.76434	0.00187719	NM_012802, NM_001199095, NM_001108101, NM_001108149, NM_001002823, NM_019362, NM_019906, NM_001108662, NM_031020, NM_001163168, NM_001106422, NM_001162411, NM_031525, NM_001137641, NM_019306, NM_001107858, NM_001100922, NM_017071, NM_001105713, NM_053794, NM_001100903, NM_133392, NM_017198, NM_001173450, NM_017293, NM_001025422, NM_012775, NM_022855, NM_019206, NM_001107350	1396	186	17402	1.87654	0.999831	0.258786	3.48402
GOTERM_BP_DIRECT	GO:0045022~early endosome to late endosome transport	7	0.441084	0.00209904	NM_001011926, NM_001137641, NM_024133, NM_001007721, NM_001107946, NM_001107783, NM_022958, NM_177982	1396	18	17402	4.84774	0.999939	0.268962	3.8881
GOTERM_BP_DIRECT	GO:0035335~peptidyl-tyrosine dephosphorylation	18	1.13422	0.00266104	NM_001100479, NM_021262, NM_001107923, NM_001107910, NM_001107880, NM_001173376, NM_001134856, NM_001107268, NM_017336, NM_133545, NM_001108603, NM_001100547, NM_001013128, NM_001177593, NM_013088, NM_001108404, NM_031579, NM_001135562, NM_013080, NM_001107396	1396	101	17402	2.22159	0.999996	0.311475	4.90454
GOTERM_BP_DIRECT	GO:0009636~response to toxic substance	20	1.26024	0.0026106	NM_012520, NM_024371, NM_001270853, NM_013149, NM_013031, NM_001270852, NM_031334, NM_053842, NM_017026, NM_019266, NM_013026, NM_031525, NM_019185, NM_001107296, NM_001003959, NM_001025291, NM_001025292, NM_001025293, NM_001105713, NM_001025294, NM_012545, NM_012775, NM_133289, NM_172066, NM_012856, NM_001107673	1396	118	17402	2.11282	0.999994	0.314469	4.81373
GOTERM_BP_DIRECT	GO:0051482~positive regulation of cytosolic calcium ion concentration involved in phospholipase C-activating G-protein coupled signaling pathway	7	0.441084	0.00286191	NM_012950, NM_001114330, NM_017011, NM_012765, NM_012548, NM_053936, NM_012550, NM_012800	1396	19	17402	4.5926	0.999998	0.315096	5.26536
GOTERM_BP_DIRECT	GO:0006355~regulation of transcription, DNA-templated	111	6.99433	0.00282125	NM_019191, NM_001271324, NM_001108761, NM_022180, NM_031784, NM_017334, NM_001191916, NM_001109302, NM_001034137, NM_001126088, NM_001271132, NM_021856, NM_001271279, NM_024359, NM_024358, NM_001271278, NM_001289832, NM_017071, NM_001107113, NM_001012172, NM_001271270, NM_147210, NM_001108447, NM_053759, NM_012781, NM_001100986, NM_012988, NM_021702, NM_053557, NM_001170577, NM_012775, NM_0010257…	1396	1060	17402	1.30536	0.999998	0.318914	5.19243
GOTERM_BP_DIRECT	GO:0030522~intracellular receptor signaling pathway	9	0.567108	0.0030798	NM_012502, NM_001270931, NM_013149, NM_001270933, NM_001270854, NM_019306, NM_001191099, NM_031628, NM_012672, NM_147210, NM_022180, NM_012747	1396	32	17402	3.50595	0.999999	0.327008	5.65529
GOTERM_BP_DIRECT	GO:0008584~male gonad development	23	1.44928	0.00323697	NM_012502, NM_001191719, NM_012802, NM_031525, NM_001135895, NM_080771, NM_001106739, NM_019185, NM_017071, NM_198791, NM_171988, NM_021844, NM_021843, NM_001107645, NM_031534, NM_001276712, NM_012775, NM_019275, NM_031131, NM_001191099, NM_017248, NM_031571, NM_012978, NM_001277177	1396	147	17402	1.9504	1	0.333033	5.93562
GOTERM_BP_DIRECT	GO:0043010~camera-type eye development	15	0.94518	0.00335601	NM_001271132, NM_013149, NM_001108586, NM_057141, NM_001106057, NM_001134361, NM_173143, NM_001109391, NM_012517, NM_031534, NM_001271104, NM_001191089, NM_001105942, NM_001107414, NM_001134527	1396	78	17402	2.39723	1	0.335608	6.14741
GOTERM_BP_DIRECT	GO:0007420~brain development	39	2.45747	0.00353946	NM_012802, NM_022589, NM_001033716, NM_171988, NM_001033715, NM_012508, NM_001114401, NM_001134361, NM_019906, NM_199407, NM_053295, NM_013088, NM_001107961, NM_001173972, NM_138837, NM_021576, NM_013193, NM_001107414, NM_013080, NM_001134527, NM_022387, NM_031763, NM_001025699, NM_001082541, NM_001082540, NM_001111057, NM_001111056, NM_031693, NM_001111055, NM_147135, NM_053936, NM_053343, NM_01…	1396	301	17402	1.61515	1	0.343095	6.47291
GOTERM_BP_DIRECT	GO:0072520~seminiferous tubule development	7	0.441084	0.00381449	NM_001191719, NM_012502, NM_001135895, NM_080771, NM_019275, NM_012978, NM_031534	1396	20	17402	4.36297	1	0.343333	6.9589
GOTERM_BP_DIRECT	GO:0050678~regulation of epithelial cell proliferation	7	0.441084	0.00381449	NM_017333, NM_001106739, NM_013095, NM_001108944, NM_053759, NM_001108097, NM_012550	1396	20	17402	4.36297	1	0.343333	6.9589
GOTERM_BP_DIRECT	GO:0008284~positive regulation of cell proliferation	59	3.71771	0.00379289	NM_001270854, NM_001100473, NM_001107169, NM_001008771, NM_001001511, NM_012950, NM_001195476, NM_001107625, NM_017333, NM_001276712, NM_138837, NM_024359, NM_024358, NM_001008382, NM_171992, NM_013115, NM_001107858, NM_017071, NM_012781, NM_001100986, NM_012550, NM_001106663, NM_012775, NM_012548, NM_001033882, NM_001014248, NM_001033883, NM_012502, NM_012802, NM_053683, NM_001107943, NM_0011005…	1396	507	17402	1.45063	1	0.348444	6.92081
GOTERM_BP_DIRECT	GO:0061088~regulation of sequestering of zinc ion	5	0.31506	0.00373132	NM_001083122, NM_001106404, NM_001191715, NM_012890, NM_172066, NM_022853	1396	9	17402	6.92534	1	0.350765	6.81219
GOTERM_BP_DIRECT	GO:0007492~endoderm development	9	0.567108	0.0046074	NM_019191, NM_001130540, NM_001193292, NM_019275, NM_013095, NM_001277450, NM_001107783, NM_001100566, NM_030849, NM_019361	1396	34	17402	3.29972	1	0.371245	8.34665
GOTERM_BP_DIRECT	GO:0043087~regulation of GTPase activity	13	0.819156	0.00443136	NM_001163168, NM_001271132, NM_001162411, NM_001107858, NM_001108489, NM_138710, NM_019906, NM_138857, NM_001107747, NM_001169137, NM_001108921, NM_031763, NM_001106563	1396	64	17402	2.53208	1	0.372825	8.04026
GOTERM_BP_DIRECT	GO:0007507~heart development	37	2.33144	0.00434907	NM_019191, NM_053823, NM_017019, NM_001134361, NM_001107169, NM_053842, NM_031534, NM_001024316, NM_013088, NM_201989, NM_001012062, NM_017039, NM_001109302, NM_013155, NM_001107415, NM_057128, NM_001107916, NM_019185, NM_001193292, NM_001108447, NM_023024, NM_012517, NM_001107611, NM_012550, NM_001108444, NM_001257352, NM_001177593, NM_030827, NM_001244933, NM_012775, NM_001106271, NM_001160228,…	1396	285	17402	1.61834	1	0.374056	7.89669
GOTERM_BP_DIRECT	GO:0018105~peptidyl-serine phosphorylation	21	1.32325	0.0045929	NM_001195832, NM_001137641, NM_001024263, NM_001100922, NM_147135, NM_001105713, NM_001106924, NM_032059, NM_001009691, NM_053343, NM_001191652, NM_053842, NM_019362, NM_019906, NM_001257352, NM_017293, NM_021584, NM_001105755, NM_134463, NM_012775, NM_022855, NM_057128, NM_031020	1396	133	17402	1.96826	1	0.376763	8.32146
GOTERM_BP_DIRECT	GO:0017148~negative regulation of translation	13	0.819156	0.00504746	NM_001127545, NM_053974, NM_001012185, NM_001014148, NM_001105713, NM_001009357, NM_031534, NM_133317, NM_019142, NM_001108246, NM_019243, NM_053412, NM_001109269	1396	65	17402	2.49312	1	0.379553	9.10838
GOTERM_BP_DIRECT	GO:0006829~zinc II ion transport	6	0.378072	0.00499121	NM_001083122, NM_001106404, NM_001107275, NM_001191715, NM_012890, NM_172066, NM_022853	1396	15	17402	4.98625	1	0.382339	9.01134
GOTERM_BP_DIRECT	GO:0010259~multicellular organism aging	7	0.441084	0.00498311	NM_001270853, NM_012545, NM_001270852, NM_001127343, NM_001127342, NM_001191608, NM_012548, NM_001191099, NM_001107637, NM_019221, NM_001127339, NM_030835	1396	21	17402	4.15521	1	0.388149	8.99737
GOTERM_BP_DIRECT	GO:0010172~embryonic body morphogenesis	5	0.31506	0.00582684	NM_017358, NM_001107345, NM_001013881, NM_001105974, NM_001109391	1396	10	17402	6.23281	1	0.405141	10.4427
GOTERM_BP_DIRECT	GO:0048705~skeletal system morphogenesis	11	0.693132	0.00564326	NM_001107892, NM_012802, NM_031525, NM_001135895, NM_012775, NM_001100473, NM_001107345, NM_019256, NM_001108944, NM_001271216, NM_053759	1396	50	17402	2.74244	1	0.407344	10.1301
GOTERM_BP_DIRECT	GO:0090090~negative regulation of canonical Wnt signaling pathway	17	1.0712	0.00582159	NM_001107932, NM_001100527, NM_031333, NM_001107267, NM_031334, NM_017336, NM_001100489, NM_001012202, NM_138710, NM_133565, NM_001134969, NM_001276712, NM_138519, NM_031322, NM_019282, NM_001191882, NM_031020	1396	100	17402	2.11915	1	0.410887	10.4338
GOTERM_BP_DIRECT	GO:0001569~patterning of blood vessels	9	0.567108	0.00665768	NM_053708, NM_013149, NM_019306, NM_001109302, NM_001107659, NM_012548, NM_001033882, NM_001108447, NM_001033883, NM_012550	1396	36	17402	3.1164	1	0.441523	11.8448
GOTERM_BP_DIRECT	GO:0048589~developmental growth	9	0.567108	0.00665768	NM_001108393, NM_019191, NM_001107961, NM_019275, NM_001109302, NM_013095, NM_001277450, NM_001107169, NM_030849, NM_001108718	1396	36	17402	3.1164	1	0.441523	11.8448
GOTERM_BP_DIRECT	GO:0045666~positive regulation of neuron differentiation	17	1.0712	0.0077533	NM_019217, NM_001108547, NM_001107169, NM_001037217, NM_001270632, NM_001270631, NM_001107415, NM_001270630, NM_001270636, NM_001270635, NM_001270634, NM_173115, NM_001270633, NM_001270637, NM_001270638, NM_012513, NM_001108290, NM_031529, NM_001003959, NM_017358, NM_001107977, NM_001106663, NM_001012235, NM_001106304, NM_001033882, NM_001109269, NM_001033883	1396	103	17402	2.05743	1	0.486349	13.6619
GOTERM_BP_DIRECT	GO:0086002~cardiac muscle cell action potential involved in contraction	5	0.31506	0.00858101	NM_013125, NM_001160162, NM_001008880, NM_012919, NM_139097, NM_012517	1396	11	17402	5.66619	1	0.490909	15.011
GOTERM_BP_DIRECT	GO:0006825~copper ion transport	5	0.31506	0.00858101	NM_013173, NM_001173374, NM_001033693, NM_001106970, NM_052803	1396	11	17402	5.66619	1	0.490909	15.011
GOTERM_BP_DIRECT	GO:0000122~negative regulation of transcription from RNA polymerase II promoter	79	4.97795	0.00874779	NM_001107572, NM_001029897, NM_001107262, NM_001270854, NM_001108761, NM_001100560, NM_001109306, NM_133405, NM_001107169, NM_031534, NM_001106964, NM_133615, NM_017333, NM_001107961, NM_138837, NM_001107108, NM_001277157, NM_001107051, NM_001107107, NM_001127339, NM_019221, NM_024359, NM_001271132, NM_024358, NM_171992, NM_019185, NM_001127343, NM_001108941, NM_001127342, NM_001107113, NM_001107…	1396	745	17402	1.32186	1	0.491777	15.2805
GOTERM_BP_DIRECT	GO:0071476~cellular hypotonic response	4	0.252048	0.00854724	NM_001105874, NM_001109630, NM_001108194, NM_019362	1396	6	17402	8.31041	1	0.495433	14.9564
GOTERM_BP_DIRECT	GO:0072574~hepatocyte proliferation	4	0.252048	0.00854724	NM_024358, NM_012671, NM_031107, NM_001271366	1396	6	17402	8.31041	1	0.495433	14.9564
GOTERM_BP_DIRECT	GO:2000271~positive regulation of fibroblast apoptotic process	4	0.252048	0.00854724	NM_133392, NM_001276712, NM_001127343, NM_001127342, NM_171988, NM_019221, NM_001127339	1396	6	17402	8.31041	1	0.495433	14.9564
GOTERM_BP_DIRECT	GO:0071577~zinc II ion transmembrane transport	6	0.378072	0.00898956	NM_001083122, NM_001106404, NM_001107275, NM_001191715, NM_012890, NM_172066, NM_022853	1396	17	17402	4.39963	1	0.495518	15.6696
GOTERM_BP_DIRECT	GO:0045793~positive regulation of cell size	6	0.378072	0.00898956	NM_024359, NM_013149, NM_012548, NM_012643, NM_052803, NM_001107901	1396	17	17402	4.39963	1	0.495518	15.6696
GOTERM_BP_DIRECT	GO:0007369~gastrulation	8	0.504096	0.00827835	NM_019191, NM_199385, NM_001130540, NM_019275, NM_001109302, NM_013095, NM_001106923, NM_031628, NM_001277450	1396	30	17402	3.32416	1	0.496466	14.52
GOTERM_BP_DIRECT	GO:0032147~activation of protein kinase activity	10	0.63012	0.00845743	NM_019142, NM_022681, NM_017071, NM_001007721, NM_001106304, NM_031131, NM_001108547, NM_001253859, NM_001134499, NM_001106924	1396	45	17402	2.77014	1	0.497777	14.8109
GOTERM_BP_DIRECT	GO:0048813~dendrite morphogenesis	10	0.63012	0.00845743	NM_013173, NM_024397, NM_021584, NM_013022, NM_031322, NM_001106110, NM_001004267, NM_013155, NM_053343, NM_053795, NM_052803	1396	45	17402	2.77014	1	0.497777	14.8109
GOTERM_BP_DIRECT	GO:0043066~negative regulation of apoptotic process	58	3.65469	0.00827021	NM_012520, NM_001127379, NM_001277287, NM_001277288, NM_001100473, NM_013127, NM_001108761, NM_001107169, NM_031534, NM_133615, NM_017333, NM_017023, NM_001276712, NM_138837, NM_001108246, NM_019221, NM_001127339, NM_024359, NM_001109377, NM_013115, NM_001106739, NM_019185, NM_001127343, NM_001106927, NM_001127342, NM_053759, NM_012781, NM_021850, NM_001107542, NM_012550, NM_001257352, NM_012775,…	1396	516	17402	1.40117	1	0.502365	14.5068
GOTERM_BP_DIRECT	GO:0001889~liver development	21	1.32325	0.010226	NM_080786, NM_013149, NM_001033716, NM_001033715, NM_013078, NM_001134361, NM_053295, NM_001107414, NM_024358, NM_171992, NM_001082541, NM_057141, NM_019185, NM_001082540, NM_001107637, NM_001107236, NM_012655, NM_052803, NM_013218, NM_001257352, NM_024404, NM_013095, NM_053515, NM_130812, NM_001082539, NM_001107901	1396	143	17402	1.83061	1	0.507899	17.6333
GOTERM_BP_DIRECT	GO:0045892~negative regulation of transcription, DNA-templated	59	3.71771	0.0100957	NM_019191, NM_001029897, NM_001107262, NM_001270854, NM_001110860, NM_013127, NM_001108761, NM_133405, NM_130405, NM_001305205, NM_031534, NM_001106964, NM_001107961, NM_017334, NM_001276712, NM_138837, NM_001107108, NM_001108044, NM_031647, NM_001108047, NM_001127339, NM_019221, NM_021856, NM_001271132, NM_001289832, NM_001106739, NM_019185, NM_001127343, NM_001108941, NM_001127342, NM_001012172…	1396	532	17402	1.38246	1	0.50865	17.4285
GOTERM_BP_DIRECT	GO:0007568~aging	38	2.39445	0.0100778	NM_012520, NM_012802, NM_013031, NM_053763, NM_001108761, NM_001033716, NM_130426, NM_001033715, NM_017043, NM_022180, NM_001034088, NM_012800, NM_001270931, NM_017333, NM_053295, NM_199385, NM_001270933, NM_017026, NM_012886, NM_012747, NM_001163168, NM_001030041, NM_031525, NM_053697, NM_030846, NM_012784, NM_019306, NM_013134, NM_057141, NM_001025291, NM_001025292, NM_001105713, NM_001025293, …	1396	311	17402	1.52313	1	0.513365	17.4002
GOTERM_BP_DIRECT	GO:1990138~neuron projection extension	7	0.441084	0.0100502	NM_001270637, NM_001270638, NM_001135893, NM_012513, NM_001135923, NM_001108489, NM_001107659, NM_001012235, NM_001109160, NM_001270632, NM_001270631, NM_001270630, NM_133320, NM_001270636, NM_001270635, NM_001270634, NM_001270633	1396	24	17402	3.6358	1	0.517843	17.3568
GOTERM_BP_DIRECT	GO:0032355~response to estradiol	27	1.70132	0.00978959	NM_022392, NM_012520, NM_031358, NM_001029897, NM_012802, NM_013149, NM_024371, NM_019217, NM_013127, NM_001100473, NM_001270579, NM_012747, NM_024359, NM_031525, NM_013115, NM_171992, NM_031561, NM_019306, NM_001082541, NM_001082540, NM_001003959, NM_017071, NM_133511, NM_001105713, NM_017094, NM_012781, NM_001270580, NM_001270583, NM_024404, NM_001270582, NM_001270581, NM_031131, NM_001008511, …	1396	200	17402	1.68286	1	0.519724	16.9452
GOTERM_BP_DIRECT	GO:0019233~sensory perception of pain	14	0.882168	0.0107639	NM_001114330, NM_012784, NM_017043, NM_053842, NM_012550, NM_147141, NM_012800, NM_017167, NM_017333, NM_024154, NM_133289, NM_017011, NM_019256, NM_012548, NM_139097	1396	80	17402	2.18148	1	0.520779	18.474
GOTERM_BP_DIRECT	GO:2001235~positive regulation of apoptotic signaling pathway	9	0.567108	0.0109355	NM_080771, NM_012775, NM_001127343, NM_001127342, NM_001044295, NM_001108810, NM_022522, NM_213562, NM_019221, NM_001127339, NM_138710, NM_139258	1396	39	17402	2.87668	1	0.521238	18.7405
GOTERM_BP_DIRECT	GO:0070542~response to fatty acid	9	0.567108	0.0109355	NM_022392, NM_012520, NM_031561, NM_139192, NM_001025291, NM_001025292, NM_001025293, NM_001025294, NM_017043, NM_017026, NM_012714, NM_031841, NM_013151	1396	39	17402	2.87668	1	0.521238	18.7405
GOTERM_BP_DIRECT	GO:0006814~sodium ion transport	15	0.94518	0.0100025	NM_030875, NM_013125, NM_001270618, NM_053381, NM_001270617, NM_019269, NM_138858, NM_001013099, NM_001160162, NM_172321, NM_053521, NM_019266, NM_181090, NM_001008880, NM_031798, NM_139097, NM_031686	1396	88	17402	2.12482	1	0.521704	17.2816
GOTERM_BP_DIRECT	GO:0043065~positive regulation of apoptotic process	40	2.52048	0.0129545	NM_171988, NM_001100527, NM_031534, NM_001005381, NM_001276712, NM_001108246, NM_001108662, NM_057128, NM_001034137, NM_001107892, NM_024359, NM_024358, NM_012784, NM_019185, NM_001106927, NM_138710, NM_022522, NM_001107350, NM_133584, NM_080888, NM_198791, NM_001108547, NM_139258, NM_199407, NM_017039, NM_001108267, NM_001270632, NM_001270631, NM_001270630, NM_001270636, NM_001270635, NM_0012706…	1396	337	17402	1.4796	1	0.542825	21.8148
GOTERM_BP_DIRECT	GO:0042752~regulation of circadian rhythm	10	0.63012	0.0129046	NM_013022, NM_001271248, NM_001110860, NM_001082541, NM_001271247, NM_001082540, NM_001271246, NM_013065, NM_133405, NM_147210, NM_001271102, NM_017334, NM_019142, NM_031135, NM_001191837, NM_024404, NM_138526, NM_001082539, NM_001271101	1396	48	17402	2.597	1	0.546114	21.7401
GOTERM_BP_DIRECT	GO:0050770~regulation of axonogenesis	8	0.504096	0.0118981	NM_001271132, NM_001107720, NM_001162411, NM_031321, NM_172085, NM_001100473, NM_031333, NM_012643	1396	32	17402	3.1164	1	0.546303	20.2202
GOTERM_BP_DIRECT	GO:0034765~regulation of ion transmembrane transport	16	1.00819	0.0132806	NM_030875, NM_013125, NM_001007736, NM_153630, NM_139332, NM_031828, NM_012517, NM_147141, NM_017023, NM_133289, NM_001160162, NM_019266, NM_012856, NM_031597, NM_031686, NM_012986, NM_053603	1396	100	17402	1.9945	1	0.547168	22.3008
GOTERM_BP_DIRECT	GO:0008285~negative regulation of cell proliferation	44	2.77253	0.0128879	NM_019191, NM_001277287, NM_053763, NM_001277288, NM_001100527, NM_017019, NM_022180, NM_001008771, NM_031534, NM_012950, NM_001276712, NM_001109302, NM_057128, NM_001108667, NM_031590, NM_024358, NM_001127545, NM_001013227, NM_001111057, NM_001111056, NM_001111055, NM_138710, NM_001101805, NM_019275, NM_001107345, NM_001110492, NM_001277450, NM_001108250, NM_012502, NM_131914, NM_001100978, NM_0…	1396	379	17402	1.4472	1	0.550401	21.715
GOTERM_BP_DIRECT	GO:0042475~odontogenesis of dentin-containing tooth	12	0.756144	0.0135962	NM_013125, NM_001107892, NM_012802, NM_001277287, NM_019185, NM_001277288, NM_001127343, NM_001127342, NM_171988, NM_001107169, NM_001160162, NM_031322, NM_013193, NM_019291, NM_001127339, NM_019221, NM_030849	1396	65	17402	2.30134	1	0.551086	22.7685
GOTERM_BP_DIRECT	GO:0016579~protein deubiquitination	13	0.819156	0.0127827	NM_001135893, NM_001135923, NM_001135895, NM_001107153, NM_001102408, NM_001107542, NM_021702, NM_001107069, NM_001105909, NM_001108053, NM_001012149, NM_001271206, NM_001008863, NM_001191596	1396	73	17402	2.2199	1	0.552263	21.5575
GOTERM_BP_DIRECT	GO:0007214~gamma-aminobutyric acid signaling pathway	7	0.441084	0.0123461	NM_001270637, NM_001270638, NM_012513, NM_183326, NM_080586, NM_053456, NM_001105733, NM_001270632, NM_001270631, NM_031798, NM_001270630, NM_001270636, NM_001270635, NM_001270634, NM_001270633, NM_017295	1396	25	17402	3.49037	1	0.554572	20.9002
GOTERM_BP_DIRECT	GO:0042327~positive regulation of phosphorylation	8	0.504096	0.0140825	NM_012502, NM_001109093, NM_017071, NM_019227, NM_001107350, NM_001014022, NM_012969, NM_031612	1396	33	17402	3.02197	1	0.554824	23.484
GOTERM_BP_DIRECT	GO:0048538~thymus development	11	0.693132	0.0142775	NM_012775, NM_001106739, NM_001277287, NM_057141, NM_001277288, NM_001105733, NM_001109302, NM_171988, NM_001108447, NM_053759, NM_053842, NM_053468	1396	57	17402	2.40565	1	0.555392	23.769
GOTERM_BP_DIRECT	GO:0018107~peptidyl-threonine phosphorylation	9	0.567108	0.0127336	NM_001137641, NM_012775, NM_001100922, NM_147135, NM_001105713, NM_001108194, NM_053842, NM_019362, NM_019906	1396	40	17402	2.80476	1	0.555766	21.4838
GOTERM_BP_DIRECT	GO:0045773~positive regulation of axon extension	9	0.567108	0.0127336	NM_001270637, NM_001270638, NM_012513, NM_019217, NM_022681, NM_017083, NM_017198, NM_001109302, NM_001270632, NM_001270631, NM_001270630, NM_133320, NM_019143, NM_001270636, NM_001270635, NM_001270634, NM_031763, NM_001270633	1396	40	17402	2.80476	1	0.555766	21.4838
GOTERM_BP_DIRECT	GO:0042060~wound healing	19	1.19723	0.0125955	NM_012649, NM_012802, NM_024358, NM_031525, NM_001100473, NM_017019, NM_001100489, NM_012620, NM_012800, NM_019906, NM_021696, NM_017198, NM_201421, NM_012671, NM_031131, NM_031642, NM_013151, NM_013026, NM_019143	1396	127	17402	1.86493	1	0.556782	21.2762
GOTERM_BP_DIRECT	GO:0072075~metanephric mesenchyme development	4	0.252048	0.0140717	NM_031525, NM_001106739, NM_053759, NM_031534	1396	7	17402	7.12321	1	0.559024	23.468
GOTERM_BP_DIRECT	GO:2000601~positive regulation of Arp2/3 complex-mediated actin nucleation	4	0.252048	0.0140717	NM_001195476, NM_001025114, NM_001110365, NM_173143	1396	7	17402	7.12321	1	0.559024	23.468
GOTERM_BP_DIRECT	GO:0086012~membrane depolarization during cardiac muscle cell action potential	4	0.252048	0.0140717	NM_013125, NM_001160162, NM_001008880, NM_139097, NM_012517	1396	7	17402	7.12321	1	0.559024	23.468
GOTERM_BP_DIRECT	GO:0048675~axon extension	7	0.441084	0.0149866	NM_001270637, NM_001135893, NM_001270638, NM_001135923, NM_012513, NM_019217, NM_001108798, NM_001107659, NM_053343, NM_001107248, NM_021584, NM_001270632, NM_001270631, NM_001270630, NM_001270636, NM_001270635, NM_001270634, NM_001270633	1396	26	17402	3.35613	1	0.568667	24.7974
GOTERM_BP_DIRECT	GO:0071542~dopaminergic neuron differentiation	7	0.441084	0.0149866	NM_024359, NM_001107892, NM_001276712, NM_001105967, NM_001130575, NM_001033882, NM_001100566, NM_001033883	1396	26	17402	3.35613	1	0.568667	24.7974
GOTERM_BP_DIRECT	GO:0042147~retrograde transport, endosome to Golgi	11	0.693132	0.0160499	NM_001108610, NM_001108290, NM_001108775, NM_053366, NM_001081980, NM_001271410, NM_001107018, NM_057097, NM_001109018, NM_001108921, NM_001107645	1396	58	17402	2.36417	1	0.589463	26.3148
GOTERM_BP_DIRECT	GO:0006821~chloride transport	11	0.693132	0.0160499	NM_053363, NM_001107124, NM_183326, NM_133414, NM_145085, NM_012651, NM_031798, NM_022198, NM_138979, NM_001270618, NM_053603, NM_001270617	1396	58	17402	2.36417	1	0.589463	26.3148
GOTERM_BP_DIRECT	GO:0048839~inner ear development	12	0.756144	0.0168757	NM_053811, NM_001270637, NM_012802, NM_001270638, NM_031525, NM_012513, NM_001001508, NM_012508, NM_053759, NM_001109597, NM_001013137, NM_001177593, NM_013088, NM_031131, NM_001135799, NM_001270632, NM_001270631, NM_001270630, NM_001270636, NM_001270635, NM_001270634, NM_001270633	1396	67	17402	2.23265	1	0.590951	27.4732
GOTERM_BP_DIRECT	GO:2000505~regulation of energy homeostasis	5	0.31506	0.016339	NM_017167, NM_019142, NM_031561, NM_031628, NM_147210	1396	13	17402	4.79447	1	0.591716	26.7223
GOTERM_BP_DIRECT	GO:0061014~positive regulation of mRNA catabolic process	5	0.31506	0.016339	NM_001008382, NM_001107313, NM_001142371, NM_001080150, NM_175603	1396	13	17402	4.79447	1	0.591716	26.7223
GOTERM_BP_DIRECT	GO:0048699~generation of neurons	5	0.31506	0.016339	NM_001107892, NM_001106739, NM_001107958, NM_053759, NM_001191756	1396	13	17402	4.79447	1	0.591716	26.7223
GOTERM_BP_DIRECT	GO:0031338~regulation of vesicle fusion	8	0.504096	0.0165391	NM_183325, NM_001081980, NM_001271410, NM_031693, NM_001134539, NM_001134513, NM_001108921, NM_001108175	1396	34	17402	2.93309	1	0.591928	27.0031
GOTERM_BP_DIRECT	GO:0001707~mesoderm formation	8	0.504096	0.0165391	NM_019191, NM_199408, NM_001100922, NM_001109302, NM_013193, NM_013095, NM_031628, NM_001277450, NM_030849	1396	34	17402	2.93309	1	0.591928	27.0031
GOTERM_BP_DIRECT	GO:0006470~protein dephosphorylation	17	1.0712	0.0167517	NM_001109976, NM_001100479, NM_001106993, NM_001107910, NM_001106865, NM_138912, NM_001173376, NM_013065, NM_001107141, NM_001108603, NM_001177593, NM_013088, NM_001108404, NM_017039, NM_013080, NM_001107712, NM_001107681, NM_001135819	1396	112	17402	1.8921	1	0.592412	27.3005
GOTERM_BP_DIRECT	GO:0007155~cell adhesion	32	2.01638	0.0196206	NM_012649, NM_012795, NM_001108843, NM_001100476, NM_001007721, NM_001013120, NM_001033970, NM_031333, NM_053848, NM_021844, NM_021843, NM_001107248, NM_001105755, NM_053893, NM_001134527, NM_019143, NM_013026, NM_001169138, NM_013150, NM_001106286, NM_031590, NM_019358, NM_021682, NM_017358, NM_053770, NM_001105713, NM_013045, NM_022668, NM_139087, NM_001009967, NM_031653, NM_053457, NM_022628, …	1396	263	17402	1.51673	1	0.603519	31.201
GOTERM_BP_DIRECT	GO:0030324~lung development	19	1.19723	0.0195492	NM_001109976, NM_019191, NM_012802, NM_019358, NM_053974, NM_057141, NM_031566, NM_001107169, NM_012655, NM_001271104, NM_001135858, NM_012775, NM_031131, NM_001107108, NM_012846, NM_001277450, NM_001191882, NM_012732, NM_017248, NM_030849	1396	133	17402	1.7808	1	0.605894	31.1064
GOTERM_BP_DIRECT	GO:0010468~regulation of gene expression	29	1.82735	0.0193594	NM_012502, NM_013149, NM_001277287, NM_001277288, NM_001109306, NM_001108147, NM_031534, NM_012760, NM_031767, NM_001135858, NM_001191089, NM_001108246, NM_001109482, NM_001134527, NM_024359, NM_001107839, NM_001106739, NM_019185, NM_001108941, NM_053759, NM_052803, NM_001108718, NM_001191756, NM_017198, NM_001106663, NM_012775, NM_001105967, NM_001108858, NM_012969, NM_001106563	1396	232	17402	1.5582	1	0.606041	30.8543
GOTERM_BP_DIRECT	GO:0000187~activation of MAPK activity	13	0.819156	0.0190606	NM_001114330, NM_001108290, NM_017071, NM_001107920, NM_017094, NM_053936, NM_001108444, NM_001177593, NM_013088, NM_001109109, NM_017011, NM_012671, NM_019256, NM_012846, NM_001108097	1396	77	17402	2.10458	1	0.607924	30.4556
GOTERM_BP_DIRECT	GO:0016197~endosomal transport	8	0.504096	0.0192836	NM_001011939, NM_001110151, NM_030827, NM_001107347, NM_001030036, NM_001107652, NM_017359, NM_001191958, NM_152847	1396	35	17402	2.84928	1	0.608392	30.7534
GOTERM_BP_DIRECT	GO:0001843~neural tube closure	15	0.94518	0.0189186	NM_012649, NM_001107892, NM_001271132, NM_001108515, NM_013022, NM_001100922, NM_001193292, NM_001107093, NM_001107236, NM_031722, NM_001276712, NM_031131, NM_001107345, NM_001107415, NM_001134527	1396	95	17402	1.96826	1	0.609037	30.2653
GOTERM_BP_DIRECT	GO:0032869~cellular response to insulin stimulus	18	1.13422	0.0189136	NM_022392, NM_024359, NM_145094, NM_031561, NM_080771, NM_057141, NM_017359, NM_017071, NM_017094, NM_032059, NM_012655, NM_012620, NM_017198, NM_017039, NM_013155, NM_053998, NM_057198, NM_012969	1396	123	17402	1.82424	1	0.612867	30.2586
GOTERM_BP_DIRECT	GO:1900006~positive regulation of dendrite development	6	0.378072	0.0184281	NM_001108489, NM_001004267, NM_013155, NM_013080, NM_138710, NM_001107236	1396	20	17402	3.73968	1	0.615271	29.6044
GOTERM_BP_DIRECT	GO:0001754~eye photoreceptor cell differentiation	3	0.189036	0.0182375	NM_001106100, NM_001012202, NM_012747	1396	3	17402	12.4656	1	0.615519	29.3459
GOTERM_BP_DIRECT	GO:0045726~positive regulation of integrin biosynthetic process	3	0.189036	0.0182375	NM_012502, NM_053683, NM_031131	1396	3	17402	12.4656	1	0.615519	29.3459
GOTERM_BP_DIRECT	GO:1903671~negative regulation of sprouting angiogenesis	3	0.189036	0.0182375	NM_022599, NM_019306, NM_001109060	1396	3	17402	12.4656	1	0.615519	29.3459
GOTERM_BP_DIRECT	GO:0021869~forebrain ventricular zone progenitor cell division	3	0.189036	0.0182375	NM_001037654, NM_138837, NM_172085	1396	3	17402	12.4656	1	0.615519	29.3459
GOTERM_BP_DIRECT	GO:0032956~regulation of actin cytoskeleton organization	10	0.63012	0.0188885	NM_001271132, NM_017198, NM_001037654, NM_031525, NM_013022, NM_053722, NM_031131, NM_017019, NM_001169137, NM_019906	1396	51	17402	2.44424	1	0.616348	30.225
GOTERM_BP_DIRECT	GO:0007179~transforming growth factor beta receptor signaling pathway	12	0.756144	0.0187211	NM_019191, NM_001109976, NM_001135893, NM_001135923, NM_001107952, NM_012775, NM_024390, NM_019275, NM_001107920, NM_031131, NM_013095, NM_001277450, NM_001001511, NM_001007597	1396	68	17402	2.19981	1	0.617061	29.9999
GOTERM_BP_DIRECT	GO:0046330~positive regulation of JNK cascade	12	0.756144	0.0187211	NM_001134969, NM_053683, NM_001037654, NM_001100473, NM_198791, NM_001107920, NM_001044295, NM_017019, NM_022702, NM_001107350, NM_138710, NM_001107901	1396	68	17402	2.19981	1	0.617061	29.9999
GOTERM_BP_DIRECT	GO:0050679~positive regulation of epithelial cell proliferation	13	0.819156	0.0209385	NM_013125, NM_001276712, NM_001271104, NM_001135895, NM_053619, NM_001160162, NM_001107423, NM_017073, NM_012671, NM_012846, NM_031628, NM_138710, NM_030849, NM_052803	1396	78	17402	2.0776	1	0.620298	32.9257
GOTERM_BP_DIRECT	GO:0009642~response to light intensity	4	0.252048	0.0211869	NM_012520, NM_001270637, NM_001270638, NM_012513, NM_001108780, NM_001270632, NM_012856, NM_001270631, NM_001270630, NM_001270636, NM_001270635, NM_001270634, NM_001270633	1396	8	17402	6.23281	1	0.621059	33.2462
GOTERM_BP_DIRECT	GO:0071281~cellular response to iron ion	4	0.252048	0.0211869	NM_013173, NM_053301, NM_001107345, NM_001173435, NM_052803, NM_001173434	1396	8	17402	6.23281	1	0.621059	33.2462
GOTERM_BP_DIRECT	GO:0007183~SMAD protein complex assembly	4	0.252048	0.0211869	NM_019191, NM_001107952, NM_019275, NM_013095, NM_001277450	1396	8	17402	6.23281	1	0.621059	33.2462
GOTERM_BP_DIRECT	GO:0012501~programmed cell death	5	0.31506	0.0214505	NM_133392, NM_133615, NM_019256, NM_001013881, NM_022522	1396	14	17402	4.45201	1	0.622068	33.5847
GOTERM_BP_DIRECT	GO:0051146~striated muscle cell differentiation	5	0.31506	0.0214505	NM_001108290, NM_017358, NM_024374, NM_031333, NM_031020	1396	14	17402	4.45201	1	0.622068	33.5847
GOTERM_BP_DIRECT	GO:0006895~Golgi to endosome transport	5	0.31506	0.0214505	NM_001107875, NM_031767, NM_001107783, NM_138840, NM_001040176	1396	14	17402	4.45201	1	0.622068	33.5847
GOTERM_BP_DIRECT	GO:1902476~chloride transmembrane transport	14	0.882168	0.0208643	NM_001107124, NM_183326, NM_133414, NM_012651, NM_022198, NM_001270618, NM_001270617, NM_080586, NM_053363, NM_001109630, NM_145085, NM_031798, NM_138979, NM_017295, NM_053603	1396	87	17402	2.00596	1	0.622639	32.8298
GOTERM_BP_DIRECT	GO:0071773~cellular response to BMP stimulus	8	0.504096	0.0223312	NM_001024316, NM_001276712, NM_001106420, NM_019185, NM_001107977, NM_019143, NM_031571, NM_030849	1396	36	17402	2.77014	1	0.626472	34.7038
GOTERM_BP_DIRECT	GO:0001934~positive regulation of protein phosphorylation	24	1.51229	0.022129	NM_001106422, NM_001011926, NM_013022, NM_171992, NM_017358, NM_017071, NM_198791, NM_001107259, NM_001105713, NM_001107269, NM_001080150, NM_012800, NM_019906, NM_012550, NM_017198, NM_017333, NM_001271086, NM_138857, NM_001106304, NM_019256, NM_012846, NM_001107350, NM_031571, NM_001107901	1396	184	17402	1.62595	1	0.626575	34.4484
GOTERM_BP_DIRECT	GO:0051496~positive regulation of stress fiber assembly	9	0.567108	0.0221207	NM_012649, NM_017198, NM_012775, NM_001107858, NM_013193, NM_013095, NM_001191692, NM_053936, NM_019906	1396	44	17402	2.54979	1	0.629955	34.4379
GOTERM_BP_DIRECT	GO:0007626~locomotory behavior	16	1.00819	0.0234986	NM_031696, NM_001114330, NM_013031, NM_021682, NM_001107958, NM_012508, NM_133568, NM_052803, NM_147141, NM_017167, NM_019269, NM_001105967, NM_019266, NM_017011, NM_012765, NM_001106304, NM_001107213	1396	107	17402	1.86402	1	0.638559	36.1597
GOTERM_BP_DIRECT	GO:0007166~cell surface receptor signaling pathway	25	1.5753	0.0233537	NM_022589, NM_001107410, NM_001024262, NM_130426, NM_130405, NM_001105988, NM_001012107, NM_013155, NM_080768, NM_001270579, NM_080411, NM_031696, NM_001107890, NM_031561, NM_001107858, NM_012925, NM_001024253, NM_133511, NM_001205304, NM_001270580, NM_001271086, NM_012714, NM_001270583, NM_001109096, NM_001270582, NM_001270581, NM_019256, NM_012548, NM_170789, NM_133601, NM_001107750	1396	195	17402	1.59816	1	0.639679	35.9807
GOTERM_BP_DIRECT	GO:0043627~response to estrogen	16	1.00819	0.02534	NM_024359, NM_012802, NM_031525, NM_171992, NM_019185, NM_053763, NM_001100473, NM_031828, NM_053842, NM_012620, NM_001106964, NM_017167, NM_012775, NM_031131, NM_019291, NM_012886	1396	108	17402	1.84676	1	0.656562	38.3938
GOTERM_BP_DIRECT	GO:0030100~regulation of endocytosis	7	0.441084	0.025195	NM_001033914, NM_139324, NM_022599, NM_001191693, NM_130740, NM_031693, NM_021852, NM_001079936	1396	29	17402	3.00894	1	0.65775	38.2206
GOTERM_BP_DIRECT	GO:0048701~embryonic cranial skeleton morphogenesis	8	0.504096	0.0256961	NM_019191, NM_012802, NM_012775, NM_001106739, NM_001107345, NM_013095, NM_001134527, NM_001277450, NM_053759	1396	37	17402	2.69527	1	0.658458	38.8172
GOTERM_BP_DIRECT	GO:0016192~vesicle-mediated transport	18	1.13422	0.0251083	NM_001034011, NM_001108290, NM_017359, NM_001012186, NM_057097, NM_017083, NM_017317, NM_001083313, NM_001108610, NM_080904, NM_145774, NM_001172150, NM_001107347, NM_001002022, NM_001107381, NM_001107783, NM_001115039, NM_001108856	1396	127	17402	1.76678	1	0.659819	38.1168
GOTERM_BP_DIRECT	GO:0007010~cytoskeleton organization	18	1.13422	0.0251083	NM_001040155, NM_001106422, NM_001106480, NM_020098, NM_001107446, NM_053360, NM_001109012, NM_133545, NM_001107799, NM_012491, NM_019361, NM_001143858, NM_001134955, NM_001134532, NM_001106762, NM_016990, NM_013016, NM_019146	1396	127	17402	1.76678	1	0.659819	38.1168
GOTERM_BP_DIRECT	GO:0071277~cellular response to calcium ion	10	0.63012	0.0266632	NM_013125, NM_080771, NM_001160162, NM_017039, NM_001105874, NM_001108489, NM_001108547, NM_012548, NM_001108447, NM_001256509, NM_017260	1396	54	17402	2.30845	1	0.668921	39.9532
GOTERM_BP_DIRECT	GO:0042789~mRNA transcription from RNA polymerase II promoter	5	0.31506	0.0274357	NM_053619, NM_001109302, NM_001134361, NM_012655, NM_012747	1396	15	17402	4.15521	1	0.673095	40.8464
GOTERM_BP_DIRECT	GO:0035025~positive regulation of Rho protein signal transduction	5	0.31506	0.0274357	NM_012950, NM_031525, NM_001106271, NM_001109109, NM_053936	1396	15	17402	4.15521	1	0.673095	40.8464
GOTERM_BP_DIRECT	GO:0060997~dendritic spine morphogenesis	5	0.31506	0.0274357	NM_053557, NM_001113740, NM_022616, NM_001100473, NM_017083, NM_001169137	1396	15	17402	4.15521	1	0.673095	40.8464
GOTERM_BP_DIRECT	GO:0048856~anatomical structure development	6	0.378072	0.0274048	NM_001107910, NM_001106739, NM_031322, NM_001100566, NM_053759, NM_001107169	1396	22	17402	3.39971	1	0.675868	40.8108
GOTERM_BP_DIRECT	GO:0070102~interleukin-6-mediated signaling pathway	4	0.252048	0.0299147	NM_001008725, NM_019275, NM_001108444, NM_012747	1396	9	17402	5.54027	1	0.692608	43.6281
GOTERM_BP_DIRECT	GO:0034058~endosomal vesicle fusion	4	0.252048	0.0299147	NM_001106907, NM_001107875, NM_001107018, NM_001012186	1396	9	17402	5.54027	1	0.692608	43.6281
GOTERM_BP_DIRECT	GO:0006474~N-terminal protein amino acid acetylation	4	0.252048	0.0299147	NM_001109099, NM_001105881, NM_001107674, NM_001024742	1396	9	17402	5.54027	1	0.692608	43.6281
GOTERM_BP_DIRECT	GO:0007417~central nervous system development	15	0.94518	0.0305012	NM_057141, NM_001025291, NM_001025292, NM_001025293, NM_001109393, NM_001025294, NM_012686, NM_012781, NM_001107961, NM_017026, NM_001105743, NM_001105967, NM_031653, NM_022851, NM_001100566, NM_013150, NM_012978, NM_012886, NM_001108398	1396	101	17402	1.85133	1	0.693713	44.2679
GOTERM_BP_DIRECT	GO:0072659~protein localization to plasma membrane	11	0.693132	0.0302601	NM_001107892, NM_001106422, NM_001170326, NM_013038, NM_001007721, NM_017359, NM_053998, NM_139097, NM_031334, NM_001107003, NM_012800	1396	64	17402	2.14253	1	0.6938	44.0057
GOTERM_BP_DIRECT	GO:0071363~cellular response to growth factor stimulus	13	0.819156	0.0298378	NM_012520, NM_001270853, NM_139324, NM_019217, NM_001270852, NM_017115, NM_017071, NM_130426, NM_001107507, NM_012620, NM_177982, NM_001276712, NM_012545, NM_182674, NM_024133, NM_001107350	1396	82	17402	1.97626	1	0.694719	43.5438
GOTERM_BP_DIRECT	GO:0006641~triglyceride metabolic process	8	0.504096	0.0293912	NM_012520, NM_022392, NM_001177593, NM_013088, NM_019269, NM_031561, NM_139192, NM_053623, NM_001047849	1396	38	17402	2.62434	1	0.695365	43.0512
GOTERM_BP_DIRECT	GO:0007281~germ cell development	8	0.504096	0.0293912	NM_001025667, NM_001109017, NM_001033882, NM_001109269, NM_001107639, NM_001033883, NM_031763, NM_031534, NM_019906	1396	38	17402	2.62434	1	0.695365	43.0512
GOTERM_BP_DIRECT	GO:0030178~negative regulation of Wnt signaling pathway	10	0.63012	0.0296933	NM_001107892, NM_001127600, NM_001276712, NM_138519, NM_171992, NM_001109093, NM_031322, NM_001193292, NM_001100527, NM_053342	1396	55	17402	2.26648	1	0.696016	43.3848
GOTERM_BP_DIRECT	GO:0000186~activation of MAPKK activity	10	0.63012	0.0296933	NM_001163168, NM_001114330, NM_001270637, NM_001270638, NM_012513, NM_019306, NM_001107920, NM_053795, NM_012950, NM_017198, NM_012775, NM_017011, NM_001270632, NM_022702, NM_001270631, NM_001270630, NM_001270636, NM_001270635, NM_001270634, NM_001270633	1396	55	17402	2.26648	1	0.696016	43.3848
GOTERM_BP_DIRECT	GO:0045216~cell-cell junction organization	6	0.378072	0.0327742	NM_001270931, NM_201989, NM_001270933, NM_013193, NM_031131, NM_013095, NM_032059, NM_022180	1396	23	17402	3.2519	1	0.717044	46.683
GOTERM_BP_DIRECT	GO:0006953~acute-phase response	8	0.504096	0.0334284	NM_024359, NM_001009478, NM_057141, NM_053301, NM_022712, NM_001173435, NM_019143, NM_001173434, NM_012747, NM_001135612	1396	39	17402	2.55705	1	0.721301	47.3594
GOTERM_BP_DIRECT	GO:0002248~connective tissue replacement involved in inflammatory response wound healing	3	0.189036	0.0345418	NM_024359, NM_012950, NM_017019	1396	4	17402	9.34921	1	0.721776	48.4922
GOTERM_BP_DIRECT	GO:0033561~regulation of water loss via skin	3	0.189036	0.0345418	NM_139192, NM_001109302, NM_031334	1396	4	17402	9.34921	1	0.721776	48.4922
GOTERM_BP_DIRECT	GO:0010996~response to auditory stimulus	5	0.31506	0.0343187	NM_024359, NM_001163168, NM_022587, NM_001270637, NM_001270638, NM_012513, NM_001270632, NM_012856, NM_001270631, NM_001270630, NM_001270636, NM_001270635, NM_001270634, NM_001270633	1396	16	17402	3.89551	1	0.722242	48.267
GOTERM_BP_DIRECT	GO:0032924~activin receptor signaling pathway	5	0.31506	0.0343187	NM_019191, NM_080771, NM_012775, NM_013095, NM_001277450, NM_031571	1396	16	17402	3.89551	1	0.722242	48.267
GOTERM_BP_DIRECT	GO:0010613~positive regulation of cardiac muscle hypertrophy	5	0.31506	0.0343187	NM_133584, NM_024374, NM_012548, NM_001105713, NM_031628	1396	16	17402	3.89551	1	0.722242	48.267
GOTERM_BP_DIRECT	GO:0071397~cellular response to cholesterol	5	0.31506	0.0343187	NM_001107044, NM_001107892, NM_053697, NM_080771, NM_012942	1396	16	17402	3.89551	1	0.722242	48.267
GOTERM_BP_DIRECT	GO:0048745~smooth muscle tissue development	5	0.31506	0.0343187	NM_001271104, NM_013149, NM_001173972, NM_031525, NM_001127343, NM_001127342, NM_019221, NM_001127339	1396	16	17402	3.89551	1	0.722242	48.267
GOTERM_BP_DIRECT	GO:0014032~neural crest cell development	5	0.31506	0.0343187	NM_001107345, NM_012548, NM_053842, NM_030849, NM_012550	1396	16	17402	3.89551	1	0.722242	48.267
GOTERM_BP_DIRECT	GO:0021799~cerebral cortex radially oriented cell migration	5	0.31506	0.0343187	NM_001107837, NM_001037654, NM_138837, NM_172085, NM_133320	1396	16	17402	3.89551	1	0.722242	48.267
GOTERM_BP_DIRECT	GO:0007605~sensory perception of sound	18	1.13422	0.0348626	NM_053811, NM_001270854, NM_181631, NM_001025291, NM_001025292, NM_031334, NM_012508, NM_001025293, NM_031828, NM_012672, NM_001025294, NM_053759, NM_001106964, NM_017026, NM_022623, NM_001106110, NM_019266, NM_001107345, NM_139101, NM_030995, NM_001025034, NM_053603, NM_017295	1396	132	17402	1.69986	1	0.722333	48.8142
GOTERM_BP_DIRECT	GO:0008380~RNA splicing	14	0.882168	0.0340936	NM_001108291, NM_001030041, NM_001109552, NM_057141, NM_001107423, NM_001111294, NM_001034088, NM_001107611, NM_031534, NM_001271170, NM_001106974, NM_001009720, NM_031616, NM_001111064, NM_017248	1396	93	17402	1.87654	1	0.722695	48.0389
GOTERM_BP_DIRECT	GO:0014823~response to activity	14	0.882168	0.0340936	NM_012520, NM_024359, NM_001270637, NM_001270638, NM_012513, NM_031561, NM_019306, NM_057141, NM_001003959, NM_017071, NM_012651, NM_019142, NM_017305, NM_001270632, NM_001270631, NM_012548, NM_001270630, NM_001270636, NM_019143, NM_001270635, NM_001270634, NM_012969, NM_001270633	1396	93	17402	1.87654	1	0.722695	48.0389
GOTERM_BP_DIRECT	GO:0008585~female gonad development	7	0.441084	0.0340934	NM_012802, NM_001276712, NM_080771, NM_019275, NM_001191099, NM_012620, NM_012978	1396	31	17402	2.81482	1	0.725547	48.0388
GOTERM_BP_DIRECT	GO:0042110~T cell activation	7	0.441084	0.0340934	NM_001025705, NM_001106851, NM_001105893, NM_013095, NM_001108250, NM_133601, NM_012986, NM_001271316	1396	31	17402	2.81482	1	0.725547	48.0388
GOTERM_BP_DIRECT	GO:0045727~positive regulation of translation	11	0.693132	0.0365257	NM_001107276, NM_053696, NM_001082541, NM_001130506, NM_001082540, NM_001007554, NM_030835, NM_053842, NM_019906, NM_024404, NM_001108246, NM_001109269, NM_001082539, NM_001107215	1396	66	17402	2.0776	1	0.736366	50.4534
GOTERM_BP_DIRECT	GO:0032880~regulation of protein localization	11	0.693132	0.0365257	NM_001173450, NM_001106739, NM_017083, NM_031333, NM_057148, NM_001271216, NM_053998, NM_031334, NM_053759, NM_001110365, NM_001037217	1396	66	17402	2.0776	1	0.736366	50.4534
GOTERM_BP_DIRECT	GO:0009880~embryonic pattern specification	6	0.378072	0.0387543	NM_019191, NM_001107892, NM_001107345, NM_013095, NM_001107108, NM_001109306, NM_001277450	1396	24	17402	3.1164	1	0.7547	52.5722
GOTERM_BP_DIRECT	GO:0007498~mesoderm development	6	0.378072	0.0387543	NM_001107572, NM_001130540, NM_017039, NM_019275, NM_001107107, NM_031571	1396	24	17402	3.1164	1	0.7547	52.5722
GOTERM_BP_DIRECT	GO:0045600~positive regulation of fat cell differentiation	9	0.567108	0.0396314	NM_001030041, NM_001276712, NM_138526, NM_012765, NM_001100527, NM_022218, NM_001107269, NM_001100489, NM_001127375, NM_001034088	1396	49	17402	2.2896	1	0.754706	53.3824
GOTERM_BP_DIRECT	GO:0060736~prostate gland growth	4	0.252048	0.0402381	NM_012502, NM_001191837, NM_001144850, NM_001008316	1396	10	17402	4.98625	1	0.754907	53.9351
GOTERM_BP_DIRECT	GO:0006687~glycosphingolipid metabolic process	4	0.252048	0.0402381	NM_001271102, NM_022860, NM_017334, NM_019123, NM_001271248, NM_001110860, NM_001271247, NM_001271246, NM_001144850, NM_001271101	1396	10	17402	4.98625	1	0.754907	53.9351
GOTERM_BP_DIRECT	GO:0090009~primitive streak formation	4	0.252048	0.0402381	NM_001107892, NM_001109302, NM_001107107, NM_001100566	1396	10	17402	4.98625	1	0.754907	53.9351
GOTERM_BP_DIRECT	GO:0007519~skeletal muscle tissue development	11	0.693132	0.039973	NM_017149, NM_001271104, NM_001107171, NM_001106739, NM_017115, NM_031131, NM_001108170, NM_001108982, NM_053759, NM_031020, NM_022628	1396	67	17402	2.04659	1	0.755144	53.6944
GOTERM_BP_DIRECT	GO:0030032~lamellipodium assembly	7	0.441084	0.0392154	NM_001106851, NM_023977, NM_001113521, NM_001113522, NM_001191692, NM_017336, NM_001107248, NM_001106563	1396	32	17402	2.72685	1	0.756217	52.9998
GOTERM_BP_DIRECT	GO:0045931~positive regulation of mitotic cell cycle	7	0.441084	0.0392154	NM_001177593, NM_013088, NM_053974, NM_001105755, NM_001173376, NM_001107958, NM_001105713, NM_031763	1396	32	17402	2.72685	1	0.756217	52.9998
GOTERM_BP_DIRECT	GO:0034220~ion transmembrane transport	14	0.882168	0.0396091	NM_001024977, NM_032990, NM_153630, NM_001105719, NM_139332, NM_022198, NM_001012213, NM_022948, NM_001270618, NM_001270617, NM_024154, NM_031743, NM_001112742, NM_001013072, NM_031597, NM_001113185	1396	95	17402	1.83704	1	0.757107	53.362
GOTERM_BP_DIRECT	GO:0009952~anterior/posterior pattern specification	16	1.00819	0.0413567	NM_001107892, NM_019191, NM_053823, NM_001105886, NM_017358, NM_001100890, NM_001107169, NM_019361, NM_001100986, NM_001276712, NM_001106942, NM_012775, NM_019275, NM_001277450, NM_001100566, NM_031571, NM_030849	1396	115	17402	1.73435	1	0.761982	54.9378
GOTERM_BP_DIRECT	GO:0048566~embryonic digestive tract development	5	0.31506	0.0421123	NM_053823, NM_031529, NM_031131, NM_001107415, NM_001107169	1396	17	17402	3.66636	1	0.763313	55.6035
GOTERM_BP_DIRECT	GO:0010976~positive regulation of neuron projection development	18	1.13422	0.0419074	NM_001271132, NM_001163168, NM_001169133, NM_001107720, NM_183052, NM_012784, NM_057141, NM_021682, NM_022681, NM_032059, NM_053795, NM_138710, NM_012643, NM_177982, NM_019906, NM_001106851, NM_024133, NM_001106304, NM_013080	1396	135	17402	1.66208	1	0.764094	55.4239
GOTERM_BP_DIRECT	GO:0097191~extrinsic apoptotic signaling pathway	8	0.504096	0.0425698	NM_001014166, NM_198791, NM_031131, NM_013095, NM_019256, NM_130426, NM_001107350, NM_001100986	1396	41	17402	2.43232	1	0.764615	56.002
GOTERM_BP_DIRECT	GO:0050885~neuromuscular process controlling balance	10	0.63012	0.0442072	NM_031696, NM_001106974, NM_012508, NM_001195559, NM_031628, NM_031828, NM_031763, NM_001025660, NM_013045, NM_053603	1396	59	17402	2.11282	1	0.772846	57.4006
GOTERM_BP_DIRECT	GO:0021915~neural tube development	9	0.567108	0.0439979	NM_001257352, NM_001107892, NM_001276712, NM_001107262, NM_001193292, NM_001107415, NM_001134527, NM_001105988, NM_001107169	1396	50	17402	2.24381	1	0.773607	57.2242
GOTERM_BP_DIRECT	GO:0042552~myelination	9	0.567108	0.0439979	NM_001100657, NM_001160315, NM_001160314, NM_022589, NM_001160313, NM_001025291, NM_001025292, NM_031351, NM_001025293, NM_001025294, NM_053936, NM_053909, NM_017026, NM_133395, NM_019266, NM_031841	1396	50	17402	2.24381	1	0.773607	57.2242
GOTERM_BP_DIRECT	GO:0060078~regulation of postsynaptic membrane potential	6	0.378072	0.0453563	NM_013125, NM_030875, NM_001160162, NM_133289, NM_019266, NM_001008880, NM_031686	1396	25	17402	2.99175	1	0.779276	58.3569
GOTERM_BP_DIRECT	GO:0001816~cytokine production	6	0.378072	0.0453563	NM_001025705, NM_001107425, NM_001107370, NM_001108250, NM_012732, NM_053552	1396	25	17402	2.99175	1	0.779276	58.3569
GOTERM_BP_DIRECT	GO:0009755~hormone-mediated signaling pathway	6	0.378072	0.0453563	NM_001177593, NM_013088, NM_001107267, NM_001191099, NM_017094, NM_012888, NM_012978	1396	25	17402	2.99175	1	0.779276	58.3569
GOTERM_BP_DIRECT	GO:0016050~vesicle organization	6	0.378072	0.0453563	NM_131914, NM_031767, NM_001012012, NM_001107652, NM_001199169, NM_001110365, NM_001106651	1396	25	17402	2.99175	1	0.779276	58.3569
GOTERM_BP_DIRECT	GO:0030198~extracellular matrix organization	14	0.882168	0.0457268	NM_053683, NM_012802, NM_053697, NM_001108760, NM_001271261, NM_001106215, NM_052803, NM_013045, NM_001173972, NM_001013938, NM_031131, NM_001106572, NM_019143, NM_001191882	1396	97	17402	1.79916	1	0.779713	58.6609
GOTERM_BP_DIRECT	GO:0000209~protein polyubiquitination	15	0.94518	0.0465594	NM_001001517, NM_001127545, NM_001106993, NM_022690, NM_001107839, NM_001007647, NM_001107882, NM_001106836, NM_001106923, NM_001106478, NM_001108881, NM_001106006, NM_001107470, NM_001009258, NM_001134781	1396	107	17402	1.74752	1	0.783537	59.3363
GOTERM_BP_DIRECT	GO:0001541~ovarian follicle development	10	0.63012	0.0484656	NM_184050, NM_013149, NM_001191837, NM_057141, NM_019275, NM_001109017, NM_021844, NM_173151, NM_021843, NM_012978, NM_001007597	1396	60	17402	2.0776	1	0.79476	60.8436
GOTERM_BP_DIRECT	GO:0048598~embryonic morphogenesis	5	0.31506	0.0508187	NM_001008517, NM_019306, NM_017358, NM_030849, NM_031722	1396	18	17402	3.46267	1	0.805997	62.6312
GOTERM_BP_DIRECT	GO:0045670~regulation of osteoclast differentiation	5	0.31506	0.0508187	NM_001191089, NM_019254, NM_001008511, NM_001007597, NM_019906	1396	18	17402	3.46267	1	0.805997	62.6312
GOTERM_BP_DIRECT	GO:0032331~negative regulation of chondrocyte differentiation	5	0.31506	0.0508187	NM_001106420, NM_012775, NM_031529, NM_019282, NM_001107169	1396	18	17402	3.46267	1	0.805997	62.6312
GOTERM_BP_DIRECT	GO:0035855~megakaryocyte development	5	0.31506	0.0508187	NM_001177593, NM_013088, NM_024397, NM_001109302, NM_001107958, NM_001134361	1396	18	17402	3.46267	1	0.805997	62.6312
GOTERM_BP_DIRECT	GO:0007399~nervous system development	24	1.51229	0.0505873	NM_133584, NM_001110151, NM_019217, NM_001126374, NM_053484, NM_001107283, NM_012643, NM_001107641, NM_053376, NM_019128, NM_001107108, NM_001270632, NM_001270631, NM_001270630, NM_001270636, NM_012888, NM_001270635, NM_152847, NM_001270634, NM_001270633, NM_173115, NM_001270637, NM_019358, NM_001270638, NM_012513, NM_019329, NM_017336, NM_053343, NM_013045, NM_021584, NM_001106974, NM_012750, NM…	1396	200	17402	1.49587	1	0.806677	62.4589
GOTERM_BP_DIRECT	GO:0006397~mRNA processing	17	1.0712	0.0531311	NM_001030041, NM_001111057, NM_001100922, NM_057141, NM_001107423, NM_001111056, NM_001007554, NM_001111055, NM_001106785, NM_001111294, NM_130405, NM_001034088, NM_001107611, NM_133318, NM_001106974, NM_138526, NM_001009720, NM_031616, NM_012894, NM_001111064, NM_017248	1396	129	17402	1.64276	1	0.807808	64.3125
GOTERM_BP_DIRECT	GO:0043001~Golgi to plasma membrane protein transport	6	0.378072	0.0525872	NM_145094, NM_023977, NM_017359, NM_057097, NM_001007731, NM_001108856	1396	26	17402	2.87668	1	0.808625	63.9236
GOTERM_BP_DIRECT	GO:0007595~lactation	10	0.63012	0.0529865	NM_024359, NM_171992, NM_053763, NM_172066, NM_012508, NM_001134361, NM_012871, NM_001047849, NM_057198, NM_052803	1396	61	17402	2.04354	1	0.808997	64.2095
GOTERM_BP_DIRECT	GO:0016042~lipid catabolic process	11	0.693132	0.0516342	NM_001107311, NM_053456, NM_001108941, NM_017174, NM_024353, NM_012598, NM_001109587, NM_012732, NM_012969, NM_022387, NM_031763	1396	70	17402	1.95888	1	0.809031	63.2325
GOTERM_BP_DIRECT	GO:0006511~ubiquitin-dependent protein catabolic process	19	1.19723	0.0523261	NM_001135893, NM_001172127, NM_001135923, NM_022690, NM_001108315, NM_001127597, NM_001107153, NM_001107542, NM_021702, NM_001107069, NM_001270947, NM_001105909, NM_001191837, NM_001009258, NM_001012149, NM_001271206, NM_001191596, NM_001014248, NM_001107213, NM_001025700	1396	149	17402	1.58958	1	0.80911	63.7355
GOTERM_BP_DIRECT	GO:0010831~positive regulation of myotube differentiation	4	0.252048	0.0521095	NM_017115, NM_031020, NM_019906, NM_001106997	1396	11	17402	4.53295	1	0.809877	63.5788
GOTERM_BP_DIRECT	GO:0072015~glomerular visceral epithelial cell development	4	0.252048	0.0521095	NM_024358, NM_001108489, NM_022628, NM_031534	1396	11	17402	4.53295	1	0.809877	63.5788
GOTERM_BP_DIRECT	GO:0014044~Schwann cell development	4	0.252048	0.0521095	NM_053697, NM_172085, NM_001193292, NM_001107345	1396	11	17402	4.53295	1	0.809877	63.5788
GOTERM_BP_DIRECT	GO:0032060~bleb assembly	4	0.252048	0.0521095	NM_001105874, NM_001007721, NM_019256, NM_053936	1396	11	17402	4.53295	1	0.809877	63.5788
GOTERM_BP_DIRECT	GO:0010193~response to ozone	4	0.252048	0.0521095	NM_012520, NM_017019, NM_012548, NM_019143	1396	11	17402	4.53295	1	0.809877	63.5788
GOTERM_BP_DIRECT	GO:0003184~pulmonary valve morphogenesis	4	0.252048	0.0521095	NM_024358, NM_001244933, NM_031131, NM_001107977	1396	11	17402	4.53295	1	0.809877	63.5788
GOTERM_BP_DIRECT	GO:0042118~endothelial cell activation	4	0.252048	0.0521095	NM_001003403, NM_012775, NM_019275, NM_001135799	1396	11	17402	4.53295	1	0.809877	63.5788
GOTERM_BP_DIRECT	GO:0035865~cellular response to potassium ion	4	0.252048	0.0521095	NM_001105874, NM_012620, NM_017248, NM_153735	1396	11	17402	4.53295	1	0.809877	63.5788
GOTERM_BP_DIRECT	GO:0051147~regulation of muscle cell differentiation	3	0.189036	0.0545404	NM_001100657, NM_001107171, NM_001191820	1396	5	17402	7.47937	1	0.814231	65.3017
GOTERM_BP_DIRECT	GO:1903874~ferrous iron transmembrane transport	3	0.189036	0.0545404	NM_013173, NM_001107275, NM_001106970	1396	5	17402	7.47937	1	0.814231	65.3017
GOTERM_BP_DIRECT	GO:0070836~caveola assembly	3	0.189036	0.0545404	NM_131914, NM_130740, NM_001007721	1396	5	17402	7.47937	1	0.814231	65.3017
GOTERM_BP_DIRECT	GO:0051098~regulation of binding	3	0.189036	0.0545404	NM_019191, NM_019275, NM_013095, NM_001277450	1396	5	17402	7.47937	1	0.814231	65.3017
GOTERM_BP_DIRECT	GO:0006824~cobalt ion transport	3	0.189036	0.0545404	NM_013173, NM_001106404, NM_001106970	1396	5	17402	7.47937	1	0.814231	65.3017
GOTERM_BP_DIRECT	GO:0046929~negative regulation of neurotransmitter secretion	3	0.189036	0.0545404	NM_024154, NM_031693, NM_022853	1396	5	17402	7.47937	1	0.814231	65.3017
GOTERM_BP_DIRECT	GO:0046881~positive regulation of follicle-stimulating hormone secretion	3	0.189036	0.0545404	NM_080771, NM_019275, NM_031571	1396	5	17402	7.47937	1	0.814231	65.3017
GOTERM_BP_DIRECT	GO:0060437~lung growth	3	0.189036	0.0545404	NM_012802, NM_031525, NM_001130575	1396	5	17402	7.47937	1	0.814231	65.3017
GOTERM_BP_DIRECT	GO:0035428~hexose transmembrane transport	3	0.189036	0.0545404	NM_001108963, NM_001107451, NM_133611	1396	5	17402	7.47937	1	0.814231	65.3017
GOTERM_BP_DIRECT	GO:0070345~negative regulation of fat cell proliferation	3	0.189036	0.0545404	NM_001025718, NM_001137626, NM_001100778	1396	5	17402	7.47937	1	0.814231	65.3017
GOTERM_BP_DIRECT	GO:0090630~activation of GTPase activity	11	0.693132	0.0559753	NM_183325, NM_001107858, NM_001081980, NM_001271410, NM_001108547, NM_001134539, NM_001134513, NM_001108921, NM_133320, NM_001108175, NM_207617	1396	71	17402	1.93129	1	0.820518	66.2822
GOTERM_BP_DIRECT	GO:0042472~inner ear morphogenesis	11	0.693132	0.0559753	NM_022392, NM_053708, NM_001173972, NM_001106739, NM_001107345, NM_001106057, NM_001100527, NM_012508, NM_031628, NM_001100566, NM_053759	1396	71	17402	1.93129	1	0.820518	66.2822
GOTERM_BP_DIRECT	GO:0030325~adrenal gland development	7	0.441084	0.0573889	NM_012802, NM_031525, NM_138519, NM_017071, NM_001107415, NM_001191099, NM_031534	1396	35	17402	2.49312	1	0.826412	67.2225
GOTERM_BP_DIRECT	GO:0060021~palate development	12	0.756144	0.0579676	NM_019191, NM_022392, NM_001107892, NM_012802, NM_017149, NM_012775, NM_019275, NM_001100473, NM_001107345, NM_031131, NM_001109306, NM_001277450, NM_030849	1396	81	17402	1.84676	1	0.82761	67.6002
GOTERM_BP_DIRECT	GO:0008544~epidermis development	8	0.504096	0.0590655	NM_001107572, NM_001025718, NM_172085, NM_001127343, NM_017071, NM_001127342, NM_001134527, NM_019221, NM_001127339, NM_131907, NM_001108444	1396	44	17402	2.26648	1	0.831528	68.3055
GOTERM_BP_DIRECT	GO:0007173~epidermal growth factor receptor signaling pathway	8	0.504096	0.0590655	NM_001177593, NM_013088, NM_001105743, NM_001108489, NM_012671, NM_001107783, NM_053334, NM_133601, NM_001108444	1396	44	17402	2.26648	1	0.831528	68.3055
GOTERM_BP_DIRECT	GO:0006811~ion transport	8	0.504096	0.0590655	NM_080786, NM_001007736, NM_001199095, NM_053363, NM_016990, NM_001270621, NM_001109630, NM_001002823, NM_053794, NM_031075, NM_012491	1396	44	17402	2.26648	1	0.831528	68.3055
GOTERM_BP_DIRECT	GO:0051968~positive regulation of synaptic transmission, glutamatergic	6	0.378072	0.0604491	NM_001163168, NM_017073, NM_001277386, NM_012871, NM_001113185, NM_013045	1396	27	17402	2.77014	1	0.834904	69.1736
GOTERM_BP_DIRECT	GO:0001892~embryonic placenta development	6	0.378072	0.0604491	NM_024359, NM_001257352, NM_001107639, NM_001134361, NM_012655, NM_031722	1396	27	17402	2.77014	1	0.834904	69.1736
GOTERM_BP_DIRECT	GO:0030030~cell projection organization	6	0.378072	0.0604491	NM_001173972, NM_001106110, NM_024133, NM_001106923, NM_023024, NM_177982, NM_019906	1396	27	17402	2.77014	1	0.834904	69.1736
GOTERM_BP_DIRECT	GO:0019915~lipid storage	6	0.378072	0.0604491	NM_022860, NM_031561, NM_001100560, NM_001108866, NM_133405, NM_001107799	1396	27	17402	2.77014	1	0.834904	69.1736
GOTERM_BP_DIRECT	GO:0048260~positive regulation of receptor-mediated endocytosis	5	0.31506	0.0604305	NM_001109271, NM_001100475, NM_057141, NM_053301, NM_001173435, NM_012620, NM_001173434	1396	19	17402	3.28043	1	0.83667	69.1621
GOTERM_BP_DIRECT	GO:0043409~negative regulation of MAPK cascade	5	0.31506	0.0604305	NM_053697, NM_001107689, NM_001173376, NM_013193, NM_019256	1396	19	17402	3.28043	1	0.83667	69.1621
GOTERM_BP_DIRECT	GO:0002224~toll-like receptor signaling pathway	5	0.31506	0.0604305	NM_001106405, NM_001025422, NM_001108101, NM_001108724, NM_198791	1396	19	17402	3.28043	1	0.83667	69.1621
GOTERM_BP_DIRECT	GO:0060070~canonical Wnt signaling pathway	13	0.819156	0.0633533	NM_001107892, NM_001037654, NM_171992, NM_001100473, NM_001193292, NM_001108941, NM_001100527, NM_001106964, NM_001276712, NM_022623, NM_013095, NM_133320, NM_013026	1396	92	17402	1.76145	1	0.843682	70.9231
GOTERM_BP_DIRECT	GO:0006816~calcium ion transport	13	0.819156	0.0633533	NM_001257352, NM_001004213, NM_001244933, NM_153630, NM_031743, NM_053763, NM_001105733, NM_019256, NM_012919, NM_012508, NM_012517, NM_131907, NM_147141	1396	92	17402	1.76145	1	0.843682	70.9231
GOTERM_BP_DIRECT	GO:0030326~embryonic limb morphogenesis	10	0.63012	0.0628311	NM_001107892, NM_024358, NM_031322, NM_001105886, NM_001127343, NM_001100473, NM_001127342, NM_031131, NM_019282, NM_019221, NM_001127339, NM_023024, NM_001002828	1396	63	17402	1.97867	1	0.844781	70.6156
GOTERM_BP_DIRECT	GO:0050729~positive regulation of inflammatory response	10	0.63012	0.0628311	NM_021856, NM_001014166, NM_001289832, NM_013037, NM_198791, NM_001106304, NM_001105713, NM_053552, NM_012620, NM_012550, NM_001107634	1396	63	17402	1.97867	1	0.844781	70.6156
GOTERM_BP_DIRECT	GO:0006886~intracellular protein transport	24	1.51229	0.0633508	NM_001106907, NM_001106994, NM_001011939, NM_001110151, NM_183325, NM_001081980, NM_001108102, NM_001012012, NM_001109121, NM_001199169, NM_001271410, NM_001253859, NM_001012186, NM_031722, NM_199408, NM_001108610, NM_031767, NM_001107652, NM_001107734, NM_001134539, NM_001134513, NM_001108921, NM_001115039, NM_001108175, NM_152847, NM_133593	1396	205	17402	1.45939	1	0.845451	70.9216
GOTERM_BP_DIRECT	GO:0048565~digestive tract development	9	0.567108	0.0645626	NM_001024316, NM_001257352, NM_031561, NM_012775, NM_019185, NM_031131, NM_001014096, NM_012871, NM_001107236	1396	54	17402	2.0776	1	0.845808	71.6235
GOTERM_BP_DIRECT	GO:0050808~synapse organization	7	0.441084	0.0644004	NM_001160315, NM_001160314, NM_001109469, NM_031322, NM_001160313, NM_001105967, NM_001100473, NM_012508, NM_053909, NM_013045	1396	36	17402	2.42387	1	0.846809	71.5305
GOTERM_BP_DIRECT	GO:0008347~glial cell migration	4	0.252048	0.0654577	NM_001162411, NM_031131, NM_019143, NM_012800	1396	12	17402	4.15521	1	0.848163	72.1316
GOTERM_BP_DIRECT	GO:0006878~cellular copper ion homeostasis	4	0.252048	0.0654577	NM_013173, NM_001173374, NM_001033693, NM_052803	1396	12	17402	4.15521	1	0.848163	72.1316
GOTERM_BP_DIRECT	GO:0048608~reproductive structure development	4	0.252048	0.0654577	NM_012502, NM_019269, NM_013149, NM_001100473	1396	12	17402	4.15521	1	0.848163	72.1316
GOTERM_BP_DIRECT	GO:0006139~nucleobase-containing compound metabolic process	4	0.252048	0.0654577	NM_171990, NM_001007733, NM_001191820, NM_001008326	1396	12	17402	4.15521	1	0.848163	72.1316
GOTERM_BP_DIRECT	GO:0001893~maternal placenta development	4	0.252048	0.0654577	NM_001134863, NM_031561, NM_001107639, NM_031722	1396	12	17402	4.15521	1	0.848163	72.1316
GOTERM_BP_DIRECT	GO:0010717~regulation of epithelial to mesenchymal transition	4	0.252048	0.0654577	NM_053697, NM_012775, NM_053722, NM_019282	1396	12	17402	4.15521	1	0.848163	72.1316
GOTERM_BP_DIRECT	GO:0032700~negative regulation of interleukin-17 production	4	0.252048	0.0654577	NM_001109297, NM_001108250, NM_053552, NM_001107814	1396	12	17402	4.15521	1	0.848163	72.1316
GOTERM_BP_DIRECT	GO:0006693~prostaglandin metabolic process	4	0.252048	0.0654577	NM_019358, NM_001015009, NM_024390, NM_017043	1396	12	17402	4.15521	1	0.848163	72.1316
GOTERM_BP_DIRECT	GO:0042593~glucose homeostasis	16	1.00819	0.0672492	NM_024359, NM_031561, NM_012784, NM_013031, NM_017071, NM_133405, NM_022180, NM_012620, NM_012517, NM_001270931, NM_001177593, NM_013088, NM_001270933, NM_019142, NM_001106304, NM_001106543, NM_012863, NM_053998, NM_012747	1396	123	17402	1.62154	1	0.854382	73.1228
GOTERM_BP_DIRECT	GO:0030308~negative regulation of cell growth	16	1.00819	0.0672492	NM_053763, NM_001100527, NM_022180, NM_138710, NM_031534, NM_001270931, NM_001270933, NM_001276712, NM_139087, NM_031321, NM_001106695, NM_019275, NM_013193, NM_031131, NM_001108246, NM_013095, NM_019282, NM_001025660	1396	123	17402	1.62154	1	0.854382	73.1228
GOTERM_BP_DIRECT	GO:0042787~protein ubiquitination involved in ubiquitin-dependent protein catabolic process	16	1.00819	0.0672492	NM_001106735, NM_001127545, NM_001007647, NM_001024271, NM_001107996, NM_001106836, NM_001106923, NM_001108881, NM_001270562, NM_001270561, NM_001191837, NM_001012060, NM_001012187, NM_001134781, NM_022593, NM_001107213, NM_001014248, NM_012986, NM_001270563	1396	123	17402	1.62154	1	0.854382	73.1228
GOTERM_BP_DIRECT	GO:0098655~cation transmembrane transport	10	0.63012	0.0681609	NM_001083122, NM_001024977, NM_019269, NM_153630, NM_012890, NM_001270621, NM_172066, NM_019256, NM_001037492, NM_001108742, NM_031075, NM_001106970	1396	64	17402	1.94775	1	0.856613	73.6143
GOTERM_BP_DIRECT	GO:0048666~neuron development	10	0.63012	0.0681609	NM_001169133, NM_019217, NM_001105942, NM_031131, NM_013080, NM_001108210, NM_001169137, NM_001107169, NM_001191756, NM_017295	1396	64	17402	1.94775	1	0.856613	73.6143
GOTERM_BP_DIRECT	GO:0086091~regulation of heart rate by cardiac conduction	6	0.378072	0.06894	NM_013125, NM_001160162, NM_001033688, NM_001008880, NM_012919, NM_139097, NM_012517	1396	28	17402	2.6712	1	0.858236	74.0276
GOTERM_BP_DIRECT	GO:0043406~positive regulation of MAP kinase activity	9	0.567108	0.0704978	NM_133584, NM_001109976, NM_031525, NM_019306, NM_001108489, NM_001044295, NM_012548, NM_012846, NM_021844, NM_021843	1396	55	17402	2.03983	1	0.86298	74.8356
GOTERM_BP_DIRECT	GO:0001756~somitogenesis	9	0.567108	0.0704978	NM_001107892, NM_001276712, NM_024397, NM_001193292, NM_013095, NM_001100652, NM_001105988, NM_030849, NM_031722	1396	55	17402	2.03983	1	0.86298	74.8356
GOTERM_BP_DIRECT	GO:0002062~chondrocyte differentiation	8	0.504096	0.0719739	NM_031566, NM_001100473, NM_001105713, NM_001013911, NM_001100489, NM_031020, NM_001107169, NM_030849	1396	46	17402	2.16793	1	0.867207	75.5792
GOTERM_BP_DIRECT	GO:0042733~embryonic digit morphogenesis	10	0.63012	0.0737652	NM_001107892, NM_031322, NM_001105886, NM_019275, NM_001100473, NM_001107415, NM_001134527, NM_001107169, NM_001008772, NM_030849	1396	65	17402	1.91779	1	0.872437	76.4536
GOTERM_BP_DIRECT	GO:0007015~actin filament organization	11	0.693132	0.0756932	NM_001195476, NM_001011974, NM_001012079, NM_001106851, NM_001109302, NM_001007721, NM_053770, NM_001108982, NM_032059, NM_001110365, NM_013016	1396	75	17402	1.82829	1	0.877899	77.3616
GOTERM_BP_DIRECT	GO:0021766~hippocampus development	13	0.819156	0.0769251	NM_001135893, NM_001195832, NM_001135923, NM_057141, NM_017071, NM_001009691, NM_001105967, NM_013193, NM_001109302, NM_013080, NM_001107051, NM_031628, NM_001169137, NM_001107213, NM_031763	1396	95	17402	1.70582	1	0.879258	77.9243
GOTERM_BP_DIRECT	GO:0045794~negative regulation of cell volume	3	0.189036	0.077537	NM_053363, NM_019256, NM_031828	1396	6	17402	6.23281	1	0.879909	78.1989
GOTERM_BP_DIRECT	GO:0033629~negative regulation of cell adhesion mediated by integrin	3	0.189036	0.077537	NM_001177593, NM_013088, NM_001107943, NM_012620	1396	6	17402	6.23281	1	0.879909	78.1989
GOTERM_BP_DIRECT	GO:0043276~anoikis	3	0.189036	0.077537	NM_001025718, NM_001100778, NM_139258	1396	6	17402	6.23281	1	0.879909	78.1989
GOTERM_BP_DIRECT	GO:0032410~negative regulation of transporter activity	3	0.189036	0.077537	NM_017071, NM_001108390, NM_001107712	1396	6	17402	6.23281	1	0.879909	78.1989
GOTERM_BP_DIRECT	GO:2000369~regulation of clathrin-mediated endocytosis	3	0.189036	0.077537	NM_001173450, NM_138857, NM_001107949	1396	6	17402	6.23281	1	0.879909	78.1989
GOTERM_BP_DIRECT	GO:0014033~neural crest cell differentiation	3	0.189036	0.077537	NM_001107892, NM_019275, NM_001100527	1396	6	17402	6.23281	1	0.879909	78.1989
GOTERM_BP_DIRECT	GO:1901017~negative regulation of potassium ion transmembrane transporter activity	3	0.189036	0.077537	NM_001108194, NM_017131, NM_019362	1396	6	17402	6.23281	1	0.879909	78.1989
GOTERM_BP_DIRECT	GO:0001947~heart looping	9	0.567108	0.0767548	NM_024359, NM_001107892, NM_024358, NM_001108515, NM_001107093, NM_001109302, NM_013095, NM_001191882, NM_031722	1396	56	17402	2.0034	1	0.88013	77.8474
GOTERM_BP_DIRECT	GO:0070207~protein homotrimerization	6	0.378072	0.0780536	NM_001195476, NM_024154, NM_001142371, NM_013078, NM_017260, NM_181636	1396	29	17402	2.57909	1	0.880227	78.4281
GOTERM_BP_DIRECT	GO:0007205~protein kinase C-activating G-protein coupled receptor signaling pathway	6	0.378072	0.0780536	NM_012950, NM_001114330, NM_017011, NM_019304, NM_012548, NM_001039341, NM_012550	1396	29	17402	2.57909	1	0.880227	78.4281
GOTERM_BP_DIRECT	GO:2000273~positive regulation of receptor activity	4	0.252048	0.0801933	NM_053301, NM_001191916, NM_001134361, NM_001173435, NM_019282, NM_001173434	1396	13	17402	3.83557	1	0.881707	79.3537
GOTERM_BP_DIRECT	GO:0071383~cellular response to steroid hormone stimulus	4	0.252048	0.0801933	NM_012502, NM_017039, NM_001107507, NM_001134361	1396	13	17402	3.83557	1	0.881707	79.3537
GOTERM_BP_DIRECT	GO:1900181~negative regulation of protein localization to nucleus	4	0.252048	0.0801933	NM_001195832, NM_021584, NM_001108761, NM_001014096, NM_001009691, NM_053343	1396	13	17402	3.83557	1	0.881707	79.3537
GOTERM_BP_DIRECT	GO:0070936~protein K48-linked ubiquitination	8	0.504096	0.0790066	NM_001106006, NM_001172127, NM_022690, NM_001012060, NM_001108315, NM_001106305, NM_001191837, NM_001047857	1396	47	17402	2.12181	1	0.882002	78.8451
GOTERM_BP_DIRECT	GO:0006605~protein targeting	7	0.441084	0.0798604	NM_001033653, NM_057103, NM_001039014, NM_022599, NM_133560, NM_001172150, NM_001107038, NM_017317	1396	38	17402	2.2963	1	0.88201	79.2122
GOTERM_BP_DIRECT	GO:0003281~ventricular septum development	7	0.441084	0.0798604	NM_201989, NM_030827, NM_030830, NM_001107415, NM_001107639, NM_001108097, NM_001037778	1396	38	17402	2.2963	1	0.88201	79.2122
GOTERM_BP_DIRECT	GO:0090263~positive regulation of canonical Wnt signaling pathway	10	0.63012	0.0796451	NM_199408, NM_001107892, NM_001276712, NM_001037654, NM_001012060, NM_001100473, NM_001106304, NM_013095, NM_001130575, NM_001012202	1396	66	17402	1.88873	1	0.882704	79.1202
GOTERM_BP_DIRECT	GO:0048011~neurotrophin TRK receptor signaling pathway	5	0.31506	0.0822961	NM_001270637, NM_001163168, NM_001270638, NM_012513, NM_177982, NM_001177593, NM_013088, NM_031767, NM_024133, NM_001270632, NM_001270631, NM_001270630, NM_001270636, NM_001270635, NM_001270634, NM_001270633	1396	21	17402	2.968	1	0.885716	80.2265
GOTERM_BP_DIRECT	GO:0006810~transport	19	1.19723	0.0822633	NM_001134715, NM_001108563, NM_001030024, NM_001108969, NM_001100515, NM_012664, NM_133565, NM_001105950, NM_001106822, NM_013173, NM_182843, NM_001173334, NM_001109090, NM_001013936, NM_001033674, NM_013095, NM_001106537, NM_198765, NM_001108309, NM_001107139	1396	158	17402	1.49903	1	0.886968	80.2132
GOTERM_BP_DIRECT	GO:0018108~peptidyl-tyrosine phosphorylation	15	0.94518	0.0849542	NM_001163168, NM_012802, NM_031525, NM_024397, NM_001162411, NM_019306, NM_001107858, NM_017071, NM_001108149, NM_173143, NM_012643, NM_001105743, NM_001191916, NM_001108662, NM_001169137	1396	117	17402	1.59816	1	0.892487	81.2799
GOTERM_BP_DIRECT	GO:0071456~cellular response to hypoxia	17	1.0712	0.0861789	NM_024359, NM_080888, NM_019306, NM_019185, NM_022180, NM_012620, NM_052803, NM_019906, NM_001270931, NM_013173, NM_053558, NM_001270933, NM_001276712, NM_019142, NM_001106956, NM_080902, NM_001100778, NM_013155, NM_012548	1396	138	17402	1.53562	1	0.893483	81.7472
GOTERM_BP_DIRECT	GO:0032868~response to insulin	14	0.882168	0.0861094	NM_012502, NM_012520, NM_053763, NM_001134844, NM_017071, NM_013078, NM_133405, NM_019906, NM_017167, NM_031767, NM_001109093, NM_022276, NM_001271384, NM_012969	1396	107	17402	1.63102	1	0.894564	81.721
GOTERM_BP_DIRECT	GO:0016055~Wnt signaling pathway	16	1.00819	0.0879935	NM_001107892, NM_171992, NM_001100473, NM_053342, NM_001106923, NM_031717, NM_001100489, NM_199408, NM_019142, NM_001012060, NM_031322, NM_022623, NM_001191089, NM_001170562, NM_022855, NM_001108246	1396	128	17402	1.5582	1	0.894865	82.4192
GOTERM_BP_DIRECT	GO:0009887~organ morphogenesis	12	0.756144	0.0872798	NM_012802, NM_024358, NM_001270854, NM_001127343, NM_001127342, NM_017071, NM_012672, NM_001134361, NM_053842, NM_001024316, NM_001106942, NM_031321, NM_001100566, NM_001127339, NM_019221, NM_019282	1396	87	17402	1.7194	1	0.895364	82.1578
GOTERM_BP_DIRECT	GO:0090102~cochlea development	6	0.378072	0.0877795	NM_001107414, NM_001106057, NM_012508, NM_031334, NM_031763, NM_017295	1396	30	17402	2.49312	1	0.895516	82.3412
GOTERM_BP_DIRECT	GO:0071333~cellular response to glucose stimulus	12	0.756144	0.0929111	NM_024359, NM_031358, NM_017305, NM_017039, NM_057141, NM_001100922, NM_001108761, NM_001109302, NM_012942, NM_019143, NM_012620, NM_153735	1396	88	17402	1.69986	1	0.906723	84.1247
GOTERM_BP_DIRECT	GO:0030521~androgen receptor signaling pathway	5	0.31506	0.0944942	NM_012502, NM_001191837, NM_001193292, NM_001134361, NM_001191727	1396	22	17402	2.83309	1	0.909466	84.6395
GOTERM_BP_DIRECT	GO:0003382~epithelial cell morphogenesis	5	0.31506	0.0944942	NM_001191719, NM_012502, NM_001277287, NM_001277288, NM_031334, NM_001134527	1396	22	17402	2.83309	1	0.909466	84.6395
GOTERM_BP_DIRECT	GO:0035162~embryonic hemopoiesis	5	0.31506	0.0944942	NM_024359, NM_013149, NM_001107958, NM_001134361, NM_021844, NM_021843	1396	22	17402	2.83309	1	0.909466	84.6395
GOTERM_BP_DIRECT	GO:0043401~steroid hormone mediated signaling pathway	9	0.567108	0.0974542	NM_001270931, NM_001270933, NM_001270854, NM_001014092, NM_031529, NM_001008511, NM_001191099, NM_031628, NM_012672, NM_147210, NM_203336, NM_022180	1396	59	17402	1.90153	1	0.911995	85.56
GOTERM_BP_DIRECT	GO:0010165~response to X-ray	6	0.378072	0.0981037	NM_024359, NM_171992, NM_030827, NM_031771, NM_001127343, NM_001107296, NM_001127342, NM_019221, NM_001127339	1396	31	17402	2.4127	1	0.912397	85.7549
GOTERM_BP_DIRECT	GO:0009966~regulation of signal transduction	6	0.378072	0.0981037	NM_021686, NM_031333, NM_130405, NM_019295, NM_031571, NM_001126089	1396	31	17402	2.4127	1	0.912397	85.7549
GOTERM_BP_DIRECT	GO:0033235~positive regulation of protein sumoylation	4	0.252048	0.096214	NM_031784, NM_001024285, NM_001106695, NM_133568	1396	14	17402	3.5616	1	0.912427	85.1809
GOTERM_BP_DIRECT	GO:0010042~response to manganese ion	4	0.252048	0.096214	NM_013173, NM_017071, NM_022712, NM_052803	1396	14	17402	3.5616	1	0.912427	85.1809
GOTERM_BP_DIRECT	GO:0046323~glucose import	4	0.252048	0.096214	NM_031767, NM_001108963, NM_001107451, NM_133611	1396	14	17402	3.5616	1	0.912427	85.1809
GOTERM_BP_DIRECT	GO:0051932~synaptic transmission, GABAergic	4	0.252048	0.096214	NM_001114330, NM_053363, NM_183326, NM_017011, NM_001105733	1396	14	17402	3.5616	1	0.912427	85.1809
GOTERM_BP_DIRECT	GO:0033120~positive regulation of RNA splicing	4	0.252048	0.096214	NM_001109552, NM_057141, NM_001137646, NM_001107611	1396	14	17402	3.5616	1	0.912427	85.1809
GOTERM_BP_DIRECT	GO:0035137~hindlimb morphogenesis	4	0.252048	0.096214	NM_001100473, NM_001107415, NM_030849, NM_052803	1396	14	17402	3.5616	1	0.912427	85.1809
GOTERM_BP_DIRECT	GO:0030194~positive regulation of blood coagulation	4	0.252048	0.096214	NM_012950, NM_031561, NM_001106892, NM_012620	1396	14	17402	3.5616	1	0.912427	85.1809
GOTERM_BP_DIRECT	GO:0030036~actin cytoskeleton organization	16	1.00819	0.0973152	NM_182950, NM_013022, NM_001107115, NM_130740, NM_001110365, NM_021702, NM_001195476, NM_201989, NM_001025114, NM_001109302, NM_013193, NM_057192, NM_001107381, NM_022702, NM_207617, NM_031763	1396	130	17402	1.53423	1	0.912771	85.518
GOTERM_BP_DIRECT	GO:0046676~negative regulation of insulin secretion	7	0.441084	0.0972116	NM_031358, NM_001177593, NM_013088, NM_001276712, NM_080771, NM_001134499, NM_012969, NM_012686	1396	40	17402	2.18148	1	0.91363	85.4866
GOTERM_BP_DIRECT	GO:0001933~negative regulation of protein phosphorylation	11	0.693132	0.0992514	NM_001107892, NM_001012235, NM_017039, NM_001106865, NM_017071, NM_013095, NM_001105713, NM_138710, NM_019362, NM_001080150, NM_019906	1396	79	17402	1.73572	1	0.913918	86.0931

## Sheet: top10 PSC KEGG
Category	Term	Count	%	PValue	Genes	List Total	Pop Hits	Pop Total	Fold Enrichment	Bonferroni	Benjamini	FDR
KEGG_PATHWAY	rno04144:Endocytosis	44	2.77253	5.38214e-06	366265, 50993, 84006, 29591, 305367, 24716, 498650, 25489, 365024, 25631, 312562, 295053, 314641, 363425, 309419, 117103, 404781, 117538, 54251, 499508, 288779, 685244, 25267, 682507, 29357, 500564, 313477, 192204, 307833, 493810, 140940, 500906, 246324, 313409, 293692, 307500, 60443, 498798, 25439, 84357, 81809, 64678, 691149, 171136	576	287	7780	2.07075	0.00145213	0.00145213	0.00707628
KEGG_PATHWAY	rno05206:MicroRNAs in cancer	25	1.5753	0.000113516	25125, 29492, 25648, 81504, 362485, 24629, 287871, 399489, 24680, 246334, 246142, 58919, 25358, 56718, 117282, 291105, 307511, 25467, 60434, 25567, 64547, 444985, 81809, 25267, 24398	576	143	7780	2.36135	0.0301861	0.0152087	0.14915
KEGG_PATHWAY	rno05205:Proteoglycans in cancer	29	1.82735	0.000794677	361598, 282582, 81504, 314850, 24680, 25636, 56718, 360482, 24771, 363425, 81649, 361388, 116590, 304813, 25594, 64558, 114850, 25125, 25216, 25622, 314436, 58919, 25358, 29560, 25537, 81809, 29431, 171136, 25661	576	201	7780	1.94876	0.193175	0.0690496	1.03982
KEGG_PATHWAY	rno04390:Hippo signaling pathway	24	1.51229	0.000801857	64558, 114850, 25594, 305922, 81507, 282582, 84006, 25317, 304729, 24617, 140581, 29591, 24672, 25631, 297387, 360661, 58919, 83502, 50554, 25744, 81809, 257646, 303024, 29357	576	153	7780	2.11874	0.194739	0.0527072	1.04917
KEGG_PATHWAY	rno04068:FoxO signaling pathway	22	1.38626	0.000939232	25125, 301518, 81504, 65248, 24248, 29591, 84600, 25631, 29546, 361321, 58919, 24414, 81649, 25467, 25164, 24954, 50554, 171497, 64547, 81809, 116590, 29357	576	136	7780	2.18495	0.224085	0.0494764	1.22789
KEGG_PATHWAY	rno05231:Choline metabolism in cancer	18	1.13422	0.00106542	363024, 81504, 54248, 24629, 286936, 24680, 29560, 24790, 56718, 314641, 29726, 309419, 497978, 294568, 25267, 85426, 116590, 682507	576	101	7780	2.40718	0.250102	0.0468373	1.39181
KEGG_PATHWAY	rno05200:Pathways in cancer	46	2.89855	0.00249016	282582, 81504, 25243, 29591, 24716, 24680, 24326, 25631, 25636, 24827, 50672, 24772, 56718, 302378, 291105, 25031, 25267, 116590, 29357, 362788, 114850, 24208, 362489, 64558, 25125, 25317, 304729, 362485, 25094, 498609, 24629, 399489, 58919, 29560, 25164, 24706, 116744, 83502, 25537, 50554, 25439, 81809, 60427, 64525, 25661, 171136	576	398	7780	1.5611	0.489916	0.0916892	3.22503
KEGG_PATHWAY	rno04310:Wnt signaling pathway	21	1.32325	0.00346299	64558, 114850, 100361818, 282582, 302711, 313121, 24680, 25636, 361400, 312563, 58919, 84402, 312781, 308692, 25031, 690366, 365755, 25537, 50554, 83824, 303024	576	141	7780	2.01167	0.608054	0.110485	4.45864
KEGG_PATHWAY	rno04350:TGF-beta signaling pathway	15	0.94518	0.00392773	81507, 313477, 29591, 24672, 25631, 361178, 24790, 25164, 25196, 50554, 499508, 29263, 81809, 116590, 29357	576	86	7780	2.35586	0.654435	0.111361	5.04282
KEGG_PATHWAY	rno04727:GABAergic synapse	15	0.94518	0.00437287	171086, 24239, 84587, 29707, 79212, 29705, 24680, 25636, 29642, 257648, 24957, 24380, 29430, 24398, 140674	576	87	7780	2.32878	0.693723	0.111594	5.59926
KEGG_PATHWAY	rno04020:Calcium signaling pathway	25	1.5753	0.00471811	24239, 25652, 24215, 24326, 24680, 25636, 50672, 25342, 24414, 304592, 25031, 257648, 288057, 25267, 309242, 25668, 24629, 29665, 81645, 25007, 25187, 85333, 81739, 25477, 25439	576	185	7780	1.82526	0.721101	0.109598	6.02874
KEGG_PATHWAY	rno04010:MAPK signaling pathway	32	2.01638	0.00495373	100361818, 58942, 81504, 117269, 24239, 81771, 29591, 308267, 24680, 315139, 25636, 361400, 81649, 257648, 498003, 301363, 25267, 300980, 116590, 25054, 25317, 64666, 24629, 313121, 314436, 24225, 304786, 24493, 25399, 81809, 29431, 501099	576	259	7780	1.66881	0.738372	0.10572	6.32082
KEGG_PATHWAY	rno04810:Regulation of actin cytoskeleton	28	1.76434	0.00536373	361598, 286928, 310683, 140607, 679934, 314641, 309081, 309419, 296603, 294568, 288057, 25267, 682507, 116590, 304813, 25594, 114559, 25317, 24629, 81645, 366624, 305679, 25537, 364786, 25439, 306400, 29431, 25661	576	218	7780	1.73484	0.765923	0.105688	6.82707
KEGG_PATHWAY	rno04152:AMPK signaling pathway	19	1.19723	0.00544628	50993, 301518, 25675, 83792, 65248, 313121, 24672, 287871, 58919, 56718, 29184, 25467, 24954, 117103, 246074, 301574, 299147, 363122, 25735	576	127	7780	2.02072	0.77111	0.0999658	6.92869
KEGG_PATHWAY	rno04520:Adherens junction	13	0.819156	0.00677089	361598, 29591, 313121, 25631, 24954, 305679, 83502, 50554, 294568, 116590, 682507, 29357, 192183	576	73	7780	2.40535	0.840284	0.115109	8.54539
KEGG_PATHWAY	rno05161:Hepatitis B	19	1.19723	0.0135942	25125, 100361818, 81504, 364594, 362485, 29591, 399489, 314436, 24680, 361400, 58919, 317335, 291105, 364073, 50554, 81809, 288264, 116590, 288774	576	139	7780	1.84627	0.975168	0.206242	16.4701
KEGG_PATHWAY	rno05100:Bacterial invasion of epithelial cells	13	0.819156	0.0152303	362271, 363425, 309081, 303135, 305679, 83502, 361388, 294568, 117515, 682507, 25661, 171136, 114858	576	81	7780	2.16778	0.984138	0.216319	18.2734
KEGG_PATHWAY	rno05212:Pancreatic cancer	11	0.693132	0.0181082	25125, 291105, 29591, 50554, 399489, 81809, 25631, 24827, 116590, 58919, 29357	576	64	7780	2.32151	0.992802	0.239753	21.3585
KEGG_PATHWAY	rno04723:Retrograde endocannabinoid signaling	15	0.94518	0.0188123	24239, 29707, 29705, 24680, 25636, 309207, 24414, 25031, 81649, 29628, 257648, 25248, 29629, 116590, 140674	576	103	7780	1.96703	0.99407	0.236528	22.0968
KEGG_PATHWAY	rno05214:Glioma	11	0.693132	0.0200373	56718, 291105, 81504, 24629, 399489, 24680, 25267, 24827, 116590, 58919, 114858	576	65	7780	2.28579	0.995768	0.239098	23.366
KEGG_PATHWAY	rno04510:Focal adhesion	25	1.5753	0.0211085	81504, 310683, 85250, 24680, 363425, 309081, 296603, 54251, 25567, 288057, 25267, 116590, 304813, 114858, 25594, 24629, 314436, 292406, 58919, 305679, 364786, 25537, 306400, 29431, 25661	576	210	7780	1.60797	0.99685	0.239896	24.4601
KEGG_PATHWAY	rno04070:Phosphatidylinositol signaling system	14	0.882168	0.0237309	305935, 312952, 312634, 65052, 54248, 140607, 24680, 314641, 25031, 309419, 497978, 80849, 171458, 362490	576	96	7780	1.96976	0.998473	0.255286	27.078
KEGG_PATHWAY	rno04080:Neuroactive ligand-receptor interaction	32	2.01638	0.0254677	25265, 25652, 25360, 24326, 140595, 50672, 25342, 302378, 24414, 25447, 25248, 29335, 25235, 498609, 29707, 29665, 29705, 81645, 113959, 25007, 25187, 24167, 25024, 25477, 81739, 116744, 317219, 29628, 25439, 29629, 24831, 140674	576	292	7780	1.48021	0.999056	0.261284	28.7653
KEGG_PATHWAY	rno04360:Axon guidance	17	1.0712	0.0260583	79208, 311384, 84409, 361400, 24772, 65208, 54293, 366624, 25537, 312279, 316539, 289392, 83467, 310207, 362049, 29431, 116590	576	128	7780	1.79389	0.999199	0.256988	29.3309
KEGG_PATHWAY	rno05202:Transcriptional misregulation in cancer	20	1.26024	0.0296557	362489, 304758, 25243, 114634, 362733, 363067, 78961, 24790, 171120, 24883, 79242, 25692, 156435, 58853, 304786, 29628, 54251, 114845, 299138, 362316	576	162	7780	1.66752	0.999705	0.277564	32.687
KEGG_PATHWAY	rno04320:Dorso-ventral axis formation	6	0.378072	0.0334534	304063, 29492, 81504, 307348, 306011, 116590	576	25	7780	3.24167	0.999898	0.297665	36.0697
KEGG_PATHWAY	rno04150:mTOR signaling pathway	10	0.63012	0.0372247	56718, 25467, 117269, 65248, 81771, 301574, 287871, 24680, 116590, 117045	576	62	7780	2.17854	0.999964	0.315696	39.2728
KEGG_PATHWAY	rno04261:Adrenergic signaling in cardiomyocytes	18	1.13422	0.0405878	25594, 58942, 25665, 24239, 84396, 25620, 24672, 24215, 24680, 25636, 315611, 25031, 81649, 25399, 64155, 299147, 363122, 116590	576	146	7780	1.66524	0.999986	0.329376	42.0034
KEGG_PATHWAY	rno04151:PI3K-Akt signaling pathway	35	2.20542	0.0406825	81504, 310683, 85250, 287871, 24680, 117045, 56718, 302378, 25467, 171497, 54251, 25567, 25267, 288264, 363122, 116590, 25317, 362485, 65248, 25235, 498609, 24629, 207122, 24672, 81645, 292406, 58919, 24954, 116744, 364786, 64547, 25439, 299147, 60427, 25661	576	339	7780	1.39452	0.999987	0.320697	42.0787
KEGG_PATHWAY	rno00250:Alanine, aspartate and glutamate metabolism	7	0.441084	0.0410323	291133, 289727, 117544, 24957, 24380, 24398, 24399	576	35	7780	2.70139	0.999988	0.314139	42.3557
KEGG_PATHWAY	rno04066:HIF-1 signaling pathway	14	0.882168	0.0421554	25125, 24617, 114243, 24680, 24323, 117045, 29560, 56718, 29554, 24954, 54251, 64678, 64525, 116590	576	104	7780	1.81824	0.999991	0.312795	43.2371
KEGG_PATHWAY	rno04919:Thyroid hormone signaling pathway	15	0.94518	0.0434635	679693, 690752, 497991, 29492, 84396, 317343, 24680, 363067, 25636, 58919, 29560, 56718, 25031, 116590, 24831	576	115	7780	1.76178	0.999994	0.312664	44.2479
KEGG_PATHWAY	rno04722:Neurotrophin signaling pathway	16	1.00819	0.0443758	314870, 81504, 117269, 81771, 314850, 25622, 116478, 24225, 25467, 81649, 361388, 83576, 362418, 25054, 116590, 114858	576	126	7780	1.71517	0.999995	0.310216	44.943
KEGG_PATHWAY	rno05031:Amphetamine addiction	10	0.63012	0.0444072	25594, 25549, 24239, 54323, 29628, 24680, 29629, 100360880, 25636, 24311	576	64	7780	2.11046	0.999995	0.302823	44.9668
KEGG_PATHWAY	rno04921:Oxytocin signaling pathway	19	1.19723	0.0477827	25594, 58942, 100361818, 301518, 24239, 65248, 25668, 24680, 314436, 25636, 361400, 58919, 25342, 25031, 25537, 25399, 288057, 304813, 116590	576	160	7780	1.60395	0.999998	0.314569	47.4687
KEGG_PATHWAY	rno05220:Chronic myeloid leukemia	11	0.693132	0.048221	291105, 81504, 29591, 50554, 399489, 25622, 81809, 116590, 58919, 114858, 171136	576	75	7780	1.98102	0.999998	0.309727	47.7857
KEGG_PATHWAY	rno04728:Dopaminergic synapse	16	1.00819	0.0527375	25594, 24239, 24672, 24680, 25636, 24311, 25549, 81574, 60447, 25031, 81649, 29628, 257648, 29629, 299147, 363122	576	129	7780	1.67528	1	0.326563	50.9512
KEGG_PATHWAY	rno04380:Osteoclast differentiation	16	1.00819	0.0527375	100361818, 81504, 25094, 29591, 308267, 313121, 114243, 100360880, 315139, 24493, 81649, 25528, 81809, 288264, 116590, 288774	576	129	7780	1.67528	1	0.326563	50.9512
KEGG_PATHWAY	rno04910:Insulin signaling pathway	17	1.0712	0.0530177	25594, 301518, 84006, 81504, 65248, 287871, 314436, 25636, 117045, 56718, 24679, 25467, 24954, 192280, 116590, 114858, 171136	576	140	7780	1.64013	1	0.320948	51.1416
KEGG_PATHWAY	rno04120:Ubiquitin mediated proteolysis	17	1.0712	0.0530177	361585, 301555, 313348, 289623, 305268, 297961, 679949, 64631, 25489, 83614, 295686, 311412, 309722, 296956, 64525, 303024, 171136	576	140	7780	1.64013	1	0.320948	51.1416
KEGG_PATHWAY	rno05211:Renal cell carcinoma	10	0.63012	0.0568264	81504, 25243, 361388, 25622, 81809, 64525, 29431, 24827, 116590, 29560	576	67	7780	2.01596	1	0.333046	53.6631
KEGG_PATHWAY	rno04022:cGMP-PKG signaling pathway	19	1.19723	0.0768525	25594, 83731, 100361818, 24239, 84396, 24215, 24326, 361400, 50672, 171115, 25031, 25467, 85333, 310303, 24954, 25537, 288057, 116590, 501099	576	170	7780	1.5096	1	0.417119	65.0554
KEGG_PATHWAY	rno04960:Aldosterone-regulated sodium reabsorption	7	0.441084	0.0786164	25467, 24954, 116501, 84396, 24521, 24680, 116590	576	41	7780	2.30606	1	0.416786	65.9232
KEGG_PATHWAY	rno04610:Complement and coagulation cascades	10	0.63012	0.0821041	25048, 24235, 25692, 25407, 24617, 298288, 25439, 83580, 113959, 64023	576	72	7780	1.87596	1	0.423479	67.5808
KEGG_PATHWAY	rno04024:cAMP signaling pathway	21	1.32325	0.0836685	25594, 100361818, 24239, 84396, 25360, 24215, 81645, 24326, 25636, 24225, 25342, 25024, 24167, 25447, 25537, 296603, 29628, 25439, 29629, 29431, 116590	576	195	7780	1.45459	1	0.422269	68.2998
KEGG_PATHWAY	rno04514:Cell adhesion molecules (CAMs)	19	1.19723	0.0838322	619374, 315953, 116690, 84588, 25216, 301626, 59318, 116673, 24796, 83501, 24771, 311426, 83502, 300920, 497815, 364786, 307199, 360871, 192183	576	172	7780	1.49205	1	0.415661	68.3742
KEGG_PATHWAY	rno04110:Cell cycle	15	0.94518	0.0850654	362485, 399489, 25631, 361195, 58919, 361178, 311412, 291105, 314949, 307511, 25164, 50554, 310806, 81809, 29357	576	127	7780	1.59531	1	0.413403	68.9293
KEGG_PATHWAY	rno04340:Hedgehog signaling pathway	5	0.31506	0.0852473	64823, 304729, 25636, 29216, 303024	576	23	7780	2.93629	1	0.407253	69.0104
KEGG_PATHWAY	rno00900:Terpenoid backbone biosynthesis	5	0.31506	0.0852473	246302, 25675, 294400, 365592, 89784	576	23	7780	2.93629	1	0.407253	69.0104
KEGG_PATHWAY	rno00562:Inositol phosphate metabolism	10	0.63012	0.0938489	312952, 305935, 314641, 312634, 25031, 309419, 65052, 80849, 140607, 171458	576	74	7780	1.82526	1	0.432284	72.6305
KEGG_PATHWAY	rno04972:Pancreatic secretion	12	0.756144	0.0958049	83731, 54231, 83629, 25031, 25668, 89821, 117103, 690388, 84396, 24215, 29354, 24680	576	96	7780	1.68837	1	0.432489	73.3971
KEGG_PATHWAY	rno04622:RIG-I-like receptor signaling pathway	9	0.567108	0.097706	362788, 364073, 316051, 81649, 313121, 252961, 306886, 317335, 361321	576	64	7780	1.89941	1	0.432509	74.1233

## Sheet: top10 EF GO
Category	Term	Count	%	PValue	Genes	List Total	Pop Hits	Pop Total	Fold Enrichment	Bonferroni	Benjamini	FDR
GOTERM_BP_DIRECT	GO:0045893~positive regulation of transcription, DNA-templated	101	4.96314	6.247e-08	NM_019191, NM_001126283, NM_001100473, NM_001106631, NM_022186, NM_001012181, NM_022180, NM_001033909, NM_001106108, NM_001108383, NM_001276712, NM_001034913, NM_022631, NM_001106635, NM_001012188, NM_012555, NM_001082477, NM_001108047, NM_001082479, NM_019221, NM_001127339, NM_001082478, NM_001105776, NM_021856, NM_024359, NM_001289832, NM_001106739, NM_019185, NM_001007656, NM_001127343, NM_001…	1791	571	17402	1.71866	0.000327851	0.000327851	0.000119492
GOTERM_BP_DIRECT	GO:0007420~brain development	58	2.85012	3.88989e-06	NM_013034, NM_001077641, NM_001169129, NM_022589, NM_001271120, NM_171988, NM_001033716, NM_001033715, NM_001114401, NM_017066, NM_133440, NM_134338, NM_001107961, NM_053992, NM_053427, NM_021576, NM_022387, NM_001025699, NM_001111057, NM_001111056, NM_024357, NM_001111055, NM_053343, NM_012781, NM_001109169, NM_021584, NM_001173986, NM_001130540, NM_001105967, NM_001108055, NM_001033882, NM_0225…	1791	301	17402	1.87226	0.020211	0.0101571	0.0074403
GOTERM_BP_DIRECT	GO:0048514~blood vessel morphogenesis	14	0.687961	1.60542e-05	NM_001134702, NM_024359, NM_001100648, NM_001287114, NM_013149, NM_019306, NM_001287110, NM_001287111, NM_001287112, NM_001287113, NM_031333, NM_134454, NM_001287107, NM_001135009, NM_001287108, NM_012567, NM_031836, NM_001110333, NM_001110334, NM_001100716, NM_012548, NM_012758, NM_001317043, NM_012986	1791	34	17402	4.00085	0.0808164	0.0276989	0.030704
GOTERM_BP_DIRECT	GO:0007612~learning	20	0.982801	1.84015e-05	NM_001077641, NM_017066, NM_133440, NM_017043, NM_019361, NM_031743, NM_134363, NM_001270632, NM_001107781, NM_001270631, NM_001270630, NM_001270636, NM_001107213, NM_001270635, NM_001270634, NM_001270633, NM_001163168, NM_001270637, NM_001270638, NM_012513, NM_001077651, NM_001106367, NM_024357, NM_001030020, NM_080397, NM_053476, NM_078620, NM_019297, NM_133441, NM_031032	1791	65	17402	2.98965	0.092072	0.0238583	0.0351923
GOTERM_BP_DIRECT	GO:0006814~sodium ion transport	24	1.17936	1.94418e-05	NM_030875, NM_013125, NM_012647, NM_199497, NM_022866, NM_012505, NM_017222, NM_053381, NM_001270779, NM_019268, NM_001270778, NM_001270777, NM_001270776, NM_138858, NM_001270775, NM_053427, NM_001160162, NM_001270774, NM_053521, NM_019266, NM_001270772, NM_053424, NM_181090, NM_031686, NM_013113, NM_001113335, NM_153622, NM_012653, NM_001270794, NM_001270795, NM_078620, NM_172321, NM_001008880, …	1791	88	17402	2.64992	0.0970167	0.0202034	0.0371817
GOTERM_BP_DIRECT	GO:0006366~transcription from RNA polymerase II promoter	69	3.39066	3.03249e-05	NM_019191, NM_001008879, NM_001277287, NM_019194, NM_001277288, NM_001106478, NM_001106105, NM_022180, NM_001107169, NM_031534, NM_001106108, NM_133615, NM_001108383, NM_001012188, NM_012555, NM_182667, NM_001025701, NM_022386, NM_019221, NM_001127339, NM_001105776, NM_013130, NM_021856, NM_024359, NM_001289832, NM_001106739, NM_001107758, NM_019185, NM_001127343, NM_001127342, NM_001107813, NM_0…	1791	404	17402	1.65948	0.147155	0.0261808	0.0579893
GOTERM_BP_DIRECT	GO:0035725~sodium ion transmembrane transport	20	0.982801	4.62399e-05	NM_030875, NM_013125, NM_012647, NM_153630, NM_017348, NM_019268, NM_001270779, NM_001270778, NM_001270777, NM_001270776, NM_138858, NM_001270775, NM_001160162, NM_001270774, NM_031743, NM_019266, NM_001270772, NM_053424, NM_031686, NM_001113335, NM_001271438, NM_153622, NM_012653, NM_017316, NM_078620, NM_133289, NM_001008880, NM_139097, NM_001271214	1791	69	17402	2.81634	0.215508	0.0340799	0.0884104
GOTERM_BP_DIRECT	GO:0086010~membrane depolarization during action potential	12	0.589681	5.3974e-05	NM_030875, NM_013125, NM_012647, NM_153630, NM_139332, NM_012517, NM_147141, NM_133289, NM_001160162, NM_019266, NM_139097, NM_017298, NM_031686	1791	28	17402	4.16415	0.246719	0.0347949	0.103191
GOTERM_BP_DIRECT	GO:0007399~nervous system development	40	1.9656	6.44642e-05	NM_001271120, NM_019217, NM_138529, NM_031836, NM_053376, NM_019128, NM_001107108, NM_001082477, NM_001082479, NM_001082478, NM_152847, NM_012720, NM_019329, NM_001077651, NM_053343, NM_001108392, NM_021584, NM_001106974, NM_201422, NM_138846, NM_001003401, NM_017129, NM_001107345, NM_013166, NM_139097, NM_031639, NM_031609, NM_001287114, NM_001110151, NM_012647, NM_001287110, NM_001287111, NM_01…	1791	200	17402	1.94327	0.287078	0.0369001	0.123235
GOTERM_BP_DIRECT	GO:0001701~in utero embryonic development	51	2.50614	6.686e-05	NM_019191, NM_001100520, NM_001135923, NM_001108761, NM_171988, NM_130399, NM_001107169, NM_001195476, NM_134338, NM_031836, NM_001033914, NM_016990, NM_001107055, NM_022386, NM_001108586, NM_019185, NM_012905, NM_001106923, NM_021852, NM_001109672, NM_030861, NM_053795, NM_001107506, NM_012781, NM_012550, NM_001108393, NM_144730, NM_001108256, NM_012775, NM_019275, NM_012548, NM_001277450, NM_03…	1791	279	17402	1.77611	0.295988	0.0344873	0.127812
GOTERM_BP_DIRECT	GO:0045944~positive regulation of transcription from RNA polymerase II promoter	143	7.02703	9.55241e-05	NM_019191, NM_001029897, NM_001169128, NM_001271120, NM_001277287, NM_001277288, NM_019194, NM_001108761, NM_001100473, NM_001106631, NM_001106105, NM_022180, NM_001106108, NM_001108383, NM_017334, NM_022631, NM_001012188, NM_012555, NM_001082477, NM_022386, NM_001082479, NM_001127339, NM_019221, NM_001025701, NM_001082478, NM_001105776, NM_024359, NM_021856, NM_001289832, NM_001106739, NM_001107…	1791	1020	17402	1.3622	0.394336	0.0445612	0.18256
GOTERM_BP_DIRECT	GO:0051965~positive regulation of synapse assembly	19	0.933661	0.000127022	NM_001100473, NM_022681, NM_001106057, NM_001107283, NM_001107284, NM_001109469, NM_053992, NM_001106387, NM_001270632, NM_001270631, NM_001270656, NM_001270630, NM_001270655, NM_001270636, NM_001169138, NM_001270635, NM_001270634, NM_019248, NM_001270633, NM_001270637, NM_001163168, NM_001270638, NM_012513, NM_183052, NM_001105713, NM_001109160, NM_207611, NM_012871, NM_001025020, NM_001109430	1791	68	17402	2.71487	0.486642	0.0540496	0.242688
GOTERM_BP_DIRECT	GO:0007264~small GTPase mediated signal transduction	44	2.16216	0.000174012	NM_145094, NM_032067, NM_001013434, NM_017067, NM_001109018, NM_001013430, NM_053522, NM_001100716, NM_001105957, NM_001270656, NM_001270655, NM_001108775, NM_001108987, NM_001107115, NM_017359, NM_001024366, NM_017317, NM_023026, NM_001100637, NM_001015031, NM_031152, NM_206845, NM_001108944, NM_012981, NM_001106563, NM_001024332, NM_001107645, NM_013053, NM_001109077, NM_001105839, NM_001143858…	1791	238	17402	1.7963	0.59887	0.067855	0.332325
GOTERM_BP_DIRECT	GO:0001657~ureteric bud development	15	0.737101	0.000182411	NM_019191, NM_012520, NM_001270637, NM_001270638, NM_012513, NM_031529, NM_017203, NM_001107506, NM_031534, NM_134338, NM_001107641, NM_001276712, NM_013095, NM_001135799, NM_001270632, NM_001107415, NM_001270631, NM_001270630, NM_001277450, NM_001270636, NM_001270635, NM_001270634, NM_001270633, NM_032106, NM_013130	1791	47	17402	3.10097	0.616173	0.0661107	0.348339
GOTERM_BP_DIRECT	GO:0017148~negative regulation of translation	18	0.884521	0.00022713	NM_001134840, NM_001127545, NM_053974, NM_001012185, NM_001014148, NM_001105713, NM_001009357, NM_001107230, NM_052804, NM_031534, NM_031147, NM_133317, NM_019142, NM_001003401, NM_001107335, NM_019243, NM_001109269, NM_022399	1791	65	17402	2.69068	0.696489	0.076412	0.433559
GOTERM_BP_DIRECT	GO:0007568~aging	53	2.60442	0.000294409	NM_012520, NM_013031, NM_001108761, NM_001033716, NM_001033715, NM_012698, NM_022180, NM_130399, NM_031836, NM_001105735, NM_017333, NM_017026, NM_001082477, NM_012864, NM_001082479, NM_001082478, NM_001005246, NM_001077651, NM_017134, NM_001025291, NM_001025292, NM_001025293, NM_001025294, NM_012550, NM_001106395, NM_030827, NM_022668, NM_012775, NM_022522, NM_031582, NM_001287114, NM_012802, NM…	1791	311	17402	1.65584	0.786812	0.0920798	0.561644
GOTERM_BP_DIRECT	GO:0008284~positive regulation of cell proliferation	78	3.83292	0.000303666	NM_001271120, NM_001169128, NM_001270854, NM_001100473, NM_017221, NM_001106631, NM_001107169, NM_001001511, NM_001008771, NM_001107625, NM_001195476, NM_012950, NM_031836, NM_017333, NM_017020, NM_001276712, NM_053992, NM_001127574, NM_022631, NM_012555, NM_182667, NM_012728, NM_001270656, NM_001082477, NM_001270655, NM_001082479, NM_001082478, NM_020306, NM_024359, NM_013115, NM_171992, NM_0011…	1791	507	17402	1.49482	0.796926	0.0895129	0.579255
GOTERM_BP_DIRECT	GO:0051482~positive regulation of cytosolic calcium ion concentration involved in phospholipase C-activating G-protein coupled signaling pathway	9	0.44226	0.000329021	NM_012950, NM_001114330, NM_023969, NM_017011, NM_012765, NM_012548, NM_053936, NM_019386, NM_012550, NM_012800	1791	19	17402	4.60249	0.822239	0.0915015	0.627477
GOTERM_BP_DIRECT	GO:0042552~myelination	15	0.737101	0.000372842	NM_001160315, NM_001160314, NM_022589, NM_012647, NM_001100557, NM_001160313, NM_001025291, NM_031351, NM_001025292, NM_001004269, NM_001025293, NM_001025294, NM_053936, NM_053909, NM_078620, NM_017003, NM_017026, NM_133395, NM_019266, NM_022856, NM_019276, NM_031841	1791	50	17402	2.91491	0.858776	0.0978925	0.710765
GOTERM_BP_DIRECT	GO:0007613~memory	22	1.08108	0.000407827	NM_013034, NM_001077641, NM_001271120, NM_001106367, NM_031693, NM_017212, NM_001014148, NM_017043, NM_133440, NM_078620, NM_019297, NM_133441, NM_019138, NM_031743, NM_001105967, NM_012728, NM_001107781, NM_001107371, NM_013191, NM_001082477, NM_017298, NM_001082479, NM_012871, NM_001082478, NM_053705	1791	93	17402	2.29849	0.882477	0.101525	0.777212
GOTERM_BP_DIRECT	GO:0043410~positive regulation of MAPK cascade	25	1.2285	0.00043189	NM_131914, NM_139194, NM_031333, NM_130426, NM_012950, NM_017020, NM_023969, NM_017003, NM_001082477, NM_001025722, NM_001047918, NM_001082479, NM_001082478, NM_001005762, NM_001163168, NM_001108290, NM_031561, NM_019306, NM_012610, NM_001107259, NM_053936, NM_138710, NM_001109937, NM_001109936, NM_206845, NM_001109109, NM_013166, NM_012870, NM_001107350	1791	113	17402	2.14964	0.896427	0.10235	0.822891
GOTERM_BP_DIRECT	GO:0006357~regulation of transcription from RNA polymerase II promoter	69	3.39066	0.000436131	NM_001270854, NM_001198804, NM_001100560, NM_001106631, NM_001106478, NM_001191820, NM_001012181, NM_022180, NM_001033909, NM_031534, NM_001008771, NM_001106964, NM_031836, NM_012761, NM_012555, NM_182667, NM_001107108, NM_001025701, NM_031020, NM_022386, NM_013130, NM_001271279, NM_001271278, NM_001108941, NM_001108581, NM_001106923, NM_001107506, NM_144730, NM_001106395, NM_031737, NM_001106663…	1791	441	17402	1.52025	0.898708	0.0988465	0.83094
GOTERM_BP_DIRECT	GO:0009642~response to light intensity	6	0.29484	0.000491074	NM_012520, NM_001270637, NM_001270638, NM_012513, NM_139216, NM_001108780, NM_013166, NM_001270632, NM_012856, NM_001270631, NM_001270630, NM_001270636, NM_001270635, NM_001270634, NM_001270633	1791	8	17402	7.28727	0.924095	0.106044	0.935154
GOTERM_BP_DIRECT	GO:1990089~response to nerve growth factor	5	0.2457	0.000512227	NM_001270637, NM_001270545, NM_001270638, NM_012513, NM_001270544, NM_017066, NM_139216, NM_017322, NM_001270632, NM_012856, NM_001270631, NM_001270630, NM_001270636, NM_001270635, NM_001270634, NM_001270633	1791	5	17402	9.71636	0.932076	0.106007	0.975249
GOTERM_BP_DIRECT	GO:0035556~intracellular signal transduction	62	3.04668	0.000579502	NM_019191, NM_001077641, NM_013126, NM_001195832, NM_001271120, NM_001108101, NM_001024263, NM_001107267, NM_133407, NM_001002823, NM_001009691, NM_001305205, NM_019362, NM_012821, NM_001107058, NM_001105737, NM_183402, NM_001107335, NM_024353, NM_001108662, NM_031020, NM_022676, NM_001107811, NM_001107446, NM_054011, NM_001106924, NM_001108420, NM_001271136, NM_053794, NM_001191652, NM_053343, N…	1791	390	17402	1.54465	0.952294	0.114593	1.10267
GOTERM_BP_DIRECT	GO:0007411~axon guidance	29	1.42506	0.000611543	NM_001106578, NM_001163156, NM_001108709, NM_134355, NM_017221, NM_001107169, NM_053909, NM_199407, NM_022631, NM_001270632, NM_001270631, NM_001270630, NM_001270636, NM_001169137, NM_001270635, NM_013150, NM_001270634, NM_001270633, NM_001160315, NM_001270637, NM_001160314, NM_001270638, NM_053708, NM_012513, NM_001162411, NM_012610, NM_001160313, NM_001105717, NM_001107659, NM_001105715, NM_023…	1791	143	17402	1.97045	0.959683	0.116177	1.16329
GOTERM_BP_DIRECT	GO:0046777~protein autophosphorylation	35	1.7199	0.000637926	NM_001127494, NM_012802, NM_001199095, NM_001108101, NM_001108149, NM_001002823, NM_012673, NM_019362, NM_001107058, NM_001105737, NM_017003, NM_001107335, NM_001270656, NM_001108662, NM_001270655, NM_031020, NM_019248, NM_001163168, NM_001162411, NM_001137641, NM_019306, NM_001107858, NM_001106928, NM_001105713, NM_053794, NM_001271136, NM_001100903, NM_133392, NM_017198, NM_001173450, NM_017293…	1791	186	17402	1.82835	0.964899	0.116671	1.21319
GOTERM_BP_DIRECT	GO:0001666~response to hypoxia	46	2.26044	0.000718796	NM_012520, NM_013034, NM_013127, NM_017221, NM_017019, NM_130399, NM_019268, NM_013173, NM_031836, NM_001105737, NM_017116, NM_182667, NM_012555, NM_001082477, NM_001082479, NM_001082478, NM_020306, NM_024359, NM_001130503, NM_013113, NM_138907, NM_012534, NM_012789, NM_130744, NM_001108447, NM_134454, NM_012781, NM_012550, NM_001003403, NM_012775, NM_019275, NM_012548, NM_001033882, NM_001033883…	1791	269	17402	1.66153	0.977047	0.126107	1.36599
GOTERM_BP_DIRECT	GO:0007507~heart development	48	2.35872	0.000762897	NM_001106578, NM_019191, NM_001271120, NM_053823, NM_017269, NM_001106631, NM_017221, NM_001107667, NM_017019, NM_017066, NM_001025121, NM_001107169, NM_031534, NM_134338, NM_201989, NM_001105737, NM_182667, NM_001270656, NM_001270655, NM_031349, NM_019185, NM_001108447, NM_023024, NM_012550, NM_144730, NM_001244933, NM_030827, NM_012775, NM_012548, NM_001277450, NM_012871, NM_053842, NM_013088, …	1791	285	17402	1.63644	0.981793	0.129021	1.44922
GOTERM_BP_DIRECT	GO:0031623~receptor internalization	13	0.638821	0.000789847	NM_145094, NM_030846, NM_031561, NM_017094, NM_017261, NM_012717, NM_013087, NM_001109271, NM_012704, NM_001083811, NM_031645, NM_022712, NM_012758, NM_012986	1791	42	17402	3.00744	0.984197	0.12912	1.50005
GOTERM_BP_DIRECT	GO:0016477~cell migration	36	1.76904	0.000830503	NM_001287114, NM_001135893, NM_182950, NM_012802, NM_001135923, NM_001271120, NM_001287110, NM_001287111, NM_053966, NM_001287112, NM_001007748, NM_001287113, NM_001007721, NM_001108149, NM_031333, NM_053360, NM_019361, NM_001143858, NM_134338, NM_031836, NM_022631, NM_013082, NM_031763, NM_053347, NM_001106420, NM_019306, NM_012924, NM_053770, NM_001004269, NM_001106923, NM_173143, NM_001287107,…	1791	196	17402	1.78464	0.987236	0.131234	1.57668
GOTERM_BP_DIRECT	GO:0000902~cell morphogenesis	19	0.933661	0.000918626	NM_001169133, NM_013149, NM_001271120, NM_001107170, NM_001105715, NM_001108547, NM_001106923, NM_012508, NM_001047893, NM_001191756, NM_001100889, NM_016990, NM_031131, NM_019282, NM_001170398, NM_001108857, NM_012732, NM_031020, NM_001108935	1791	79	17402	2.33685	0.991966	0.13994	1.74259
GOTERM_BP_DIRECT	GO:0006886~intracellular protein transport	37	1.81818	0.000966724	NM_001011939, NM_001110151, NM_021869, NM_001108102, NM_001012186, NM_017067, NM_001106499, NM_001106120, NM_199408, NM_001107384, NM_013175, NM_031645, NM_001108316, NM_001034021, NM_001108386, NM_001127531, NM_152847, NM_001106994, NM_001134762, NM_001127488, NM_012610, NM_001012012, NM_001105780, NM_001109121, NM_001271410, NM_001199169, NM_001253859, NM_017211, NM_001012152, NM_001108331, NM_…	1791	205	17402	1.75368	0.99376	0.142593	1.83303
GOTERM_BP_DIRECT	GO:0030335~positive regulation of cell migration	37	1.81818	0.000966724	NM_001106578, NM_001107768, NM_001013434, NM_183332, NM_001001511, NM_012950, NM_031836, NM_053897, NM_012555, NM_001082477, NM_001270656, NM_001270655, NM_001082479, NM_001082478, NM_020306, NM_001108290, NM_001107858, NM_001106928, NM_001107659, NM_053304, NM_012775, NM_001107345, NM_001104633, NM_012548, NM_001191692, NM_001033882, NM_019272, NM_001033883, NM_001114330, NM_001287114, NM_012802…	1791	205	17402	1.75368	0.99376	0.142593	1.83303
GOTERM_BP_DIRECT	GO:0023014~signal transduction by protein phosphorylation	15	0.737101	0.00106018	NM_001127494, NM_019306, NM_001106924, NM_001271136, NM_001106904, NM_019362, NM_001107058, NM_001105737, NM_017003, NM_012775, NM_031735, NM_031131, NM_019206, NM_001107781, NM_030849	1791	55	17402	2.64992	0.996181	0.151054	2.00853
GOTERM_BP_DIRECT	GO:0006897~endocytosis	26	1.27764	0.00121084	NM_001011939, NM_032067, NM_001100475, NM_001107846, NM_017221, NM_053360, NM_019361, NM_001033914, NM_057192, NM_001108500, NM_001135855, NM_001107875, NM_001127488, NM_001012012, NM_001105717, NM_001108966, NM_001199169, NM_147211, NM_012664, NM_017094, NM_021852, NM_001029919, NM_001173450, NM_001106130, NM_031322, NM_022855, NM_001107652, NM_001007702	1791	128	17402	1.97364	0.99827	0.166149	2.29084
GOTERM_BP_DIRECT	GO:0070542~response to fatty acid	12	0.589681	0.00145465	NM_012520, NM_031561, NM_139192, NM_001025291, NM_001025292, NM_001025293, NM_001025294, NM_017091, NM_017043, NM_053355, NM_001276707, NM_001276708, NM_012714, NM_173094, NM_017026, NM_031841, NM_013151	1791	39	17402	2.98965	0.99952	0.191238	2.74606
GOTERM_BP_DIRECT	GO:0007155~cell adhesion	44	2.16216	0.00148414	NM_053802, NM_001108843, NM_053966, NM_001107740, NM_001007721, NM_001013120, NM_001033970, NM_031333, NM_053846, NM_053848, NM_021844, NM_021843, NM_001107248, NM_001105755, NM_053992, NM_053893, NM_001106515, NM_019143, NM_001169138, NM_001005762, NM_001004090, NM_013150, NM_020306, NM_001106286, NM_013113, NM_031590, NM_012924, NM_021682, NM_030868, NM_138905, NM_012789, NM_001106928, NM_05377…	1791	263	17402	1.62555	0.999589	0.189986	2.80098
GOTERM_BP_DIRECT	GO:0032147~activation of protein kinase activity	13	0.638821	0.00153628	NM_001287114, NM_001287110, NM_001287111, NM_001287112, NM_022681, NM_001007721, NM_001287113, NM_001108547, NM_001253859, NM_001106924, NM_023026, NM_001287107, NM_001287108, NM_031836, NM_182820, NM_001110333, NM_019142, NM_001110334, NM_001106687, NM_031131, NM_001014196, NM_001134499, NM_001317043	1791	45	17402	2.80695	0.999687	0.191336	2.89802
GOTERM_BP_DIRECT	GO:0048813~dendrite morphogenesis	13	0.638821	0.00153628	NM_013173, NM_021584, NM_013022, NM_001077651, NM_031322, NM_001106110, NM_013082, NM_001004267, NM_001107899, NM_001271136, NM_053343, NM_053795, NM_053885, NM_001107284	1791	45	17402	2.80695	0.999687	0.191336	2.89802
GOTERM_BP_DIRECT	GO:0048709~oligodendrocyte differentiation	12	0.589681	0.00182261	NM_001163168, NM_078620, NM_022589, NM_031737, NM_017003, NM_001271120, NM_001100557, NM_001109552, NM_017269, NM_001105734, NM_017221, NM_013080	1791	40	17402	2.91491	0.999931	0.217709	3.42929
GOTERM_BP_DIRECT	GO:0007205~protein kinase C-activating G-protein coupled receptor signaling pathway	10	0.4914	0.0018719	NM_012950, NM_001114330, NM_013126, NM_017011, NM_001198804, NM_019304, NM_012548, NM_001039341, NM_012845, NM_012550, NM_001130490	1791	29	17402	3.35047	0.999946	0.217976	3.52045
GOTERM_BP_DIRECT	GO:0043066~negative regulation of apoptotic process	75	3.6855	0.00199403	NM_001277287, NM_001277288, NM_001100473, NM_001108761, NM_001106105, NM_130399, NM_001106102, NM_017333, NM_001276712, NM_022631, NM_001082477, NM_001127339, NM_019221, NM_001082479, NM_001082478, NM_024359, NM_001109377, NM_001106739, NM_019185, NM_001127343, NM_024357, NM_001127342, NM_153629, NM_021850, NM_023026, NM_012781, NM_012550, NM_012775, NM_001107192, NM_001287114, NM_139194, NM_0012…	1791	516	17402	1.41226	0.999972	0.225502	3.74601
GOTERM_BP_DIRECT	GO:0010628~positive regulation of gene expression	57	2.80098	0.00204438	NM_019191, NM_013034, NM_001271120, NM_001100473, NM_017221, NM_001106631, NM_017019, NM_133381, NM_134338, NM_031836, NM_001270656, NM_001270655, NM_031020, NM_022386, NM_013130, NM_024359, NM_013115, NM_013022, NM_001100570, NM_053301, NM_017317, NM_153629, NM_001008316, NM_144730, NM_001106663, NM_001244933, NM_017322, NM_012775, NM_001170434, NM_013166, NM_001107345, NM_001100778, NM_00113764…	1791	370	17402	1.49684	0.999978	0.225673	3.83886
GOTERM_BP_DIRECT	GO:0030324~lung development	26	1.27764	0.00211253	NM_019191, NM_001287114, NM_012802, NM_001287110, NM_001287111, NM_001287112, NM_001287113, NM_017221, NM_001107667, NM_017066, NM_001107169, NM_130399, NM_031836, NM_001271104, NM_001135858, NM_022631, NM_001107108, NM_001082477, NM_001082479, NM_001082478, NM_001109976, NM_053974, NM_057141, NM_017134, NM_001107506, NM_012655, NM_001287107, NM_001287108, NM_138518, NM_001276707, NM_001110333, N…	1791	133	17402	1.89944	0.999985	0.22752	3.96439
GOTERM_BP_DIRECT	GO:0060070~canonical Wnt signaling pathway	20	0.982801	0.0023068	NM_001037654, NM_171992, NM_001191043, NM_001100473, NM_001108814, NM_138905, NM_001108941, NM_001105715, NM_017221, NM_001271185, NM_001106964, NM_144730, NM_001276712, NM_022631, NM_022623, NM_001107055, NM_013095, NM_133320, NM_001044251, NM_021266	1791	92	17402	2.11225	0.999995	0.240814	4.32137
GOTERM_BP_DIRECT	GO:0042060~wound healing	25	1.2285	0.00238225	NM_001287114, NM_012802, NM_001271120, NM_001287110, NM_001287111, NM_001100473, NM_001287112, NM_001287113, NM_017019, NM_172034, NM_001135758, NM_012800, NM_021696, NM_031836, NM_017003, NM_022631, NM_013082, NM_031642, NM_080698, NM_013151, NM_019143, NM_013130, NM_017255, NM_053304, NM_001287107, NM_001287108, NM_001127565, NM_017198, NM_001110333, NM_001110334, NM_001105745, NM_031131, NM_01…	1791	127	17402	1.91267	0.999996	0.242861	4.4597
GOTERM_BP_DIRECT	GO:0001822~kidney development	28	1.37592	0.00248953	NM_012520, NM_001287114, NM_053823, NM_001287110, NM_001287111, NM_001287112, NM_001107740, NM_001287113, NM_017221, NM_171988, NM_001107169, NM_031534, NM_134338, NM_031836, NM_031141, NM_001107055, NM_001107414, NM_001107415, NM_013153, NM_057198, NM_013130, NM_001107932, NM_057141, NM_153629, NM_001287107, NM_001109597, NM_001287108, NM_001110333, NM_001110334, NM_031322, NM_012775, NM_173094,…	1791	149	17402	1.82589	0.999998	0.247558	4.65602
GOTERM_BP_DIRECT	GO:0034765~regulation of ion transmembrane transport	21	1.03194	0.00267554	NM_030875, NM_013125, NM_001007736, NM_012647, NM_153630, NM_139332, NM_001107435, NM_031828, NM_001270962, NM_001270963, NM_012517, NM_147141, NM_031739, NM_133289, NM_001160162, NM_019266, NM_012856, NM_130813, NM_031652, NM_017298, NM_031597, NM_031686, NM_012986, NM_053603	1791	100	17402	2.04044	0.999999	0.258594	4.99552
GOTERM_BP_DIRECT	GO:0048589~developmental growth	11	0.540541	0.00268117	NM_001108393, NM_019191, NM_001107961, NM_017020, NM_019275, NM_013095, NM_017221, NM_001277450, NM_001006957, NM_001107169, NM_030849, NM_001108718	1791	36	17402	2.96889	0.999999	0.254419	5.00579
GOTERM_BP_DIRECT	GO:0001569~patterning of blood vessels	11	0.540541	0.00268117	NM_001287114, NM_053708, NM_013149, NM_019306, NM_001287110, NM_001287111, NM_001287112, NM_001287113, NM_001107659, NM_017221, NM_001108447, NM_001287107, NM_001135009, NM_012550, NM_001287108, NM_031836, NM_001110333, NM_001110334, NM_012548, NM_001033882, NM_001033883, NM_001317043	1791	36	17402	2.96889	0.999999	0.254419	5.00579
GOTERM_BP_DIRECT	GO:0007214~gamma-aminobutyric acid signaling pathway	9	0.44226	0.0026839	NM_001270637, NM_001270638, NM_012513, NM_183326, NM_080586, NM_053456, NM_031028, NM_001105733, NM_001270632, NM_001270631, NM_031798, NM_012956, NM_001270630, NM_031802, NM_001270636, NM_001270635, NM_001270634, NM_001270633	1791	25	17402	3.49789	0.999999	0.250158	5.01076
GOTERM_BP_DIRECT	GO:0007417~central nervous system development	21	1.03194	0.00302077	NM_001270545, NM_001270544, NM_017221, NM_001107961, NM_017003, NM_031141, NM_017026, NM_013150, NM_012978, NM_057141, NM_012610, NM_024357, NM_053932, NM_001025291, NM_001025292, NM_019189, NM_001025293, NM_001025294, NM_001109393, NM_052804, NM_012781, NM_012686, NM_001108392, NM_017322, NM_031735, NM_001105967, NM_022851	1791	101	17402	2.02023	1	0.272106	5.6226
GOTERM_BP_DIRECT	GO:0086012~membrane depolarization during cardiac muscle cell action potential	5	0.2457	0.00302385	NM_013125, NM_001160162, NM_001008880, NM_139097, NM_017298, NM_012517	1791	7	17402	6.94026	1	0.267792	5.62817
GOTERM_BP_DIRECT	GO:0036302~atrioventricular canal development	5	0.2457	0.00302385	NM_001177593, NM_013088, NM_144730, NM_019275, NM_001106631, NM_013153	1791	7	17402	6.94026	1	0.267792	5.62817
GOTERM_BP_DIRECT	GO:0048675~axon extension	9	0.44226	0.00353196	NM_001270637, NM_001135893, NM_001270638, NM_001135923, NM_012513, NM_019217, NM_001108798, NM_134355, NM_001107659, NM_017212, NM_053343, NM_001107248, NM_021584, NM_001270632, NM_001270631, NM_001270630, NM_001270636, NM_001270635, NM_001270634, NM_001270633	1791	26	17402	3.36336	1	0.300336	6.54394
GOTERM_BP_DIRECT	GO:0071456~cellular response to hypoxia	26	1.27764	0.00353333	NM_001287114, NM_080888, NM_139194, NM_001287110, NM_001287111, NM_001287112, NM_001287113, NM_017066, NM_022180, NM_001108883, NM_001270779, NM_019268, NM_001270931, NM_001270778, NM_013173, NM_031836, NM_001270777, NM_001276712, NM_001270933, NM_001270776, NM_019142, NM_001270775, NM_001270774, NM_080902, NM_001270772, NM_182667, NM_013191, NM_031123, NM_024359, NM_019306, NM_001003957, NM_0191…	1791	138	17402	1.83062	1	0.295701	6.54638
GOTERM_BP_DIRECT	GO:0042493~response to drug	75	3.6855	0.00378896	NM_013034, NM_001085352, NM_013031, NM_019217, NM_017066, NM_022180, NM_130399, NM_001276712, NM_012765, NM_019225, NM_012864, NM_152847, NM_024359, NM_171992, NM_019185, NM_017134, NM_001109169, NM_001106395, NM_017322, NM_030827, NM_019138, NM_012548, NM_199495, NM_012870, NM_022399, NM_021266, NM_012871, NM_001270545, NM_001110151, NM_139194, NM_001270544, NM_001270931, NM_001270933, NM_134363…	1791	529	17402	1.37756	1	0.308575	7.0039
GOTERM_BP_DIRECT	GO:0021549~cerebellum development	16	0.786241	0.00384796	NM_013125, NM_053708, NM_057141, NM_031351, NM_012508, NM_017066, NM_053936, NM_017323, NM_017198, NM_001271104, NM_012719, NM_001160162, NM_001105967, NM_024133, NM_001107414, NM_012856, NM_053885	1791	69	17402	2.25307	1	0.307844	7.1092
GOTERM_BP_DIRECT	GO:0044849~estrous cycle	10	0.4914	0.00395147	NM_017003, NM_022631, NM_013165, NM_022681, NM_012555, NM_133530, NM_013153, NM_017066, NM_012864, NM_012871	1791	32	17402	3.03636	1	0.310034	7.29365
GOTERM_BP_DIRECT	GO:0032909~regulation of transforming growth factor beta2 production	4	0.19656	0.00401195	NM_024359, NM_019275, NM_031131, NM_013095	1791	4	17402	9.71636	1	0.3094	7.40127
GOTERM_BP_DIRECT	GO:0006468~protein phosphorylation	71	3.48894	0.00471101	NM_019191, NM_001195832, NM_001108101, NM_001011923, NM_001024263, NM_001108100, NM_001107920, NM_133407, NM_001107267, NM_001002823, NM_001009691, NM_001025121, NM_019362, NM_182820, NM_031085, NM_022631, NM_001107335, NM_031020, NM_013130, NM_001137641, NM_171992, NM_013022, NM_001108015, NM_001106928, NM_012905, NM_001106924, NM_001271136, NM_053794, NM_001106921, NM_001191652, NM_001109672, N…	1791	500	17402	1.37972	1	0.347767	8.63657
GOTERM_BP_DIRECT	GO:0048286~lung alveolus development	13	0.638821	0.004755	NM_001287114, NM_001106452, NM_001287110, NM_001287111, NM_001287112, NM_001287113, NM_130399, NM_031836, NM_001271104, NM_001135858, NM_022631, NM_182667, NM_001082477, NM_001082479, NM_012979, NM_001082478, NM_001107839, NM_001287107, NM_001287108, NM_001110333, NM_001110334, NM_001170459, NM_001108210, NM_021266, NM_001317043	1791	51	17402	2.47672	1	0.345604	8.71378
GOTERM_BP_DIRECT	GO:0009791~post-embryonic development	21	1.03194	0.00479621	NM_019191, NM_001106578, NM_001135893, NM_001135923, NM_013031, NM_001277287, NM_001277288, NM_171988, NM_030835, NM_001008772, NM_001270779, NM_019268, NM_001270778, NM_001270777, NM_001271104, NM_001270776, NM_001135858, NM_001270775, NM_001270774, NM_001270772, NM_001109462, NM_001107932, NM_001107839, NM_001107639, NM_001108615, NM_001173986, NM_012775, NM_133289, NM_022851, NM_001277450, NM_…	1791	105	17402	1.94327	1	0.343346	8.78604
GOTERM_BP_DIRECT	GO:0014068~positive regulation of phosphatidylinositol 3-kinase signaling	15	0.737101	0.0048464	NM_001163168, NM_012520, NM_001271120, NM_019306, NM_023026, NM_012950, NM_017003, NM_001105737, NM_001191837, NM_053897, NM_013166, NM_031131, NM_013141, NM_001082477, NM_001082479, NM_001082478, NM_012986	1791	64	17402	2.27727	1	0.341666	8.874
GOTERM_BP_DIRECT	GO:0016055~Wnt signaling pathway	24	1.17936	0.00554479	NM_153730, NM_171992, NM_012924, NM_001100473, NM_001108814, NM_001011915, NM_139190, NM_001105715, NM_053342, NM_001106923, NM_031717, NM_001135758, NM_199408, NM_019142, NM_031322, NM_022631, NM_053738, NM_001012060, NM_022623, NM_001191089, NM_022855, NM_001107055, NM_001044251, NM_021266	1791	128	17402	1.82182	1	0.375457	10.0895
GOTERM_BP_DIRECT	GO:0007183~SMAD protein complex assembly	5	0.2457	0.00555662	NM_019191, NM_001107952, NM_019275, NM_013095, NM_001277450, NM_013130	1791	8	17402	6.07272	1	0.371396	10.11
GOTERM_BP_DIRECT	GO:0021884~forebrain neuron development	5	0.2457	0.00555662	NM_001107837, NM_053708, NM_001012219, NM_001107345, NM_001107684	1791	8	17402	6.07272	1	0.371396	10.11
GOTERM_BP_DIRECT	GO:0007029~endoplasmic reticulum organization	9	0.44226	0.00583527	NM_131914, NM_001271299, NM_001009831, NM_024357, NM_001271301, NM_001039197, NM_138839, NM_053571, NM_001108935, NM_199100	1791	28	17402	3.12312	1	0.381207	10.5905
GOTERM_BP_DIRECT	GO:0007626~locomotory behavior	21	1.03194	0.00596443	NM_001134702, NM_031696, NM_013034, NM_001114330, NM_013031, NM_001271120, NM_001015017, NM_001077651, NM_021682, NM_024357, NM_012508, NM_022920, NM_147141, NM_138529, NM_019297, NM_001105967, NM_019266, NM_017011, NM_012765, NM_001107781, NM_031032, NM_001107213	1791	107	17402	1.90695	1	0.383127	10.8125
GOTERM_BP_DIRECT	GO:0045773~positive regulation of axon extension	11	0.540541	0.00611775	NM_001270637, NM_001270638, NM_012513, NM_001271120, NM_019217, NM_022681, NM_017212, NM_001135758, NM_017198, NM_031152, NM_001270632, NM_001270631, NM_001270630, NM_133320, NM_019143, NM_001270636, NM_001270635, NM_001270634, NM_031763, NM_001270633	1791	40	17402	2.672	1	0.386172	11.0752
GOTERM_BP_DIRECT	GO:0031338~regulation of vesicle fusion	10	0.4914	0.00612413	NM_001106120, NM_001134762, NM_001271410, NM_031693, NM_001134539, NM_001108274, NM_001134513, NM_001108921, NM_001034021, NM_001108175, NM_001012152, NM_001113365	1791	34	17402	2.85775	1	0.381996	11.0861
GOTERM_BP_DIRECT	GO:0001541~ovarian follicle development	14	0.687961	0.00708052	NM_001107945, NM_001287114, NM_013149, NM_001287110, NM_057141, NM_001287111, NM_001287112, NM_001287113, NM_021844, NM_173151, NM_021843, NM_001287107, NM_001287108, NM_134338, NM_031836, NM_184050, NM_001110333, NM_001110334, NM_001191837, NM_019275, NM_001007145, NM_012967, NM_001317043, NM_012978, NM_001007597	1791	60	17402	2.26715	1	0.422183	12.7085
GOTERM_BP_DIRECT	GO:0097192~extrinsic apoptotic signaling pathway in absence of ligand	10	0.4914	0.0075068	NM_139194, NM_171988, NM_001006963, NM_017019, NM_021844, NM_021843, NM_021850, NM_001106395, NM_001013101, NM_001082477, NM_022522, NM_001082479, NM_001082478	1791	35	17402	2.7761	1	0.43629	13.4226
GOTERM_BP_DIRECT	GO:0016197~endosomal transport	10	0.4914	0.0075068	NM_001011939, NM_001110151, NM_001127488, NM_030827, NM_001107347, NM_001030036, NM_024357, NM_001107652, NM_017359, NM_001191958, NM_152847	1791	35	17402	2.7761	1	0.43629	13.4226
GOTERM_BP_DIRECT	GO:0007605~sensory perception of sound	24	1.17936	0.00808749	NM_001270854, NM_134355, NM_012508, NM_012672, NM_138529, NM_001106964, NM_017026, NM_019266, NM_019225, NM_001289942, NM_001289941, NM_001270559, NM_001289943, NM_001270558, NM_001025034, NM_001106266, NM_012825, NM_053811, NM_017252, NM_001025291, NM_053304, NM_001025292, NM_001025293, NM_031828, NM_001025294, NM_001142366, NM_019297, NM_022623, NM_001317749, NM_001106110, NM_001106468, NM_0011…	1791	132	17402	1.76661	1	0.456058	14.3864
GOTERM_BP_DIRECT	GO:0031047~gene silencing by RNA	8	0.39312	0.00863482	NM_001107276, NM_001107313, NM_138845, NM_001014143, NM_001106202, NM_001009357, NM_001108857, NM_052804	1791	24	17402	3.23879	1	0.473309	15.2855
GOTERM_BP_DIRECT	GO:0009636~response to toxic substance	22	1.08108	0.00871349	NM_001270545, NM_012520, NM_013034, NM_013149, NM_001270853, NM_139194, NM_013031, NM_001270852, NM_001270544, NM_053842, NM_053355, NM_017026, NM_019266, NM_012956, NM_001003957, NM_019185, NM_001107296, NM_001003958, NM_001025291, NM_001025292, NM_001025293, NM_001105713, NM_001025294, NM_139216, NM_017322, NM_012545, NM_012775, NM_133289, NM_172066, NM_012856, NM_001107673	1791	118	17402	1.81152	1	0.471663	15.414
GOTERM_BP_DIRECT	GO:0034446~substrate adhesion-dependent cell spreading	11	0.540541	0.00879109	NM_001105737, NM_001107858, NM_022623, NM_001044249, NM_053966, NM_001011915, NM_001106928, NM_001108149, NM_001271185, NM_001107737, NM_019143	1791	42	17402	2.54476	1	0.470017	15.5406
GOTERM_BP_DIRECT	GO:0060325~face morphogenesis	10	0.4914	0.00911535	NM_012802, NM_001177593, NM_013088, NM_138518, NM_001100570, NM_001107345, NM_031131, NM_053304, NM_001113751, NM_001079894, NM_001134963	1791	36	17402	2.69899	1	0.477713	16.0675
GOTERM_BP_DIRECT	GO:0007369~gastrulation	9	0.44226	0.00913123	NM_019191, NM_001100520, NM_199385, NM_031349, NM_001130540, NM_024357, NM_019275, NM_013095, NM_001106923, NM_001277450	1791	30	17402	2.91491	1	0.473761	16.0932
GOTERM_BP_DIRECT	GO:0060406~positive regulation of penile erection	5	0.2457	0.00919296	NM_017255, NM_017333, NM_017221, NM_012871, NM_012800	1791	9	17402	5.39798	1	0.471575	16.1932
GOTERM_BP_DIRECT	GO:0030836~positive regulation of actin filament depolymerization	5	0.2457	0.00919296	NM_053897, NM_001033666, NM_001107659, NM_001108982, NM_001135819	1791	9	17402	5.39798	1	0.471575	16.1932
GOTERM_BP_DIRECT	GO:0070102~interleukin-6-mediated signaling pathway	5	0.2457	0.00919296	NM_017020, NM_001008725, NM_019275, NM_001106928, NM_012747	1791	9	17402	5.39798	1	0.471575	16.1932
GOTERM_BP_DIRECT	GO:0030193~regulation of blood coagulation	7	0.34398	0.00979731	NM_012950, NM_053897, NM_001025152, NM_001129880, NM_001106844, NM_001135855, NM_001106563	1791	19	17402	3.57971	1	0.488887	17.1656
GOTERM_BP_DIRECT	GO:0006470~protein dephosphorylation	21	1.03194	0.00992762	NM_001109976, NM_001100479, NM_001106993, NM_001107910, NM_001106865, NM_138912, NM_001173376, NM_001270619, NM_013065, NM_001012038, NM_001177593, NM_013088, NM_001108050, NM_001108404, NM_017039, NM_001014117, NM_001105734, NM_013080, NM_001107863, NM_001107712, NM_001107681, NM_001135819	1791	112	17402	1.82182	1	0.489016	17.3738
GOTERM_BP_DIRECT	GO:0010812~negative regulation of cell-substrate adhesion	6	0.29484	0.0103561	NM_022623, NM_053304, NM_001271185, NM_013080, NM_134454, NM_001001511	1791	14	17402	4.16415	1	0.499266	18.0552
GOTERM_BP_DIRECT	GO:0007026~negative regulation of microtubule depolymerization	8	0.39312	0.0109491	NM_145785, NM_019217, NM_053722, NM_001108365, NM_001108008, NM_001169139, NM_001108844, NM_021997	1791	25	17402	3.10924	1	0.514394	18.9892
GOTERM_BP_DIRECT	GO:0000187~activation of MAPK activity	16	0.786241	0.0109914	NM_001114330, NM_001271120, NM_001108290, NM_001107920, NM_017094, NM_053936, NM_001177593, NM_013088, NM_013087, NM_023969, NM_022631, NM_001109109, NM_017011, NM_012671, NM_001270656, NM_001082477, NM_001270655, NM_001082479, NM_001082478, NM_012758, NM_001108097, NM_019248	1791	77	17402	2.01898	1	0.511402	19.0556
GOTERM_BP_DIRECT	GO:0050731~positive regulation of peptidyl-tyrosine phosphorylation	19	0.933661	0.0116649	NM_001287114, NM_012802, NM_131914, NM_139324, NM_001271120, NM_001287110, NM_001287111, NM_001287112, NM_022681, NM_001287113, NM_012673, NM_021844, NM_021843, NM_031836, NM_013087, NM_017020, NM_013080, NM_001082477, NM_001082479, NM_001082478, NM_031561, NM_012924, NM_138905, NM_017094, NM_001287107, NM_001287108, NM_001110333, NM_001110334, NM_031322, NM_012967, NM_012758, NM_001317043	1791	99	17402	1.86476	1	0.528145	20.1034
GOTERM_BP_DIRECT	GO:0007611~learning or memory	13	0.638821	0.0119223	NM_001270637, NM_001270638, NM_012513, NM_001012219, NM_024357, NM_001105713, NM_173143, NM_012631, NM_013173, NM_017303, NM_012728, NM_001270632, NM_001270631, NM_013080, NM_013191, NM_001270630, NM_001270636, NM_207611, NM_001270635, NM_001270634, NM_001270633, NM_031763	1791	57	17402	2.21601	1	0.531637	20.5005
GOTERM_BP_DIRECT	GO:0006816~calcium ion transport	18	0.884521	0.0119676	NM_001004213, NM_012914, NM_153630, NM_012508, NM_147141, NM_019268, NM_001270779, NM_001270778, NM_001270777, NM_001270776, NM_001270775, NM_031743, NM_001270774, NM_001105733, NM_001270772, NM_031645, NM_001191043, NM_024156, NM_012517, NM_012717, NM_019297, NM_001244933, NM_017346, NM_017298, NM_053705	1791	92	17402	1.90103	1	0.528739	20.5702
GOTERM_BP_DIRECT	GO:0030307~positive regulation of cell growth	17	0.835381	0.0122039	NM_001271120, NM_012534, NM_013127, NM_001109200, NM_001107542, NM_133615, NM_001276712, NM_017003, NM_001127574, NM_012775, NM_001289737, NM_013166, NM_031131, NM_053623, NM_013144, NM_019254, NM_001082477, NM_001082479, NM_001082478, NM_020306	1791	85	17402	1.94327	1	0.531522	20.9328
GOTERM_BP_DIRECT	GO:0048666~neuron development	14	0.687961	0.0122513	NM_001270545, NM_013126, NM_001169133, NM_019217, NM_024357, NM_001270544, NM_001107441, NM_001107169, NM_001191756, NM_017322, NM_013166, NM_031131, NM_017129, NM_013080, NM_001108210, NM_001169137	1791	64	17402	2.12545	1	0.528754	21.0053
GOTERM_BP_DIRECT	GO:0001974~blood vessel remodeling	11	0.540541	0.0122781	NM_001106578, NM_001287114, NM_013149, NM_001287110, NM_017087, NM_001287111, NM_001287112, NM_001287113, NM_001106631, NM_001108447, NM_019386, NM_001287107, NM_001287108, NM_134338, NM_031836, NM_001110333, NM_001110334, NM_031131, NM_001082477, NM_001107737, NM_001082479, NM_001317043, NM_001082478	1791	44	17402	2.42909	1	0.525437	21.0462
GOTERM_BP_DIRECT	GO:0090630~activation of GTPase activity	15	0.737101	0.0123788	NM_001134762, NM_001107858, NM_001271410, NM_001108547, NM_001012152, NM_001106120, NM_022631, NM_001134539, NM_001108274, NM_001270656, NM_001134513, NM_001270655, NM_133320, NM_001108921, NM_001034021, NM_001108175, NM_207617, NM_001113365, NM_019248	1791	71	17402	2.05275	1	0.524304	21.2001
GOTERM_BP_DIRECT	GO:0050678~regulation of epithelial cell proliferation	7	0.34398	0.0128008	NM_017333, NM_057108, NM_001106739, NM_013095, NM_001108944, NM_001108097, NM_012550	1791	20	17402	3.40073	1	0.532256	21.8417
GOTERM_BP_DIRECT	GO:0006605~protein targeting	10	0.4914	0.0130965	NM_019377, NM_001033653, NM_019376, NM_057103, NM_001039014, NM_022599, NM_133560, NM_001172150, NM_001107038, NM_017317, NM_013053	1791	38	17402	2.55694	1	0.536461	22.2883
GOTERM_BP_DIRECT	GO:0010468~regulation of gene expression	36	1.76904	0.0134373	NM_001100648, NM_013149, NM_139194, NM_001277287, NM_001277288, NM_017221, NM_001106631, NM_012698, NM_001106844, NM_031534, NM_001135858, NM_001191089, NM_001025152, NM_001129880, NM_001082477, NM_001109482, NM_001135855, NM_001082479, NM_001082478, NM_001005246, NM_024359, NM_013113, NM_001107839, NM_001106739, NM_001003957, NM_019185, NM_012610, NM_030868, NM_001108941, NM_001003958, NM_001191…	1791	232	17402	1.50771	1	0.541749	22.8
GOTERM_BP_DIRECT	GO:0001933~negative regulation of protein phosphorylation	16	0.786241	0.0138377	NM_001106865, NM_138905, NM_001107258, NM_001105713, NM_183332, NM_153629, NM_138710, NM_019362, NM_001106486, NM_024139, NM_012631, NM_001108333, NM_001012235, NM_017039, NM_013095, NM_001270656, NM_001270655, NM_019248	1791	79	17402	1.96787	1	0.548426	23.3971
GOTERM_BP_DIRECT	GO:0042475~odontogenesis of dentin-containing tooth	14	0.687961	0.0139128	NM_013125, NM_012802, NM_001277287, NM_019185, NM_001012219, NM_001277288, NM_001127343, NM_001127342, NM_171988, NM_017221, NM_001107169, NM_134338, NM_031322, NM_001160162, NM_019291, NM_001007145, NM_019221, NM_001127339, NM_030849	1791	65	17402	2.09275	1	0.546501	23.5086
GOTERM_BP_DIRECT	GO:0046620~regulation of organ growth	5	0.2457	0.0140874	NM_134338, NM_171988, NM_001107267, NM_001108857, NM_012517	1791	10	17402	4.85818	1	0.54717	23.7672
GOTERM_BP_DIRECT	GO:0035025~positive regulation of Rho protein signal transduction	6	0.29484	0.0142398	NM_012950, NM_053897, NM_001106271, NM_012610, NM_001109109, NM_053936	1791	15	17402	3.88654	1	0.547261	23.9923
GOTERM_BP_DIRECT	GO:0000278~mitotic cell cycle	11	0.540541	0.0143695	NM_001025705, NM_001127494, NM_017198, NM_001106307, NM_001025718, NM_001003957, NM_001025667, NM_001106928, NM_001003958, NM_001107781, NM_001246319, NM_001106923	1791	45	17402	2.37511	1	0.546782	24.1834
GOTERM_BP_DIRECT	GO:0050885~neuromuscular process controlling balance	13	0.638821	0.0155935	NM_031696, NM_134355, NM_019621, NM_012508, NM_031828, NM_001195559, NM_013045, NM_001106974, NM_053992, NM_001289942, NM_019225, NM_001289941, NM_001289943, NM_001127531, NM_031763, NM_053603	1791	59	17402	2.14089	1	0.572784	25.9642
GOTERM_BP_DIRECT	GO:0016579~protein deubiquitination	15	0.737101	0.0156791	NM_001135893, NM_001135923, NM_001135895, NM_001107114, NM_001107153, NM_001107918, NM_001102408, NM_001107542, NM_001107548, NM_001108053, NM_001106468, NM_001136470, NM_001100894, NM_001191596, NM_001025009, NM_198785	1791	73	17402	1.99651	1	0.571063	26.0873
GOTERM_BP_DIRECT	GO:0016567~protein ubiquitination	49	2.40786	0.0161858	NM_001011926, NM_001007608, NM_001108628, NM_001108244, NM_001013108, NM_001108724, NM_001126082, NM_001012187, NM_001100568, NM_001107861, NM_001127545, NM_138896, NM_001107996, NM_001106923, NM_001106836, NM_001108420, NM_001105995, NM_001100637, NM_001034187, NM_001003401, NM_001134781, NM_181473, NM_001108945, NM_001107192, NM_133601, NM_012986, NM_001037643, NM_182950, NM_001135754, NM_00127…	1791	342	17402	1.39211	1	0.57903	26.8116
GOTERM_BP_DIRECT	GO:0018345~protein palmitoylation	7	0.34398	0.0163945	NM_213627, NM_001013239, NM_001039014, NM_001039339, NM_001039009, NM_001039016, NM_001039101	1791	21	17402	3.23879	1	0.580074	27.108
GOTERM_BP_DIRECT	GO:0030514~negative regulation of BMP signaling pathway	11	0.540541	0.0167157	NM_001276712, NM_133317, NM_001106433, NM_022631, NM_001109312, NM_001135799, NM_199502, NM_001105974, NM_021266, NM_019282, NM_031609	1791	46	17402	2.32348	1	0.583581	27.562
GOTERM_BP_DIRECT	GO:0051968~positive regulation of synaptic transmission, glutamatergic	8	0.39312	0.0168696	NM_001163168, NM_133441, NM_053992, NM_012610, NM_013165, NM_001277386, NM_133440, NM_012871, NM_013045	1791	27	17402	2.87892	1	0.583357	27.7785
GOTERM_BP_DIRECT	GO:0001821~histamine secretion	4	0.19656	0.0171121	NM_013165, NM_012548, NM_130399, NM_012550	1791	6	17402	6.47757	1	0.585052	28.1186
GOTERM_BP_DIRECT	GO:0060627~regulation of vesicle-mediated transport	4	0.19656	0.0171121	NM_001107536, NM_031152, NM_019142, NM_012663	1791	6	17402	6.47757	1	0.585052	28.1186
GOTERM_BP_DIRECT	GO:2000271~positive regulation of fibroblast apoptotic process	4	0.19656	0.0171121	NM_133392, NM_001276712, NM_001127343, NM_001127342, NM_171988, NM_001127339, NM_019221	1791	6	17402	6.47757	1	0.585052	28.1186
GOTERM_BP_DIRECT	GO:0045666~positive regulation of neuron differentiation	19	0.933661	0.0172199	NM_019217, NM_017221, NM_001108547, NM_012698, NM_001107169, NM_001037217, NM_001270632, NM_001270631, NM_001107415, NM_001270630, NM_001270636, NM_001270635, NM_001005246, NM_001270634, NM_001270633, NM_001270637, NM_001270638, NM_012513, NM_001108290, NM_012610, NM_031529, NM_001107977, NM_001106663, NM_031737, NM_001012235, NM_001109312, NM_001109269, NM_001033882, NM_001033883, NM_031609	1791	103	17402	1.79234	1	0.583836	28.2692
GOTERM_BP_DIRECT	GO:0033189~response to vitamin A	10	0.4914	0.0182398	NM_012520, NM_001287114, NM_019217, NM_001287110, NM_001287111, NM_001287112, NM_001287113, NM_031836, NM_001270632, NM_001270631, NM_001270630, NM_001270636, NM_001270635, NM_001270634, NM_001270633, NM_001270637, NM_001270638, NM_012513, NM_012924, NM_001003957, NM_001003958, NM_017134, NM_001287107, NM_001287108, NM_144730, NM_001110333, NM_001110334, NM_172066, NM_013141, NM_001317043	1791	40	17402	2.42909	1	0.601574	29.6797
GOTERM_BP_DIRECT	GO:0006355~regulation of transcription, DNA-templated	131	6.43735	0.0188282	NM_019191, NM_001169128, NM_001108761, NM_001012181, NM_022180, NM_001033909, NM_017334, NM_001034913, NM_001107665, NM_001191916, NM_001005246, NM_001126088, NM_001271339, NM_024359, NM_001271279, NM_021856, NM_001108115, NM_001271278, NM_001289832, NM_001107758, NM_001271270, NM_147210, NM_001108447, NM_001103360, NM_012781, NM_001100986, NM_001108630, NM_017323, NM_012988, NM_001106626, NM_001…	1791	1060	17402	1.2008	1	0.609856	30.4815
GOTERM_BP_DIRECT	GO:0035264~multicellular organism growth	19	0.933661	0.018886	NM_001108515, NM_001135895, NM_001107839, NM_001107296, NM_031529, NM_001108941, NM_001106057, NM_001107283, NM_001008316, NM_013098, NM_001177593, NM_013088, NM_016990, NM_001100716, NM_134363, NM_031798, NM_001271216, NM_001082477, NM_001082479, NM_001079894, NM_001082478, NM_001109462	1791	104	17402	1.7751	1	0.607544	30.5598
GOTERM_BP_DIRECT	GO:0071371~cellular response to gonadotropin stimulus	6	0.29484	0.0189919	NM_001270628, NM_144730, NM_001270626, NM_001270627, NM_031141, NM_019185, NM_057190, NM_012978, NM_031534	1791	16	17402	3.64363	1	0.606203	30.7031
GOTERM_BP_DIRECT	GO:0010996~response to auditory stimulus	6	0.29484	0.0189919	NM_024359, NM_001163168, NM_022587, NM_001270637, NM_001270638, NM_012513, NM_001106468, NM_001270632, NM_012856, NM_001270631, NM_001270630, NM_001270636, NM_001270635, NM_001270634, NM_001270633	1791	16	17402	3.64363	1	0.606203	30.7031
GOTERM_BP_DIRECT	GO:0021794~thalamus development	6	0.29484	0.0189919	NM_013034, NM_053708, NM_001100557, NM_017221, NM_017066, NM_001109462	1791	16	17402	3.64363	1	0.606203	30.7031
GOTERM_BP_DIRECT	GO:0014032~neural crest cell development	6	0.29484	0.0189919	NM_134338, NM_001107345, NM_012548, NM_053842, NM_030849, NM_012550	1791	16	17402	3.64363	1	0.606203	30.7031
GOTERM_BP_DIRECT	GO:0000226~microtubule cytoskeleton organization	16	0.786241	0.0191392	NM_001195832, NM_001170327, NM_001106928, NM_017212, NM_001106826, NM_001009691, NM_053722, NM_001134503, NM_001014196, NM_001137646, NM_001108008, NM_031026, NM_001135875, NM_001108844, NM_133320, NM_001108856, NM_031763	1791	82	17402	1.89588	1	0.605683	30.9018
GOTERM_BP_DIRECT	GO:0030182~neuron differentiation	26	1.27764	0.0193187	NM_001100473, NM_134355, NM_001106631, NM_199502, NM_012508, NM_177935, NM_022631, NM_001107055, NM_001270632, NM_001270631, NM_001270630, NM_001270636, NM_001024763, NM_001270635, NM_001270634, NM_001270633, NM_001163168, NM_001270637, NM_001270638, NM_012513, NM_001108515, NM_001077651, NM_001003957, NM_001013205, NM_001003958, NM_017212, NM_001105715, NM_023024, NM_023023, NM_001100986, NM_134…	1791	158	17402	1.59889	1	0.605791	31.1433
GOTERM_BP_DIRECT	GO:0007565~female pregnancy	20	0.982801	0.0197101	NM_001287114, NM_001287110, NM_001287111, NM_013127, NM_001287112, NM_001287113, NM_031836, NM_012704, NM_012555, NM_181090, NM_001270559, NM_001082477, NM_001270558, NM_001082479, NM_012825, NM_001082478, NM_021856, NM_001289832, NM_019306, NM_139183, NM_053301, NM_017212, NM_017134, NM_001107939, NM_001287107, NM_023025, NM_001142366, NM_001287108, NM_001110333, NM_001110334, NM_177928, NM_0013…	1791	112	17402	1.73506	1	0.609906	31.6672
GOTERM_BP_DIRECT	GO:0060020~Bergmann glial cell differentiation	5	0.2457	0.0203614	NM_001177593, NM_013088, NM_138905, NM_017221, NM_053842, NM_017009	1791	11	17402	4.41653	1	0.618676	32.5302
GOTERM_BP_DIRECT	GO:0060137~maternal process involved in parturition	5	0.2457	0.0203614	NM_022269, NM_012704, NM_012548, NM_012871, NM_012550	1791	11	17402	4.41653	1	0.618676	32.5302
GOTERM_BP_DIRECT	GO:0042347~negative regulation of NF-kappaB import into nucleus	5	0.2457	0.0203614	NM_001105735, NM_001106993, NM_030868, NM_001270619, NM_001134436	1791	11	17402	4.41653	1	0.618676	32.5302
GOTERM_BP_DIRECT	GO:0001934~positive regulation of protein phosphorylation	29	1.42506	0.0225137	NM_001270545, NM_001287114, NM_001011926, NM_053821, NM_001287110, NM_001287111, NM_001287112, NM_001270544, NM_001287113, NM_001113751, NM_001107269, NM_021863, NM_012800, NM_017333, NM_031836, NM_138857, NM_001105737, NM_017003, NM_022631, NM_012704, NM_001289737, NM_020306, NM_013022, NM_171992, NM_012534, NM_001107259, NM_001107258, NM_001105713, NM_001005556, NM_001287107, NM_001287108, NM_0…	1791	184	17402	1.53138	1	0.652761	35.3099
GOTERM_BP_DIRECT	GO:0097190~apoptotic signaling pathway	12	0.589681	0.0226284	NM_139194, NM_023979, NM_001100475, NM_012610, NM_001107335, NM_017221, NM_013141, NM_130426, NM_001013101, NM_022522, NM_012870, NM_024156	1791	55	17402	2.11993	1	0.651413	35.4549
GOTERM_BP_DIRECT	GO:0000186~activation of MAPKK activity	12	0.589681	0.0226284	NM_019377, NM_001163168, NM_001114330, NM_001270637, NM_001270638, NM_012513, NM_019306, NM_001107920, NM_053795, NM_012950, NM_017198, NM_012775, NM_001017382, NM_017011, NM_001270632, NM_001270631, NM_001270656, NM_001270630, NM_001270655, NM_001270636, NM_001270635, NM_001270634, NM_019248, NM_001270633	1791	55	17402	2.11993	1	0.651413	35.4549
GOTERM_BP_DIRECT	GO:0019228~neuronal action potential	9	0.44226	0.0231833	NM_013125, NM_031696, NM_030875, NM_012647, NM_001160162, NM_133289, NM_019266, NM_001104560, NM_031828, NM_031686	1791	35	17402	2.49849	1	0.657206	36.1524
GOTERM_BP_DIRECT	GO:0010035~response to inorganic substance	9	0.44226	0.0231833	NM_012802, NM_139194, NM_019217, NM_022681, NM_019225, NM_001289942, NM_001289941, NM_022712, NM_001289943, NM_172034, NM_012870, NM_017091	1791	35	17402	2.49849	1	0.657206	36.1524
GOTERM_BP_DIRECT	GO:0010629~negative regulation of gene expression	32	1.57248	0.0237157	NM_019191, NM_001287114, NM_001287110, NM_001287111, NM_001287112, NM_001287113, NM_022681, NM_017221, NM_183332, NM_001106826, NM_031836, NM_001107313, NM_001276712, NM_001108267, NM_001289737, NM_001108365, NM_001082477, NM_001082479, NM_001082478, NM_001105880, NM_001108515, NM_031561, NM_057141, NM_012534, NM_001107639, NM_001107977, NM_001134436, NM_001108615, NM_153629, NM_052804, NM_001287…	1791	209	17402	1.48767	1	0.662459	36.8147
GOTERM_BP_DIRECT	GO:0001525~angiogenesis	29	1.42506	0.0240135	NM_053802, NM_001287114, NM_001287110, NM_001287111, NM_001100473, NM_001287112, NM_001107920, NM_001287113, NM_017221, NM_001106631, NM_012673, NM_031836, NM_001013170, NM_001105737, NM_031645, NM_031020, NM_019143, NM_019282, NM_013150, NM_001134702, NM_024359, NM_019306, NM_030868, NM_001105713, NM_001004269, NM_134454, NM_138710, NM_001287107, NM_001287108, NM_012717, NM_001110333, NM_0010034…	1791	185	17402	1.52311	1	0.663942	37.1824
GOTERM_BP_DIRECT	GO:0071257~cellular response to electrical stimulus	6	0.29484	0.0246776	NM_024359, NM_001270628, NM_001114330, NM_001270626, NM_001270627, NM_057190, NM_017011, NM_001105975, NM_001082477, NM_001082479, NM_001082478, NM_001108780	1791	17	17402	3.4293	1	0.670938	37.9949
GOTERM_BP_DIRECT	GO:0071577~zinc II ion transmembrane transport	6	0.29484	0.0246776	NM_001083122, NM_001106404, NM_001107275, NM_001191715, NM_012890, NM_172066, NM_001013042	1791	17	17402	3.4293	1	0.670938	37.9949
GOTERM_BP_DIRECT	GO:0003222~ventricular trabecula myocardium morphogenesis	6	0.29484	0.0246776	NM_001271120, NM_012775, NM_031131, NM_001106631, NM_001271198, NM_030849	1791	17	17402	3.4293	1	0.670938	37.9949
GOTERM_BP_DIRECT	GO:0048566~embryonic digestive tract development	6	0.29484	0.0246776	NM_053823, NM_031529, NM_031131, NM_001107415, NM_001107169, NM_130399	1791	17	17402	3.4293	1	0.670938	37.9949
GOTERM_BP_DIRECT	GO:0048646~anatomical structure formation involved in morphogenesis	8	0.39312	0.0247485	NM_144730, NM_030846, NM_019185, NM_001127343, NM_001127342, NM_017221, NM_001105715, NM_001127339, NM_019221, NM_001107169, NM_001108173	1791	29	17402	2.68038	1	0.668912	38.081
GOTERM_BP_DIRECT	GO:0070207~protein homotrimerization	8	0.39312	0.0247485	NM_001195476, NM_031070, NM_001142371, NM_017134, NM_013078, NM_001135855, NM_017260, NM_181636	1791	29	17402	2.68038	1	0.668912	38.081
GOTERM_BP_DIRECT	GO:0006611~protein export from nucleus	8	0.39312	0.0247485	NM_001106994, NM_182820, NM_001108561, NM_001007629, NM_022399, NM_001106042, NM_001108386, NM_024139	1791	29	17402	2.68038	1	0.668912	38.081
GOTERM_BP_DIRECT	GO:0035567~non-canonical Wnt signaling pathway	7	0.34398	0.0255422	NM_001276712, NM_022631, NM_022623, NM_001100473, NM_001271185, NM_021266, NM_001044251	1791	23	17402	2.95715	1	0.677539	39.0379
GOTERM_BP_DIRECT	GO:0045892~negative regulation of transcription, DNA-templated	70	3.4398	0.0255646	NM_019191, NM_001029897, NM_001077641, NM_001271120, NM_001270854, NM_001110860, NM_001108761, NM_013127, NM_001106631, NM_001012181, NM_130405, NM_001305205, NM_001033909, NM_031534, NM_001106964, NM_001107961, NM_017334, NM_001276712, NM_022631, NM_001107108, NM_001108044, NM_001108047, NM_019221, NM_001127339, NM_019377, NM_021856, NM_001289832, NM_001106739, NM_001100570, NM_019185, NM_001127…	1791	532	17402	1.27847	1	0.674834	39.0647
GOTERM_BP_DIRECT	GO:0003007~heart morphogenesis	12	0.589681	0.0256283	NM_001287114, NM_001287110, NM_001287111, NM_001287112, NM_001287113, NM_134338, NM_019268, NM_001270779, NM_031836, NM_001270778, NM_001270777, NM_001270776, NM_001270775, NM_001270774, NM_001100716, NM_001270772, NM_001191916, NM_001108935, NM_001109976, NM_001100570, NM_001287107, NM_001287108, NM_001108393, NM_001110333, NM_144730, NM_001110334, NM_031131, NM_001317043, NM_030849	1791	56	17402	2.08208	1	0.672747	39.1408
GOTERM_BP_DIRECT	GO:0090090~negative regulation of canonical Wnt signaling pathway	18	0.884521	0.0259089	NM_001107932, NM_001107740, NM_017221, NM_031333, NM_001107267, NM_001012202, NM_138710, NM_133565, NM_001134969, NM_001106395, NM_001276712, NM_138519, NM_031735, NM_022631, NM_031322, NM_019282, NM_021266, NM_031020	1791	100	17402	1.74894	1	0.673796	39.4752
GOTERM_BP_DIRECT	GO:0043010~camera-type eye development	15	0.737101	0.0268553	NM_013149, NM_001169128, NM_001108586, NM_012534, NM_057141, NM_001106057, NM_017221, NM_173143, NM_001109391, NM_012517, NM_031534, NM_134338, NM_001271104, NM_001289737, NM_001191089, NM_001107414	1791	78	17402	1.86853	1	0.684105	40.5902
GOTERM_BP_DIRECT	GO:0050679~positive regulation of epithelial cell proliferation	15	0.737101	0.0268553	NM_001287114, NM_013125, NM_001135895, NM_053619, NM_001287110, NM_001287111, NM_001287112, NM_001287113, NM_031836, NM_001271104, NM_001276712, NM_017003, NM_022631, NM_001160162, NM_001082477, NM_001082479, NM_001082478, NM_001107423, NM_138710, NM_001287107, NM_001287108, NM_001110333, NM_001110334, NM_019138, NM_012671, NM_001317043, NM_030849, NM_001108173	1791	78	17402	1.86853	1	0.684105	40.5902
GOTERM_BP_DIRECT	GO:0008380~RNA splicing	17	0.835381	0.0271872	NM_001037286, NM_001108291, NM_001037285, NM_001030041, NM_001037287, NM_001011923, NM_001109552, NM_057141, NM_001107423, NM_031346, NM_001111294, NM_001034088, NM_052804, NM_031534, NM_001271170, NM_001106974, NM_001007014, NM_138523, NM_001024305, NM_001111064, NM_022397, NM_198132	1791	93	17402	1.77611	1	0.685714	40.9766
GOTERM_BP_DIRECT	GO:0050808~synapse organization	9	0.44226	0.0272028	NM_001160315, NM_001160314, NM_001109469, NM_031322, NM_053992, NM_001160313, NM_001105967, NM_001100473, NM_012508, NM_053909, NM_001105913, NM_013045	1791	36	17402	2.42909	1	0.683025	40.9946
GOTERM_BP_DIRECT	GO:0043547~positive regulation of GTPase activity	54	2.65356	0.027611	NM_001100520, NM_001077641, NM_032067, NM_001107019, NM_001277386, NM_017067, NM_022631, NM_001100716, NM_001105957, NM_207617, NM_001009704, NM_001107115, NM_138710, NM_023026, NM_001108256, NM_001191693, NM_001107652, NM_001013087, NM_001107395, NM_001107899, NM_001107063, NM_133320, NM_001105789, NM_001106563, NM_001107216, NM_131914, NM_019344, NM_001100974, NM_001108547, NM_012673, NM_019340…	1791	396	17402	1.32496	1	0.685645	41.4664
GOTERM_BP_DIRECT	GO:2000601~positive regulation of Arp2/3 complex-mediated actin nucleation	4	0.19656	0.0276783	NM_001195476, NM_001025114, NM_001110365, NM_173143	1791	7	17402	5.55221	1	0.68369	41.5439
GOTERM_BP_DIRECT	GO:0038084~vascular endothelial growth factor signaling pathway	4	0.19656	0.0276783	NM_001287114, NM_012802, NM_019306, NM_001287110, NM_001287111, NM_001287112, NM_001287113, NM_001287107, NM_001287108, NM_134338, NM_031836, NM_001110333, NM_001110334, NM_001317043	1791	7	17402	5.55221	1	0.68369	41.5439
GOTERM_BP_DIRECT	GO:0006167~AMP biosynthetic process	4	0.19656	0.0276783	NM_001130503, NM_017243, NM_001105975, NM_012895	1791	7	17402	5.55221	1	0.68369	41.5439
GOTERM_BP_DIRECT	GO:0015871~choline transport	4	0.19656	0.0276783	NM_001033852, NM_053521, NM_017348, NM_001108309	1791	7	17402	5.55221	1	0.68369	41.5439
GOTERM_BP_DIRECT	GO:0000122~negative regulation of transcription from RNA polymerase II promoter	94	4.61916	0.0279792	NM_001029897, NM_001108761, NM_001106631, NM_017333, NM_001107961, NM_001106635, NM_001107108, NM_001127339, NM_019221, NM_001005762, NM_024359, NM_001108115, NM_171992, NM_019185, NM_001127343, NM_001127342, NM_001270413, NM_001106923, NM_001107506, NM_012988, NM_001106626, NM_001106395, NM_012548, NM_022399, NM_012986, NM_001287114, NM_001108572, NM_001024285, NM_001107788, NM_001135754, NM_001…	1791	745	17402	1.22596	1	0.684848	41.8889
GOTERM_BP_DIRECT	GO:0035518~histone H2A monoubiquitination	5	0.2457	0.0281022	NM_001271346, NM_001025667, NM_001007608, NM_001127597, NM_001107879	1791	12	17402	4.04848	1	0.683657	42.0294
GOTERM_BP_DIRECT	GO:0033147~negative regulation of intracellular estrogen receptor signaling pathway	5	0.2457	0.0281022	NM_001134840, NM_001029897, NM_019138, NM_001009357, NM_001270413	1791	12	17402	4.04848	1	0.683657	42.0294
GOTERM_BP_DIRECT	GO:0035335~peptidyl-tyrosine dephosphorylation	18	0.884521	0.0282723	NM_001100479, NM_001107923, NM_001107910, NM_017269, NM_001107880, NM_001173376, NM_001134856, NM_001107268, NM_001012038, NM_133545, NM_001100547, NM_001013128, NM_001107312, NM_001177593, NM_013088, NM_001106104, NM_001108404, NM_001105734, NM_013080	1791	101	17402	1.73163	1	0.683096	42.2232
GOTERM_BP_DIRECT	GO:0045880~positive regulation of smoothened signaling pathway	8	0.39312	0.0295015	NM_001276712, NM_001173986, NM_001106110, NM_017221, NM_001007145, NM_001013911, NM_023024, NM_001106268	1791	30	17402	2.59103	1	0.696018	43.6053
GOTERM_BP_DIRECT	GO:0006664~glycolipid metabolic process	3	0.14742	0.0295523	NM_001025123, NM_001100652, NM_207602	1791	3	17402	9.71636	1	0.693916	43.6617
GOTERM_BP_DIRECT	GO:1903671~negative regulation of sprouting angiogenesis	3	0.14742	0.0295523	NM_022599, NM_019306, NM_001109060	1791	3	17402	9.71636	1	0.693916	43.6617
GOTERM_BP_DIRECT	GO:0051291~protein heterooligomerization	18	0.884521	0.0307927	NM_019377, NM_133597, NM_182950, NM_030846, NM_001107208, NM_022616, NM_031333, NM_001106924, NM_139216, NM_001011974, NM_182820, NM_019297, NM_019142, NM_001113740, NM_053621, NM_013166, NM_001007145, NM_024364, NM_001107350	1791	102	17402	1.71465	1	0.70629	45.0233
GOTERM_BP_DIRECT	GO:0007283~spermatogenesis	51	2.50614	0.0308474	NM_001001517, NM_001110860, NM_171988, NM_017019, NM_001014148, NM_021863, NM_031534, NM_017334, NM_001106202, NM_019221, NM_001127339, NM_022387, NM_021856, NM_001107819, NM_001289832, NM_199486, NM_001127343, NM_024357, NM_001127342, NM_147211, NM_133511, NM_001004269, NM_017323, NM_144730, NM_201422, NM_019275, NM_001100778, NM_001108055, NM_022399, NM_053457, NM_001025023, NM_199508, NM_19950…	1791	373	17402	1.32851	1	0.704262	45.0826
GOTERM_BP_DIRECT	GO:1990138~neuron projection extension	7	0.34398	0.031178	NM_001270637, NM_001270638, NM_001135893, NM_012513, NM_001135923, NM_001107659, NM_001012235, NM_001109160, NM_001270632, NM_001270631, NM_001270630, NM_133320, NM_031753, NM_001270636, NM_001270635, NM_001270634, NM_001270633	1791	24	17402	2.83394	1	0.705504	45.4398
GOTERM_BP_DIRECT	GO:1902476~chloride transmembrane transport	16	0.786241	0.0312231	NM_001107564, NM_183326, NM_001107124, NM_133414, NM_012651, NM_022198, NM_080586, NM_017291, NM_053363, NM_134363, NM_001109630, NM_001191783, NM_031798, NM_012956, NM_138979, NM_053603	1791	87	17402	1.78692	1	0.703394	45.4883
GOTERM_BP_DIRECT	GO:0045022~early endosome to late endosome transport	6	0.29484	0.0313494	NM_001011926, NM_001137641, NM_024133, NM_001007721, NM_001107946, NM_001107783	1791	18	17402	3.23879	1	0.70225	45.6241
GOTERM_BP_DIRECT	GO:0060996~dendritic spine development	6	0.29484	0.0313494	NM_017198, NM_134363, NM_001107381, NM_053623, NM_001107213, NM_052804	1791	18	17402	3.23879	1	0.70225	45.6241
GOTERM_BP_DIRECT	GO:0006821~chloride transport	12	0.589681	0.032473	NM_001107564, NM_053363, NM_001107124, NM_183326, NM_134363, NM_133414, NM_012651, NM_031798, NM_012956, NM_022198, NM_138979, NM_053603	1791	58	17402	2.01028	1	0.712524	46.818
GOTERM_BP_DIRECT	GO:0042147~retrograde transport, endosome to Golgi	12	0.589681	0.032473	NM_001108331, NM_001134762, NM_001108290, NM_001108775, NM_053366, NM_001271410, NM_001107018, NM_001109018, NM_001108921, NM_031685, NM_001106809, NM_001107645	1791	58	17402	2.01028	1	0.712524	46.818
GOTERM_BP_DIRECT	GO:0034220~ion transmembrane transport	17	0.835381	0.0324811	NM_001105719, NM_001191043, NM_153630, NM_032990, NM_139332, NM_022198, NM_001012213, NM_139216, NM_017261, NM_024156, NM_001142366, NM_012567, NM_017291, NM_001317749, NM_031743, NM_001112742, NM_001083811, NM_001270559, NM_001270558, NM_001013072, NM_031597, NM_012825, NM_053705	1791	95	17402	1.73872	1	0.710044	46.8265
GOTERM_BP_DIRECT	GO:0019233~sensory perception of pain	15	0.737101	0.0326711	NM_017255, NM_001114330, NM_012610, NM_017043, NM_053842, NM_012800, NM_147141, NM_012550, NM_017333, NM_019297, NM_001034912, NM_133289, NM_053992, NM_017011, NM_012548, NM_139097	1791	80	17402	1.82182	1	0.709618	47.0259
GOTERM_BP_DIRECT	GO:0060291~long-term synaptic potentiation	11	0.540541	0.0328381	NM_001163168, NM_078620, NM_001109469, NM_133441, NM_031743, NM_013191, NM_017066, NM_012663, NM_133440, NM_053842, NM_017009, NM_013045	1791	51	17402	2.09569	1	0.708942	47.2006
GOTERM_BP_DIRECT	GO:0010976~positive regulation of neuron projection development	22	1.08108	0.0354894	NM_017255, NM_001163168, NM_001169133, NM_183052, NM_001271120, NM_012610, NM_057141, NM_021682, NM_022681, NM_012698, NM_017066, NM_053486, NM_053795, NM_138710, NM_053355, NM_022631, NM_001003401, NM_024133, NM_053621, NM_001108324, NM_013080, NM_001005246, NM_001107684	1791	135	17402	1.58341	1	0.734559	49.9014
GOTERM_BP_DIRECT	GO:0032355~response to estradiol	30	1.4742	0.0363752	NM_031358, NM_013034, NM_012520, NM_001287114, NM_012802, NM_001029897, NM_013149, NM_019217, NM_001287110, NM_001287111, NM_001100473, NM_013127, NM_001287112, NM_001287113, NM_017221, NM_017066, NM_031836, NM_022631, NM_012704, NM_012555, NM_001270579, NM_012747, NM_024359, NM_013115, NM_171992, NM_031561, NM_019306, NM_001003957, NM_001003958, NM_133511, NM_053304, NM_001105713, NM_017094, NM_…	1791	200	17402	1.45745	1	0.740926	50.7742
GOTERM_BP_DIRECT	GO:0007281~germ cell development	9	0.44226	0.0366361	NM_001025667, NM_001106202, NM_001033882, NM_001109269, NM_001107639, NM_134454, NM_001033883, NM_001109414, NM_031763, NM_031534	1791	38	17402	2.30124	1	0.741052	51.0285
GOTERM_BP_DIRECT	GO:0007416~synapse assembly	10	0.4914	0.0372348	NM_001270637, NM_001270638, NM_012513, NM_001271120, NM_019217, NM_001106057, NM_053846, NM_031333, NM_133440, NM_178105, NM_133441, NM_053992, NM_001270632, NM_001270631, NM_001270630, NM_001270636, NM_001270635, NM_001270634, NM_019146, NM_001270633	1791	45	17402	2.15919	1	0.744422	51.6074
GOTERM_BP_DIRECT	GO:0007020~microtubule nucleation	5	0.2457	0.0373632	NM_053347, NM_001107323, NM_053722, NM_133320, NM_001107214	1791	13	17402	3.73706	1	0.743265	51.7308
GOTERM_BP_DIRECT	GO:0030902~hindbrain development	7	0.34398	0.037566	NM_199408, NM_053708, NM_031131, NM_017221, NM_017066, NM_001107169, NM_013130	1791	25	17402	2.72058	1	0.742824	51.9249
GOTERM_BP_DIRECT	GO:0060078~regulation of postsynaptic membrane potential	7	0.34398	0.037566	NM_013125, NM_030875, NM_012647, NM_001160162, NM_133289, NM_019266, NM_001008880, NM_031686	1791	25	17402	2.72058	1	0.742824	51.9249
GOTERM_BP_DIRECT	GO:0003279~cardiac septum development	6	0.29484	0.0390465	NM_001109976, NM_144730, NM_053823, NM_019275, NM_001107639, NM_001130490	1791	19	17402	3.06832	1	0.75417	53.3199
GOTERM_BP_DIRECT	GO:0050860~negative regulation of T cell receptor signaling pathway	6	0.29484	0.0390465	NM_017269, NM_001173376, NM_012673, NM_133601, NM_001107620, NM_012631	1791	19	17402	3.06832	1	0.75417	53.3199
GOTERM_BP_DIRECT	GO:0042307~positive regulation of protein import into nucleus	6	0.29484	0.0390465	NM_001105737, NM_017221, NM_001108547, NM_001137646, NM_001007629, NM_031020	1791	19	17402	3.06832	1	0.75417	53.3199
GOTERM_BP_DIRECT	GO:0048260~positive regulation of receptor-mediated endocytosis	6	0.29484	0.0390465	NM_012512, NM_001109271, NM_001100475, NM_057141, NM_053301, NM_001173435, NM_053476, NM_001173434	1791	19	17402	3.06832	1	0.75417	53.3199
GOTERM_BP_DIRECT	GO:0071363~cellular response to growth factor stimulus	15	0.737101	0.0393492	NM_001270545, NM_012520, NM_001270853, NM_139324, NM_019217, NM_001270852, NM_017115, NM_001270544, NM_130426, NM_134454, NM_001276712, NM_017003, NM_017322, NM_012545, NM_182674, NM_024133, NM_182667, NM_001107350, NM_021266	1791	82	17402	1.77738	1	0.75458	53.6004
GOTERM_BP_DIRECT	GO:0007049~cell cycle	20	0.982801	0.0403947	NM_019319, NM_001037654, NM_001128078, NM_013149, NM_171992, NM_001107208, NM_017115, NM_013065, NM_138710, NM_053842, NM_182820, NM_001105755, NM_031094, NM_178093, NM_013106, NM_019206, NM_001029910, NM_001100564, NM_031622, NM_130812	1791	121	17402	1.60601	1	0.761488	54.5568
GOTERM_BP_DIRECT	GO:0050790~regulation of catalytic activity	12	0.589681	0.040521	NM_024359, NM_019376, NM_001009600, NM_001109513, NM_001191962, NM_001108015, NM_138912, NM_001106613, NM_017067, NM_175578, NM_001105789, NM_001107178	1791	60	17402	1.94327	1	0.76032	54.6711
GOTERM_BP_DIRECT	GO:0032570~response to progesterone	12	0.589681	0.040521	NM_001287114, NM_001271120, NM_001287110, NM_001287111, NM_013127, NM_001287112, NM_001287113, NM_017066, NM_031836, NM_017003, NM_017026, NM_012704, NM_012956, NM_001025291, NM_001025292, NM_001025293, NM_001025294, NM_001287107, NM_001287108, NM_001110333, NM_001276707, NM_001110334, NM_001276708, NM_031131, NM_001256509, NM_012871, NM_001317043	1791	60	17402	1.94327	1	0.76032	54.6711
GOTERM_BP_DIRECT	GO:0060349~bone morphogenesis	8	0.39312	0.0407656	NM_181087, NM_001107345, NM_133530, NM_001106552, NM_017211, NM_013153, NM_001013911, NM_001106268	1791	32	17402	2.42909	1	0.760178	54.8916
GOTERM_BP_DIRECT	GO:0043029~T cell homeostasis	8	0.39312	0.0407656	NM_001100648, NM_013149, NM_001107839, NM_139194, NM_013163, NM_171988, NM_001014196, NM_053468	1791	32	17402	2.42909	1	0.760178	54.8916
GOTERM_BP_DIRECT	GO:1903358~regulation of Golgi organization	4	0.19656	0.0409514	NM_001106120, NM_001107875, NM_138890, NM_001108944	1791	8	17402	4.85818	1	0.759537	55.0584
GOTERM_BP_DIRECT	GO:0048733~sebaceous gland development	4	0.19656	0.0409514	NM_139192, NM_019275, NM_001106631, NM_001039009	1791	8	17402	4.85818	1	0.759537	55.0584
GOTERM_BP_DIRECT	GO:0071281~cellular response to iron ion	4	0.19656	0.0409514	NM_012512, NM_013173, NM_053301, NM_001107345, NM_001173435, NM_001173434	1791	8	17402	4.85818	1	0.759537	55.0584
GOTERM_BP_DIRECT	GO:0003231~cardiac ventricle development	4	0.19656	0.0409514	NM_013125, NM_001160162, NM_017039, NM_182667, NM_001100995	1791	8	17402	4.85818	1	0.759537	55.0584
GOTERM_BP_DIRECT	GO:0002062~chondrocyte differentiation	10	0.4914	0.042226	NM_053802, NM_030868, NM_001108131, NM_001012188, NM_001100473, NM_001105713, NM_001013911, NM_031020, NM_001107169, NM_030849	1791	46	17402	2.11225	1	0.768003	56.1872
GOTERM_BP_DIRECT	GO:0010506~regulation of autophagy	10	0.4914	0.042226	NM_001012015, NM_001107229, NM_001107665, NM_001191608, NM_017212, NM_001144859, NM_138839, NM_022186, NM_080480, NM_001107901	1791	46	17402	2.11225	1	0.768003	56.1872
GOTERM_BP_DIRECT	GO:0046330~positive regulation of JNK cascade	13	0.638821	0.0432439	NM_001077641, NM_001134969, NM_001037654, NM_031735, NM_053897, NM_022631, NM_001100473, NM_001107920, NM_017019, NM_001271136, NM_001107350, NM_138710, NM_001107901	1791	68	17402	1.85754	1	0.774051	57.0694
GOTERM_BP_DIRECT	GO:0022008~neurogenesis	13	0.638821	0.0432439	NM_001271120, NM_001277287, NM_001277288, NM_024357, NM_031529, NM_001107813, NM_053936, NM_017091, NM_001108892, NM_031737, NM_022631, NM_024133, NM_001107415, NM_001037353	1791	68	17402	1.85754	1	0.774051	57.0694
GOTERM_BP_DIRECT	GO:0007179~transforming growth factor beta receptor signaling pathway	13	0.638821	0.0432439	NM_019191, NM_001109976, NM_001135893, NM_001135923, NM_001011915, NM_001107920, NM_001001511, NM_001107952, NM_012775, NM_019275, NM_031131, NM_013095, NM_001277450, NM_013130, NM_001007597	1791	68	17402	1.85754	1	0.774051	57.0694
GOTERM_BP_DIRECT	GO:0071542~dopaminergic neuron differentiation	7	0.34398	0.0447313	NM_024359, NM_001287114, NM_001287110, NM_001287111, NM_001287112, NM_001287113, NM_001287107, NM_001287108, NM_031836, NM_001276712, NM_001110333, NM_001110334, NM_022631, NM_001105967, NM_001130575, NM_001033882, NM_001033883, NM_001317043	1791	26	17402	2.61594	1	0.783462	58.3282
GOTERM_BP_DIRECT	GO:0008016~regulation of heart contraction	7	0.34398	0.0447313	NM_012567, NM_012761, NM_001270854, NM_012728, NM_013106, NM_031016, NM_012672, NM_147141	1791	26	17402	2.61594	1	0.783462	58.3282
GOTERM_BP_DIRECT	GO:0043001~Golgi to plasma membrane protein transport	7	0.34398	0.0447313	NM_145094, NM_023977, NM_017359, NM_012663, NM_001007731, NM_001135758, NM_001108856	1791	26	17402	2.61594	1	0.783462	58.3282
GOTERM_BP_DIRECT	GO:0006915~apoptotic process	49	2.40786	0.0449341	NM_001011926, NM_053821, NM_053619, NM_001100475, NM_001107920, NM_001107093, NM_031534, NM_001105735, NM_001013148, NM_001107335, NM_001108662, NM_031020, NM_001128078, NM_012534, NM_024357, NM_001108297, NM_138710, NM_021850, NM_001106395, NM_031735, NM_012775, NM_013165, NM_001106468, NM_012839, NM_001029910, NM_022522, NM_001107350, NM_001008292, NM_001037643, NM_001127494, NM_053646, NM_0131…	1791	365	17402	1.30439	1	0.782891	58.497
GOTERM_BP_DIRECT	GO:0032922~circadian regulation of gene expression	12	0.589681	0.0450223	NM_021856, NM_013149, NM_001289832, NM_001110860, NM_001271248, NM_001271247, NM_012610, NM_053328, NM_001271246, NM_001100560, NM_013065, NM_001271102, NM_017334, NM_177928, NM_001007014, NM_001271207, NM_012895, NM_001271101, NM_001277177	1791	61	17402	1.91141	1	0.781463	58.5703
GOTERM_BP_DIRECT	GO:0051591~response to cAMP	14	0.687961	0.0453485	NM_001030041, NM_001110860, NM_001271248, NM_001271247, NM_019185, NM_001271246, NM_053304, NM_153739, NM_022180, NM_001034088, NM_001271102, NM_001270931, NM_017334, NM_001270933, NM_001276707, NM_017020, NM_001276708, NM_001105737, NM_173094, NM_019138, NM_031771, NM_013151, NM_001256509, NM_001271101	1791	76	17402	1.78986	1	0.781835	58.8402
GOTERM_BP_DIRECT	GO:0000209~protein polyubiquitination	18	0.884521	0.0459368	NM_001001517, NM_001127545, NM_001271346, NM_001106993, NM_001107839, NM_001107882, NM_001106836, NM_001106923, NM_001106478, NM_001108881, NM_001271198, NM_001107929, NM_001108331, NM_001013108, NM_001107470, NM_001134781, NM_001012275, NM_207610	1791	107	17402	1.63453	1	0.784144	59.3226
GOTERM_BP_DIRECT	GO:0042787~protein ubiquitination involved in ubiquitin-dependent protein catabolic process	20	0.982801	0.0465938	NM_001037643, NM_001127545, NM_001024271, NM_001107996, NM_001106836, NM_001106923, NM_001108881, NM_001105995, NM_001100683, NM_001013108, NM_001191837, NM_001012060, NM_001126082, NM_001012187, NM_001108631, NM_001134781, NM_001012275, NM_001107192, NM_001107213, NM_012986	1791	123	17402	1.5799	1	0.786901	59.8551
GOTERM_BP_DIRECT	GO:0010824~regulation of centrosome duplication	6	0.29484	0.0477951	NM_001106717, NM_001134589, NM_001029910, NM_001108128, NM_001025410, NM_001083313	1791	20	17402	2.91491	1	0.79343	60.8117
GOTERM_BP_DIRECT	GO:0060065~uterus development	6	0.29484	0.0477951	NM_022631, NM_019275, NM_001100473, NM_031131, NM_182667, NM_012978	1791	20	17402	2.91491	1	0.79343	60.8117
GOTERM_BP_DIRECT	GO:0046676~negative regulation of insulin secretion	9	0.44226	0.0480493	NM_031358, NM_001177593, NM_013088, NM_001276712, NM_001276707, NM_001276708, NM_012704, NM_030868, NM_001134499, NM_012686, NM_031078	1791	40	17402	2.18618	1	0.793208	61.0113
GOTERM_BP_DIRECT	GO:0098609~cell-cell adhesion	5	0.2457	0.0481661	NM_001107197, NM_001134955, NM_001033882, NM_001109317, NM_001033883, NM_133381	1791	14	17402	3.47013	1	0.792037	61.1027
GOTERM_BP_DIRECT	GO:0048193~Golgi vesicle transport	5	0.2457	0.0481661	NM_145094, NM_053366, NM_001108850, NM_001107381, NM_001007662	1791	14	17402	3.47013	1	0.792037	61.1027
GOTERM_BP_DIRECT	GO:0070498~interleukin-1-mediated signaling pathway	5	0.2457	0.0481661	NM_053355, NM_001077641, NM_001025422, NM_001108101, NM_017019	1791	14	17402	3.47013	1	0.792037	61.1027
GOTERM_BP_DIRECT	GO:0006895~Golgi to endosome transport	5	0.2457	0.0481661	NM_001107875, NM_001107192, NM_001107783, NM_138840, NM_001040176	1791	14	17402	3.47013	1	0.792037	61.1027
GOTERM_BP_DIRECT	GO:0043627~response to estrogen	18	0.884521	0.0495084	NM_024359, NM_012802, NM_001107174, NM_139194, NM_171992, NM_019185, NM_001100473, NM_133530, NM_031828, NM_053842, NM_001106964, NM_144730, NM_001105737, NM_012775, NM_031131, NM_019291, NM_001007145, NM_012870	1791	108	17402	1.61939	1	0.799223	62.1386
GOTERM_BP_DIRECT	GO:0045766~positive regulation of angiogenesis	19	0.933661	0.0498209	NM_001287114, NM_053619, NM_001287110, NM_001287111, NM_001287112, NM_001287113, NM_017019, NM_030836, NM_031836, NM_001105737, NM_022631, NM_016990, NM_012555, NM_019282, NM_024359, NM_019306, NM_001107858, NM_019185, NM_001107659, NM_001109082, NM_001105713, NM_153629, NM_134454, NM_001287107, NM_001287108, NM_144730, NM_001110333, NM_001110334, NM_001317043	1791	116	17402	1.59147	1	0.799368	62.376
GOTERM_BP_DIRECT	GO:0001568~blood vessel development	13	0.638821	0.052347	NM_024359, NM_001287114, NM_013149, NM_001287110, NM_001287111, NM_001044249, NM_138905, NM_001287112, NM_001287113, NM_053304, NM_017067, NM_001287107, NM_001287108, NM_134338, NM_031836, NM_001110333, NM_001107058, NM_001110334, NM_001106942, NM_022623, NM_031131, NM_001317043, NM_001107684	1791	70	17402	1.80447	1	0.813606	64.2439
GOTERM_BP_DIRECT	GO:0007409~axonogenesis	19	0.933661	0.0534553	NM_019217, NM_001277287, NM_001009831, NM_001001508, NM_001277288, NM_017359, NM_134355, NM_017212, NM_001106057, NM_001033970, NM_053343, NM_001107283, NM_001107284, NM_017198, NM_001177593, NM_013088, NM_021584, NM_001106103, NM_022631, NM_001009967, NM_080698, NM_013080, NM_001109430	1791	117	17402	1.57787	1	0.818464	65.0354
GOTERM_BP_DIRECT	GO:0010718~positive regulation of epithelial to mesenchymal transition	8	0.39312	0.0545037	NM_019191, NM_012775, NM_019275, NM_031131, NM_013095, NM_053304, NM_001277450, NM_001109425, NM_001001511	1791	34	17402	2.2862	1	0.822801	65.7688
GOTERM_BP_DIRECT	GO:0007032~endosome organization	8	0.39312	0.0545037	NM_001011926, NM_001127488, NM_001100978, NM_001013148, NM_001108966, NM_001107946, NM_001079936, NM_001106499	1791	34	17402	2.2862	1	0.822801	65.7688
GOTERM_BP_DIRECT	GO:0071902~positive regulation of protein serine/threonine kinase activity	8	0.39312	0.0545037	NM_053821, NM_182820, NM_017039, NM_080902, NM_001134499, NM_001082477, NM_001106924, NM_001082479, NM_138710, NM_001082478	1791	34	17402	2.2862	1	0.822801	65.7688
GOTERM_BP_DIRECT	GO:0010508~positive regulation of autophagy	9	0.44226	0.0545341	NM_024359, NM_001107536, NM_001270947, NM_001134762, NM_019142, NM_001106305, NM_001013148, NM_139332, NM_001107258	1791	41	17402	2.13286	1	0.821175	65.7898
GOTERM_BP_DIRECT	GO:0008542~visual learning	12	0.589681	0.0550236	NM_024359, NM_001100520, NM_019297, NM_001107758, NM_013134, NM_001106110, NM_024357, NM_001107371, NM_013080, NM_012517, NM_001127531, NM_012505	1791	63	17402	1.85074	1	0.822209	66.127
GOTERM_BP_DIRECT	GO:0038127~ERBB signaling pathway	3	0.14742	0.0550927	NM_001177593, NM_013088, NM_001271120, NM_053842	1791	4	17402	7.28727	1	0.820823	66.1743
GOTERM_BP_DIRECT	GO:0032269~negative regulation of cellular protein metabolic process	3	0.14742	0.0550927	NM_017333, NM_138523, NM_012548	1791	4	17402	7.28727	1	0.820823	66.1743
GOTERM_BP_DIRECT	GO:0097118~neuroligin clustering involved in postsynaptic membrane assembly	3	0.14742	0.0550927	NM_053621, NM_053846, NM_031333	1791	4	17402	7.28727	1	0.820823	66.1743
GOTERM_BP_DIRECT	GO:0007296~vitellogenesis	3	0.14742	0.0550927	NM_001108393, NM_001100716, NM_001037353	1791	4	17402	7.28727	1	0.820823	66.1743
GOTERM_BP_DIRECT	GO:0032387~negative regulation of intracellular transport	3	0.14742	0.0550927	NM_019217, NM_012534, NM_001289737, NM_017212	1791	4	17402	7.28727	1	0.820823	66.1743
GOTERM_BP_DIRECT	GO:0007442~hindgut morphogenesis	3	0.14742	0.0550927	NM_022631, NM_017221, NM_001107169	1791	4	17402	7.28727	1	0.820823	66.1743
GOTERM_BP_DIRECT	GO:0046546~development of primary male sexual characteristics	3	0.14742	0.0550927	NM_001276712, NM_022631, NM_012978	1791	4	17402	7.28727	1	0.820823	66.1743
GOTERM_BP_DIRECT	GO:0035426~extracellular matrix-cell signaling	3	0.14742	0.0550927	NM_022623, NM_001108814, NM_001106928	1791	4	17402	7.28727	1	0.820823	66.1743
GOTERM_BP_DIRECT	GO:0002248~connective tissue replacement involved in inflammatory response wound healing	3	0.14742	0.0550927	NM_024359, NM_012950, NM_017019	1791	4	17402	7.28727	1	0.820823	66.1743
GOTERM_BP_DIRECT	GO:0048263~determination of dorsal identity	3	0.14742	0.0550927	NM_001105974, NM_019282, NM_031609	1791	4	17402	7.28727	1	0.820823	66.1743
GOTERM_BP_DIRECT	GO:0043043~peptide biosynthetic process	3	0.14742	0.0550927	NM_053823, NM_012698, NM_017091, NM_001005246	1791	4	17402	7.28727	1	0.820823	66.1743
GOTERM_BP_DIRECT	GO:0032308~positive regulation of prostaglandin secretion	4	0.19656	0.0568306	NM_001270545, NM_017255, NM_017322, NM_001270544, NM_017019, NM_012548	1791	9	17402	4.31838	1	0.828819	67.3447
GOTERM_BP_DIRECT	GO:0006474~N-terminal protein amino acid acetylation	4	0.19656	0.0568306	NM_001109099, NM_001105881, NM_001107674, NM_001024742	1791	9	17402	4.31838	1	0.828819	67.3447
GOTERM_BP_DIRECT	GO:0001919~regulation of receptor recycling	4	0.19656	0.0568306	NM_032990, NM_001112742, NM_001083811, NM_001107783, NM_001025410, NM_017261	1791	9	17402	4.31838	1	0.828819	67.3447
GOTERM_BP_DIRECT	GO:0061088~regulation of sequestering of zinc ion	4	0.19656	0.0568306	NM_001083122, NM_001106404, NM_001191715, NM_012890, NM_172066	1791	9	17402	4.31838	1	0.828819	67.3447
GOTERM_BP_DIRECT	GO:0007213~G-protein coupled acetylcholine receptor signaling pathway	4	0.19656	0.0568306	NM_001077641, NM_019344, NM_031016, NM_012527	1791	9	17402	4.31838	1	0.828819	67.3447
GOTERM_BP_DIRECT	GO:0031290~retinal ganglion cell axon guidance	6	0.29484	0.0576078	NM_001108392, NM_134355, NM_019272, NM_031753, NM_013150, NM_032106	1791	21	17402	2.7761	1	0.831307	67.8556
GOTERM_BP_DIRECT	GO:0045445~myoblast differentiation	6	0.29484	0.0576078	NM_053295, NM_013134, NM_017115, NM_017303, NM_017221, NM_001033716, NM_001033715, NM_001082477, NM_001082479, NM_001082478	1791	21	17402	2.7761	1	0.831307	67.8556
GOTERM_BP_DIRECT	GO:0010259~multicellular organism aging	6	0.29484	0.0576078	NM_001270853, NM_012545, NM_001270852, NM_001127343, NM_001127342, NM_001191608, NM_012548, NM_001107637, NM_001127339, NM_019221, NM_030835	1791	21	17402	2.7761	1	0.831307	67.8556
GOTERM_BP_DIRECT	GO:0048011~neurotrophin TRK receptor signaling pathway	6	0.29484	0.0576078	NM_001270637, NM_001163168, NM_001270638, NM_012513, NM_001177593, NM_013088, NM_024133, NM_001100716, NM_001270632, NM_001270631, NM_001270656, NM_001270630, NM_001270655, NM_001270636, NM_001270635, NM_001270634, NM_019248, NM_001270633	1791	21	17402	2.7761	1	0.831307	67.8556
GOTERM_BP_DIRECT	GO:0030154~cell differentiation	49	2.40786	0.0586927	NM_001001517, NM_012698, NM_001012181, NM_001106105, NM_001107169, NM_022180, NM_001033909, NM_031836, NM_053376, NM_022631, NM_019128, NM_012555, NM_001270592, NM_001270593, NM_001270594, NM_001108047, NM_019221, NM_001127339, NM_001270590, NM_001005246, NM_001270591, NM_024359, NM_001107910, NM_001127343, NM_001106928, NM_001127342, NM_147211, NM_133511, NM_053343, NM_017323, NM_001108392, NM_0…	1791	372	17402	1.27984	1	0.835347	68.5561
GOTERM_BP_DIRECT	GO:0001755~neural crest cell migration	10	0.4914	0.0598256	NM_024359, NM_001106578, NM_017333, NM_053708, NM_001107768, NM_001107659, NM_017221, NM_001104633, NM_019272, NM_021844, NM_021843	1791	49	17402	1.98293	1	0.839496	69.2721
GOTERM_BP_DIRECT	GO:0048009~insulin-like growth factor receptor signaling pathway	5	0.2457	0.0605029	NM_001077641, NM_001109093, NM_001107133, NM_001082477, NM_017094, NM_001082479, NM_001082478	1791	15	17402	3.23879	1	0.841248	69.6928
GOTERM_BP_DIRECT	GO:0008610~lipid biosynthetic process	5	0.2457	0.0605029	NM_001276707, NM_019142, NM_001276708, NM_139192, NM_053623, NM_001033694	1791	15	17402	3.23879	1	0.841248	69.6928
GOTERM_BP_DIRECT	GO:0047496~vesicle transport along microtubule	5	0.2457	0.0605029	NM_053347, NM_024357, NM_024133, NM_133320, NM_031763	1791	15	17402	3.23879	1	0.841248	69.6928
GOTERM_BP_DIRECT	GO:0006790~sulfur compound metabolic process	5	0.2457	0.0605029	NM_181626, NM_031641, NM_031141, NM_001011955, NM_001109278	1791	15	17402	3.23879	1	0.841248	69.6928
GOTERM_BP_DIRECT	GO:0060997~dendritic spine morphogenesis	5	0.2457	0.0605029	NM_053557, NM_001113740, NM_022616, NM_001100473, NM_019621, NM_001169137	1791	15	17402	3.23879	1	0.841248	69.6928
GOTERM_BP_DIRECT	GO:0006829~zinc II ion transport	5	0.2457	0.0605029	NM_001083122, NM_001106404, NM_001107275, NM_001191715, NM_012890, NM_172066	1791	15	17402	3.23879	1	0.841248	69.6928
GOTERM_BP_DIRECT	GO:0010977~negative regulation of neuron projection development	12	0.589681	0.0605383	NM_012512, NM_012821, NM_012610, NM_001107019, NM_001270785, NM_001106631, NM_053936, NM_001106904, NM_017009, NM_001130490, NM_031763, NM_001191756, NM_013045	1791	64	17402	1.82182	1	0.839784	69.7146
GOTERM_BP_DIRECT	GO:0072659~protein localization to plasma membrane	12	0.589681	0.0605383	NM_213627, NM_013113, NM_001170326, NM_031152, NM_001013148, NM_001007721, NM_017359, NM_031645, NM_139097, NM_001107003, NM_001107684, NM_012800	1791	64	17402	1.82182	1	0.839784	69.7146
GOTERM_BP_DIRECT	GO:0007623~circadian rhythm	19	0.933661	0.0612733	NM_013034, NM_001270853, NM_139194, NM_001270852, NM_001100560, NM_001007014, NM_001270632, NM_001270631, NM_001270656, NM_001082477, NM_001270630, NM_001270655, NM_001082479, NM_001270636, NM_001082478, NM_001270635, NM_001270634, NM_019248, NM_001270633, NM_001163168, NM_021856, NM_001270637, NM_001270638, NM_001289832, NM_012513, NM_012610, NM_053328, NM_012651, NM_031828, NM_175603, NM_001276…	1791	119	17402	1.55135	1	0.841798	70.1646
GOTERM_BP_DIRECT	GO:0009954~proximal/distal pattern formation	7	0.34398	0.0614584	NM_181087, NM_031322, NM_001127343, NM_001127342, NM_001308636, NM_019282, NM_001127339, NM_019221, NM_001107169, NM_001106268	1791	28	17402	2.42909	1	0.84109	70.277
GOTERM_BP_DIRECT	GO:0002092~positive regulation of receptor internalization	7	0.34398	0.0614584	NM_001287114, NM_001134762, NM_022599, NM_001287110, NM_001287111, NM_001287112, NM_001287113, NM_052804, NM_001287107, NM_001287108, NM_031836, NM_001110333, NM_001110334, NM_053621, NM_019282, NM_001317043, NM_012758	1791	28	17402	2.42909	1	0.84109	70.277
GOTERM_BP_DIRECT	GO:0070555~response to interleukin-1	9	0.44226	0.0615514	NM_001025422, NM_001108101, NM_013127, NM_012555, NM_001105713, NM_031044, NM_017094, NM_017091, NM_133381	1791	42	17402	2.08208	1	0.839933	70.3333
GOTERM_BP_DIRECT	GO:0043507~positive regulation of JUN kinase activity	9	0.44226	0.0615514	NM_017198, NM_001162411, NM_022631, NM_022623, NM_001107920, NM_139084, NM_012548, NM_001044251, NM_138710	1791	42	17402	2.08208	1	0.839933	70.3333
GOTERM_BP_DIRECT	GO:0019933~cAMP-mediated signaling	8	0.39312	0.0623338	NM_001110860, NM_001271248, NM_001271247, NM_001271246, NM_001198804, NM_133511, NM_001271102, NM_001270580, NM_012821, NM_017334, NM_001270583, NM_031080, NM_001270582, NM_012728, NM_001270785, NM_001270581, NM_001169137, NM_001270579, NM_001107684, NM_001271101	1791	35	17402	2.22088	1	0.842145	70.8028
GOTERM_BP_DIRECT	GO:0048538~thymus development	11	0.540541	0.0636656	NM_001100648, NM_012775, NM_001106739, NM_001277287, NM_057141, NM_001277288, NM_001105733, NM_017221, NM_171988, NM_001108447, NM_053842, NM_053468	1791	57	17402	1.87509	1	0.846889	71.5859
GOTERM_BP_DIRECT	GO:0071333~cellular response to glucose stimulus	15	0.737101	0.0650804	NM_031358, NM_024359, NM_139194, NM_057141, NM_001108761, NM_153735, NM_001142366, NM_144730, NM_001106395, NM_017039, NM_017305, NM_001317749, NM_001270559, NM_001082477, NM_001270558, NM_019143, NM_012967, NM_001082479, NM_001106266, NM_012825, NM_001082478	1791	88	17402	1.6562	1	0.851823	72.396
GOTERM_BP_DIRECT	GO:0042733~embryonic digit morphogenesis	12	0.589681	0.0664035	NM_001109648, NM_012567, NM_031322, NM_022631, NM_019275, NM_001100473, NM_017221, NM_031034, NM_001107415, NM_001107169, NM_001008772, NM_030849	1791	65	17402	1.79379	1	0.85616	73.1337
GOTERM_BP_DIRECT	GO:0007166~cell surface receptor signaling pathway	28	1.37592	0.0677098	NM_022589, NM_133526, NM_001024262, NM_130426, NM_130405, NM_001105988, NM_013087, NM_017003, NM_012728, NM_080768, NM_012845, NM_001270579, NM_001004090, NM_017238, NM_031696, NM_181377, NM_031561, NM_001107858, NM_001024253, NM_133511, NM_001270580, NM_012717, NM_031320, NM_012714, NM_001270583, NM_001109096, NM_001270582, NM_001270581, NM_012548, NM_001044251, NM_133601, NM_001107750, NM_012758	1791	195	17402	1.39517	1	0.860262	73.8437
GOTERM_BP_DIRECT	GO:0007165~signal transduction	76	3.73464	0.0681412	NM_032067, NM_001277287, NM_001277288, NM_022920, NM_031078, NM_001107625, NM_001105735, NM_177935, NM_001108724, NM_001107335, NM_031080, NM_001108991, NM_001126089, NM_152847, NM_001106286, NM_024359, NM_019376, NM_031590, NM_001001508, NM_030868, NM_001106928, NM_001253859, NM_001107813, NM_001005556, NM_001107545, NM_001113783, NM_001109060, NM_001108630, NM_001108256, NM_001109093, NM_012775…	1791	615	17402	1.20072	1	0.860604	74.0743
GOTERM_BP_DIRECT	GO:0045987~positive regulation of smooth muscle contraction	6	0.29484	0.0684845	NM_012950, NM_182667, NM_012548, NM_012527, NM_017043, NM_130399	1791	22	17402	2.64992	1	0.860578	74.2564
GOTERM_BP_DIRECT	GO:0006491~N-glycan processing	6	0.29484	0.0684845	NM_001106452, NM_001012225, NM_013029, NM_012979, NM_001033656, NM_001160155, NM_001108687	1791	22	17402	2.64992	1	0.860578	74.2564
GOTERM_BP_DIRECT	GO:0007190~activation of adenylate cyclase activity	6	0.29484	0.0684845	NM_001163168, NM_133511, NM_001270580, NM_001270583, NM_001270582, NM_001270581, NM_001270656, NM_001270655, NM_001270579, NM_012888, NM_012978, NM_017238, NM_019248	1791	22	17402	2.64992	1	0.860578	74.2564
GOTERM_BP_DIRECT	GO:0060021~palate development	14	0.687961	0.0695319	NM_019191, NM_012802, NM_001100473, NM_017203, NM_017221, NM_022631, NM_012775, NM_019275, NM_001107055, NM_001100716, NM_001107345, NM_031131, NM_001277450, NM_001079894, NM_030849	1791	81	17402	1.67937	1	0.863435	74.8044
GOTERM_BP_DIRECT	GO:0006486~protein glycosylation	16	0.786241	0.0705727	NM_001012018, NM_001113344, NM_001105887, NM_001109492, NM_001106699, NM_053932, NM_001106196, NM_022219, NM_030861, NM_001008386, NM_030835, NM_001001511, NM_019123, NM_147205, NM_013029, NM_207602, NM_001011978	1791	97	17402	1.6027	1	0.866185	75.3381
GOTERM_BP_DIRECT	GO:0071773~cellular response to BMP stimulus	8	0.39312	0.0708137	NM_031739, NM_001276712, NM_001106420, NM_019185, NM_001107977, NM_001270962, NM_001270963, NM_019143, NM_030849, NM_013130	1791	36	17402	2.15919	1	0.865731	75.4602
GOTERM_BP_DIRECT	GO:0060612~adipose tissue development	8	0.39312	0.0708137	NM_001108383, NM_001106433, NM_001134621, NM_173094, NM_177928, NM_001108941, NM_013141, NM_001127531	1791	36	17402	2.15919	1	0.865731	75.4602
GOTERM_BP_DIRECT	GO:0048843~negative regulation of axon extension involved in axon guidance	7	0.34398	0.071035	NM_001106578, NM_022631, NM_001107768, NM_001107659, NM_001105715, NM_001104633, NM_019272	1791	29	17402	2.34533	1	0.865202	75.5717
GOTERM_BP_DIRECT	GO:0030100~regulation of endocytosis	7	0.34398	0.071035	NM_001033914, NM_139324, NM_022599, NM_001191693, NM_130740, NM_031693, NM_021852, NM_001079936	1791	29	17402	2.34533	1	0.865202	75.5717
GOTERM_BP_DIRECT	GO:0051260~protein homooligomerization	28	1.37592	0.0711656	NM_013034, NM_022587, NM_001011939, NM_182950, NM_139324, NM_139194, NM_001106052, NM_001009831, NM_001108329, NM_001108547, NM_001107435, NM_019386, NM_001289737, NM_001142371, NM_001270559, NM_001270558, NM_012825, NM_138890, NM_001108290, NM_012534, NM_001039197, NM_031828, NM_001270962, NM_139216, NM_001270963, NM_024156, NM_001142366, NM_012631, NM_031739, NM_001014202, NM_023979, NM_0013177…	1791	196	17402	1.38805	1	0.86432	75.6373
GOTERM_BP_DIRECT	GO:0031175~neuron projection development	22	1.08108	0.0716338	NM_001270545, NM_001011939, NM_012924, NM_053966, NM_001270544, NM_017212, NM_001191667, NM_001271198, NM_001108718, NM_053543, NM_017293, NM_053355, NM_145785, NM_031152, NM_017322, NM_001107347, NM_024133, NM_001134503, NM_001170398, NM_133320, NM_001168549, NM_001107684, NM_012986, NM_001107876	1791	146	17402	1.46411	1	0.864771	75.8711
GOTERM_BP_DIRECT	GO:0015031~protein transport	35	1.7199	0.0723931	NM_001109235, NM_001011926, NM_001030036, NM_001009677, NM_019385, NM_001025410, NM_030835, NM_080904, NM_001197241, NM_001105758, NM_024133, NM_057147, NM_031645, NM_053895, NM_198749, NM_001007662, NM_001100969, NM_001034011, NM_138890, NM_053810, NM_001191555, NM_053304, NM_012663, NM_001029919, NM_012717, NM_031152, NM_138846, NM_001017454, NM_019251, NM_001029910, NM_001130580, NM_022238, NM…	1791	256	17402	1.32841	1	0.866344	76.2458
GOTERM_BP_DIRECT	GO:1901673~regulation of mitotic spindle assembly	5	0.2457	0.0743399	NM_001134589, NM_001029910, NM_001107441, NM_001025410, NM_001083313	1791	16	17402	3.03636	1	0.872323	77.1815
GOTERM_BP_DIRECT	GO:0046887~positive regulation of hormone secretion	5	0.2457	0.0743399	NM_031070, NM_001177593, NM_013088, NM_013166, NM_012548, NM_012800	1791	16	17402	3.03636	1	0.872323	77.1815
GOTERM_BP_DIRECT	GO:0032230~positive regulation of synaptic transmission, GABAergic	5	0.2457	0.0743399	NM_053992, NM_024133, NM_013165, NM_019291, NM_012871	1791	16	17402	3.03636	1	0.872323	77.1815
GOTERM_BP_DIRECT	GO:0035418~protein localization to synapse	5	0.2457	0.0743399	NM_053992, NM_019621, NM_022946, NM_022628, NM_019146	1791	16	17402	3.03636	1	0.872323	77.1815
GOTERM_BP_DIRECT	GO:0019395~fatty acid oxidation	5	0.2457	0.0743399	NM_019142, NM_031561, NM_013141, NM_130744, NM_031020	1791	16	17402	3.03636	1	0.872323	77.1815
GOTERM_BP_DIRECT	GO:1904322~cellular response to forskolin	4	0.19656	0.0751491	NM_012821, NM_057141, NM_012704, NM_001270785, NM_001169137	1791	10	17402	3.88654	1	0.873946	77.5601
GOTERM_BP_DIRECT	GO:0060174~limb bud formation	4	0.19656	0.0751491	NM_001106578, NM_017221, NM_001105715, NM_001105988	1791	10	17402	3.88654	1	0.873946	77.5601
GOTERM_BP_DIRECT	GO:0060736~prostate gland growth	4	0.19656	0.0751491	NM_001191837, NM_001144850, NM_001082477, NM_001082479, NM_001082478, NM_001008316	1791	10	17402	3.88654	1	0.873946	77.5601
GOTERM_BP_DIRECT	GO:1904262~negative regulation of TORC1 signaling	4	0.19656	0.0751491	NM_001107229, NM_001106305, NM_001100561, NM_001109358	1791	10	17402	3.88654	1	0.873946	77.5601
GOTERM_BP_DIRECT	GO:0009410~response to xenobiotic stimulus	4	0.19656	0.0751491	NM_001024285, NM_013149, NM_001025064, NM_001107284	1791	10	17402	3.88654	1	0.873946	77.5601
GOTERM_BP_DIRECT	GO:0048680~positive regulation of axon regeneration	4	0.19656	0.0751491	NM_001127494, NM_001271120, NM_013166, NM_133320	1791	10	17402	3.88654	1	0.873946	77.5601
GOTERM_BP_DIRECT	GO:0042312~regulation of vasodilation	4	0.19656	0.0751491	NM_017255, NM_012821, NM_001270785, NM_031828, NM_012800	1791	10	17402	3.88654	1	0.873946	77.5601
GOTERM_BP_DIRECT	GO:0034976~response to endoplasmic reticulum stress	14	0.687961	0.0752184	NM_001077651, NM_021671, NM_171988, NM_022186, NM_001008317, NM_001271198, NM_001024800, NM_001106486, NM_001107175, NM_001100529, NM_001012188, NM_001126080, NM_001034198, NM_001277157, NM_001108935	1791	82	17402	1.65889	1	0.872879	77.5922
GOTERM_BP_DIRECT	GO:0008285~negative regulation of cell proliferation	49	2.40786	0.0753358	NM_019191, NM_001169128, NM_001277287, NM_017269, NM_001277288, NM_001106631, NM_017019, NM_022180, NM_001008771, NM_031534, NM_012950, NM_001276712, NM_031028, NM_182667, NM_001082477, NM_001082479, NM_001082478, NM_013130, NM_031590, NM_001127545, NM_001013227, NM_001111057, NM_001111056, NM_001111055, NM_001270413, NM_138710, NM_001101805, NM_031735, NM_019275, NM_001107345, NM_053621, NM_0012…	1791	379	17402	1.2562	1	0.871988	77.6465
GOTERM_BP_DIRECT	GO:0008217~regulation of blood pressure	11	0.540541	0.0770667	NM_017333, NM_012548, NM_001108991, NM_017043, NM_019362, NM_012517, NM_030836, NM_012550, NM_147141, NM_012505, NM_031582	1791	59	17402	1.81152	1	0.876848	78.4335
GOTERM_BP_DIRECT	GO:0051262~protein tetramerization	9	0.44226	0.0772068	NM_012520, NM_001130503, NM_013134, NM_012600, NM_001083811, NM_001106785, NM_001014245, NM_012856, NM_017261, NM_053705	1791	44	17402	1.98744	1	0.876054	78.496
GOTERM_BP_DIRECT	GO:0051496~positive regulation of stress fiber assembly	9	0.44226	0.0772068	NM_017198, NM_012775, NM_001107858, NM_013095, NM_001191692, NM_053936, NM_001105789, NM_001005762, NM_030873	1791	44	17402	1.98744	1	0.876054	78.496
GOTERM_BP_DIRECT	GO:0048839~inner ear development	12	0.589681	0.0792027	NM_053811, NM_001270637, NM_012802, NM_001270638, NM_012513, NM_017252, NM_001001508, NM_017221, NM_012508, NM_001109597, NM_001177593, NM_013088, NM_031131, NM_001135799, NM_001270632, NM_001270631, NM_001082477, NM_001270630, NM_001082479, NM_001270636, NM_001082478, NM_001270635, NM_001270634, NM_001270633	1791	67	17402	1.74024	1	0.881591	79.3684
GOTERM_BP_DIRECT	GO:0006836~neurotransmitter transport	8	0.39312	0.0799449	NM_013031, NM_133560, NM_172321, NM_001033079, NM_019225, NM_001289942, NM_017348, NM_001289941, NM_001289943, NM_203334, NM_053476	1791	37	17402	2.10083	1	0.882803	79.6842
GOTERM_BP_DIRECT	GO:0009952~anterior/posterior pattern specification	18	0.884521	0.0800621	NM_019191, NM_053823, NM_024357, NM_001100890, NM_017203, NM_001105715, NM_017221, NM_001308636, NM_001107169, NM_019361, NM_001100986, NM_001109169, NM_001276712, NM_022631, NM_001106942, NM_012775, NM_019275, NM_001277450, NM_030849	1791	115	17402	1.52082	1	0.881957	79.7337
GOTERM_BP_DIRECT	GO:0006885~regulation of pH	6	0.29484	0.0804129	NM_017333, NM_138858, NM_001113335, NM_001271438, NM_053424, NM_012548, NM_012653	1791	23	17402	2.5347	1	0.88188	79.881
GOTERM_BP_DIRECT	GO:0045216~cell-cell junction organization	6	0.29484	0.0804129	NM_012567, NM_001270931, NM_201989, NM_001270933, NM_031131, NM_013095, NM_031329, NM_022180	1791	23	17402	2.5347	1	0.88188	79.881
GOTERM_BP_DIRECT	GO:0023019~signal transduction involved in regulation of gene expression	6	0.29484	0.0804129	NM_019191, NM_001270931, NM_012802, NM_144730, NM_001270933, NM_013095, NM_001277450, NM_022180, NM_012800	1791	23	17402	2.5347	1	0.88188	79.881
GOTERM_BP_DIRECT	GO:0007422~peripheral nervous system development	6	0.29484	0.0804129	NM_001160315, NM_001160314, NM_017333, NM_017003, NM_001271120, NM_057141, NM_001160313, NM_019266, NM_053909	1791	23	17402	2.5347	1	0.88188	79.881
GOTERM_BP_DIRECT	GO:0046856~phosphatidylinositol dephosphorylation	6	0.29484	0.0804129	NM_001107312, NM_001108256, NM_001107268, NM_001012038, NM_001024900, NM_053476	1791	23	17402	2.5347	1	0.88188	79.881
GOTERM_BP_DIRECT	GO:0030279~negative regulation of ossification	6	0.29484	0.0804129	NM_024359, NM_017255, NM_001276712, NM_031322, NM_001106631, NM_001106268	1791	23	17402	2.5347	1	0.88188	79.881
GOTERM_BP_DIRECT	GO:0006914~autophagy	14	0.687961	0.0811964	NM_001134762, NM_001024271, NM_001038495, NM_001009677, NM_001012186, NM_001107258, NM_022186, NM_001107536, NM_019142, NM_024133, NM_001109358, NM_138839, NM_001107901, NM_001007702	1791	83	17402	1.6389	1	0.883206	80.2064
GOTERM_BP_DIRECT	GO:0007257~activation of JUN kinase activity	7	0.34398	0.0814183	NM_001108290, NM_022631, NM_001105668, NM_001107296, NM_139263, NM_138710, NM_012758	1791	30	17402	2.26715	1	0.882711	80.2976
GOTERM_BP_DIRECT	GO:0048511~rhythmic process	7	0.34398	0.0814183	NM_001270545, NM_019142, NM_013022, NM_017322, NM_019194, NM_001270544, NM_147210, NM_012655, NM_133381	1791	30	17402	2.26715	1	0.882711	80.2976
GOTERM_BP_DIRECT	GO:0000281~mitotic cytokinesis	7	0.34398	0.0814183	NM_001127488, NM_001113740, NM_022616, NM_001107652, NM_001025145, NM_001107762, NM_001169139, NM_001106826	1791	30	17402	2.26715	1	0.882711	80.2976
GOTERM_BP_DIRECT	GO:0007204~positive regulation of cytosolic calcium ion concentration	23	1.13022	0.0831189	NM_001115045, NM_012802, NM_053619, NM_013127, NM_001277069, NM_012800, NM_022269, NM_012950, NM_019268, NM_001270779, NM_001270778, NM_017333, NM_001270777, NM_001270776, NM_001270775, NM_053897, NM_001270774, NM_012704, NM_001270772, NM_012728, NM_017255, NM_031561, NM_013115, NM_019621, NM_012517, NM_012550, NM_012567, NM_012714, NM_013165, NM_012548, NM_012871	1791	157	17402	1.42342	1	0.886891	80.9837
GOTERM_BP_DIRECT	GO:0009267~cellular response to starvation	11	0.540541	0.0843759	NM_053821, NM_001276712, NM_001276707, NM_001276708, NM_031135, NM_001107055, NM_001033688, NM_001107258, NM_001108365, NM_001105825, NM_001108500, NM_001033694	1791	60	17402	1.78133	1	0.889563	81.4762
GOTERM_BP_DIRECT	GO:0006511~ubiquitin-dependent protein catabolic process	22	1.08108	0.0847512	NM_001135893, NM_001172127, NM_001135923, NM_001108315, NM_001107114, NM_001127597, NM_001107153, NM_001107918, NM_001271198, NM_001107929, NM_001107542, NM_001107548, NM_001270947, NM_001013108, NM_001191837, NM_001107665, NM_001108324, NM_001136470, NM_001012275, NM_001191596, NM_207610, NM_198785, NM_001107213	1791	149	17402	1.43463	1	0.889537	81.6209
GOTERM_BP_DIRECT	GO:2000809~positive regulation of synaptic vesicle clustering	3	0.14742	0.0856468	NM_053992, NM_053621, NM_031333	1791	5	17402	5.82982	1	0.891056	81.9619
GOTERM_BP_DIRECT	GO:0015670~carbon dioxide transport	3	0.14742	0.0856468	NM_023022, NM_001317749, NM_019291, NM_001270559, NM_001270558, NM_012825, NM_001142366	1791	5	17402	5.82982	1	0.891056	81.9619
GOTERM_BP_DIRECT	GO:1900122~positive regulation of receptor binding	3	0.14742	0.0856468	NM_012512, NM_053456, NM_053301, NM_001173435, NM_001173434	1791	5	17402	5.82982	1	0.891056	81.9619
GOTERM_BP_DIRECT	GO:0051891~positive regulation of cardioblast differentiation	3	0.14742	0.0856468	NM_144730, NM_019185, NM_031131	1791	5	17402	5.82982	1	0.891056	81.9619
GOTERM_BP_DIRECT	GO:0060157~urinary bladder development	3	0.14742	0.0856468	NM_022631, NM_001127343, NM_001127342, NM_182667, NM_001127339, NM_019221	1791	5	17402	5.82982	1	0.891056	81.9619
GOTERM_BP_DIRECT	GO:0006333~chromatin assembly or disassembly	3	0.14742	0.0856468	NM_001191916, NM_001106389, NM_001108883	1791	5	17402	5.82982	1	0.891056	81.9619
GOTERM_BP_DIRECT	GO:0021891~olfactory bulb interneuron development	3	0.14742	0.0856468	NM_022631, NM_001108892, NM_032106	1791	5	17402	5.82982	1	0.891056	81.9619
GOTERM_BP_DIRECT	GO:0002686~negative regulation of leukocyte migration	3	0.14742	0.0856468	NM_001014166, NM_001108333, NM_130399	1791	5	17402	5.82982	1	0.891056	81.9619
GOTERM_BP_DIRECT	GO:0060513~prostatic bud formation	3	0.14742	0.0856468	NM_001127343, NM_001127342, NM_017221, NM_001127339, NM_019221, NM_001107169	1791	5	17402	5.82982	1	0.891056	81.9619
GOTERM_BP_DIRECT	GO:0048208~COPII vesicle coating	3	0.14742	0.0856468	NM_153730, NM_001106923, NM_053571	1791	5	17402	5.82982	1	0.891056	81.9619
GOTERM_BP_DIRECT	GO:0051098~regulation of binding	3	0.14742	0.0856468	NM_019191, NM_019275, NM_013095, NM_001277450	1791	5	17402	5.82982	1	0.891056	81.9619
GOTERM_BP_DIRECT	GO:0070120~ciliary neurotrophic factor-mediated signaling pathway	3	0.14742	0.0856468	NM_017020, NM_001008725, NM_013166	1791	5	17402	5.82982	1	0.891056	81.9619
GOTERM_BP_DIRECT	GO:0071242~cellular response to ammonium ion	3	0.14742	0.0856468	NM_013031, NM_139216, NM_031597	1791	5	17402	5.82982	1	0.891056	81.9619
GOTERM_BP_DIRECT	GO:0002741~positive regulation of cytokine secretion involved in immune response	3	0.14742	0.0856468	NM_001105737, NM_053897, NM_022631	1791	5	17402	5.82982	1	0.891056	81.9619
GOTERM_BP_DIRECT	GO:0001554~luteolysis	3	0.14742	0.0856468	NM_133530, NM_133551, NM_022522	1791	5	17402	5.82982	1	0.891056	81.9619
GOTERM_BP_DIRECT	GO:1903874~ferrous iron transmembrane transport	3	0.14742	0.0856468	NM_013173, NM_001107275, NM_001106970	1791	5	17402	5.82982	1	0.891056	81.9619
GOTERM_BP_DIRECT	GO:0090160~Golgi to lysosome transport	3	0.14742	0.0856468	NM_001107875, NM_138890, NM_001107018	1791	5	17402	5.82982	1	0.891056	81.9619
GOTERM_BP_DIRECT	GO:0003289~atrial septum primum morphogenesis	3	0.14742	0.0856468	NM_001191552, NM_144730, NM_031131	1791	5	17402	5.82982	1	0.891056	81.9619
GOTERM_BP_DIRECT	GO:0070836~caveola assembly	3	0.14742	0.0856468	NM_131914, NM_130740, NM_001007721	1791	5	17402	5.82982	1	0.891056	81.9619
GOTERM_BP_DIRECT	GO:0061419~positive regulation of transcription from RNA polymerase II promoter in response to hypoxia	3	0.14742	0.0856468	NM_024359, NM_001287114, NM_001287110, NM_001287111, NM_001287112, NM_001287113, NM_001106631, NM_001287107, NM_001287108, NM_031836, NM_001110333, NM_001110334, NM_001317043	1791	5	17402	5.82982	1	0.891056	81.9619
GOTERM_BP_DIRECT	GO:0006824~cobalt ion transport	3	0.14742	0.0856468	NM_013173, NM_001106404, NM_001106970	1791	5	17402	5.82982	1	0.891056	81.9619
GOTERM_BP_DIRECT	GO:0070345~negative regulation of fat cell proliferation	3	0.14742	0.0856468	NM_001025718, NM_001137626, NM_001100778	1791	5	17402	5.82982	1	0.891056	81.9619
GOTERM_BP_DIRECT	GO:2000574~regulation of microtubule motor activity	3	0.14742	0.0856468	NM_053347, NM_133320, NM_031763	1791	5	17402	5.82982	1	0.891056	81.9619
GOTERM_BP_DIRECT	GO:0006686~sphingomyelin biosynthetic process	3	0.14742	0.0856468	NM_001108406, NM_001037097, NM_001014043	1791	5	17402	5.82982	1	0.891056	81.9619
GOTERM_BP_DIRECT	GO:0090027~negative regulation of monocyte chemotaxis	3	0.14742	0.0856468	NM_030868, NM_019282, NM_031609	1791	5	17402	5.82982	1	0.891056	81.9619
GOTERM_BP_DIRECT	GO:0006813~potassium ion transport	12	0.589681	0.0861421	NM_031358, NM_013113, NM_013040, NM_001270962, NM_031828, NM_001270963, NM_053381, NM_012505, NM_031739, NM_031743, NM_134363, NM_001104560, NM_031798, NM_001134643	1791	68	17402	1.71465	1	0.891376	82.1479
GOTERM_BP_DIRECT	GO:0007178~transmembrane receptor protein serine/threonine kinase signaling pathway	5	0.2457	0.0896206	NM_001163168, NM_001011974, NM_001270656, NM_001270655, NM_031020, NM_001107681, NM_019248	1791	17	17402	2.85775	1	0.900045	83.4038
GOTERM_BP_DIRECT	GO:0001841~neural tube formation	5	0.2457	0.0896206	NM_031735, NM_001107920, NM_017221, NM_012991, NM_134417	1791	17	17402	2.85775	1	0.900045	83.4038
GOTERM_BP_DIRECT	GO:0003407~neural retina development	5	0.2457	0.0896206	NM_178105, NM_053427, NM_031131, NM_012508, NM_022522	1791	17	17402	2.85775	1	0.900045	83.4038
GOTERM_BP_DIRECT	GO:0007212~dopamine receptor signaling pathway	5	0.2457	0.0896206	NM_012821, NM_001034152, NM_024357, NM_001270785, NM_013106, NM_031034	1791	17	17402	2.85775	1	0.900045	83.4038
GOTERM_BP_DIRECT	GO:0006665~sphingolipid metabolic process	5	0.2457	0.0896206	NM_053646, NM_182951, NM_133395, NM_001014043, NM_001047743	1791	17	17402	2.85775	1	0.900045	83.4038
GOTERM_BP_DIRECT	GO:0003281~ventricular septum development	8	0.39312	0.0897243	NM_144730, NM_201989, NM_030827, NM_030830, NM_001107415, NM_001107639, NM_001108097, NM_001037778	1791	38	17402	2.04555	1	0.899249	83.4399
GOTERM_BP_DIRECT	GO:0031016~pancreas development	8	0.39312	0.0897243	NM_019191, NM_001107932, NM_001107758, NM_019185, NM_031131, NM_017203, NM_017221, NM_001277450, NM_017091	1791	38	17402	2.04555	1	0.899249	83.4399
GOTERM_BP_DIRECT	GO:1902017~regulation of cilium assembly	8	0.39312	0.0897243	NM_001106120, NM_001134762, NM_001106110, NM_001271410, NM_001108274, NM_001108921, NM_001034021, NM_001108175, NM_001012152, NM_001113365	1791	38	17402	2.04555	1	0.899249	83.4399
GOTERM_BP_DIRECT	GO:0018108~peptidyl-tyrosine phosphorylation	18	0.884521	0.0906609	NM_001163168, NM_012802, NM_053821, NM_001162411, NM_019306, NM_001107858, NM_001106928, NM_001108100, NM_001108149, NM_173143, NM_031093, NM_017003, NM_001105737, NM_001191916, NM_001108662, NM_001270656, NM_001270655, NM_001169137, NM_012758, NM_019248	1791	117	17402	1.49482	1	0.900688	83.7628
GOTERM_BP_DIRECT	GO:0000910~cytokinesis	7	0.34398	0.0925988	NM_053821, NM_031093, NM_031152, NM_001170327, NM_001017454, NM_001108547, NM_001271270	1791	31	17402	2.19402	1	0.904674	84.4121
GOTERM_BP_DIRECT	GO:0048814~regulation of dendrite morphogenesis	6	0.29484	0.0933695	NM_001270628, NM_001270626, NM_019297, NM_001270627, NM_057190, NM_013082, NM_013080, NM_012986, NM_032106	1791	24	17402	2.42909	1	0.905592	84.6634
GOTERM_BP_DIRECT	GO:0060045~positive regulation of cardiac muscle cell proliferation	6	0.29484	0.0933695	NM_144730, NM_001271120, NM_019185, NM_001106631, NM_031020, NM_030849	1791	24	17402	2.42909	1	0.905592	84.6634
GOTERM_BP_DIRECT	GO:0014823~response to activity	15	0.737101	0.0936097	NM_001270637, NM_012520, NM_024359, NM_001270638, NM_012513, NM_031561, NM_019306, NM_057141, NM_012651, NM_017066, NM_134454, NM_019142, NM_017305, NM_001270632, NM_013141, NM_001270631, NM_012548, NM_001270630, NM_001082477, NM_001270636, NM_019143, NM_001082479, NM_001270635, NM_001082478, NM_001270634, NM_001270633	1791	93	17402	1.56715	1	0.905173	84.7409
GOTERM_BP_DIRECT	GO:0010033~response to organic substance	22	1.08108	0.0943241	NM_013034, NM_001270545, NM_053646, NM_012802, NM_001270544, NM_017019, NM_001105737, NM_022631, NM_001105734, NM_001082477, NM_001082479, NM_001082478, NM_012747, NM_053502, NM_024381, NM_171992, NM_017212, NM_133551, NM_017198, NM_017322, NM_001107345, NM_019291, NM_013141, NM_031031, NM_022712, NM_022399	1791	151	17402	1.41563	1	0.905939	84.9693
GOTERM_BP_DIRECT	GO:0008360~regulation of cell shape	19	0.933661	0.0946877	NM_001287114, NM_001287110, NM_001287111, NM_001287112, NM_001287113, NM_053360, NM_017066, NM_031836, NM_001100889, NM_001106762, NM_053522, NM_057192, NM_013191, NM_019143, NM_001126089, NM_001107115, NM_147211, NM_139263, NM_001048044, NM_053936, NM_001287107, NM_001287108, NM_001110333, NM_001110334, NM_022855, NM_031034, NM_001107063, NM_012967, NM_001317043	1791	126	17402	1.46517	1	0.90583	85.0843
GOTERM_BP_DIRECT	GO:0048617~embryonic foregut morphogenesis	4	0.19656	0.0956945	NM_019191, NM_144730, NM_013095, NM_017221, NM_001277450	1791	11	17402	3.53322	1	0.907294	85.3985
GOTERM_BP_DIRECT	GO:0010193~response to ozone	4	0.19656	0.0956945	NM_012520, NM_017019, NM_012548, NM_019143	1791	11	17402	3.53322	1	0.907294	85.3985
GOTERM_BP_DIRECT	GO:0032060~bleb assembly	4	0.19656	0.0956945	NM_023969, NM_012843, NM_001007721, NM_053936	1791	11	17402	3.53322	1	0.907294	85.3985
GOTERM_BP_DIRECT	GO:0044342~type B pancreatic cell proliferation	4	0.19656	0.0956945	NM_031737, NM_030868, NM_012895, NM_001014022	1791	11	17402	3.53322	1	0.907294	85.3985
GOTERM_BP_DIRECT	GO:0042118~endothelial cell activation	4	0.19656	0.0956945	NM_001003403, NM_012775, NM_019275, NM_001135799	1791	11	17402	3.53322	1	0.907294	85.3985
GOTERM_BP_DIRECT	GO:0086002~cardiac muscle cell action potential involved in contraction	4	0.19656	0.0956945	NM_013125, NM_001160162, NM_001008880, NM_139097, NM_012517	1791	11	17402	3.53322	1	0.907294	85.3985
GOTERM_BP_DIRECT	GO:0009100~glycoprotein metabolic process	4	0.19656	0.0956945	NM_001106452, NM_019123, NM_013029, NM_001008317	1791	11	17402	3.53322	1	0.907294	85.3985
GOTERM_BP_DIRECT	GO:0051457~maintenance of protein location in nucleus	4	0.19656	0.0956945	NM_001108197, NM_001106826, NM_001024906, NM_001271342	1791	11	17402	3.53322	1	0.907294	85.3985
GOTERM_BP_DIRECT	GO:0008090~retrograde axonal transport	4	0.19656	0.0956945	NM_024133, NM_031026, NM_133320, NM_031763	1791	11	17402	3.53322	1	0.907294	85.3985
GOTERM_BP_DIRECT	GO:0060213~positive regulation of nuclear-transcribed mRNA poly(A) tail shortening	4	0.19656	0.0956945	NM_001134840, NM_001107313, NM_133317, NM_138845	1791	11	17402	3.53322	1	0.907294	85.3985
GOTERM_BP_DIRECT	GO:0034498~early endosome to Golgi transport	4	0.19656	0.0956945	NM_001107875, NM_138890, NM_053366, NM_001173528	1791	11	17402	3.53322	1	0.907294	85.3985
GOTERM_BP_DIRECT	GO:0030949~positive regulation of vascular endothelial growth factor receptor signaling pathway	4	0.19656	0.0956945	NM_024359, NM_001287114, NM_019306, NM_001287110, NM_001287111, NM_001287112, NM_001287113, NM_001287107, NM_001287108, NM_031836, NM_001110333, NM_001109093, NM_001110334, NM_001317043	1791	11	17402	3.53322	1	0.907294	85.3985
GOTERM_BP_DIRECT	GO:0051272~positive regulation of cellular component movement	4	0.19656	0.0956945	NM_001287114, NM_001287110, NM_001287111, NM_001287112, NM_001287113, NM_001287107, NM_001287108, NM_031836, NM_001110333, NM_001110334, NM_012775, NM_012555, NM_001317043, NM_020306	1791	11	17402	3.53322	1	0.907294	85.3985
GOTERM_BP_DIRECT	GO:0006469~negative regulation of protein kinase activity	16	0.786241	0.0990472	NM_181377, NM_001114330, NM_053772, NM_001107858, NM_017087, NM_001047111, NM_001271149, NM_001109200, NM_012673, NM_001105713, NM_054011, NM_001080151, NM_024139, NM_001106387, NM_017011, NM_001109160, NM_022676	1791	102	17402	1.52413	1	0.914144	86.3999

## Sheet: top10 EF KEGG
Category	Term	Count	%	PValue	Genes	List Total	Pop Hits	Pop Total	Fold Enrichment	Bonferroni	Benjamini	FDR
KEGG_PATHWAY	rno05200:Pathways in cancer	72	3.53808	3.71464e-07	29591, 29499, 24326, 306722, 24772, 24882, 291105, 302378, 58868, 25031, 313845, 499505, 50658, 364754, 25267, 66025, 116590, 29357, 362788, 362489, 25125, 362485, 25643, 399489, 81663, 58919, 25682, 25164, 24706, 25537, 25439, 81809, 81757, 171136, 81504, 24654, 24929, 25243, 307505, 24680, 25631, 301516, 311862, 24827, 116546, 25309, 64566, 50672, 25289, 24482, 81819, 64558, 114850, 303586, 542…	769	398	7780	1.83022	0.000104005	0.000104005	0.000491162
KEGG_PATHWAY	rno04310:Wnt signaling pathway	31	1.52334	3.61414e-05	100361818, 24654, 302711, 287280, 24680, 361400, 312563, 64566, 24882, 58868, 25031, 365755, 50658, 364754, 83824, 303024, 114850, 64558, 303586, 54244, 114557, 314212, 313121, 25335, 58919, 84402, 25682, 690366, 25537, 100360552, 50554	769	141	7780	2.22431	0.0100688	0.00504711	0.0477769
KEGG_PATHWAY	rno04144:Endocytosis	51	2.50614	4.04629e-05	366265, 50993, 29591, 365024, 312562, 295053, 65218, 363425, 309419, 404781, 54251, 499508, 288779, 685244, 25267, 682507, 501083, 29357, 297995, 313477, 246324, 293692, 307500, 60443, 25439, 81809, 64678, 171136, 171381, 300472, 305367, 498650, 25631, 25489, 314641, 117538, 288659, 25704, 500564, 316611, 363487, 192204, 307833, 493810, 81830, 140940, 192249, 313409, 498798, 84357, 60460	769	287	7780	1.7978	0.0112659	0.00376949	0.0534882
KEGG_PATHWAY	rno04024:cAMP signaling pathway	38	1.86732	6.63283e-05	100361818, 24929, 24239, 81657, 84396, 29716, 24215, 25360, 24326, 500418, 689560, 24212, 25289, 25342, 25033, 25447, 296603, 50658, 25650, 365355, 25051, 83633, 116590, 25594, 54244, 25643, 81645, 24225, 29555, 24167, 25024, 25537, 362339, 29628, 29627, 25439, 500131, 29431	769	195	7780	1.97152	0.0184011	0.00463237	0.0876661
KEGG_PATHWAY	rno05212:Pancreatic cancer	18	0.884521	0.00010718	25125, 29591, 84014, 399489, 83785, 25631, 24337, 24827, 116546, 58919, 84351, 291105, 50554, 50658, 81809, 81757, 116590, 29357	769	64	7780	2.84542	0.029566	0.00598441	0.141624
KEGG_PATHWAY	rno04068:FoxO signaling pathway	29	1.42506	0.000119715	301518, 81504, 29591, 25631, 361321, 25634, 65218, 24414, 24482, 313845, 81649, 50658, 116590, 29357, 25125, 54244, 29157, 65248, 24248, 84600, 58919, 294515, 84351, 25164, 50554, 64547, 81809, 81758, 689161	769	136	7780	2.15731	0.0329667	0.00557147	0.158176
KEGG_PATHWAY	rno04390:Hippo signaling pathway	31	1.52334	0.000174771	305922, 81507, 29591, 307505, 25631, 58948, 29495, 64566, 24882, 58868, 56011, 56010, 364754, 257646, 25671, 303024, 29357, 114850, 64558, 25594, 303586, 304729, 65189, 140581, 24672, 297387, 58919, 100360552, 50554, 25577, 81809	769	153	7780	2.04986	0.0477619	0.00696708	0.230842
KEGG_PATHWAY	rno04261:Adrenergic signaling in cardiomyocytes	29	1.42506	0.000416442	58942, 24654, 24239, 84396, 29716, 24215, 24680, 362739, 689560, 24212, 25289, 81649, 25031, 64155, 25650, 116590, 363122, 25594, 50688, 25665, 25643, 117557, 25620, 24672, 315611, 362339, 58977, 299147, 500131	769	146	7780	2.00955	0.110084	0.0144727	0.549235
KEGG_PATHWAY	rno05205:Proteoglycans in cancer	36	1.76904	0.000576255	81504, 314850, 25615, 24680, 64566, 24882, 360482, 24482, 58868, 25482, 363425, 313845, 81649, 364754, 365355, 25406, 116590, 304813, 114850, 25594, 64558, 25125, 303586, 83785, 314436, 25622, 24337, 58919, 29560, 25537, 100360552, 246097, 81809, 29431, 25661, 171136	769	201	7780	1.81201	0.149047	0.0177733	0.759267
KEGG_PATHWAY	rno05231:Choline metabolism in cancer	22	1.08108	0.000718196	81504, 25666, 24653, 54248, 286936, 25514, 24680, 85254, 100361138, 29560, 24790, 314641, 313845, 309419, 497978, 50658, 294568, 192270, 25267, 682507, 85426, 116590	769	101	7780	2.20371	0.182224	0.0199157	0.945468
KEGG_PATHWAY	rno04010:MAPK signaling pathway	43	2.11302	0.000790501	100361818, 58942, 81504, 29477, 24239, 24653, 81771, 29591, 310533, 308267, 29716, 24680, 315139, 361400, 25482, 313845, 81649, 50658, 257648, 498003, 301363, 365355, 300980, 25267, 116590, 25054, 24667, 50688, 65189, 313121, 81663, 314436, 303604, 24225, 84351, 304786, 24493, 170920, 63995, 246097, 81809, 29431, 60460	769	259	7780	1.67966	0.198626	0.0199285	1.04019
KEGG_PATHWAY	rno04151:PI3K-Akt signaling pathway	52	2.55528	0.00132845	85250, 89805, 89804, 362739, 302378, 56011, 56010, 313845, 54251, 25567, 25267, 116590, 363122, 29393, 66025, 362485, 65248, 25235, 207122, 24499, 58919, 24596, 311144, 64547, 25439, 25577, 500131, 81758, 81504, 310683, 287871, 24680, 311862, 25634, 117045, 24482, 25155, 25704, 498609, 290905, 83785, 24672, 117036, 81645, 292406, 294515, 84351, 116744, 362339, 299147, 60427, 25661	769	339	7780	1.55188	0.310793	0.0305417	1.74234
KEGG_PATHWAY	rno04911:Insulin secretion	19	0.933661	0.00155489	83731, 24654, 24239, 84396, 29716, 24680, 24803, 689560, 24212, 83535, 25289, 24167, 25031, 310303, 362339, 25650, 25051, 500131, 24260	769	86	7780	2.23516	0.353193	0.0329606	2.03651
KEGG_PATHWAY	rno04727:GABAergic synapse	19	0.933661	0.00178447	171086, 24239, 84587, 25643, 81657, 29716, 29705, 24680, 29642, 25450, 25289, 29694, 257648, 83633, 24380, 29430, 24398, 689161, 140674	769	87	7780	2.20947	0.393529	0.0350909	2.33393
KEGG_PATHWAY	rno05161:Hepatitis B	26	1.27764	0.00214187	100361818, 81504, 29591, 78963, 24680, 361400, 25309, 291105, 56011, 50658, 116590, 25125, 54244, 100362121, 362485, 399489, 314436, 58919, 311430, 84351, 50554, 362339, 246097, 25577, 81809, 500131	769	139	7780	1.8924	0.45139	0.0392341	2.79529
KEGG_PATHWAY	rno04070:Phosphatidylinositol signaling system	20	0.982801	0.00231937	312952, 305935, 306490, 312634, 25666, 24654, 54248, 140607, 24680, 100361138, 314641, 25031, 309419, 497978, 317576, 85238, 171458, 361632, 362490, 305482	769	96	7780	2.10772	0.478048	0.0398216	3.02366
KEGG_PATHWAY	rno04080:Neuroactive ligand-receptor interaction	45	2.2113	0.00270652	25265, 24929, 25652, 81657, 54239, 25360, 24326, 29597, 50672, 116677, 302378, 25342, 24414, 25033, 25447, 25051, 83633, 25706, 24419, 66025, 25235, 498609, 25029, 81645, 29705, 25007, 113959, 25450, 83518, 29555, 25187, 24167, 171131, 25024, 25477, 116744, 29694, 317219, 29628, 29627, 25439, 24260, 60399, 24831, 140674	769	292	7780	1.55913	0.531797	0.0436568	3.52006
KEGG_PATHWAY	rno04152:AMPK signaling pathway	24	1.17936	0.00289013	24640, 301518, 50993, 25675, 83792, 78968, 65248, 313121, 287871, 24672, 362739, 25634, 58919, 303605, 294515, 29184, 24482, 246074, 362339, 301574, 299147, 500131, 363122, 25735	769	127	7780	1.91188	0.555323	0.0440242	3.75466
KEGG_PATHWAY	rno04110:Cell cycle	24	1.17936	0.00289013	54244, 362485, 498030, 287280, 399489, 25631, 361195, 58919, 361178, 311412, 314949, 291105, 56011, 56010, 313304, 25164, 296137, 50554, 685029, 310806, 25577, 81809, 81758, 29357	769	127	7780	1.91188	0.555323	0.0440242	3.75466
KEGG_PATHWAY	rno05206:MicroRNAs in cancer	26	1.27764	0.00318603	81504, 116589, 287871, 24680, 246334, 24882, 291105, 117282, 313845, 60434, 444984, 25567, 25406, 25267, 25125, 54244, 25648, 362485, 399489, 83785, 24337, 58919, 84351, 64547, 81809, 24398	769	143	7780	1.83946	0.590785	0.0459384	4.13164
KEGG_PATHWAY	rno04916:Melanogenesis	20	0.982801	0.00333849	64558, 114850, 303586, 54244, 24654, 25094, 25643, 24680, 24323, 64566, 50672, 24882, 25289, 58868, 25031, 100360552, 362339, 364754, 60427, 116590	769	99	7780	2.04385	0.60794	0.045738	4.32532
KEGG_PATHWAY	rno04020:Calcium signaling pathway	31	1.52334	0.00423807	24929, 24654, 24239, 25652, 29715, 29716, 24215, 64561, 24326, 24680, 689560, 50672, 25342, 24414, 304592, 25031, 257648, 25706, 25267, 309242, 140448, 25668, 81645, 81742, 25007, 24337, 25391, 25187, 25477, 25439, 24260	769	185	7780	1.69529	0.695529	0.0550541	5.46087
KEGG_PATHWAY	rno04540:Gap junction	18	0.884521	0.00499241	81504, 24654, 24392, 25643, 316531, 498736, 24680, 29213, 25289, 25187, 24414, 29214, 25031, 313845, 116744, 25267, 292994, 116590	769	88	7780	2.06939	0.753742	0.0617125	6.40346
KEGG_PATHWAY	rno04972:Pancreatic secretion	19	0.933661	0.00545177	83731, 54231, 83629, 24654, 89821, 25668, 84396, 81830, 24215, 24680, 84484, 25391, 689560, 24212, 25289, 25031, 289733, 25650, 24260	769	96	7780	2.00233	0.78361	0.0643848	6.9732
KEGG_PATHWAY	rno04360:Axon guidance	23	1.13022	0.0067188	79208, 25643, 311450, 311384, 84409, 361400, 24772, 296787, 65208, 54293, 29745, 366624, 246262, 25537, 312279, 316539, 289392, 83467, 310207, 362049, 29431, 116590, 25416	769	128	7780	1.8179	0.848567	0.0756371	8.52808
KEGG_PATHWAY	rno04015:Rap1 signaling pathway	34	1.67076	0.00710643	25265, 24654, 361442, 310533, 155918, 89805, 24680, 89804, 116546, 311163, 25289, 302378, 24482, 25482, 303141, 81649, 25031, 81531, 54251, 362799, 25267, 116590, 113970, 66025, 245903, 498609, 25643, 313834, 83785, 24596, 116744, 25439, 81757, 60427	769	216	7780	1.5925	0.864245	0.0767693	8.99896
KEGG_PATHWAY	rno04962:Vasopressin-regulated water reabsorption	11	0.540541	0.00777948	25289, 308961, 65209, 362339, 288779, 81655, 25293, 81830, 24803, 500131, 362456	769	43	7780	2.58808	0.887721	0.0806668	9.81123
KEGG_PATHWAY	rno04724:Glutamatergic synapse	21	1.03194	0.00833417	24654, 24239, 89821, 24653, 25643, 65040, 29716, 24680, 29642, 29495, 29483, 84487, 25289, 24414, 25031, 29628, 29627, 171093, 24419, 24398, 116590	769	115	7780	1.84746	0.903994	0.0831309	10.4756
KEGG_PATHWAY	rno04350:TGF-beta signaling pathway	17	0.835381	0.0091809	81507, 54244, 313477, 29591, 287280, 24672, 25631, 361178, 24790, 50594, 25164, 50554, 499508, 81809, 116590, 25671, 29357	769	86	7780	1.99988	0.924417	0.0881074	11.4811
KEGG_PATHWAY	rno04520:Adherens junction	15	0.737101	0.0110031	54244, 29591, 307505, 313121, 25631, 24337, 311163, 29645, 305679, 50554, 294568, 116590, 682507, 292994, 29357	769	73	7780	2.07884	0.954859	0.101318	13.6096
KEGG_PATHWAY	rno04723:Retrograde endocannabinoid signaling	19	0.933661	0.0113782	24654, 24239, 25643, 29716, 29705, 24680, 25450, 84487, 25289, 24414, 25031, 81649, 29694, 50658, 29628, 257648, 29627, 116590, 140674	769	103	7780	1.86625	0.959407	0.101299	14.0418
KEGG_PATHWAY	rno04510:Focal adhesion	32	1.57248	0.0143245	81504, 310683, 85250, 24680, 311862, 24482, 363425, 309081, 313845, 296603, 50658, 54251, 25567, 25267, 116590, 304813, 29393, 25594, 29154, 290905, 311450, 83785, 117036, 314436, 292406, 24337, 58919, 305679, 25537, 311144, 29431, 25661	769	210	7780	1.54164	0.9824	0.122184	17.368
KEGG_PATHWAY	rno04728:Dopaminergic synapse	22	1.08108	0.0145711	25594, 24654, 24239, 25643, 29716, 24672, 24680, 362739, 24311, 25549, 81574, 60447, 25031, 81649, 50658, 362339, 29628, 257648, 29627, 299147, 500131, 363122	769	129	7780	1.72539	0.983591	0.120529	17.641
KEGG_PATHWAY	rno04970:Salivary secretion	15	0.737101	0.0155272	83731, 83629, 24654, 25668, 84396, 24215, 24680, 24803, 24212, 25289, 25031, 25650, 287610, 24260, 25211	769	76	7780	1.99678	0.987496	0.124342	18.6913
KEGG_PATHWAY	rno04730:Long-term depression	13	0.638821	0.0166467	24654, 24653, 25643, 24672, 81663, 24680, 24482, 24414, 25031, 29628, 266705, 29627, 116590	769	62	7780	2.12131	0.990907	0.129114	19.9053
KEGG_PATHWAY	rno04071:Sphingolipid signaling pathway	21	1.03194	0.0185263	25316, 301543, 114104, 313339, 24654, 366697, 25643, 24672, 81663, 24680, 362739, 25031, 81649, 310849, 361213, 25537, 50658, 299147, 363122, 60399, 116590	769	124	7780	1.71337	0.994679	0.138948	21.9062
KEGG_PATHWAY	rno05223:Non-small cell lung cancer	12	0.589681	0.0192693	294515, 291105, 81504, 24706, 313845, 399489, 24680, 24337, 313861, 24827, 116590, 58919	769	56	7780	2.16794	0.995695	0.140441	22.6843
KEGG_PATHWAY	rno05031:Amphetamine addiction	13	0.638821	0.0211139	25594, 24239, 29716, 100360880, 24680, 24311, 25549, 29190, 54323, 362339, 29628, 29627, 500131	769	64	7780	2.05502	0.997459	0.149126	24.585
KEGG_PATHWAY	rno04022:cGMP-PKG signaling pathway	26	1.27764	0.027124	100361818, 24654, 54254, 24239, 84396, 29715, 29716, 24215, 24326, 361400, 24212, 50672, 25289, 25031, 310303, 25650, 116590, 25594, 83731, 140448, 25643, 81663, 25391, 25537, 362339, 500131	769	170	7780	1.54731	0.999547	0.183413	30.4828
KEGG_PATHWAY	rno00562:Inositol phosphate metabolism	14	0.687961	0.0277447	312952, 305935, 306490, 314641, 312634, 25031, 24654, 309419, 140607, 317576, 85238, 171458, 361632, 305482	769	74	7780	1.91403	0.999621	0.182912	31.0671
KEGG_PATHWAY	rno05166:HTLV-I infection	40	1.9656	0.0288501	100361818, 498030, 293144, 29591, 29144, 25464, 25631, 361400, 311412, 64566, 25289, 24882, 291105, 58868, 25482, 364754, 365355, 25267, 25704, 29357, 114850, 64558, 303586, 54244, 360739, 24356, 25620, 399489, 25336, 314436, 303604, 58919, 84351, 304786, 25164, 64202, 50554, 100360552, 298098, 81809	769	291	7780	1.39066	0.999724	0.185289	32.0962
KEGG_PATHWAY	rno04320:Dorso-ventral axis formation	7	0.34398	0.0313552	81504, 307348, 313845, 24356, 306011, 116590, 312777	769	25	7780	2.83277	0.999866	0.195522	34.376
KEGG_PATHWAY	rno04918:Thyroid hormone synthesis	13	0.638821	0.0326219	25289, 81819, 25031, 24654, 29144, 362339, 84396, 25650, 25360, 24680, 500131, 29216, 24212	769	68	7780	1.93414	0.999907	0.198368	35.5017
KEGG_PATHWAY	rno05030:Cocaine addiction	10	0.4914	0.0334073	25549, 29190, 25643, 362339, 29627, 100360880, 500131, 29495, 24311, 24225	769	46	7780	2.19936	0.999926	0.198486	36.1906
KEGG_PATHWAY	rno04550:Signaling pathways regulating pluripotency of stem cells	22	1.08108	0.0334953	64558, 114850, 81507, 25125, 303586, 306571, 81504, 25205, 25631, 64566, 24882, 58868, 24482, 81649, 100360552, 50554, 364754, 686117, 25671, 116590, 29357, 312398	769	140	7780	1.58982	0.999928	0.194912	36.2674
KEGG_PATHWAY	rno05033:Nicotine addiction	9	0.44226	0.0388371	29694, 29628, 257648, 29627, 54239, 29705, 25450, 84487, 140674	769	40	7780	2.27633	0.999985	0.218446	40.7708
KEGG_PATHWAY	rno05217:Basal cell carcinoma	11	0.540541	0.0406472	64558, 24882, 114850, 58868, 303586, 304729, 100360552, 29499, 364754, 301516, 64566	769	55	7780	2.02341	0.999991	0.223211	42.2288
KEGG_PATHWAY	rno00600:Sphingolipid metabolism	10	0.4914	0.0478872	301543, 313339, 114104, 50555, 366697, 361213, 310849, 192270, 83626, 117185	769	49	7780	2.0647	0.999999	0.253487	47.735
KEGG_PATHWAY	rno05215:Prostate cancer	15	0.737101	0.0486408	54244, 81504, 362485, 399489, 24337, 24827, 58919, 84351, 291105, 24482, 313845, 362339, 500131, 25267, 116590	769	88	7780	1.72449	0.999999	0.252388	48.2794
KEGG_PATHWAY	rno04270:Vascular smooth muscle contraction	19	0.933661	0.0533674	25594, 83731, 24654, 24239, 24653, 25029, 29716, 81663, 24680, 24326, 25289, 81749, 25031, 310303, 25537, 289733, 58965, 304813, 116590	769	122	7780	1.5756	1	0.269039	51.5758
KEGG_PATHWAY	rno04810:Regulation of actin cytoskeleton	30	1.4742	0.0583382	310683, 286928, 140607, 679934, 314641, 25482, 309081, 313845, 81531, 309419, 296603, 294568, 365355, 25267, 682507, 116590, 304813, 25594, 114559, 311450, 81663, 81645, 305679, 366624, 25537, 311144, 25439, 29431, 24260, 25661	769	218	7780	1.39225	1	0.285813	54.8321
KEGG_PATHWAY	rno04964:Proximal tubule bicarbonate reclamation	6	0.29484	0.0590846	54231, 84396, 25650, 84484, 24398, 24212	769	22	7780	2.75919	1	0.284207	55.3032
KEGG_PATHWAY	rno00561:Glycerolipid metabolism	11	0.540541	0.0613457	316737, 25666, 681211, 54248, 497978, 362972, 192270, 294324, 79223, 170919, 100361138	769	59	7780	1.88623	1	0.288862	56.7027
KEGG_PATHWAY	rno05211:Renal cell carcinoma	12	0.589681	0.0622324	54244, 81504, 313845, 25243, 311450, 83785, 25622, 81809, 29431, 24827, 116590, 29560	769	67	7780	1.81201	1	0.287838	57.2404
KEGG_PATHWAY	rno04912:GnRH signaling pathway	15	0.737101	0.0663521	81504, 24654, 24239, 24653, 29716, 24680, 314436, 303604, 25289, 25031, 81649, 313845, 25447, 50658, 116590	769	92	7780	1.64952	1	0.299523	59.6586
KEGG_PATHWAY	rno04921:Oxytocin signaling pathway	23	1.13022	0.0680391	50688, 25594, 58942, 100361818, 301518, 24654, 24239, 65248, 24653, 25668, 25643, 29716, 314436, 24680, 361400, 58919, 689560, 25289, 25342, 25031, 25537, 304813, 116590	769	160	7780	1.45432	1	0.301435	60.6118
KEGG_PATHWAY	rno04114:Oocyte meiosis	17	0.835381	0.0683306	25594, 362485, 498030, 81771, 287280, 24672, 311412, 25289, 56011, 24482, 56010, 296137, 685029, 25577, 299147, 116590, 303024	769	109	7780	1.57789	1	0.298045	60.7745
KEGG_PATHWAY	rno04722:Neurotrophin signaling pathway	19	0.933661	0.0690231	314870, 81504, 81771, 314850, 25622, 116478, 303604, 362456, 24225, 294515, 84351, 81649, 313845, 24596, 50658, 29613, 362418, 25054, 116590	769	126	7780	1.52558	1	0.296249	61.1582
KEGG_PATHWAY	rno04710:Circadian rhythm	7	0.34398	0.0692128	301518, 60447, 65248, 306129, 79431, 287280, 303024	769	30	7780	2.36064	1	0.292669	61.2628
KEGG_PATHWAY	rno00601:Glycosphingolipid biosynthesis - lacto and neolacto series	7	0.34398	0.0692128	306860, 304023, 116740, 60670, 288161, 686081, 303923	769	30	7780	2.36064	1	0.292669	61.2628
KEGG_PATHWAY	rno00900:Terpenoid backbone biosynthesis	6	0.29484	0.0696195	298541, 64511, 25675, 294400, 24450, 89784	769	23	7780	2.63923	1	0.28998	61.4859
KEGG_PATHWAY	rno04115:p53 signaling pathway	12	0.589681	0.0803608	24482, 29157, 362485, 100362121, 287585, 246097, 116589, 502988, 78963, 64394, 58919, 25309	769	70	7780	1.73435	1	0.323583	66.9678
KEGG_PATHWAY	rno04670:Leukocyte transendothelial migration	18	0.884521	0.0804484	619374, 305341, 84588, 25643, 307505, 25464, 25622, 24680, 311163, 24772, 315509, 83497, 81649, 305679, 25537, 296603, 311144, 24832	769	120	7780	1.51756	1	0.319531	67.0094
KEGG_PATHWAY	rno00564:Glycerophospholipid metabolism	15	0.737101	0.0821466	316737, 25666, 24653, 54248, 25514, 286936, 294324, 170919, 679692, 312828, 100361138, 497978, 289733, 361467, 192270	769	95	7780	1.59743	1	0.320985	67.8059
KEGG_PATHWAY	rno05146:Amoebiasis	17	0.835381	0.0829802	309242, 24654, 266775, 290905, 85250, 117036, 60325, 24680, 311862, 29221, 25031, 305679, 298288, 288779, 81809, 29393, 25661	769	112	7780	1.53562	1	0.319553	68.1904
KEGG_PATHWAY	rno04725:Cholinergic synapse	17	0.835381	0.0829802	24654, 24239, 25643, 29716, 54239, 24680, 81645, 25289, 25031, 29682, 362339, 257648, 259273, 500131, 24260, 85426, 116590	769	112	7780	1.53562	1	0.319553	68.1904
KEGG_PATHWAY	rno05222:Small cell lung cancer	14	0.687961	0.0840636	362788, 362485, 290905, 399489, 117036, 78963, 311862, 58919, 25309, 84351, 291105, 25164, 24706, 25661	769	87	7780	1.62803	1	0.318979	68.6837
KEGG_PATHWAY	rno04066:HIF-1 signaling pathway	16	0.786241	0.085478	25125, 54244, 83785, 24499, 24680, 89805, 24323, 89804, 24337, 117045, 29560, 24482, 29554, 54251, 64678, 116590	769	104	7780	1.55647	1	0.319487	69.3172
KEGG_PATHWAY	rno00230:Purine metabolism	25	1.2285	0.0858206	289276, 117544, 365985, 360992, 293144, 361274, 361443, 306012, 58813, 81742, 24184, 24165, 314416, 29562, 81744, 297998, 25289, 85260, 301261, 25368, 315150, 298098, 64519, 685465, 311487	769	182	7780	1.3897	1	0.316594	69.4688
KEGG_PATHWAY	rno05412:Arrhythmogenic right ventricular cardiomyopathy (ARVC)	12	0.589681	0.0870652	50688, 83501, 58942, 291760, 24239, 24392, 310683, 307505, 311144, 29716, 680229, 689560	769	71	7780	1.70992	1	0.316602	70.0139
KEGG_PATHWAY	rno04915:Estrogen signaling pathway	15	0.737101	0.0879034	81504, 24654, 25643, 81657, 24790, 25289, 24414, 25031, 313845, 362339, 83633, 500131, 116590, 60460, 361810	769	96	7780	1.58079	1	0.31536	70.3759
KEGG_PATHWAY	rno05410:Hypertrophic cardiomyopathy (HCM)	13	0.638821	0.0923046	50688, 58942, 301518, 65248, 24239, 310683, 117557, 29716, 680229, 689560, 24482, 311144, 81809	769	80	7780	1.64402	1	0.324971	72.2112
KEGG_PATHWAY	rno01100:Metabolic pathways	142	6.97789	0.0943552	306860, 292090, 727679, 83572, 25031, 497978, 444984, 360821, 362031, 312952, 362013, 171086, 291133, 29580, 81519, 64473, 58813, 24184, 24311, 500972, 64475, 289727, 304944, 361213, 317576, 291824, 305482, 24450, 311952, 362404, 24398, 29473, 25675, 289276, 117544, 24654, 24653, 291314, 116682, 314641, 298690, 365314, 289733, 117596, 192272, 361467, 192270, 685465, 686081, 287159, 114024, 312634…	769	1293	7780	1.11107	1	0.327284	73.0299
KEGG_PATHWAY	rno04919:Thyroid hormone signaling pathway	17	0.835381	0.0995248	24640, 690752, 54244, 24654, 54254, 84396, 24680, 363067, 58919, 24212, 29560, 140666, 25031, 25650, 303403, 116590, 24831	769	115	7780	1.49556	1	0.338619	74.996
